# Supplementary material for: Metabolomic Analysis of Cauda Epididymal Fluid in Yaks and Cattle
Source: Animals (Basel). 2025 Sep 30;15(19):2861. doi: 10.3390/ani15192861 (PMC12524237; doi:10.3390/ani15192861)
Supplement: Supplementary file 1 [file animals-15-02861-s001.zip]

Archive with 22 entries (22 files):
- Figure S1.pdf
- Figure S2.pdf
- Figure S3.pdf
- Table S1 The information of software used in this study.xlsx
- Table S10 List of significant differential metabolites analysis in the positive ion mode.xlsx
- Table S11 List of significant differential metabolites detected in the negative ion mode.xlsx
- Table S12 List of significant differential metabolites detected in the positive ion mode.xlsx
- Table S13 List of significant differential metabolites detected in the negative ion mode.xlsx
- Table S14 KEGG classification list of differential metabolites detected in the positive ion mode.xls
- Table S15 KEGG classification list of differential metabolites detected in the negative ion mode.xls
- Table S16 KEGG enrichment list of differential metabolites detected in the positive ion mode.xlsx
- Table S17 KEGG enrichment list of differential metabolites detected in the negative ion mode.xls
- Table S18 GSEA enrichment results detected in the positive ion mode.xlsx
- Table S19 GSEA enrichment results detected in the negative ion mode.xlsx
- Table S2 List of HMDB-annotated metabolites detected in the positive ion mode.xlsx
- Table S3 Classification statistics of HMDB for metabolites detected in the positive ion mode.xls
- Table S4 List of HMDB-annotated metabolites detected in the negative ion mode.xlsx
- Table S5 Classification statistics of HMDB for metabolites detected in the negative ion mode.xls
- Table S6 List of LIPID MAPS annotation results for metabolites detected in the positive ion mode.xlsx
- Table S7 Classification statistics of LIPID MAPS for metabolites detected in the positive ion mode.xls
- Table S8 List of LIPID MAPS annotation results for metabolites detected in the negative ion mode.xlsx
- Table S9 Classification statistics list of LIPID MAPS for metabolites detected in the negative ion mode.xls
