# Supplementary material for: Metabolomic Analysis of Cauda Epididymal Fluid in Yaks and Cattle
Source: Animals (Basel). 2025 Sep 30;15(19):2861. doi: 10.3390/ani15192861 (PMC12524237; doi:10.3390/ani15192861)
Supplement: Supplementary file 1 [file animals-15-02861-s001.zip › Table S1 The information of software used in this study.xlsx]

## Sheet: Sheet1
Analysis Category	Analysis Item	Software	Version
Metabolite Identification and Quantification	Metabolite Identification	Python	Python-3.5.0
	Metabolite Quantification
	Metabolite Classification	R	R-3.4.3
Data Quality Control (QC)	Quality Control (QC) Sample Monitoring / QC-Based Data Curation	R	R-3.4.3
	Principal Component Analysis (PCA) of All Samples
Metabolite Annotation	KEGG\HMDB\LIPIDMAPS	Python; R	Python-2.7.6; R-3.4.3
Differential Abundance Analysis	Partial Least Squares-Discriminant Analysis (PLS-DA)	Python; R；metaX	Python-3.5.0;R-3.4.3;Python; R；metaX-2.67
	Hierarchical Clustering Analysis
	Correlation Analysis
	Volcano Plot Analysis
	Stick Plot Analysis
KEGG Pathway Analysis	KEGG Pathway Classification	Python	Python-3.5.0;R-4.0.3
	KEGG Pathway Enrichment Analysis
Gene Set Enrichment Analysis	Gene Set Enrichment Analysis (GSEA) for KEGG Pathways	GSEA	gsea-3.0
