# Supplementary material for: Metabolomic Analysis of Cauda Epididymal Fluid in Yaks and Cattle
Source: Animals (Basel). 2025 Sep 30;15(19):2861. doi: 10.3390/ani15192861 (PMC12524237; doi:10.3390/ani15192861)
Supplement: Supplementary file 1 [file animals-15-02861-s001.zip › Table S10 List of significant differential metabolites analysis in the positive ion mode.xlsx]

## Sheet: Sheet1
Compound_ID	Name	IonMode	Formula	MolecularWeight	m/z	MassError	Adduct	RT (min)	Score	Level	Column	ClassI	ClassII	ClassIII	CAS	HMDB_ID	KEGG_ID	KEGG_MapID	Lipidmaps_ID	PubChemID	SMILES	InChIKey	FC	log2FC	Pvalue	ROC	VIP	Up.Down	pos_Y_Cauda1	pos_Y_Cauda2	pos_Y_Cauda3	pos_Y_Cauda4	pos_Y_Cauda5	pos_Y_Cauda6	pos_C_Cauda1	pos_C_Cauda2	pos_C_Cauda3	pos_C_Cauda4	pos_C_Cauda5	pos_C_Cauda6
Com_1594_pos	Tetramethyluric acid	P	C9H12N4O3	224.091	247.082	6.37501	[M+Na]+	2.194	-	3	C18	Organoheterocyclic compounds	Imidazopyrimidines	Purines and purine derivatives	"2309-49-1"	HMDB0004328	-	-	-	75324	CN1C2=C(N(C1=O)C)N(C(=O)N(C2=O)C)C	QGDOQULISIQFHQ-UHFFFAOYSA-N	0.454167	-1.1387	3.19532e-05	1	1.96688	down	1.47616e+07	1.55428e+07	1.98309e+07	2.01754e+07	1.80525e+07	1.37576e+07	2.74022e+07	4.45123e+07	4.35027e+07	3.01264e+07	3.7273e+07	4.20364e+07
Com_6877_pos	2'-Deoxyinosine-5'-monophosphate	P	C10H13N4O7P	332.052	333.062	6.82162	[M+H]+	2.389	-	3	C18	Nucleosides, nucleotides, and analogues	Purine nucleotides	Purine deoxyribonucleotides	-	-	-	-	-	-	C1C(C(OC1N2C=NC3=C2N=CNC3=O)COP(=O)(O)O)O	PHNGFPPXDJJADG-UHFFFAOYSA-N	0.131804	-2.92353	3.85868e-05	1	1.82794	down	1.24947e+06	514967	1.66778e+06	1.80344e+06	1.23472e+06	2.38031e+06	4.78546e+06	7.39351e+06	1.25761e+07	1.17977e+07	1.1656e+07	1.89415e+07
Com_2161_pos	gamma-Glutamyl-S-allylcysteine	P	C11H18N2O5S	290.094	291.101	0.04361	[M+H]+	2.115	-	3	C18	Organic acids and derivatives	Carboxylic acids and derivatives	Amino acids, peptides, and analogues	"91216-95-4"	-	-	-	-	-	C=CCSCC(C(=O)O)NC(=O)CCC(C(=O)O)N	FUTHBNRZCFKVQZ-YUMQZZPRSA-N	0.0653659	-3.93532	7.86379e-05	1	2.27311	down	385289	209775	431021	1.58297e+06	541376	963007	4.20192e+06	1.81816e+07	1.10652e+07	1.12018e+07	1.56046e+07	2.67437e+06
Com_1783_pos	3-Methoxybenzanthrone	P	C18H12O2	260.084	261.091	1.73811	[M+H]+	4.961	0.75	2	C18	Benzenoids	Phenanthrenes and derivatives	-	"3688-79-7"	-	-	-	-	77267	COC1=C2C=CC=C3C2=C(C=C1)C4=CC=CC=C4C3=O	BGQDCDRDPCVLJE-UHFFFAOYSA-N	0.321479	-1.6372	0.000108313	1	1.62475	down	5.1093e+06	1.96756e+06	4.12746e+06	3.91638e+06	3.0656e+06	4.84024e+06	9.74595e+06	1.32544e+07	1.39262e+07	7.37937e+06	1.41814e+07	1.31395e+07
Com_7390_pos	Prasugrel	P	C20H20FNO3S	373.115	374.119	6.95897	[M+H]+	2.204	-	3	C18	Organoheterocyclic compounds	Thienopyridines	-	"150322-43-3"	HMDB0015625	-	-	-	6918456	CC(=O)OC1=CC2=C(CCN(C2)C(C(=O)C2CC2)C2=CC=CC=C2F)S1	DTGLZDAWLRGWQN-UHFFFAOYSA-N	0.301165	-1.73137	0.000127065	1	2.24964	down	1.36358e+07	1.52663e+07	1.67576e+07	1.78919e+07	1.30199e+07	1.25759e+07	2.84799e+07	3.6288e+07	6.48733e+07	5.44239e+07	6.63504e+07	4.5593e+07
Com_3163_pos	Tanshinone IIA sulfonate	P	C19H18O6S	374.082	397.071	2.34151	[M+Na]+	5.245	-	3	C18	Lipids and lipid-like molecules	Prenol lipids	Diterpenoids	"105937-56-2"	-	-	-	-	125782	CC1=C(OC2=C1C(=O)C(=O)C3=C2C=CC4=C3CCCC4(C)C)S(=O)(=O)O	UJCACMLMPLLRGW-UHFFFAOYSA-N	3.29625	1.72082	0.0001389	0.972222	1.42711	up	4.73918e+06	2.86792e+06	4.67379e+06	4.69018e+06	5.33111e+06	8.06189e+06	2.89853e+06	1.61111e+06	1.11344e+06	1.12701e+06	1.19377e+06	1.26785e+06
Com_3591_pos	Thiiranepropanenitrile	P	C5H7NS	113.03	114.038	7.59023	[M+H]+	2.194	0.66	2	C18	Organoheterocyclic compounds	Thiiranes	-	"54096-45-6"	HMDB0038460	-	-	-	100582	N#CCCC1CS1	ZAGXORSINWAUSP-UHFFFAOYSA-N	0.493345	-1.01933	0.000148255	1	1.9184	down	2.44964e+08	2.46572e+08	3.33496e+08	3.02119e+08	3.93901e+08	2.26268e+08	4.30212e+08	6.66532e+08	6.70667e+08	4.82496e+08	5.89436e+08	7.02437e+08
Com_6743_pos	beta-Citryl-L-glutamate	P	C11H15NO10	321.07	322.077	1.41759	[M+H]+	2.405	0.90	2	C18	Organic acids and derivatives	Carboxylic acids and derivatives	Amino acids, peptides, and analogues	-	HMDB0241915	C20775	map00250;map01100	-	-	C(CC(=O)O)C(C(=O)O)NC(=O)C(CC(=O)O)(CC(=O)O)O	GAQNUGISBQJMKO-YFKPBYRVSA-N	0.315348	-1.66498	0.000261852	1	1.5049	down	8.38451e+08	4.90097e+08	1.08945e+09	9.00294e+08	1.05727e+09	1.12372e+09	1.44045e+09	2.1074e+09	3.58007e+09	3.4433e+09	2.93948e+09	3.92805e+09
Com_219_pos	2,6-Dihydroxynicotinate	P	C6H5NO4	155.022	138.019	2.22666	[M+H-H2O]+	2.407	-	3	C18	Organoheterocyclic compounds	Pyridines and derivatives	Pyridinecarboxylic acids and derivatives	"10357-91-2"	-	C15523	map00760	-	135526603	C1=CC(=O)NC(=C1C(=O)O)O	IGCZQNUHGOYVJI-UHFFFAOYSA-N	0.224316	-2.15639	0.000292092	1	1.62409	down	4.23144e+06	1.57283e+06	5.30691e+06	5.42205e+06	5.94581e+06	6.14439e+06	9.48633e+06	1.45715e+07	2.42073e+07	2.56144e+07	2.57031e+07	2.80202e+07
Com_3997_pos	2,4-Dihydroxy-nitrophenol	P	C6H5NO4	155.022	156.029	1.40677	[M+H]+	2.405	0.52	2	C18	Benzenoids	Phenols	Nitrophenols	"-"	HMDB0006200	-	-	-	76623	OC1=CC(O)=C(C=C1)[N+]([O-])=O	CYEZXDVLBGFROE-UHFFFAOYSA-N	0.25437	-1.975	0.000316705	1	1.58757	down	3.61215e+06	1.63334e+06	4.65047e+06	3.62629e+06	5.81418e+06	5.12574e+06	7.1817e+06	1.09076e+07	1.93498e+07	1.84508e+07	1.85444e+07	2.17333e+07
Com_1920_pos	Linamarin	P	C10H17NO6	247.106	270.097	9.99068	[M+Na]+	5.095	-	3	C18	Organic oxygen compounds	Organooxygen compounds	Carbohydrates and carbohydrate conjugates	"554-35-8"	HMDB0033699	C01594	map00460;map01110	-	11128	CC(C)(C#N)OC1C(C(C(C(O1)CO)O)O)O	QLTCHMYAEJEXBT-ZEBDFXRSSA-N	0.283886	-1.81661	0.00032431	1	1.65102	down	6.17731e+06	4.40643e+06	2.96008e+06	5.77774e+06	2.0364e+06	4.23848e+06	1.66114e+07	1.39578e+07	1.77291e+07	6.6509e+06	2.10158e+07	1.41993e+07
Com_1308_pos	2,2'-Cyclouridine	P	C9H10N2O5	226.059	227.067	1.46162	[M+H]+	2.194	0.73	1	C18	Organoheterocyclic compounds	Diazines	Pyrimidines and pyrimidine derivatives	"3736-77-4"	-	-	-	-	806138	C1=CN2C3C(C(C(O3)CO)O)OC2=NC1=O	UUGITDASWNOAGG-CCXZUQQUSA-N	0.348572	-1.52047	0.000334364	1	2.05137	down	5.7683e+06	5.73513e+06	8.8548e+06	8.73911e+06	6.81863e+06	5.22853e+06	1.06264e+07	2.17174e+07	2.15105e+07	1.46326e+07	3.06858e+07	1.88647e+07
Com_4873_pos	5-(2'-Formylethyl)-4,6-dihydroxypicolinate	P	C9H9NO5	211.048	212.056	1.35046	[M+H]+	2.408	-	3	C18	Organoheterocyclic compounds	Pyridines and derivatives	Pyridinecarboxylic acids and derivatives	-	HMDB0031727	C05654	map00380	-	-	C1=C(NC(=O)C(=C1O)CCC=O)C(=O)O	KJVDAGWOPCLJNY-UHFFFAOYSA-N	0.288981	-1.79095	0.000426422	1	1.5184	down	3.66815e+07	2.08803e+07	4.4823e+07	3.83921e+07	4.32051e+07	4.34788e+07	5.76228e+07	8.64466e+07	1.58869e+08	1.58414e+08	1.55366e+08	1.70394e+08
Com_2207_pos	Myristoyl Ethanolamide	P	C16H33NO2	271.251	294.241	1.45225	[M+Na]+	7.14	0.77	1	C18	Organic nitrogen compounds	Organonitrogen compounds	Amines	"142-58-5"	-	-	-	LMFA08040042	8890	CCCCCCCCCCCCCC(=O)NCCO	JHIXEZNTXMFXEK-UHFFFAOYSA-N	0.454493	-1.13767	0.000445674	0.972222	1.61986	down	1.15629e+06	991510	997610	870762	842321	1.50673e+06	1.46382e+06	3.51782e+06	2.3069e+06	2.18618e+06	2.51225e+06	2.01813e+06
Com_7579_pos	Morniflumate	P	C19H20F3N3O3	395.146	396.154	1.74849	[M+H]+	5.725	-	3	C18	Benzenoids	Benzene and substituted derivatives	Trifluoromethylbenzenes	"65847-85-0"	HMDB0254887	-	-	-	72106	FC(F)(F)C1=CC(NC2=C(C=CC=N2)C(=O)OCCN2CCOCC2)=CC=C1	LDXSPUSKBDTEKA-UHFFFAOYSA-N	0.0678781	-3.88091	0.000506174	0.972222	2.34169	down	674198	729449	128287	1.56585e+06	220190	301782	1.34275e+06	2.49937e+07	7.18273e+06	5.6551e+06	7.7762e+06	6.37681e+06
Com_4684_pos	11-Aminoundecanoic acid	P	C11H23NO2	201.173	202.181	1.72092	[M+H]+	6.086	0.78	2	C18	Lipids and lipid-like molecules	Fatty Acyls	Fatty acids and conjugates	"2432-99-7"	HMDB0032669	C19325	-	LMFA01100004	-	C(CCCCCN)CCCCC(=O)O	GUOSQNAUYHMCRU-UHFFFAOYSA-N	0.424111	-1.23749	0.00055654	1	1.70624	down	2.50049e+06	1.97204e+06	2.16862e+06	4.31214e+06	1.90598e+06	3.59856e+06	7.21771e+06	8.76413e+06	7.23232e+06	5.08518e+06	4.50736e+06	5.99877e+06
Com_5261_pos	1-Hydroxy-2-(N-acetylcysteinyl)-3-butene	P	C9H15NO4S	233.072	234.08	2.90404	[M+H]+	5.781	-	3	C18	Organic acids and derivatives	Carboxylic acids and derivatives	Amino acids, peptides, and analogues	"-"	HMDB0244631	-	-	-	3547512	CC(=O)NC(CSC(CO)C=C)C(O)=O	CVFXMLXLNNEEJM-UHFFFAOYSA-N	0.276003	-1.85725	0.000588403	1	1.76896	down	1.0676e+07	2.34517e+06	3.64056e+06	5.99294e+06	3.79488e+06	4.30296e+06	1.26685e+07	2.16304e+07	1.71368e+07	1.81241e+07	2.38324e+07	1.80288e+07
Com_6049_pos	N-(E-4-coumaroyl)-aspartate	P	C13H13NO6	279.074	280.082	2.69511	[M+H]+	5.733	-	3	C18	Organic acids and derivatives	Carboxylic acids and derivatives	Amino acids, peptides, and analogues	-	-	-	-	-	-	C1=CC(=CC=C1C=CC(=O)NC(CC(=O)O)C(=O)O)O	FKBRNPNAUOXZMQ-QLCVYAKKSA-N	0.152636	-2.71184	0.0006002	1	2.02246	down	76692.3	52608.3	129090	497946	104844	98430.1	652172	577807	1.67447e+06	557171	2.20261e+06	622702
Com_6203_pos	Anhydrofulvic acid	P	C14H10O7	290.043	291.047	9.47694	[M+H]+	5.29	-	3	C18	Organoheterocyclic compounds	Benzopyrans	1-benzopyrans	-	-	-	-	-	-	CC1=CC2=C(CO1)C(=O)C3=C(O2)C=C(C(=C3C(=O)O)O)O	QECRRBWJXIZNNN-UHFFFAOYSA-N	0.182454	-2.4544	0.000863915	0.972222	1.58696	down	1.56269e+06	785370	1.05738e+06	368159	1.08805e+06	787270	1.29668e+06	3.31662e+06	6.79177e+06	7.25407e+06	6.85212e+06	5.44954e+06
Com_5642_pos	Lumiflavin	P	C13H12N4O2	256.096	257.104	1.29397	[M+H]+	5.593	0.73	2	C18	Organoheterocyclic compounds	Pteridines and derivatives	Alloxazines and isoalloxazines	"-"	HMDB0254201	-	-	-	66184	CN1C2=C(C=C(C)C(C)=C2)N=C2C(=O)NC(=O)N=C12	KPDQZGKJTJRBGU-UHFFFAOYSA-N	2.25152	1.1709	0.000999179	1	2.20553	up	3.24087e+06	2.12458e+06	1.50262e+06	1.66466e+06	1.92104e+06	1.25726e+06	951715	1.00298e+06	645977	886156	618162	1.09641e+06
Com_6397_pos	Leu Ala Val	P	C14H27N3O4	301.2	302.208	1.53354	[M+H]+	4.703	0.57	2	C18	Organic acids and derivatives	Carboxylic acids and derivatives	Amino acids, peptides, and analogues	-	-	-	-	-	-	CC(C)CC(C(=O)NC(C)C(=O)NC(C(C)C)C(=O)O)N	ZTUWCZQOKOJGEX-DCAQKATOSA-N	0.172282	-2.53715	0.0010744	0.972222	2.21165	down	3.06919e+06	3.52034e+06	2.96224e+06	7.11104e+06	1.95571e+06	5.34641e+06	6.54928e+06	1.52467e+07	5.65584e+07	2.00873e+07	1.68092e+07	2.38517e+07
Com_5603_pos	Diethyl 1,4-dihydro-2,6-dimethyl-3,5-pyridinedicarboxylate	P	C13H19NO4	253.131	254.139	0.83571	[M+H]+	6.054	-	3	C18	Organoheterocyclic compounds	Pyridines and derivatives	Hydropyridines	"-"	HMDB0244409	-	-	-	70849	CCOC(=O)C1=C(C)NC(C)=C(C1)C(=O)OCC	LJXTYJXBORAIHX-UHFFFAOYSA-N	0.204162	-2.29221	0.00114176	1	1.44668	down	2.59632e+06	1.20202e+06	571393	1.92259e+06	1.0208e+06	1.45508e+06	3.3251e+06	3.00805e+06	1.03394e+07	4.27712e+06	1.35507e+07	8.44688e+06
Com_5600_pos	Proguanil	P	C11H16ClN5	253.109	254.118	5.83356	[M+H]+	5.063	0.61	2	C18	Organic nitrogen compounds	Organonitrogen compounds	Guanidines	"500-92-5"	HMDB0015263	C07631	-	-	-	CC(C)N=C(N)N=C(N)NC1=CC=C(C=C1)Cl	SSOLNOMRVKKSON-UHFFFAOYSA-N	0.112446	-3.15269	0.00120437	1	1.71265	down	701259	289463	225229	2.97347e+06	2.03879e+06	1.57217e+06	4.25623e+06	5.97472e+06	1.66606e+07	1.6528e+07	1.55351e+07	1.04151e+07
Com_45_pos	Pteridine	P	C6H4N4	132.044	115.041	8.08214	[M+H-H2O]+	2.188	0.76	1	C18	Organoheterocyclic compounds	Pteridines and derivatives	-	"91-18-9"	HMDB0256912	C07581	-	-	1043	C1=CN=C2C(=N1)C=NC=N2	CPNGPNLZQNNVQM-UHFFFAOYSA-N	0.359074	-1.47765	0.0012362	0.972222	1.82476	down	1.46577e+06	1.97509e+06	2.64104e+06	4.27166e+06	2.09141e+06	2.17268e+06	4.41095e+06	9.66688e+06	8.75451e+06	5.74738e+06	8.66042e+06	3.46916e+06
Com_4123_pos	4-Nitroacetophenone	P	C8H7NO3	165.043	166.05	2.04376	[M+H]+	2.405	0.72	2	C18	Organic oxygen compounds	Organooxygen compounds	Carbonyl compounds	"1460-05-5"	HMDB0256052	C02803	-	-	-	CC(=O)C1=CC=C(C=C1)[N+](=O)[O-]	YQYGPGKTNQNXMH-UHFFFAOYSA-N	0.467508	-1.09694	0.00143022	0.972222	1.32759	down	1.15536e+07	8.65381e+06	1.35662e+07	8.13013e+06	1.58271e+07	1.36185e+07	1.3972e+07	2.11316e+07	2.8125e+07	2.89303e+07	2.54955e+07	3.49618e+07
Com_3980_pos	1,1'-Thiobisethanethiol	P	C4H10S3	153.994	155.001	3.32658	[M+H]+	9.667	-	3	C18	Organic oxygen compounds	Organooxygen compounds	Ethers	"53897-59-9"	HMDB0040239	-	-	-	525461	CC(S)SC(C)S	PAEMPWLDXSJQRU-UHFFFAOYSA-N	2.64158	1.4014	0.00158252	1	2.29982	up	4.36676e+07	4.63218e+07	4.62846e+07	1.12925e+08	5.13109e+07	3.35866e+07	2.28562e+07	2.21152e+07	2.59912e+07	1.44162e+07	1.32847e+07	2.78126e+07
Com_5271_pos	Hypusine	P	C10H23N3O3	233.174	234.182	1.35781	[M+H]+	1.16	0.75	2	C18	Organic acids and derivatives	Carboxylic acids and derivatives	Amino acids, peptides, and analogues	-	HMDB0011140	-	-	LMFA01050514	-	C(CCNCC(CCN)O)CC(C(=O)O)N	BZUIJMCJNWUGKQ-BDAKNGLRSA-N	0.545474	-0.874418	0.00161211	0.972222	2.08712	down	7.43959e+07	4.37766e+07	6.17825e+07	6.72155e+07	4.77573e+07	5.09269e+07	7.01594e+07	7.96241e+07	1.20704e+08	1.39425e+08	1.14117e+08	1.10015e+08
Com_7030_pos	Himeic acid B_120101	P	C17H23NO5	321.158	344.147	0.10919	[M+Na]+	2.236	-	3	C18	Lipids and lipid-like molecules	Fatty Acyls	Fatty acids and conjugates	-	-	-	-	-	-	O=C(N)C1=COC(C=CCCCCCCCCC(=O)O)=CC1=O	CFCNZKAZHHLTLD-VQHVLOKHSA-N	0.297346	-1.74979	0.0016142	0.972222	1.85628	down	3.25696e+06	6.47179e+06	4.60532e+06	8.63678e+06	4.67361e+06	5.36552e+06	7.94499e+06	1.33398e+07	1.64241e+07	1.67388e+07	1.71308e+07	3.94368e+07
Com_455_pos	Phosphorylethanolamine	P	C2H8NO4P	141.019	164.009	2.92242	[M+Na]+	1.274	0.93	1	C18	Organic acids and derivatives	Organic phosphoric acids and derivatives	Phosphate esters	"1071-23-4"	HMDB0000224	C00346	map00564;map00600;map01100;map01503;map04071	-	1015	NCCOP(O)(O)=O	SUHOOTKUPISOBE-UHFFFAOYSA-N	0.36504	-1.45387	0.00173078	1	1.86098	down	9.36193e+06	4.09608e+06	6.8866e+06	5.93346e+06	2.59363e+06	8.14878e+06	9.87345e+06	1.40541e+07	1.98516e+07	1.31159e+07	2.35735e+07	2.09463e+07
Com_4949_pos	12-Aminododecanoic acid	P	C12H25NO2	215.189	216.196	1.53065	[M+H]+	6.302	0.86	2	C18	Lipids and lipid-like molecules	Fatty Acyls	Fatty acids and conjugates	"693-57-2"	-	-	-	LMFA01100005	-	C(CCCCCC(=O)O)CCCCCN	PBLZLIFKVPJDCO-UHFFFAOYSA-N	0.587624	-0.767035	0.00180864	0.972222	1.93831	down	8.25481e+06	8.34823e+06	7.33742e+06	9.31635e+06	7.6493e+06	9.14177e+06	1.72151e+07	1.3919e+07	1.52917e+07	1.68289e+07	1.27197e+07	9.19557e+06
Com_4056_pos	2-Naphthalenethiol	P	C10H8S	160.035	161.041	5.57912	[M+H]+	1.16	-	3	C18	Benzenoids	Naphthalenes	-	"91-60-1"	HMDB0029689	-	-	-	7058	SC1=CC2=C(C=CC=C2)C=C1	RFCQDOVPMUSZMN-UHFFFAOYSA-N	0.415287	-1.26782	0.00189969	0.944444	2.20839	down	1.48614e+06	1.27502e+06	1.53012e+06	1.43421e+06	3.07369e+06	2.46053e+06	2.82541e+06	2.70259e+06	5.59114e+06	4.8452e+06	4.22722e+06	6.9215e+06
Com_3093_pos	Marinobufagenin	P	C24H32O5	400.225	383.22	3.90628	[M+H-H2O]+	8.206	0.66	2	C18	Lipids and lipid-like molecules	Steroids and steroid derivatives	Steroid lactones	"470-42-8"	-	C20036	-	LMST01130078	11969465	CC12CCC(CC1(CCC3C2CCC4(C35C(O5)CC4C6=COC(=O)C=C6)C)O)O	JMNQTHQLNRILMH-OBBGIPBRSA-N	0.349094	-1.51831	0.00195013	0.972222	1.14028	down	4.3061e+06	2.17906e+06	2.19537e+06	2.54512e+06	1.75337e+06	3.23337e+06	3.49993e+06	1.03651e+07	1.18922e+07	4.68175e+06	8.01448e+06	7.98793e+06
Com_1759_pos	L-Saccharopine	P	C11H20N2O6	276.132	259.129	0.52872	[M+H-H2O]+	2.127	0.60	1	C18	Organic acids and derivatives	Carboxylic acids and derivatives	Amino acids, peptides, and analogues	"997-68-2"	HMDB0000279	C00449	map00300;map00310;map01100;map01110;map01130;map01230	-	160556	N[C@@H](CCCCN[C@@H](CCC(O)=O)C(O)=O)C(O)=O	ZDGJAHTZVHVLOT-YUMQZZPRSA-N	0.156764	-2.67334	0.00210233	0.944444	1.75022	down	214431	1.65856e+06	284825	1.33266e+06	275492	227856	916613	4.11488e+06	3.74139e+06	2.78815e+06	5.22747e+06	8.68823e+06
Com_5480_pos	beta-Alanyl-L-arginine	P	C9H19N5O3	245.149	246.156	1.80298	[M+H]+	5.341	0.52	2	C18	Organic acids and derivatives	Peptidomimetics	Hybrid peptides	-	HMDB0060441	C05340	map00410	-	-	C(CC(C(=O)O)NC(=O)CCN)CN=C(N)N	DLRGFJGVZXSSTP-LURJTMIESA-N	5.3844	2.42879	0.00218351	0.972222	2.19562	up	1.63394e+08	1.08786e+08	6.89265e+07	1.1606e+08	2.14224e+08	1.00237e+08	7.98063e+07	1.56824e+07	8.94593e+06	1.24049e+07	4.6507e+06	2.18177e+07
Com_1202_pos	Lysylalanine	P	C9H19N3O3	217.143	218.15	1.92958	[M+H]+	1.154	0.56	1	C18	Organic acids and derivatives	Carboxylic acids and derivatives	Amino acids, peptides, and analogues	"17043-71-9"	HMDB0028944	-	-	-	7010504	CC(C(=O)O)NC(=O)C(CCCCN)N	QOOWRKBDDXQRHC-BQBZGAKWSA-N	0.228208	-2.13158	0.00219923	1	1.98549	down	69985.4	73030.5	96997	387655	312320	281468	572778	568675	1.01491e+06	1.14392e+06	1.21116e+06	840944
Com_5366_pos	Campyrone C	P	C12H17NO4	239.116	240.123	1.58612	[M+H]+	5.836	-	3	C18	Organoheterocyclic compounds	Pyrans	Pyranones and derivatives	"-"	-	-	-	-	-	[H][C@](N=C(C)O)(C(C)C)C1=CC(OC)=CC(=O)O1	WCMUUYZSUQJWRX-LBPRGKRZSA-N	0.372772	-1.42363	0.00226803	1	1.35155	down	4.10624e+06	2.93982e+06	2.43544e+06	2.36649e+06	3.863e+06	2.8727e+06	4.47984e+06	5.10383e+06	1.15301e+07	5.97757e+06	1.168e+07	1.10813e+07
Com_4676_pos	PENICILLANIC ACID	P	C8H11NO3S	201.046	202.054	2.80222	[M+H]+	5.712	0.64	2	C18	Organic acids and derivatives	Carboxylic acids and derivatives	Amino acids, peptides, and analogues	-	HMDB0256227	-	-	-	-	CC1(C(N2C(S1)CC2=O)C(=O)O)C	RBKMMJSQKNKNEV-RITPCOANSA-N	0.376461	-1.40943	0.00228561	1	1.95269	down	3.81866e+06	1.77303e+06	3.97897e+06	5.41996e+06	5.20718e+06	5.09436e+06	6.13847e+06	1.18466e+07	1.60744e+07	1.61577e+07	9.9361e+06	7.03077e+06
Com_4659_pos	1,3-Diethyl-6-hydroxy-2-sulfanylidenepyrimidin-4-one	P	C8H12N2O2S	200.062	201.07	1.85833	[M+H]+	4.793	-	3	C18	Organoheterocyclic compounds	Diazines	Pyrimidines and pyrimidine derivatives	"-"	HMDB0246707	-	-	-	11816486	CCN1C(O)=CC(=O)N(CC)C1=S	KLQWKZILGHCZRL-UHFFFAOYSA-N	0.208323	-2.26311	0.00241814	0.972222	1.97137	down	7.90504e+06	2.20048e+06	2.7257e+06	4.61406e+06	2.85738e+06	5.30839e+06	9.72989e+06	3.15179e+07	1.89794e+07	2.51887e+07	3.21422e+07	5.38117e+06
Com_4891_pos	4-(5-Ethyl-thiophen-2-yl)-4-oxo-butyric acid	P	C10H12O3S	212.051	213.059	4.55778	[M+H]+	2.116	-	3	C18	Organic acids and derivatives	Keto acids and derivatives	Gamma-keto acids and derivatives	-	-	-	-	-	-	CCC1=CC=C(S1)C(=O)CCC(=O)O	CQZPZVGEZHGESA-UHFFFAOYSA-N	0.208602	-2.26118	0.0024197	0.944444	1.41462	down	2.15634e+06	995033	3.13046e+06	3.47727e+06	1.23015e+06	1.17709e+06	2.29182e+06	7.49706e+06	9.06283e+06	7.22547e+06	1.54041e+07	1.6842e+07
Com_509_pos	1-Methylxanthine	P	C6H6N4O2	166.049	167.057	2.26413	[M+H]+	4.852	0.86	1	C18	Organoheterocyclic compounds	Imidazopyrimidines	Purines and purine derivatives	"6136-37-4"	HMDB0010738	C16358	map00232;map01100;map01110;map01120	-	80220	CN1C(=O)NC2=C(NC=N2)C1=O	MVOYJPOZRLFTCP-UHFFFAOYSA-N	0.637442	-0.649634	0.00249886	0.944444	1.66998	down	1.20024e+07	1.08727e+07	1.08231e+07	1.06231e+07	1.73424e+07	1.58276e+07	1.64872e+07	1.69321e+07	1.87801e+07	2.11536e+07	2.23265e+07	2.58865e+07
Com_1020_pos	Serylvaline	P	C8H16N2O4	204.111	205.118	0.88988	[M+H]+	1.495	0.53	1	C18	Organic acids and derivatives	Carboxylic acids and derivatives	Amino acids, peptides, and analogues	"51782-06-0"	HMDB0029052	-	-	-	7020159	CC(C)[C@@H](C(=O)O)NC(=O)[C@H](CO)N	ILVGMCVCQBJPSH-WDSKDSINSA-N	0.230516	-2.11706	0.00262383	0.972222	2.04469	down	1.13941e+07	1.33649e+07	1.02745e+07	1.31414e+07	1.86023e+07	7.28535e+06	1.3672e+07	8.74679e+07	5.7817e+07	6.76255e+07	5.95165e+07	3.5191e+07
Com_2307_pos	2-(7-methyl-2-oxo-2H-chromen-4-yl)-N-(1,3-thiazol-2-yl)acetamide	P	C15H12N2O3S	300.057	301.062	8.60686	[M+H]+	1.479	-	3	C18	Phenylpropanoids and polyketides	Coumarins and derivatives	-	"919760-63-7"	-	-	-	-	41180333	CC1=CC2=C(C=C1)C(=CC(=O)O2)CC(=O)NC3=NC=CS3	JSFIKYLGWQDPED-UHFFFAOYSA-N	6.13834	2.61785	0.00271308	0.944444	1.67946	up	2.36995e+07	4.90635e+07	1.25599e+07	2.11152e+07	6.27196e+06	2.83515e+07	1.52719e+07	841145	782838	1.28007e+06	1.35676e+06	3.44768e+06
Com_5199_pos	2,4-Bis(2-methoxyethoxy)-1,3,5-triazine	P	C9H15N3O4	229.106	230.114	1.08771	[M+H]+	2.232	-	3	C18	Organoheterocyclic compounds	Triazines	1,3,5-triazines	"-"	HMDB0245444	-	-	-	126305	COCCOC1=NC(OCCOC)=NC=N1	PZONYMJPIICCEY-UHFFFAOYSA-N	0.374765	-1.41594	0.00271602	0.972222	1.9253	down	2.75666e+06	2.02997e+06	1.18665e+06	3.29931e+06	3.91542e+06	5.0444e+06	8.52012e+06	9.05521e+06	4.97483e+06	1.12492e+07	9.37011e+06	5.48086e+06
Com_1447_pos	Dyphylline	P	C10H14N4O4	254.102	237.098	0.18045	[M+H-H2O]+	6.784	0.72	1	C18	Organoheterocyclic compounds	Imidazopyrimidines	Purines and purine derivatives	-	HMDB0014789	C07819	-	-	3182	CN1C2=C(C(=O)N(C1=O)C)N(C=N2)CC(CO)O	KSCFJBIXMNOVSH-UHFFFAOYSA-N	1.82203	0.865549	0.00285232	0.972222	1.65558	up	4.65297e+06	3.69441e+06	3.47339e+06	2.67693e+06	4.1395e+06	2.34491e+06	2.27564e+06	2.59511e+06	1.99685e+06	1.46257e+06	1.26146e+06	1.92414e+06
Com_288_pos	L-Glutamine	P	C5H10N2O3	146.069	147.077	0.78425	[M+H]+	1.382	0.95	1	C18	Organic acids and derivatives	Carboxylic acids and derivatives	Amino acids, peptides, and analogues	"56-85-9"	HMDB0000641	C00064	map00220;map00230;map00240;map00250;map00471;map00630;map00910;map00970;map01060;map01100;map01120;map01230;map02010;map02020;map04724;map04727;map04964;map04974;map04978;map05230	-	5961	N[C@@H](CCC(N)=O)C(O)=O	ZDXPYRJPNDTMRX-VKHMYHEASA-N	0.352499	-1.50431	0.00290574	1	1.60117	down	6.57465e+07	7.2863e+07	9.31259e+07	6.66913e+07	3.04026e+07	5.00075e+07	9.78695e+07	1.27243e+08	2.0444e+08	1.20479e+08	1.54486e+08	3.702e+08
Com_3109_pos	1,2-Dihydroxyanthraquinone-3-methylamine-N,N-diacetic acid	P	C19H15NO8	385.08	386.085	5.02177	[M+H]+	2.204	-	3	C18	Benzenoids	Anthracenes	Anthraquinones	"3952-78-1"	HMDB0248145	-	-	-	65132	C1=CC=C2C(=C1)C(=O)C3=C(C2=O)C(=C(C(=C3)CN(CC(=O)O)CC(=O)O)O)O	PWIGYBONXWGOQE-UHFFFAOYSA-N	0.540474	-0.887704	0.00291052	0.972222	1.85506	down	3.92737e+07	4.19738e+07	6.2818e+07	5.59653e+07	3.78198e+07	2.62076e+07	7.13366e+07	1.1394e+08	9.09344e+07	5.93265e+07	7.03405e+07	8.26901e+07
Com_4560_pos	1,3,7-Trimethylisoguanine	P	C8H11N5O	193.096	194.104	2.7896	[M+H]+	4.871	0.70	2	C18	Organoheterocyclic compounds	Imidazopyrimidines	Purines and purine derivatives	-	-	-	-	-	21606635	CN1C=NC2=C1C(=N)N(C(=O)N2C)C	WESYAFXNPBDJQH-UHFFFAOYSA-N	0.568685	-0.814299	0.00316496	0.888889	1.62005	down	8.18196e+06	7.01346e+06	8.83743e+06	7.66334e+06	1.19377e+07	1.14004e+07	1.10673e+07	1.79663e+07	1.93682e+07	1.92969e+07	1.80258e+07	1.10502e+07
Com_5412_pos	RESVERATROL 4'-METHYL ETHER	P	C15H14O3	242.094	243.1	7.99204	[M+H]+	6.336	0.51	2	C18	Phenylpropanoids and polyketides	Stilbenes	-	-	-	-	-	-	-	COC1=CC=C(C=C1)C=CC2=CC(=CC(=C2)O)O	IHVRWFJGOIWMGC-NSCUHMNNSA-N	2.00755	1.00544	0.00321652	0.972222	1.81138	up	1.78154e+06	1.39419e+06	1.76563e+06	815267	1.32571e+06	1.03572e+06	680384	722391	652153	592659	375056	1.02113e+06
Com_7856_pos	Ppack	P	C21H31ClN6O3	450.215	451.219	5.49745	[M+H]+	5.695	-	3	C18	Organic acids and derivatives	Carboxylic acids and derivatives	Amino acids, peptides, and analogues	"-"	HMDB0250787	-	-	-	4476692	NC(CC1=CC=CC=C1)C(=O)N1CCCC1C(=O)NC(CCCN=C(N)N)C(=O)CCl	KWPACVJPAFGBEQ-UHFFFAOYSA-N	3.61836	1.85533	0.00325023	0.944444	1.33101	up	3.75246e+06	960980	1.45051e+06	2.09744e+06	1.60261e+06	3.57608e+06	1.49596e+06	782893	267796	283132	556507	328131
Com_3995_pos	(1R)-1-Amino-3-sulfanylpropane-1-sulfinic acid	P	C3H9NO2S2	155.007	156.015	1.11506	[M+H]+	1.156	-	3	C18	Organic acids and derivatives	Sulfinic acids and derivatives	Sulfinic acids	"-"	HMDB0242354	-	-	-	21903950	NC(CCS)S(O)=O	JOXUBWKEJVADRL-UHFFFAOYSA-N	0.397611	-1.33057	0.00329787	0.944444	2.09042	down	2.08153e+06	1.2113e+06	1.91141e+06	1.63683e+06	3.37878e+06	3.46806e+06	3.02813e+06	3.48751e+06	6.67515e+06	6.62202e+06	5.50539e+06	9.10716e+06
Com_6087_pos	Mortivinacin C	P	C14H19NO5	281.126	282.134	2.33158	[M+H]+	5.225	-	3	C18	Benzenoids	Benzene and substituted derivatives	Benzoic acids and derivatives	-	-	-	-	-	-	CC1=C(C(=C(C(=C1C(=O)NC(C)C(=O)OC)O)C)O)C	HQWITITYACHYLX-VIFPVBQESA-N	0.304115	-1.71731	0.00335683	0.944444	2.01679	down	3.75162e+06	1.16538e+06	2.37485e+06	3.62287e+06	1.84588e+06	7.28502e+06	7.0423e+06	1.621e+07	8.89811e+06	1.84995e+07	9.68878e+06	5.57598e+06
Com_4569_pos	Bisthiosemi	P	C3H10N6S2	194.041	195.048	0.66197	[M+H]+	2.115	-	3	C18	Organosulfur compounds	-	-	"39603-48-0"	-	C19137	-	-	-	C(NNC(=S)N)NNC(=S)N	JKSKMVKDSOOOFA-UHFFFAOYSA-N	0.229865	-2.12114	0.00340678	0.916667	1.38892	down	4.14993e+06	1.99928e+06	5.76362e+06	5.73218e+06	2.05063e+06	2.06897e+06	3.72531e+06	1.2329e+07	1.69479e+07	1.11796e+07	2.53613e+07	2.51412e+07
Com_4450_pos	Hyacinthacine A4	P	C9H17NO3	187.121	188.128	1.307	[M+H]+	1.532	0.69	2	C18	Organoheterocyclic compounds	Pyrrolizidines	-	-	-	-	-	-	-	CC1CCC2N1C(C(C2O)O)CO	AGLLYYHKZWZSKX-QKAWAISNSA-N	2.90381	1.53795	0.0034953	0.944444	1.73875	up	6.49596e+07	9.61503e+07	7.58227e+07	3.99051e+07	7.87107e+07	4.10338e+07	4.68901e+07	8.77087e+06	1.35681e+07	3.27228e+07	1.68562e+07	1.77651e+07
Com_2630_pos	16-Oxoandrostenediol	P	C19H28O3	304.204	327.192	3.21427	[M+Na]+	4.734	0.68	1	C18	Lipids and lipid-like molecules	Steroids and steroid derivatives	Androstane steroids	"1159-66-6"	-	-	-	LMST02020088	150890	C[C@]12CC[C@@H](CC1=CC[C@@H]3[C@@H]2CC[C@]4([C@H]3CC(=O)[C@@H]4O)C)O	AKRBLZKRYPEVIK-PEMPUTJUSA-N	0.0920737	-3.44107	0.00360619	0.972222	2.12328	down	170384	590837	408211	461570	446018	1.26557e+06	3.27692e+06	1.90224e+07	2.08893e+06	1.92646e+06	8.90548e+06	1.08324e+06
Com_5360_pos	Flosequinan	P	C11H10FNO2S	239.042	240.05	6.27747	[M+H]+	2.116	-	3	C18	Organoheterocyclic compounds	Quinolines and derivatives	Quinolones and derivatives	"76568-02-0"	HMDB0252316	-	-	-	4474062	CN1C=C(C(=O)C2=C1C=C(F)C=C2)S(C)=O	UYGONJYYUKVHDD-UHFFFAOYSA-N	0.253393	-1.98055	0.00367386	0.916667	1.34065	down	8.51582e+06	3.34707e+06	8.73169e+06	1.07522e+07	5.30957e+06	3.25138e+06	6.97187e+06	2.29416e+07	2.664e+07	1.74339e+07	4.04587e+07	4.30473e+07
Com_6964_pos	2-O-Acetyl-trans-coutaric acid	P	C15H14O9	338.064	339.068	9.2049	[M+H]+	1.852	-	3	C18	Phenylpropanoids and polyketides	Cinnamic acids and derivatives	Hydroxycinnamic acids and derivatives	"106928-35-2"	HMDB0034621	-	-	-	10382471	CC(=O)OC(C(OC(=O)\C=C\C1=CC=C(O)C=C1)C(O)=O)C(O)=O	AILCSCQIQZTQJR-QPJJXVBHSA-N	0.431952	-1.21106	0.00368506	0.944444	1.55213	down	9.21671e+06	3.56185e+06	1.14962e+07	9.49715e+06	8.04892e+06	1.14522e+07	1.06217e+07	2.44886e+07	1.99316e+07	2.30859e+07	2.70674e+07	1.81357e+07
Com_6160_pos	ANISOMYCIN	P	C14H19NO4	265.131	288.123	9.79725	[M+Na]+	5.944	-	3	C18	Benzenoids	Phenol ethers	Anisoles	"22862-76-6"	HMDB0243530	C11281	-	-	-	O=C(OC1C(O)CNC1CC2=CC=C(OC)C=C2)C	YKJYKKNCCRKFSL-BFHYXJOUSA-N	0.178767	-2.48385	0.00382137	1	1.48706	down	596207	417135	204784	824152	62521	445495	1.1156e+06	844397	4.21085e+06	1.59252e+06	4.32288e+06	2.17977e+06
Com_1972_pos	Lysyllysine	P	C12H26N4O3	274.2	275.205	9.0328	[M+H]+	5.771	-	3	C18	Organic acids and derivatives	Carboxylic acids and derivatives	Amino acids, peptides, and analogues	"13184-13-9"	HMDB0028956	-	-	-	128837	C(CCN)CC(C(=O)NC(CCCCN)C(=O)O)N	NVGBPTNZLWRQSY-UWVGGRQHSA-N	2.19085	1.13149	0.00382655	0.972222	1.73768	up	8.24194e+06	1.14123e+07	6.75579e+06	8.47103e+06	9.96925e+06	1.0395e+07	6.28124e+06	2.69614e+06	2.84101e+06	3.31018e+06	2.75567e+06	7.33217e+06
Com_7616_pos	3'-Hydroxybuspirone	P	C21H31N5O3	401.243	402.249	2.61377	[M+H]+	6.163	-	3	C18	Organoheterocyclic compounds	Diazinanes	Piperazines	"-"	HMDB0061108	-	-	-	59058967	OC1CCC2(C1)CC(=O)N(CCCCN1CCN(CC1)C1=NC=CC=N1)C(=O)C2	RQGHABOPJRYOEZ-UHFFFAOYSA-N	0.138898	-2.8479	0.00405752	0.944444	1.64431	down	505262	280975	211724	2.37622e+06	1.5489e+06	629517	722912	8.15441e+06	7.19448e+06	5.8617e+06	1.2042e+07	6.00062e+06
Com_1556_pos	FLAVONE	P	C15H10O2	222.068	245.057	0.35557	[M+Na]+	1.254	-	3	C18	Phenylpropanoids and polyketides	Flavonoids	Flavones	"525-82-6"	HMDB0003075	C10043	-	LMPK12110097	10680	C1=CC=C(C=C1)C2=CC(=O)C3=CC=CC=C3O2	VHBFFQKBGNRLFZ-UHFFFAOYSA-N	0.359334	-1.4766	0.00418442	0.944444	1.15652	down	471538	338212	366964	148024	488408	309782	460771	674202	1.51658e+06	864789	1.6465e+06	745099
Com_851_pos	5,6-Dihydroxyindole-2-carboxylic acid	P	C9H7NO4	193.038	194.045	0.99436	[M+H]+	2.124	0.54	2	C18	Organoheterocyclic compounds	Indoles and derivatives	Indolecarboxylic acids and derivatives	"4790-08-3"	HMDB0001253	C04185	map00350;map01100	-	119405	OC(=O)C1=CC2=CC(O)=C(O)C=C2N1	YFTGOBNOJKXZJC-UHFFFAOYSA-N	0.288416	-1.79378	0.0042625	0.916667	1.2886	down	6.14074e+07	3.63489e+07	7.13287e+07	7.21252e+07	4.14318e+07	3.73496e+07	5.90704e+07	1.53562e+08	1.78386e+08	1.17189e+08	2.91e+08	3.10272e+08
Com_6420_pos	Lysylarginine	P	C12H26N6O3	302.207	303.211	8.14052	[M+H]+	4.7	-	3	C18	Organic acids and derivatives	Carboxylic acids and derivatives	Amino acids, peptides, and analogues	"29586-66-1"	HMDB0028945	-	-	-	15061422	NCCCC[C@H](N)C(=O)N[C@@H](CCCNC(N)=N)C(O)=O	NPBGTPKLVJEOBE-IUCAKERBSA-N	0.110175	-3.18213	0.00429961	0.916667	1.9562	down	113722	185336	362783	703455	80721.5	324061	263668	1.71524e+06	7.45343e+06	2.43873e+06	1.77423e+06	2.42071e+06
Com_8069_pos	LysoPC(20:4(5Z,8Z,11Z,14Z)/0:0)	P	C28H50NO7P	543.332	566.322	1.06001	[M+Na]+	9.091	0.69	2	C18	Lipids and lipid-like molecules	Glycerophospholipids	Glycerophosphocholines	"60701-99-7"	HMDB0010395	C04230	map00564;map05231	LMGP01050048	24779476	CCCCC\C=C/C\C=C/C\C=C/C\C=C/CCCC(=O)OC[C@@H](O)COP([O-])(=O)OCC[N+](C)(C)C	LAXQYRRMGGEGOH-JXRLJXCWSA-N	0.217615	-2.20015	0.0043211	0.944444	1.61256	down	1.02825e+06	1.09488e+06	2.4823e+06	3.83662e+06	2.84775e+06	1.97705e+06	2.4983e+06	8.44103e+06	7.04498e+06	6.74278e+06	1.20899e+07	2.41478e+07
Com_6937_pos	Semilepidinoside A	P	C16H20N2O6	336.132	337.14	0.80463	[M+H]+	5.26	-	3	C18	Organic oxygen compounds	Organooxygen compounds	Carbohydrates and carbohydrate conjugates	-	HMDB0033107	-	-	-	-	C1=CC(=CC=C1CC2=NC=CN2)OC3C(C(C(C(O3)CO)O)O)O	PVXWBKJKWJZGQJ-DZQJYWQESA-N	1.79746	0.845959	0.0044902	0.972222	1.34768	up	5.84489e+07	6.85783e+07	3.60076e+07	4.16912e+07	4.01089e+07	4.27605e+07	2.7934e+07	2.37628e+07	2.65648e+07	2.94331e+07	1.48745e+07	3.74319e+07
Com_3919_pos	R-3-(Methylthio)-1-hexanol	P	C7H16OS	148.092	149.1	6.09164	[M+H]+	1.821	-	3	C18	Organosulfur compounds	Thioethers	Dialkylthioethers	"90180-89-5"	HMDB0040153	-	-	-	65413	CCCC(CCO)SC	JSASXSHMJYRPCM-UHFFFAOYSA-N	0.326286	-1.61579	0.00450771	0.916667	1.8829	down	1.46227e+06	5.8687e+06	4.4418e+06	5.74516e+06	2.95428e+06	2.74049e+06	3.694e+06	1.32236e+07	1.47798e+07	1.54285e+07	1.36384e+07	1.03779e+07
Com_2627_pos	(2E)-N-[2-(2-methyl-1H-indol-1-yl)ethyl]-3-phenylprop-2-enamide	P	C20H20N2O	304.158	327.15	9.15076	[M+Na]+	4.868	0.54	2	C18	Phenylpropanoids and polyketides	Cinnamic acids and derivatives	Cinnamic acid amides	"702665-89-2"	-	-	-	-	6040073	CC1=CC2=CC=CC=C2N1CCNC(=O)/C=C/C3=CC=CC=C3	WWGIKJAWNSBDCD-VAWYXSNFSA-N	0.547842	-0.868168	0.00450977	0.944444	1.56479	down	1.7593e+06	1.27757e+06	1.85492e+06	1.85683e+06	2.16369e+06	3.26176e+06	2.85149e+06	3.76259e+06	4.55878e+06	4.38002e+06	4.33849e+06	2.33048e+06
Com_5521_pos	N-(2,6-Dimethylphenyl)-2-(piperazin-1-yl)acetamide	P	C14H21N3O	247.168	248.176	0.05754	[M+H]+	5.34	-	3	C18	Organic acids and derivatives	Carboxylic acids and derivatives	Amino acids, peptides, and analogues	"-"	HMDB0246918	-	-	-	2608606	CC1=CC=CC(C)=C1NC(=O)CN1CCNCC1	NJKRFQIWDJSYOK-UHFFFAOYSA-N	4.04097	2.0147	0.00453494	0.944444	2.20031	up	1.2806e+08	1.91842e+08	1.19788e+08	1.96282e+08	1.70034e+08	1.69106e+08	1.30967e+08	2.46561e+07	1.65783e+07	2.54351e+07	8.25762e+06	3.54116e+07
Com_5296_pos	Stovaine	P	C14H21NO2	235.157	236.162	8.84521	[M+H]+	6.241	-	3	C18	Benzenoids	Benzene and substituted derivatives	Benzoic acids and derivatives	-	-	C14169	-	-	-	CCC(C)(CN(C)C)OC(=O)C1=CC=CC=C1	FDMBBCOBEAVDAO-UHFFFAOYSA-N	0.589119	-0.76337	0.00472372	1	1.75288	down	1.52084e+07	1.63993e+07	1.59694e+07	1.79289e+07	1.8823e+07	1.94226e+07	2.96265e+07	4.2621e+07	3.48225e+07	2.22067e+07	2.11284e+07	2.57081e+07
Com_8019_pos	Methyl Fexofenadine	P	C33H41NO4	515.304	516.315	8.50885	[M+H]+	5.591	-	3	C18	Benzenoids	Benzene and substituted derivatives	Diphenylmethanes	-	-	-	-	-	-	O=C(OC)C(C1=CC=C(C=C1)C(O)CCCN2CCC(CC2)C(O)(C=3C=CC=CC3)C=4C=CC=CC4)(C)C	GOUQSHOAAGQXNJ-UHFFFAOYSA-N	0.456448	-1.13148	0.00474037	0.944444	1.92595	down	9.28853e+07	3.92798e+07	6.26926e+07	6.40251e+07	7.25818e+07	1.29417e+08	1.01008e+08	2.00131e+08	1.93443e+08	2.24888e+08	1.89456e+08	1.00789e+08
Com_3993_pos	Loline	P	C8H14N2O	154.111	155.118	2.08709	[M+H]+	2.347	0.55	2	C18	Alkaloids and derivatives	Loline alkaloids and derivatives	-	-	HMDB0259596	-	-	-	-	CNC1C2CN3C1C(O2)CC3	OPMNROCQHKJDAQ-FKSUSPILSA-N	0.28881	-1.79181	0.00475856	1	1.89264	down	5.55062e+06	1.78025e+06	3.32248e+06	1.03667e+07	7.39921e+06	1.25528e+07	1.67789e+07	4.5443e+07	1.64276e+07	1.61794e+07	3.13097e+07	1.57262e+07
Com_5504_pos	(S)-3-Methylthiohexyl hexanoate	P	C13H26O2S	246.165	247.174	4.5271	[M+H]+	5.338	-	3	C18	Lipids and lipid-like molecules	Fatty Acyls	Fatty acid esters	"145937-82-2"	HMDB0038947	-	-	-	543585	CCCCCC(=O)OCCC(CCC)SC	YCHLQQVZMIQEAC-UHFFFAOYSA-N	3.73717	1.90195	0.00486052	0.944444	2.19765	up	1.54173e+09	2.26257e+09	1.44824e+09	2.26237e+09	2.01708e+09	2.00796e+09	1.56857e+09	3.38495e+08	2.08158e+08	3.48562e+08	1.22079e+08	5.02016e+08
Com_771_pos	PRIMA-1	P	C9H15NO3	185.105	186.113	1.93057	[M+H]+	1.957	0.55	1	C18	Organoheterocyclic compounds	Quinuclidines	Quinuclidones	"5608-24-2"	-	-	-	-	322968	C1CN2CCC1C(=O)C2(CO)CO	RFBVBRVVOPAAFS-UHFFFAOYSA-N	0.617964	-0.694405	0.00487467	0.944444	1.59726	down	4.06323e+07	6.40901e+07	4.21289e+07	2.86568e+07	4.09659e+07	4.6396e+07	5.12261e+07	5.75512e+07	8.8283e+07	7.37787e+07	7.68449e+07	7.76968e+07
Com_4602_pos	Calyxamine A	P	C12H21NO	195.162	196.17	1.71969	[M+H]+	6.177	0.50	2	C18	Organoheterocyclic compounds	Pyridines and derivatives	Hydropyridines	-	-	-	-	-	-	CC(=O)CC1=CC(NC(C1)(C)C)(C)C	AZTVHKQDXJORMI-UHFFFAOYSA-N	0.229534	-2.12322	0.00499384	0.972222	1.4562	down	181054	178243	459598	1.00101e+06	1.3433e+06	1.10664e+06	1.7556e+06	5.20608e+06	4.40708e+06	2.55141e+06	3.40112e+06	1.28096e+06
Com_5961_pos	4-Methylhexanoylcarnitine	P	C14H27NO4	273.194	274.202	2.0522	[M+H]+	5.771	0.84	2	C18	Lipids and lipid-like molecules	Fatty Acyls	Fatty acid esters	"-"	HMDB0241036	-	-	-	-	CCC(C)CCC(=O)OC(CC([O-])=O)C[N+](C)(C)C	ACFMZWWFBAJSPV-UHFFFAOYSA-N	2.21297	1.14599	0.00499944	0.972222	1.72006	up	6.28892e+07	9.31373e+07	5.3381e+07	7.00063e+07	7.32069e+07	8.13519e+07	4.88061e+07	2.06559e+07	2.20347e+07	2.41006e+07	1.98935e+07	6.06131e+07
Com_1376_pos	trans-Chalcone	P	C15H12O	208.089	231.08	8.86783	[M+Na]+	2.241	-	3	C18	Phenylpropanoids and polyketides	Linear 1,3-diarylpropanoids	Chalcones and dihydrochalcones	"614-47-1"	HMDB0003066	C01484	-	-	-	C1=CC=C(C=C1)C=CC(=O)C2=CC=CC=C2	DQFBYFPFKXHELB-VAWYXSNFSA-N	0.407606	-1.29475	0.00505764	0.916667	1.44554	down	1.07653e+06	1.33239e+06	1.26356e+06	3.46693e+06	1.30641e+06	1.84533e+06	3.10021e+06	6.57397e+06	4.76523e+06	4.00697e+06	5.00047e+06	1.80093e+06
Com_1587_pos	isovalerylcarnitine	P	C12H23NO4	245.163	246.171	2.856	[M+H]+	5.338	1.00	1	C18	Lipids and lipid-like molecules	Fatty Acyls	Fatty acid esters	"31023-24-2"	-	-	-	-	169236	CC(C)CC(=O)OC(CC(=O)O)C[N+](C)(C)C	IGQBPDJNUXPEMT-SNVBAGLBSA-O	3.65982	1.87177	0.00507753	0.944444	2.18924	up	1.15789e+10	1.70307e+10	1.07589e+10	1.68359e+10	1.5125e+10	1.49525e+10	1.17848e+10	2.62832e+09	1.70056e+09	2.69651e+09	9.10459e+08	3.85481e+09
Com_2115_pos	3-(4-chlorophenyl)-7-hydroxy-2-methyl-4H-chromen-4-one	P	C16H11ClO3	286.04	287.046	2.906	[M+H]+	1.478	-	3	C18	Phenylpropanoids and polyketides	Isoflavonoids	Isoflav-2-enes	"314243-91-9"	-	-	-	-	5417200	CC1=C(C(=O)C2=C(O1)C=C(C=C2)O)C3=CC=C(C=C3)Cl	DNPNJSGZMIGJDM-UHFFFAOYSA-N	8.01445	3.0026	0.00508583	0.972222	2.16096	up	1.34069e+08	3.14955e+08	1.0053e+08	1.10617e+08	2.64923e+07	1.92124e+08	9.97393e+07	5.25163e+06	1.48489e+06	562582	230899	2.38112e+06
Com_4805_pos	1-Methyl-corypalline	P	C12H17NO2	207.126	208.134	1.58846	[M+H]+	5.081	0.83	2	C18	Organoheterocyclic compounds	Tetrahydroisoquinolines	-	-	-	-	-	-	-	CC1C2=CC(=C(C=C2CCN1C)OC)O	QFSVLNAGJRAZFV-UHFFFAOYSA-N	14.3751	3.8455	0.00523452	0.944444	2.07299	up	4.91244e+07	7.71022e+07	5.32006e+07	6.72094e+06	3.25582e+06	1.0508e+07	4.96663e+06	2.13082e+06	656231	1.89928e+06	837117	3.41677e+06
Com_3944_pos	2-Cyanoethyl dihydrogen phosphate	P	C3H6NO4P	151.003	152.01	6.6439	[M+H]+	1.16	-	3	C18	-	-	-	"-"	HMDB0245086	-	-	-	-	OP(O)(=O)OCCC#N	NJDPBWLDVFCXNP-UHFFFAOYSA-N	0.389134	-1.36166	0.00525733	0.916667	2.02677	down	1.31466e+06	618890	1.02288e+06	1.17641e+06	2.13147e+06	2.03718e+06	1.7855e+06	2.0558e+06	4.46984e+06	4.22967e+06	3.09532e+06	5.6971e+06
Com_4397_pos	Tecostanine	P	C11H21NO	183.162	184.17	2.29607	[M+H]+	6.225	0.71	2	C18	Organoheterocyclic compounds	Piperidines	-	-	-	C09989	-	-	-	CC1CCC2C1CN(CC2CO)C	CRVXJVHSLVEDRI-UHFFFAOYSA-N	0.484525	-1.04536	0.00527527	1	1.82803	down	2.9244e+06	2.51032e+06	2.73859e+06	3.09667e+06	1.91234e+06	2.18322e+06	7.72365e+06	5.99355e+06	4.15671e+06	3.53103e+06	3.14141e+06	7.16624e+06
Com_2783_pos	Usenamine A	P	C18H17NO6	343.106	344.111	6.29896	[M+H]+	2.804	-	3	C18	Benzenoids	Benzene and substituted derivatives	Acetophenones	"1428417-60-0"	-	-	-	-	71583068	CC1=C(C(=C2C(=C1O)[C@@]3(C(=CC(=O)/C(=C(/C)\N)/C3=O)O2)C)C(=O)C)O	SPBCRTZCVHEBTB-DBEXCURXSA-N	0.157569	-2.66594	0.00573865	0.972222	1.64781	down	1.83015e+06	3.37535e+06	405083	2.10364e+06	4.69475e+06	785300	4.47149e+06	1.4658e+07	1.64582e+07	4.9992e+06	3.82342e+07	4.91549e+06
Com_5364_pos	Aspergillitine	P	C15H13NO2	239.095	240.102	2.17274	[M+H]+	4.831	-	3	C18	Organoheterocyclic compounds	Benzopyrans	1-benzopyrans	-	-	-	-	-	-	CC1=CC2=C(C=N1)C3=C(C=C2)C(=O)C(=C(O3)C)C	UCURHOJUSAYQKR-UHFFFAOYSA-N	0.024457	-5.35361	0.00577966	0.916667	1.83826	down	2.14574e+06	5.50819e+06	2.98222e+06	5.40005e+07	2.46973e+07	3.09635e+07	2.62937e+07	3.65337e+07	1.65522e+09	1.51399e+09	1.30562e+09	3.81072e+08
Com_5483_pos	Pyrovalerone	P	C16H23NO	245.178	246.186	1.49388	[M+H]+	5.335	-	3	C18	Organic oxygen compounds	Organooxygen compounds	Carbonyl compounds	"3563-49-3"	HMDB0256994	-	-	-	-	CCCC(C(=O)C1=CC=C(C=C1)C)N2CCCC2	SWUVZKWCOBGPTH-UHFFFAOYSA-N	4.23448	2.08218	0.0058029	1	2.19388	up	1.30521e+08	1.19016e+08	1.43638e+08	1.20883e+08	9.67102e+07	1.0262e+08	8.0618e+07	1.52021e+07	1.12807e+07	1.74771e+07	4.70326e+06	3.91903e+07
Com_906_pos	valylglycine	P	C7H14N2O3	174.1	197.09	0.61183	[M+Na]+	1.513	0.71	1	C18	Organic acids and derivatives	Carboxylic acids and derivatives	Amino acids, peptides, and analogues	"686-43-1"	HMDB0029127	-	-	-	6993111	CC(C)C(C(=O)NCC(=O)O)N	IOUPEELXVYPCPG-LURJTMIESA-N	2.74416	1.45637	0.00606267	0.944444	1.27222	up	4.5119e+06	3.69659e+06	6.31611e+06	9.06629e+06	1.31077e+07	8.49336e+06	2.07055e+06	3.39121e+06	1.68876e+06	1.06507e+06	3.04941e+06	5.20341e+06
Com_5249_pos	Leu-Thr	P	C10H20N2O4	232.142	233.15	0.51372	[M+H]+	2.054	0.68	2	C18	Organic acids and derivatives	Carboxylic acids and derivatives	Amino acids, peptides, and analogues	-	HMDB0028939	-	-	-	-	CC(C)CC(C(=O)NC(C(C)O)C(=O)O)N	LRKCBIUDWAXNEG-CSMHCCOUSA-N	0.206601	-2.27508	0.00606893	0.972222	1.24332	down	2.88355e+07	5.72794e+06	1.69389e+07	4.37913e+07	2.27538e+07	5.45598e+07	8.61317e+07	3.60126e+08	7.5704e+07	7.07793e+07	1.91925e+08	5.0795e+07
Com_2253_pos	N2-(3-Carboxy-1-oxopropyl)-L-arginine	P	C10H18N4O5	274.128	297.117	0.83184	[M+Na]+	2.689	0.52	1	C18	Organic acids and derivatives	Carboxylic acids and derivatives	Amino acids, peptides, and analogues	"2478-02-6"	-	C03296	map00330;map01100	-	439968	C(CC(C(=O)O)NC(=O)CCC(=O)O)CN=C(N)N	UMOXFSXIFQOWTD-LURJTMIESA-N	1.75336	0.810124	0.00614313	0.916667	1.3534	up	4.19773e+06	3.88187e+06	2.40141e+06	3.83549e+06	2.06564e+06	3.02376e+06	1.11129e+06	1.59468e+06	2.25087e+06	1.87282e+06	2.13626e+06	2.1019e+06
Com_6931_pos	N-Isobutyl-(2E,4E)-octadecadienamide	P	C22H41NO	335.319	336.326	0.34247	[M+H]+	10.883	0.60	2	C18	Lipids and lipid-like molecules	Fatty Acyls	Fatty amides	-	-	-	-	LMFA08020200	-	CCCCCCCCCCCCCC=CC=CC(=O)NCC(C)C	QQCGKIZHTJLRNN-NBRVCOCJSA-N	0.344137	-1.53894	0.00618235	0.916667	1.87821	down	2.92961e+06	1.76997e+06	652106	1.26212e+06	2.63763e+06	1.01898e+06	4.33763e+06	7.26038e+06	2.16956e+06	7.73181e+06	2.7895e+06	5.55508e+06
Com_8005_pos	Aconine	P	C25H41NO9	499.278	500.284	3.4446	[M+H]+	5.112	-	3	C18	Lipids and lipid-like molecules	Prenol lipids	Diterpenoids	"509-20-6"	HMDB0247960	C19990	-	-	-	CCN1CC2(C(CC(C34C2C(C(C31)C5(C6C4CC(C6O)(C(C5O)OC)O)O)OC)OC)O)COC	SQMGCPHFHQGPIF-JIOYIOPFSA-N	1.84788	0.885874	0.00661572	1	1.93823	up	1.13562e+07	8.36994e+06	7.44229e+06	7.37749e+06	9.0505e+06	8.25895e+06	5.71912e+06	3.04576e+06	7.2252e+06	4.39961e+06	5.0685e+06	2.60384e+06
Com_6862_pos	2,4-dimethylheptanedioylcarnitine	P	C16H29NO6	331.199	332.209	6.06477	[M+H]+	6.181	0.74	2	C18	Lipids and lipid-like molecules	Fatty Acyls	Fatty acid esters	"-"	HMDB0241055	-	-	-	-	CC(CCC(O)=O)CC(C)C(=O)OC(CC([O-])=O)C[N+](C)(C)C	JLKURPCSDKNQGL-UHFFFAOYSA-N	0.519996	-0.943429	0.00672162	0.944444	1.28736	down	5.1174e+06	2.67086e+06	3.63626e+06	2.71884e+06	5.59847e+06	2.05919e+06	7.60124e+06	1.03427e+07	4.64289e+06	6.02565e+06	7.29268e+06	6.02021e+06
Com_6499_pos	Catuabine G	P	C16H21NO5	307.142	308.147	6.37344	[M+H]+	6.086	-	3	C18	Alkaloids and derivatives	Tropane alkaloids	-	-	-	-	-	-	-	CN1C2CC(CC1C(C2O)O)OC(=O)CC3=CC(=CC=C3)O	SVTKQUPFOUSWAL-IYLVXCIHSA-N	3.28679	1.71668	0.00724527	0.944444	1.2827	up	263550	517423	456147	247759	856043	504410	153684	148609	40216.3	49659	99383.5	374136
Com_3084_pos	Dityrosine	P	C18H20N2O6	360.132	383.122	1.749	[M+Na]+	5.818	-	3	C18	Organic acids and derivatives	Carboxylic acids and derivatives	Amino acids, peptides, and analogues	"980-21-2"	HMDB0254132	-	-	-	107904	C1=CC(=C(C=C1CC(C(=O)O)N)C2=C(C=CC(=C2)CC(C(=O)O)N)O)O	OQALFHMKVSJFRR-UHFFFAOYSA-N	2.04063	1.02902	0.00727211	0.972222	1.80601	up	1.02235e+06	595159	1.23992e+06	1.17502e+06	1.18887e+06	727942	647926	204377	387109	592813	577271	505906
Com_4650_pos	Cevimeline	P	C10H17NOS	199.103	200.112	6.59115	[M+H]+	4.891	-	3	C18	Organoheterocyclic compounds	Azaspirodecane derivatives	-	"107233-08-9"	HMDB0014331	-	-	-	25137844	CC1O[C@@]2(CS1)CN1CCC2CC1	WUTYZMFRCNBCHQ-LHIURRSHSA-N	0.300192	-1.73604	0.00746247	0.944444	1.65798	down	627796	201655	573023	1.0978e+06	1.36739e+06	1.60007e+06	1.74781e+06	2.42632e+06	3.85897e+06	5.17736e+06	3.64149e+06	1.3622e+06
Com_3947_pos	gamma-Chloronorvaline	P	C5H10ClNO2	151.04	152.046	8.03905	[M+H]+	1.159	0.62	2	C18	Organic acids and derivatives	Carboxylic acids and derivatives	Amino acids, peptides, and analogues	-	-	-	-	-	-	CC(CC(C(=O)O)N)Cl	RGNIDFUXHFKULB-IMJSIDKUSA-N	0.475113	-1.07366	0.00771501	0.916667	1.9914	down	921028	452605	783621	784828	1.3225e+06	1.56998e+06	1.14753e+06	1.38363e+06	2.27761e+06	2.50284e+06	2.21464e+06	2.75411e+06
Com_4302_pos	N-Methyl-N-nitroso-1H-purin-6-amine	P	C6H6N6O	178.06	179.068	3.50941	[M+H]+	5.853	-	3	C18	Organoheterocyclic compounds	Imidazopyrimidines	Purines and purine derivatives	"-"	HMDB0247094	-	-	-	30861	CN(N=O)C1=NC=NC2=C1NC=N2	HTWGDSKVENTDTB-UHFFFAOYSA-N	5.30973	2.40864	0.00780877	0.916667	1.87674	up	1.74792e+06	1.86287e+06	984126	197512	605228	378659	259937	190552	86536.8	128497	40310.2	382043
Com_1735_pos	Levalbuterol	P	C13H21NO3	239.152	257.187	2.39318	[M+NH4]+	5.299	0.56	1	C18	Benzenoids	Benzene and substituted derivatives	Benzyl alcohols	"34391-04-3"	-	C11770	-	-	123600	CC(C)(C)NC[C@@H](C1=CC(=C(C=C1)O)CO)O	NDAUXUAQIAJITI-LBPRGKRZSA-N	0.281805	-1.82723	0.00785326	1	1.77909	down	551841	1.28203e+06	173751	486620	1.3092e+06	1.12027e+06	2.04062e+06	2.46692e+06	1.80571e+06	2.82201e+06	1.46948e+06	6.86735e+06
Com_5117_pos	2-Hydroxy-3-morpholinopropanesulfonic Acid	P	C7H15NO5S	225.067	226.075	1.13682	[M+H]+	1.496	-	3	C18	Organoheterocyclic compounds	Oxazinanes	Morpholines	"-"	HMDB0254881	-	-	-	109333	OC(CN1CCOCC1)CS(O)(=O)=O	NUFBIAUZAMHTSP-UHFFFAOYSA-N	0.175645	-2.50926	0.00814378	0.916667	1.63853	down	312556	218390	1.4504e+06	2.16263e+06	874280	4.10031e+06	4.0707e+06	1.79915e+07	7.63037e+06	1.14608e+07	9.21825e+06	1.54305e+06
Com_4003_pos	N-Methylpelletierine	P	C9H17NO	155.131	156.139	3.16272	[M+H]+	5.67	0.87	2	C18	Organoheterocyclic compounds	Piperidines	-	-	-	C06184	map00960;map01064;map01110	-	-	CC(=O)CC1CCCCN1C	TYHJMEIBGDDCPA-SECBINFHSA-N	0.273261	-1.87165	0.0083587	0.944444	1.24171	down	6.13863e+06	1.05936e+07	1.27652e+07	1.24742e+07	3.88782e+06	9.85781e+06	1.66541e+07	2.57359e+07	7.48847e+07	5.16424e+07	2.36775e+07	1.1303e+07
Com_6338_pos	8-Oxoguanosine	P	C10H13N5O6	299.087	300.094	0.8507	[M+H]+	3.981	0.52	2	C18	Nucleosides, nucleotides, and analogues	Purine nucleosides	-	"-"	HMDB0247459	-	-	-	259811	NC1=NC2=C(NC(=O)N2C2OC(CO)C(O)C2O)C(=O)N1	FPGSEBKFEJEOSA-UHFFFAOYSA-N	0.0036363	-8.10331	0.00843946	0.944444	1.88131	down	507108	218390	225229	2.34467e+06	1.9511e+06	528473	1.10534e+06	8.63433e+08	3.01031e+08	8.96412e+07	3.29749e+08	3.18861e+06
Com_4486_pos	Prenisteine	P	C8H15NO2S	189.082	190.09	3.05373	[M+H]+	5.633	0.86	2	C18	Organic acids and derivatives	Carboxylic acids and derivatives	Amino acids, peptides, and analogues	-	HMDB0012286	-	-	-	-	CC(=CCSCC(C(=O)O)N)C	ULHWZNASVJIOEM-ZETCQYMHSA-N	0.376572	-1.409	0.00866631	0.916667	1.52997	down	2.50977e+07	8.30032e+06	1.96896e+07	1.40315e+07	7.58018e+06	1.435e+07	1.43453e+07	7.15045e+07	2.70424e+07	4.37253e+07	4.17861e+07	3.80694e+07
Com_5473_pos	3-Oxobutanoylcarnitine	P	C11H19NO5	245.126	246.134	1.1193	[M+H]+	3.753	-	3	C18	Lipids and lipid-like molecules	Fatty Acyls	Fatty acid esters	"-"	HMDB0241651	-	-	-	12879829	CC(=O)CC(=O)OC(CC([O-])=O)C[N+](C)(C)C	NGHNCQYFTPFRAD-UHFFFAOYSA-N	1.59036	0.669351	0.0088924	0.916667	1.20704	up	1.17125e+08	9.61083e+07	7.18757e+07	9.75082e+07	7.40411e+07	5.9535e+07	4.13297e+07	4.44398e+07	5.81272e+07	4.8474e+07	4.94197e+07	8.27861e+07
Com_5157_pos	L-Arogenate	P	C10H13NO5	227.079	228.087	1.45964	[M+H]+	1.521	-	3	C18	Organic acids and derivatives	Carboxylic acids and derivatives	Amino acids, peptides, and analogues	-	HMDB0304400	C00826	map00400;map01100;map01110;map01230	-	-	C1=CC(C=CC1O)(CC(C(=O)O)N)C(=O)O	MIEILDYWGANZNH-DSQUFTABSA-N	0.370903	-1.43089	0.00916792	0.944444	1.52599	down	1.33887e+06	542323	1.21252e+06	1.37352e+06	1.02664e+06	3.54091e+06	2.47012e+06	4.84971e+06	4.43172e+06	4.55561e+06	6.47699e+06	1.57476e+06
Com_1623_pos	Glutamylthreonine	P	C9H16N2O6	248.101	249.108	0.81797	[M+H]+	1.538	0.73	1	C18	Organic acids and derivatives	Carboxylic acids and derivatives	Amino acids, peptides, and analogues	"6875-80-5"	HMDB0028829	-	-	-	6998031	C[C@H]([C@@H](C(=O)O)NC(=O)[C@H](CCC(=O)O)N)O	JSIQVRIXMINMTA-ZDLURKLDSA-N	0.488533	-1.03347	0.00931236	0.916667	1.59817	down	4.22576e+06	4.38993e+06	3.2547e+06	7.72725e+06	3.43992e+06	5.33128e+06	4.53042e+06	6.79299e+06	1.04527e+07	1.25666e+07	1.34798e+07	1.02469e+07
Com_322_pos	Cyclo(Ala-Gly)	P	C5H8N2O2	128.059	151.048	2.08165	[M+Na]+	1.336	0.89	1	C18	Organic acids and derivatives	Carboxylic acids and derivatives	Amino acids, peptides, and analogues	"4526-77-6"	HMDB0031547	-	-	-	107297	CC1NC(=O)CNC1=O	ICCHEGCKVBMSTF-UHFFFAOYSA-N	0.270105	-1.88841	0.00941175	0.944444	1.37939	down	773890	1.16361e+06	2.17712e+06	2.06577e+06	1.20678e+06	603438	1.56818e+06	2.45711e+06	5.72541e+06	3.05742e+06	4.37113e+06	1.24041e+07
Com_6109_pos	multiplolide B	P	C14H18O6	282.11	283.12	9.47821	[M+H]+	8.888	-	3	C18	Lipids and lipid-like molecules	Fatty Acyls	Fatty acid esters	-	-	-	-	-	-	CC=CC(=O)OC1CC(OC(=O)C2C(O2)C=CC1O)C	MKNCRDRXKFGNDG-BGEOUFIESA-N	4.25858	2.09037	0.00948355	0.888889	1.79417	up	795848	655007	248372	830971	2.11488e+06	1.50773e+06	843233	157447	186760	40016	53354.1	163992
Com_319_pos	2,5-Furandimethanol	P	C6H8O3	128.047	151.036	5.44694	[M+Na]+	1.15	0.88	2	C18	Organoheterocyclic compounds	Heteroaromatic compounds	-	"1883-75-6"	-	C20443	map00365;map01120	-	-	C1=C(OC(=C1)CO)CO	DSLRVRBSNLHVBH-UHFFFAOYSA-N	0.478867	-1.0623	0.00957131	0.944444	1.88368	down	5.11101e+06	4.18241e+06	1.06958e+07	8.70218e+06	1.48741e+07	8.17139e+06	1.17607e+07	1.21082e+07	1.9126e+07	1.90306e+07	1.62768e+07	2.9738e+07
Com_3098_pos	S-Adenosylhomocysteine	P	C14H20N6O5S	384.122	385.129	0.7798	[M+H]+	2.236	1.00	1	C18	Nucleosides, nucleotides, and analogues	5'-deoxyribonucleosides	5'-deoxy-5'-thionucleosides	"979-92-0"	HMDB0000939	C00021	map00270;map01100;map01230	-	439155	N[C@@H](CCSC[C@H]1O[C@H]([C@H](O)[C@@H]1O)N1C=NC2=C1N=CN=C2N)C(O)=O	ZJUKTBDSGOFHSH-WFMPWKQPSA-N	0.253011	-1.98273	0.0095941	0.944444	1.41387	down	3.006e+07	6.02128e+07	1.94057e+08	1.3291e+08	1.33803e+07	1.59535e+07	2.60722e+08	1.65647e+08	3.795e+08	1.69278e+08	2.39632e+08	5.50256e+08
Com_7624_pos	Dendroidinic acid	P	C25H38O4	402.277	403.282	5.49744	[M+H]+	9.79	-	3	C18	Lipids and lipid-like molecules	Prenol lipids	Diterpenoids	-	-	-	-	-	-	CC=C(C)C(=O)OC1CC(C2CC=C(C(C2(C1)C)CCC(=CC(=O)O)C)C)(C)C	LEMSFGHOXFQURQ-UQEHDDPDSA-N	0.157557	-2.66605	0.00966636	0.916667	1.14814	down	76639.9	596120	59038.6	212557	185885	107411	290204	1.04349e+06	387971	480779	1.31543e+06	4.33736e+06
Com_5110_pos	Prolyldiketopiperazine B	P	C12H20N2O2	224.152	225.16	1.59976	[M+H]+	4.956	-	3	C18	Organic acids and derivatives	Carboxylic acids and derivatives	Amino acids, peptides, and analogues	-	-	-	-	-	-	CC(C)CCC1C(=O)N2CCCC2C(=O)N1	IGZIEGLOLSUNTO-VHSXEESVSA-N	0.367209	-1.44533	0.00980826	0.944444	1.42729	down	2.50231e+06	1.89054e+06	5.92484e+06	1.18277e+07	8.15308e+06	4.95725e+06	1.40907e+07	1.25332e+07	2.16571e+07	2.56769e+07	1.45173e+07	7.5347e+06
Com_2823_pos	10-Nitrooleate	P	C18H33NO4	327.241	350.232	5.47312	[M+Na]+	6.346	0.61	2	C18	Lipids and lipid-like molecules	Fatty Acyls	Fatty acids and conjugates	"875685-46-4"	HMDB0062737	-	-	LMFA01120003	24836820	CCCCCCCC/C(=C\CCCCCCCC(=O)O)/[N+](=O)[O-]	WRADPCFZZWXOTI-BMRADRMJSA-N	0.284193	-1.81506	0.00981697	0.861111	1.47556	down	1.47028e+06	769735	1.6731e+06	776673	447078	1.28734e+06	3.26227e+06	5.2035e+06	1.43925e+06	1.25656e+06	3.7802e+06	7.66337e+06
Com_3716_pos	2-Amino-5-chloropyridine	P	C5H5ClN2	128.014	129.02	8.33954	[M+H]+	1.155	-	3	C18	Organoheterocyclic compounds	Pyridines and derivatives	Aminopyridines and derivatives	"1072-98-6"	HMDB0244996	-	-	-	-	NC1=NC=C(Cl)C=C1	MAXBVGJEFDMHNV-UHFFFAOYSA-N	0.480554	-1.05723	0.0100404	0.888889	1.98065	down	8.79403e+06	7.14319e+06	9.22536e+06	8.05713e+06	1.48216e+07	1.31583e+07	1.06556e+07	1.30276e+07	2.61892e+07	2.38773e+07	2.05169e+07	3.30857e+07
Com_991_pos	Asymmetric dimethylarginine	P	C8H18N4O2	202.143	203.15	0.95994	[M+H]+	1.458	0.91	1	C18	Organic acids and derivatives	Carboxylic acids and derivatives	Amino acids, peptides, and analogues	"30315-93-6"	HMDB0001539	C03626	-	-	123831	N[C@@H](CCC\N=C(/N)N(C)C)C(O)=O	YDGMGEXADBMOMJ-LURJTMIESA-N	0.561101	-0.833667	0.0102157	0.861111	1.87377	down	1.29756e+08	8.22251e+07	9.12109e+07	1.22863e+08	1.24805e+08	1.51197e+08	1.20383e+08	1.9135e+08	2.47533e+08	2.94728e+08	2.49101e+08	1.48117e+08
Com_7306_pos	6alpha,9-Difluoro-11beta-hydroxypregn-4-ene-3,20-dione	P	C21H28F2O3	366.201	367.209	3.81571	[M+H]+	6.423	-	3	C18	Lipids and lipid-like molecules	Steroids and steroid derivatives	Pregnane steroids	-	-	C15381	-	-	-	CC(=O)C1CCC2C1(CC(C3(C2CC(C4=CC(=O)CCC43C)F)F)O)C	GAMLTIKHOQMWBH-WHDPAWKTSA-N	0.133215	-2.90818	0.010283	0.888889	1.8505	down	6.5409e+06	4.44127e+06	5.83649e+06	2.12735e+06	3.93696e+06	1.47716e+06	3.30597e+06	1.4281e+07	1.87621e+07	1.84567e+07	5.29746e+07	7.50835e+07
Com_6284_pos	Indican	P	C14H17NO6	295.106	296.113	1.87755	[M+H]+	5.593	0.50	2	C18	Organic oxygen compounds	Organooxygen compounds	Carbohydrates and carbohydrate conjugates	"487-60-5"	HMDB0061755	C08481	-	-	-	C1=CC=C2C(=C1)C(=CN2)OC3C(C(C(C(O3)CO)O)O)O	XVARCVCWNFACQC-RKQHYHRCSA-N	0.450861	-1.14924	0.010308	0.888889	1.60357	down	6.62999e+06	2.77698e+06	2.79419e+06	8.35605e+06	5.2161e+06	9.07994e+06	7.03642e+06	8.34597e+06	1.61609e+07	1.63105e+07	1.63916e+07	1.30583e+07
Com_6706_pos	Chlorpromazine	P	C17H19ClN2S	318.096	319.105	7.15308	[M+H]+	7.034	-	3	C18	Organoheterocyclic compounds	Benzothiazines	Phenothiazines	"50-53-3"	HMDB0014620	C06906	-	-	-	CN(C)CCCN1C2=CC=CC=C2SC3=C1C=C(C=C3)Cl	ZPEIMTDSQAKGNT-UHFFFAOYSA-N	2.15948	1.11069	0.0110344	0.916667	1.45354	up	1.66725e+06	1.79744e+06	1.74123e+06	981726	1.02771e+06	614506	934932	720359	589389	703559	375293	302270
Com_8076_pos	LysoPC(22:5(4Z,7Z,10Z,13Z,16Z)/0:0)	P	C30H52NO7P	569.348	570.356	0.93404	[M+H]+	9.311	0.77	2	C18	Lipids and lipid-like molecules	Glycerophospholipids	Glycerophosphocholines	"-"	HMDB0010402	C04230	map00564;map05231	LMGP01050142	53480473	CCCCC\C=C/C\C=C/C\C=C/C\C=C/C\C=C/CCC(=O)OC[C@](O)([H])COP([O-])(=O)OCC[N+](C)(C)C	YBUXFQUGNPBZPS-YNBHEIDWSA-N	0.4633	-1.10998	0.0110744	0.888889	1.30885	down	8.19998e+06	5.39588e+06	3.63118e+06	5.527e+06	7.2656e+06	4.4878e+06	5.19789e+06	8.45613e+06	1.43347e+07	1.84257e+07	1.36307e+07	1.44368e+07
Com_6631_pos	Heleurine N-oxide	P	C16H27NO5	313.189	314.196	0.10885	[M+H]+	6.906	-	3	C18	Alkaloids and derivatives	-	-	-	-	-	-	-	-	CC(C)C(C(C)OC)(C(=O)OCC1=CC[N+]2(C1CCC2)[O-])O	JOPJYQKWCBEYGN-NOCHINKJSA-N	0.114671	-3.12443	0.0111025	0.861111	1.92709	down	355254	215377	349955	527424	552864	991695	281452	5.63604e+06	5.62093e+06	5.71526e+06	6.84248e+06	2.00084e+06
Com_23_pos	2-MERCAPTOPYRIDINE	P	C5H5NS	111.014	112.022	2.37028	[M+H]+	2.818	0.65	1	C18	Organoheterocyclic compounds	Pyridines and derivatives	Hydropyridines	"73018-10-7"	HMDB0245194	-	-	-	2723698	C1=CC(=S)NC=C1	WHMDPDGBKYUEMW-UHFFFAOYSA-N	0.455353	-1.13494	0.0111972	0.888889	1.79604	down	9.61748e+06	3.93015e+06	1.58066e+07	1.59481e+07	9.74546e+06	1.34234e+07	1.49852e+07	2.96996e+07	2.78421e+07	3.65808e+07	2.55607e+07	1.57011e+07
Com_146_pos	2-Ethoxythiazole	P	C5H7NOS	129.025	130.032	2.85185	[M+H]+	2.821	0.65	2	C18	Organic oxygen compounds	Organooxygen compounds	Ethers	-	HMDB0041282	-	-	-	61809	CCOC1=NC=CS1	NDUWJHRKDYXRAD-UHFFFAOYSA-N	0.48113	-1.0555	0.0113032	0.944444	1.74162	down	1.68914e+07	7.34276e+06	2.73372e+07	2.6054e+07	2.00231e+07	2.29397e+07	2.62155e+07	4.67396e+07	4.81033e+07	5.95597e+07	4.31494e+07	2.68675e+07
Com_5932_pos	4-Hydroxy-3-methoxyacetophenone	P	C16H16O4	272.105	273.11	8.80028	[M+H]+	6.497	0.59	2	C18	Organic oxygen compounds	Organooxygen compounds	Carbonyl compounds	-	HMDB0247918	-	-	-	-	CC(=O)C1=C(C(=C(C=C1)OCC2=CC=CC=C2)OC)O	DXSKBCGJZIJDSH-UHFFFAOYSA-N	0.497379	-1.00758	0.0117219	0.888889	1.87936	down	7.05795e+06	5.37229e+06	4.84279e+06	8.03071e+06	1.28946e+07	1.90135e+07	1.77845e+07	1.57923e+07	1.68475e+07	1.54323e+07	2.61598e+07	2.30103e+07
Com_2787_pos	Arginylphenylalanine	P	C15H23N5O3	321.18	344.171	4.98732	[M+Na]+	5.83	-	3	C18	Organic acids and derivatives	Carboxylic acids and derivatives	Amino acids, peptides, and analogues	"2047-13-4"	HMDB0028716	-	-	-	150964	C1=CC=C(C=C1)C[C@@H](C(=O)O)NC(=O)[C@H](CCCN=C(N)N)N	PQBHGSGQZSOLIR-RYUDHWBXSA-N	0.354965	-1.49425	0.0118303	0.916667	1.80472	down	1.32426e+07	1.00919e+07	1.0581e+07	2.48878e+07	6.70865e+06	3.36845e+07	1.29515e+07	3.71708e+07	5.99121e+07	4.54615e+07	6.67915e+07	5.71665e+07
Com_3025_pos	docosahexaenoyl ethanolamide	P	C24H37NO2	371.282	372.293	9.78565	[M+H]+	10.699	-	3	C18	Organic nitrogen compounds	Organonitrogen compounds	Amines	"162758-94-3"	HMDB0013658	-	-	LMFA08040009	5283451	CCC=CCC=CCC=CCC=CCC=CCC=CCCC(=O)NCCO	GEEHOLRSGZPBSM-KUBAVDMBSA-N	0.538235	-0.893693	0.0119494	0.888889	1.2832	down	2.81599e+07	1.24117e+07	1.00205e+07	1.12669e+07	1.49209e+07	1.20127e+07	1.50121e+07	3.5301e+07	2.39672e+07	2.45914e+07	4.06527e+07	2.54455e+07
Com_2006_pos	7,8-dihydroxy-4-[(morpholin-4-yl)methyl]-2H-chromen-2-one	P	C14H15NO5	277.095	278.103	1.29487	[M+H]+	2.667	-	3	C18	Phenylpropanoids and polyketides	Coumarins and derivatives	Hydroxycoumarins	"844828-43-9"	-	-	-	-	5423429	C1COCCN1CC2=CC(=O)OC3=C2C=CC(=C3O)O	WFFWTCOFBHFVQK-UHFFFAOYSA-N	2.22986	1.15695	0.0120561	0.944444	1.65131	up	2.30659e+06	1.69338e+06	1.21941e+06	2.08713e+06	1.08397e+06	1.49676e+06	393349	556982	1.23348e+06	1.07734e+06	897508	275369
Com_4306_pos	2-O-Methyl-L-fucose	P	C7H14O5	178.084	179.09	8.32196	[M+H]+	1.588	-	3	C18	Organic oxygen compounds	Organooxygen compounds	Carbohydrates and carbohydrate conjugates	"1887228-22-9"	HMDB0033789	-	-	-	444792	CO[C@@H]1[C@H](O)O[C@@H](C)[C@@H](O)[C@H]1O	YLAMTMNJXPWCQN-CXNFULCWSA-N	0.0683212	-3.87152	0.0124949	0.944444	1.51217	down	893827	687362	569368	2.62597e+06	1.16908e+06	2.55739e+06	4.26292e+06	3.55301e+06	4.9039e+07	3.86182e+07	2.73866e+07	1.59655e+06
Com_5594_pos	Dehydroepiandrosterone	P	C19H28O2	288.209	253.197	6.84362	[M+H-2H2O]+	6.536	-	3	C18	Lipids and lipid-like molecules	Steroids and steroid derivatives	Androstane steroids	"53-43-0"	HMDB0000077	C01227	map00140;map00984;map01100;map01120;map04913;map05200;map05215	LMST02020021	-	O=C1CCC2C3CC=C4CC(O)CCC4(C)C3CCC12C	FMGSKLZLMKYGDP-IHFGAHDLSA-N	0.284902	-1.81146	0.0125551	0.944444	1.90967	down	1.94564e+06	1.0623e+06	1.69384e+06	3.66165e+06	363570	6.28353e+06	8.43527e+06	1.20938e+07	1.17426e+07	9.19901e+06	8.75167e+06	2.46441e+06
Com_3178_pos	3beta-Hydroxy-5-cholestenoic acid	P	C27H44O3	416.329	399.326	0.57003	[M+H-H2O]+	8.297	0.93	1	C18	Lipids and lipid-like molecules	Steroids and steroid derivatives	Bile acids, alcohols and derivatives	"6561-58-6"	HMDB0012453	C17333	map00120	LMST04030072	40579073	[H][C@@]1(CC[C@@]2([H])[C@]3([H])CC=C4C[C@@H](O)CC[C@]4(C)[C@@]3([H])CC[C@]12C)[C@H](C)CCC[C@@H](C)C(O)=O	WVXOMPRLWLXFAP-KQOPCUSDSA-N	0.230951	-2.11434	0.0125899	0.888889	1.22453	down	1.69757e+06	1.0495e+06	1.98549e+06	443982	1.48476e+06	1.68916e+06	1.28149e+06	2.53972e+06	8.30537e+06	3.78775e+06	7.78277e+06	1.24598e+07
Com_1677_pos	17beta-Trenbolone	P	C18H22O2	270.162	253.161	8.40204	[M+H-H2O]+	6.225	0.63	1	C18	Lipids and lipid-like molecules	Steroids and steroid derivatives	Estrane steroids	"10161-33-8"	-	C14261	-	-	25015	CC12C=CC3=C4CCC(=O)C=C4CCC3C1CCC2O	MEHHPFQKXOUFFV-OWSLCNJRSA-N	0.518973	-0.946268	0.0132761	0.944444	2.11485	down	2.40012e+06	2.36678e+06	2.23189e+06	3.49358e+06	3.05977e+06	3.74243e+06	8.43616e+06	5.46921e+06	3.47199e+06	3.81284e+06	3.74929e+06	8.38513e+06
Com_5324_pos	S-succinylcysteine	P	C7H11NO6S	237.031	238.038	0.47333	[M+H]+	1.513	0.81	2	C18	Organic acids and derivatives	Carboxylic acids and derivatives	Amino acids, peptides, and analogues	-	-	-	-	-	-	O=C(O)CC(SCC(N)C(=O)O)C(=O)O	XPKKFTKCRVIDAG-UHFFFAOYSA-N	0.506361	-0.981762	0.0133152	1	1.05252	down	8.06385e+06	9.8361e+06	1.23854e+07	1.12055e+07	1.00595e+07	1.17178e+07	1.3585e+07	1.4746e+07	1.74382e+07	1.81788e+07	1.82952e+07	4.27033e+07
Com_1259_pos	2-Chloro-L-phenylalanine	P	C9H10ClNO2	199.04	222.029	0.61108	[M+Na]+	1.292	-	3	C18	Organic acids and derivatives	Carboxylic acids and derivatives	Amino acids, peptides, and analogues	"103616-89-3"	-	-	-	-	2761491	C1=CC=C(C(=C1)CC(C(=O)O)N)Cl	CVZZNRXMDCOHBG-QMMMGPOBSA-N	0.283768	-1.81722	0.0134299	0.861111	1.04515	down	278719	181072	234478	491896	459360	1.18968e+06	867438	459328	1.28364e+06	1.16791e+06	2.22047e+06	3.99249e+06
Com_6781_pos	Monocrotaline	P	C16H23NO6	325.153	326.16	0.81223	[M+H]+	5.83	-	3	C18	Organoheterocyclic compounds	Pyrrolizines	-	-	HMDB0034363	C10350	-	-	-	CC1C(=O)OC2CCN3C2C(=CC3)COC(=O)C(C1(C)O)(C)O	QVCMHGGNRFRMAD-XFGHUUIASA-N	0.415154	-1.26828	0.0135562	0.916667	1.74402	down	2.39983e+06	1.95608e+06	1.85244e+06	4.12882e+06	1.28224e+06	5.55469e+06	2.3843e+06	5.9728e+06	8.36826e+06	6.10178e+06	9.25756e+06	9.28327e+06
Com_3675_pos	2-Chloro-L-alanine	P	C3H6ClNO2	123.009	124.015	7.89943	[M+H]+	1.16	-	3	C18	Organic acids and derivatives	Carboxylic acids and derivatives	Amino acids, peptides, and analogues	"-"	HMDB0245058	-	-	-	18923964	CC(N)(Cl)C(O)=O	YIQPUJZXAGQSKG-UHFFFAOYSA-N	0.49521	-1.01389	0.0135567	0.888889	1.85867	down	2.46059e+06	1.66377e+06	2.08681e+06	2.01257e+06	3.71075e+06	2.83672e+06	2.33666e+06	3.44215e+06	6.03572e+06	5.1308e+06	4.67798e+06	8.20485e+06
Com_4983_pos	Canavalmine	P	C11H28N4	216.231	217.239	2.01364	[M+H]+	1.203	0.66	2	C18	Organic nitrogen compounds	Organonitrogen compounds	Amines	"70862-15-6"	HMDB0039429	-	-	-	125776	NCCCCNCCCNCCCCN	RZOHQCYUTFAJLA-UHFFFAOYSA-N	0.241994	-2.04696	0.0137477	0.888889	1.03252	down	402651	72763.8	501057	529050	1.83591e+06	116639	443608	2.55562e+06	3.26167e+06	3.60236e+06	2.72135e+06	1.7053e+06
Com_5448_pos	Glu-Pro	P	C10H16N2O5	244.106	245.113	0.57954	[M+H]+	2.183	0.67	2	C18	Organic acids and derivatives	Carboxylic acids and derivatives	Amino acids, peptides, and analogues	-	HMDB0028827	-	-	-	11218768	C1CC(N(C1)C(=O)C(CCC(=O)O)N)C(=O)O	YBTCBQBIJKGSJP-BQBZGAKWSA-N	0.480466	-1.05749	0.0140869	0.888889	1.77931	down	1.8831e+07	1.29189e+07	1.00987e+07	2.46057e+07	1.33925e+07	1.79611e+07	2.2028e+07	1.61907e+07	3.30859e+07	3.02468e+07	4.77928e+07	5.42243e+07
Com_3614_pos	xi-2,5-Dihydro-2,4-dimethylthiazole	P	C5H9NS	115.046	116.054	7.29602	[M+H]+	1.745	-	3	C18	Organoheterocyclic compounds	Azolines	Thiazolines	"-"	HMDB0040331	-	-	-	108501	CC1SCC(C)=N1	PLOCKLWJINZHTI-UHFFFAOYSA-N	0.243013	-2.04089	0.0143558	0.916667	1.81849	down	1.31345e+07	7.49975e+06	1.63132e+07	6.36176e+06	1.76997e+07	4.48234e+06	1.01377e+07	2.14519e+07	6.38994e+07	7.65389e+07	7.68247e+07	2.06441e+07
Com_3116_pos	2-[3-(2-fluorophenyl)-2-oxoimidazolidin-1-yl]-N-(quinolin-6-yl)acetamide	P	C20H17FN4O2	364.134	387.123	1.35791	[M+Na]+	2.24	0.54	2	C18	Organoheterocyclic compounds	Azolidines	Imidazolidines	"1251577-22-6"	-	-	-	-	49676303	C1CN(C(=O)N1CC(=O)NC2=CC3=C(C=C2)N=CC=C3)C4=CC=CC=C4F	OGMGMDYVAMGOHR-UHFFFAOYSA-N	0.22027	-2.18265	0.0143866	0.944444	1.49348	down	431812	1.42252e+06	5.72938e+06	3.85666e+06	726470	123801	7.43551e+06	4.35321e+06	1.27174e+07	5.45187e+06	7.30166e+06	1.85384e+07
Com_7727_pos	Arg Val Phe	P	C20H32N6O4	420.248	421.256	0.56596	[M+H]+	6.856	0.53	2	C18	Organic acids and derivatives	Carboxylic acids and derivatives	Amino acids, peptides, and analogues	-	-	-	-	-	-	CC(C)C(C(=O)NC(CC1=CC=CC=C1)C(=O)O)NC(=O)C(CCCN=C(N)N)N	FXGMURPOWCKNAZ-JYJNAYRXSA-N	0.447112	-1.16129	0.0144875	0.944444	1.55576	down	1.00745e+07	5.34541e+06	6.12338e+06	8.09006e+06	9.77037e+06	8.56495e+06	8.71972e+06	2.34997e+07	1.87836e+07	1.01324e+07	3.21229e+07	1.40273e+07
Com_1890_pos	Adenosine	P	C10H13N5O4	267.097	268.104	1.06724	[M+H]+	2.763	0.80	1	C18	Nucleosides, nucleotides, and analogues	Purine nucleosides	-	"58-61-7"	HMDB0000050	C00212	map00230;map01100;map04022;map04024;map04071;map04080;map04270;map04923;map04924;map05012;map05032;map05034	-	60961	NC1=C2N=CN([C@@H]3O[C@H](CO)[C@@H](O)[C@H]3O)C2=NC=N1	OIRDTQYFTABQOQ-KQYNXXCUSA-N	0.134688	-2.89231	0.0145225	0.861111	1.29746	down	192074	692328	560303	1.54189e+06	4.48949e+06	485703	2.47587e+06	4.20771e+06	3.27495e+06	3.73893e+06	2.75045e+06	4.26648e+07
Com_3571_pos	Aminomethanesulfonic acid	P	CH5NO3S	110.999	112.007	1.66167	[M+H]+	1.16	0.52	2	C18	Organic acids and derivatives	Organic sulfonic acids and derivatives	Organosulfonic acids and derivatives	"13881-91-9"	HMDB0248321	-	-	-	83791	NCS(O)(=O)=O	OBESRABRARNZJB-UHFFFAOYSA-N	0.455486	-1.13452	0.0149611	0.888889	1.91792	down	1.43609e+06	1.13493e+06	1.4817e+06	1.61705e+06	2.39735e+06	2.2493e+06	1.70073e+06	1.99665e+06	4.65486e+06	4.6118e+06	3.94331e+06	5.74191e+06
Com_7626_pos	6-(alpha-D-Glucosaminyl)-1D-myo-inositol 1,2-cyclic phosphate	P	C12H22NO12P	403.088	404.095	0.52703	[M+H]+	4.894	-	3	C18	Organic oxygen compounds	Organooxygen compounds	Carbohydrates and carbohydrate conjugates	-	-	C16070	-	-	-	C(C1C(C(C(C(O1)OC2C(C(C(C3C2OP(=O)(O3)O)O)O)O)N)O)O)O	ZULNQPCZALKHMF-LBZOJLJLSA-N	0.278494	-1.84428	0.0149651	0.861111	1.18795	down	1.57995e+06	1.08933e+06	766119	3.56493e+06	2.08258e+06	2.04725e+06	2.92244e+06	3.14972e+06	1.01694e+07	8.63023e+06	1.30668e+07	2.02688e+06
Com_4199_pos	IS_2-FLUROPHENYLGLYCINE	P	C8H8FNO2	169.054	170.062	3.96562	[M+H]+	1.34	-	3	C18	Organic acids and derivatives	Carboxylic acids and derivatives	Amino acids, peptides, and analogues	-	-	-	-	-	-	O=C(O)CNC=1C=CC=CC1F	VCJRLZZBUWJOGG-UHFFFAOYSA-N	0.301344	-1.73052	0.0150709	0.916667	1.64183	down	953109	2.74579e+06	2.14425e+06	1.24538e+06	798546	212701	2.00203e+06	3.31226e+06	4.737e+06	2.56912e+06	4.16223e+06	1.00962e+07
Com_824_pos	Homocitrulline	P	C7H15N3O3	189.111	190.119	0.80935	[M+H]+	1.496	0.68	1	C18	Organic acids and derivatives	Carboxylic acids and derivatives	Amino acids, peptides, and analogues	"1190-49-4"	HMDB0000679	C02427	-	-	65072	N[C@@H](CCCCNC(N)=O)C(O)=O	XIGSAGMEBXLVJJ-YFKPBYRVSA-N	1.97872	0.984569	0.0156424	0.888889	1.52202	up	6.92543e+06	7.1933e+06	1.81433e+07	8.6973e+06	1.14138e+07	1.35267e+07	1.15545e+07	3.4672e+06	3.14285e+06	4.15091e+06	5.78169e+06	5.20705e+06
Com_1012_pos	2-benzoyl-1-benzofuran	P	C15H10O2	222.068	205.065	1.38499	[M+H-H2O]+	2.504	0.55	2	C18	Organic oxygen compounds	Organooxygen compounds	Carbonyl compounds	"6272-40-8"	-	-	-	-	95808	C1=CC=C(C=C1)C(=O)C2=CC3=CC=CC=C3O2	DZRJNLPOTUVETG-UHFFFAOYSA-N	0.338348	-1.56342	0.0156688	0.944444	1.71038	down	9.79971e+06	4.36497e+06	5.31024e+06	6.92689e+06	6.72332e+06	9.53451e+06	1.06114e+07	2.46343e+07	8.78458e+06	1.30155e+07	1.6982e+07	5.20542e+07
Com_6615_pos	Arteether	P	C17H28O5	312.194	313.199	7.56357	[M+H]+	6.573	0.56	2	C18	Lipids and lipid-like molecules	Prenol lipids	Sesquiterpenoids	"109716-83-8"	HMDB0242731	-	-	-	500080	CCOC1OC2OC3(C)CCC4C(C)CCC(C1C)C24OO3	NLYNIRQVMRLPIQ-UHFFFAOYSA-N	0.64784	-0.62629	0.015735	0.944444	1.48051	down	8.40708e+06	6.39496e+06	9.4623e+06	7.56264e+06	8.25079e+06	7.80597e+06	8.46608e+06	1.33157e+07	1.14726e+07	9.42144e+06	1.21738e+07	1.90633e+07
Com_7042_pos	Rhodotulic acid	P	C14H24N4O6	344.17	345.174	7.37506	[M+H]+	5.83	-	3	C18	Organic acids and derivatives	Carboxylic acids and derivatives	Amino acids, peptides, and analogues	-	-	-	-	-	-	O=C1NC(C(=O)NC1CCCN(O)C(=O)C)CCCN(O)C(=O)C	PUWVNTVQJFSBDH-UHFFFAOYSA-N	0.381378	-1.39071	0.0158703	0.916667	1.75544	down	2.06939e+06	1.5067e+06	1.70902e+06	4.01574e+06	1.14883e+06	5.47164e+06	1.96135e+06	5.59955e+06	8.89043e+06	6.83338e+06	9.94965e+06	8.51242e+06
Com_3846_pos	1,2-Dimethyl-5-nitroimidazole	P	C5H7N3O2	141.054	142.061	0.76171	[M+H]+	1.986	-	3	C18	Organoheterocyclic compounds	Azoles	Imidazoles	"551-92-8"	HMDB0251409	D07855	-	-	3090	O=N(=O)C1=CN=C(N1C)C	IBXPYPUJPLLOIN-UHFFFAOYSA-N	0.640461	-0.642818	0.0161716	0.861111	1.27939	down	1.09152e+07	1.53274e+07	1.30747e+07	1.3172e+07	2.80112e+07	1.09294e+07	2.36405e+07	2.01929e+07	2.29025e+07	2.87368e+07	2.63163e+07	2.09675e+07
Com_5629_pos	Arolycoricidine	P	C14H9NO4	255.053	256.062	6.83226	[M+H]+	5.785	-	3	C18	Alkaloids and derivatives	Amaryllidaceae alkaloids	Phenanthridine- and phenanthridone-type amaryllidaceae alkaloids	-	-	-	-	-	-	C1OC2=C(O1)C=C3C(=C2)C4=C(C(=CC=C4)O)NC3=O	SCDAZLFIUOBZAZ-UHFFFAOYSA-N	0.32123	-1.63832	0.0162004	0.916667	1.52963	down	1.48801e+06	51209.2	333108	214583	146452	425148	1.76972e+06	2.02386e+06	885803	841868	1.62283e+06	1.13194e+06
Com_6620_pos	3',5'-Cyclic dAMP	P	C10H12N5O5P	313.058	314.068	8.77005	[M+H]+	5.607	0.58	2	C18	Organoheterocyclic compounds	Imidazopyrimidines	Purines and purine derivatives	-	-	C00968	-	-	-	C1C2C(COP(=O)(O2)O)OC1N3C=NC4=C(N=CN=C43)N	MKMZAENVDZADSW-RRKCRQDMSA-N	0.182177	-2.45658	0.0162962	0.888889	1.19088	down	178820	439487	716912	781887	325194	1.12934e+06	410787	3.05571e+06	5.32609e+06	7.32384e+06	2.20028e+06	1.28858e+06
Com_46_pos	Ureidopropionic acid	P	C4H8N2O3	132.053	115.05	1.68129	[M+H-H2O]+	1.745	0.93	1	C18	Organic acids and derivatives	Organic carbonic acids and derivatives	Ureas	"462-88-4"	HMDB0000026	C02642	map00240;map00410;map00770;map01100	-	-	NC(=O)NCCC(O)=O	JSJWCHRYRHKBBW-UHFFFAOYSA-N	0.300986	-1.73223	0.0166108	0.916667	1.84068	down	4.36916e+08	2.51365e+08	4.4996e+08	2.77246e+08	5.37951e+08	2.18519e+08	3.06507e+08	6.21002e+08	1.62347e+09	1.9363e+09	1.95477e+09	7.74083e+08
Com_4543_pos	S-(Allylthio)-L-cysteine	P	C6H11NO2S2	193.023	194.031	1.00656	[M+H]+	4.804	-	3	C18	Organic acids and derivatives	Carboxylic acids and derivatives	Amino acids, peptides, and analogues	"2281-22-3"	HMDB0038669	-	-	-	9837024	NC(CSSCC=C)C(O)=O	WYQZZUUUOXNSCS-UHFFFAOYSA-N	0.236209	-2.08187	0.0167423	0.888889	1.68734	down	435113	356332	98733.6	369777	160281	67130.2	396755	1.26824e+06	485053	1.19545e+06	2.67461e+06	276729
Com_6745_pos	6-Chlorohyellazole	P	C20H16ClNO	321.092	322.097	8.67924	[M+H]+	5.427	-	3	C18	Organoheterocyclic compounds	Indoles and derivatives	Carbazoles	-	-	-	-	-	-	CC1=C(C=C2C3=C(C=CC(=C3)Cl)NC2=C1C4=CC=CC=C4)OC	ZIOOMUSPLCJTQR-UHFFFAOYSA-N	0.168408	-2.56997	0.0168467	0.888889	1.76355	down	112737	50808.3	595530	678557	375965	600426	1.5416e+06	4.08878e+06	2.11644e+06	4.5704e+06	221238	1.79594e+06
Com_1121_pos	Varenicline	P	C13H13N3	211.111	212.119	3.27876	[M+H]+	5.45	0.51	1	C18	Organoheterocyclic compounds	Benzazepines	-	"375815-87-5"	HMDB0015398	-	-	-	5310966	[H][C@]12C[C@]([H])(CNC1)C1=CC3=NC=CN=C3C=C21	JQSHBVHOMNKWFT-DTORHVGOSA-N	3.69047	1.88381	0.0169525	1	1.16626	up	1.28056e+07	1.25889e+07	8.30083e+06	3.7645e+06	3.61502e+06	6.52501e+06	3.5827e+06	3.25279e+06	331623	2.23922e+06	385997	3.10572e+06
Com_2408_pos	3-(4-chlorophenyl)-7-methoxy-4H-chromen-4-one	P	C16H11ClO3	286.04	309.028	2.65254	[M+Na]+	1.484	-	3	C18	Phenylpropanoids and polyketides	Isoflavonoids	O-methylated isoflavonoids	"109697-82-7"	-	-	-	-	930171	COC1=CC2=C(C=C1)C(=O)C(=CO2)C3=CC=C(C=C3)Cl	RTGCRAQMLBRHMS-UHFFFAOYSA-N	4.52361	2.17747	0.0170748	0.916667	1.41483	up	1.32001e+07	2.55521e+07	9.19905e+06	8.70026e+06	1.71473e+06	1.45668e+07	8.86253e+06	234067	523860	1.29739e+06	1.18677e+06	4.01811e+06
Com_4394_pos	chaetoglocin D	P	C9H13NO3	183.09	184.097	2.98765	[M+H]+	5.086	0.79	2	C18	Organoheterocyclic compounds	Pyridines and derivatives	Hydropyridines	-	-	-	-	-	-	CCC1CNC(=O)C(=C1O)C(=O)C	BKRGUIJDEOVXCR-ZCFIWIBFSA-N	0.517268	-0.951017	0.0178019	0.944444	1.39951	down	3.90608e+07	2.70967e+07	5.69166e+07	2.82098e+07	3.94006e+07	3.3924e+07	4.54358e+07	5.30347e+07	5.92207e+07	6.59276e+07	5.91932e+07	1.51409e+08
Com_3787_pos	Benzothiophene	P	C8H6S	134.019	135.027	3.587	[M+H]+	5.679	-	3	C18	Organoheterocyclic compounds	Benzothiophenes	1-benzothiophenes	"-"	HMDB0249003	-	-	-	7221	S1C=CC2=CC=CC=C12	FCEHBMOGCRZNNI-UHFFFAOYSA-N	0.525909	-0.927115	0.0178678	0.861111	1.43006	down	1.26859e+06	300829	606202	532532	393821	744490	957815	2.07591e+06	876307	1.03963e+06	1.19909e+06	1.16519e+06
Com_3887_pos	Diallyl disulfide	P	C6H10S2	146.022	147.031	7.61462	[M+H]+	1.157	-	3	C18	Organosulfur compounds	Allyl sulfur compounds	-	"2179-57-9"	HMDB0033966	C08369	-	-	-	C=CCSSCC=C	PFRGXCVKLLPLIP-UHFFFAOYSA-N	0.50842	-0.975906	0.0179455	0.888889	1.81153	down	1.39631e+06	1.26571e+06	2.11922e+06	1.57132e+06	3.36157e+06	2.69525e+06	1.87187e+06	2.78683e+06	4.58279e+06	4.96155e+06	4.1526e+06	6.05205e+06
Com_3110_pos	4-(7-methoxy-1-benzofuran-2-yl)-2-oxo-2H-chromen-6-yl propanoate	P	C21H16O6	364.095	387.087	8.26072	[M+Na]+	2.205	-	3	C18	Phenylpropanoids and polyketides	Coumarins and derivatives	-	"898429-87-3"	-	-	-	-	7295507	CCC(=O)OC1=CC2=C(C=C1)OC(=O)C=C2C3=CC4=C(O3)C(=CC=C4)OC	WYGLLRLMKTUXLY-UHFFFAOYSA-N	0.419656	-1.25272	0.0183884	0.944444	1.87669	down	1.51756e+06	1.32287e+06	3.73391e+06	2.71917e+06	1.93984e+06	484698	3.8295e+06	7.80467e+06	5.23787e+06	4.29411e+06	4.44622e+06	2.3106e+06
Com_5716_pos	Leu-Ala-Gly	P	C11H21N3O4	259.153	260.161	1.3991	[M+H]+	3.024	0.69	2	C18	Organic acids and derivatives	Carboxylic acids and derivatives	Amino acids, peptides, and analogues	-	-	-	-	-	-	CC(C)CC(C(=O)NC(C)C(=O)NCC(=O)O)N	WNGVUZWBXZKQES-YUMQZZPRSA-N	0.092504	-3.43434	0.0184162	0.861111	1.67159	down	300423	294276	284839	327844	129365	359367	163288	955932	2.23557e+06	2.40744e+06	5.58335e+06	6.98998e+06
Com_6068_pos	Xestodecalactone B	P	C14H16O6	280.095	281.105	9.8026	[M+H]+	8.454	0.55	2	C18	Organoheterocyclic compounds	Oxocins	-	-	-	-	-	-	-	CC1CC(CC(=O)C2=C(CC(=O)O1)C=C(C=C2O)O)O	OESLECARYLNMSC-APPZFPTMSA-N	2.66619	1.41478	0.0186294	0.833333	1.52311	up	6.54591e+06	9.38549e+06	4.19326e+06	7.4424e+06	4.3599e+06	9.17888e+06	1.03198e+07	2.31563e+06	1.07663e+06	612506	706285	386636
Com_8004_pos	LysoPE(0:0/20:5(5Z,8Z,11Z,14Z,17Z))	P	C25H42NO7P	499.27	500.275	4.02615	[M+H]+	9.042	-	3	C18	Lipids and lipid-like molecules	Glycerophospholipids	Glycerophosphoethanolamines	"-"	HMDB0011489	-	-	LMGP02050053	53480938	[H][C@@](CO)(COP(O)(=O)OCCN)OC(=O)CCC\C=C/C\C=C/C\C=C/C\C=C/C\C=C/CC	MMHCCHGAKPRCIO-KOYQJJOGSA-N	0.225273	-2.15025	0.0188399	0.888889	1.25523	down	186094	67594.9	138821	141873	1.48446e+06	277090	398204	740859	571838	916213	2.17732e+06	5.38732e+06
Com_5751_pos	Annomontine	P	C15H11N5	261.101	262.108	3.59991	[M+H]+	5.94	-	3	C18	Alkaloids and derivatives	Harmala alkaloids	-	-	-	-	-	-	-	C1=CC=C2C(=C1)C3=C(N2)C(=NC=C3)C4=NC(=NC=C4)N	IUDMZJRPDRCJEB-UHFFFAOYSA-N	0.581389	-0.782423	0.0191026	0.916667	1.49381	down	1.07214e+07	6.04496e+06	5.20943e+06	1.07343e+07	6.04401e+06	1.32945e+07	8.28694e+06	1.53631e+07	1.44169e+07	1.89881e+07	1.87349e+07	1.37346e+07
Com_5429_pos	Prolyl-Gamma-glutamate	P	C10H17N3O4	243.122	244.129	0.28879	[M+H]+	2.049	0.54	2	C18	Organic acids and derivatives	Carboxylic acids and derivatives	Amino acids, peptides, and analogues	"-"	HMDB0029031	-	-	-	131750782	NC(CCC(=O)NC(=O)C1CCCN1)C(O)=O	FSGFZJVYAZKWHO-UHFFFAOYSA-N	0.30664	-1.70538	0.0193245	0.888889	1.62653	down	2.23912e+06	999674	1.82331e+06	6.04896e+06	1.34847e+06	3.44656e+06	2.27331e+06	3.31699e+06	8.577e+06	8.47598e+06	1.4383e+07	1.48459e+07
Com_985_pos	L-Leucyl-L-alanine	P	C9H18N2O3	202.132	203.139	1.35182	[M+H]+	4.686	0.79	1	C18	Organic acids and derivatives	Carboxylic acids and derivatives	Amino acids, peptides, and analogues	"7298-84-2"	HMDB0028922	-	-	-	81721	CC(C)C[C@H](N)C(=O)N[C@@H](C)C(O)=O	HSQGMTRYSIHDAC-BQBZGAKWSA-N	0.268047	-1.89944	0.0193252	0.888889	1.43751	down	2.80819e+06	2.28825e+06	2.59629e+06	3.37144e+06	2.63441e+06	4.68841e+06	2.77552e+06	4.18379e+06	1.44407e+07	1.24174e+07	1.03853e+07	2.43935e+07
Com_1921_pos	Lycorine	P	C16H17NO4	287.116	270.113	2.1803	[M+H-H2O]+	4.841	-	3	C18	Alkaloids and derivatives	Amaryllidaceae alkaloids	Lycorine-type amaryllidaceae alkaloids	"476-28-8"	HMDB0254256	C08532	map00950;map01063	-	3978	OC1C=C2CCN3CC4=CC5=C(OCO5)C=C4C(C23)C1O	XGVJWXAYKUHDOO-UHFFFAOYSA-N	0.312583	-1.67769	0.0194593	0.916667	1.49793	down	443460	211447	6.18884e+06	986585	361558	258683	1.31743e+06	1.6622e+06	7.59771e+06	7.22376e+06	6.95414e+06	2.27942e+06
Com_6194_pos	Adipoyl-carnitine	P	C13H23NO6	289.153	290.16	1.27865	[M+H]+	4.927	0.86	2	C18	Lipids and lipid-like molecules	Fatty Acyls	Fatty acid esters	-	-	-	-	-	-	O=C([O-])CC(OC(=O)CCCCC(=O)O)C[N+](C)(C)C	BSVHAXJKBCWVDA-SNVBAGLBSA-N	0.441254	-1.18032	0.0196336	0.916667	1.22677	down	3.41729e+07	5.82621e+07	4.35663e+07	5.56395e+07	5.71238e+07	3.08978e+07	4.39565e+07	1.6438e+08	1.64506e+08	1.20495e+08	6.30014e+07	7.74511e+07
Com_7037_pos	Wharangin	P	C17H12O8	344.053	345.062	5.23063	[M+H]+	2.1	-	3	C18	Phenylpropanoids and polyketides	Flavonoids	O-methylated flavonoids	-	HMDB0037754	-	-	LMPK12113260	-	COC1=C(OC2=C(C1=O)C(=CC3=C2OCO3)O)C4=CC(=C(C=C4)O)O	NOZQEJFGIXKUPM-UHFFFAOYSA-N	0.28996	-1.78607	0.0205621	0.888889	1.20879	down	1.59788e+07	9.74238e+06	2.52605e+07	1.76582e+07	8.54754e+06	2.35274e+06	1.39469e+07	4.43302e+07	3.24216e+07	2.26129e+07	4.62379e+07	1.14764e+08
Com_5503_pos	2,4-Diamino-6,7-diisopropylpteridine	P	C12H18N6	246.159	247.166	3.4889	[M+H]+	4.825	-	3	C18	Organoheterocyclic compounds	Pteridines and derivatives	-	"3810-29-5"	-	-	-	-	-	CC(C)C1=NC2=C(N=C(N=C2N=C1C(C)C)N)N	LIVXWXAMTVJGCO-UHFFFAOYSA-N	0.239655	-2.06097	0.0205693	0.861111	1.46796	down	9.30292e+07	1.17648e+07	3.92909e+07	7.67513e+07	4.87761e+07	1.64033e+08	3.20718e+08	7.97698e+08	9.26478e+07	7.58373e+07	2.8824e+08	2.34317e+08
Com_4774_pos	3-Chloro-2-methylmaleylacetate	P	C7H7ClO5	205.998	207.006	0.31637	[M+H]+	1.474	-	3	C18	Organic acids and derivatives	Keto acids and derivatives	Medium-chain keto acids and derivatives	"-"	HMDB0060369	C18310	map00623;map01120	-	9543305	C\C(C(O)=O)=C(/Cl)C(=O)CC(O)=O	YXWGPDFKFBYCFE-ZZXKWVIFSA-N	0.536366	-0.89871	0.0208278	0.888889	1.7188	down	3.13723e+06	2.82479e+06	3.69991e+06	2.03458e+06	1.14716e+06	4.34109e+06	3.64702e+06	5.16692e+06	7.08133e+06	3.63663e+06	4.77461e+06	7.73273e+06
Com_4903_pos	Prolylproline	P	C10H16N2O3	212.116	213.124	1.05277	[M+H]+	2.403	0.68	2	C18	Organic acids and derivatives	Carboxylic acids and derivatives	Amino acids, peptides, and analogues	-	HMDB0011180	-	-	-	-	O=C(O)C1N(C(=O)C2NCCC2)CCC1	RWCOTTLHDJWHRS-UHFFFAOYSA-N	0.370697	-1.43169	0.0209046	0.861111	1.73993	down	1.26877e+08	4.63112e+07	9.53449e+07	2.09259e+08	6.63057e+07	1.43402e+08	1.12553e+08	1.63614e+08	3.8178e+08	4.77604e+08	5.35176e+08	1.8389e+08
Com_7344_pos	4-O-alpha-D-Galactopyranuronosyl-D-galacturonic acid	P	C12H18O13	370.075	371.081	3.91486	[M+H]+	5.764	-	3	C18	Organic oxygen compounds	Organooxygen compounds	Carbohydrates and carbohydrate conjugates	"5894-59-7"	HMDB0039721	C02273	map00040;map01100;map02010	-	4532283	OC1OC(C(OC2OC(C(O)C(O)C2O)C(O)=O)C(O)C1O)C(O)=O	IGSYEZFZPOZFNC-UHFFFAOYSA-N	4.23846	2.08354	0.0211192	0.916667	1.56764	up	1.04953e+07	1.85697e+07	3.14137e+06	7.24851e+06	2.72185e+06	3.93184e+06	6.61435e+06	399089	788827	969052	83604.6	2.02369e+06
Com_7455_pos	Kasugamycin	P	C14H25N3O9	379.159	380.168	4.75944	[M+H]+	6.038	-	3	C18	Organic oxygen compounds	Organooxygen compounds	Carbohydrates and carbohydrate conjugates	"6980-18-3"	-	C17968	map01130	-	-	CC1C(CC(C(O1)OC2C(C(C(C(C2O)O)O)O)O)N)N=C(C(=O)O)N	PVTHJAPFENJVNC-UQTMRZPGSA-N	3.43319	1.77955	0.0213278	0.944444	1.74115	up	5.81487e+06	4.46203e+06	5.94056e+06	6.13281e+06	3.20312e+06	6.55846e+06	3.03548e+06	454957	381871	263731	68606.4	5.1487e+06
Com_6187_pos	Chlophedianol	P	C17H20ClNO	289.123	290.128	8.99806	[M+H]+	5.632	-	3	C18	Benzenoids	Benzene and substituted derivatives	Diphenylmethanes	"791-35-5"	HMDB0015585	-	-	-	2795	CN(C)CCC(O)(C1=CC=CC=C1)C1=CC=CC=C1Cl	WRCHFMBCVFFYEQ-UHFFFAOYSA-N	0.388833	-1.36278	0.0213727	0.861111	1.28836	down	301218	315803	327819	415283	556054	1.26457e+06	1.74502e+06	1.19111e+06	1.35919e+06	1.23741e+06	345566	2.30194e+06
Com_1892_pos	codonopyrrolidium B	P	C14H22NO4	268.155	268.152	8.05444	[M+H]+	5.353	-	3	C18	Lipids and lipid-like molecules	Steroids and steroid derivatives	Physalins and derivatives	"911122-78-6"	-	-	-	-	-	-	-	3.13626	1.64905	0.0216217	0.888889	1.82446	up	4.71018e+06	4.43424e+06	1.57704e+06	1.38206e+06	4.1234e+06	5.07395e+06	4.53935e+06	165244	884862	90524	779810	332006
Com_5175_pos	Isoaaptamine	P	C13H12N2O2	228.09	229.098	1.98573	[M+H]+	5.241	0.71	2	C18	Organoheterocyclic compounds	Quinolines and derivatives	8-hydroxyquinolines	-	-	-	-	-	-	CN1C=CC2=NC=CC3=CC(=C(C1=C32)O)OC	MPBUGSHDXOJPKR-UHFFFAOYSA-N	1.70126	0.766603	0.0217734	0.861111	1.13583	up	3.3272e+06	3.19399e+06	1.30871e+06	2.16846e+06	2.05216e+06	2.50263e+06	930505	1.12354e+06	1.61198e+06	1.3195e+06	1.11078e+06	2.45802e+06
Com_813_pos	homoarginine	P	C7H16N4O2	188.127	189.135	0.32808	[M+H]+	1.376	0.81	1	C18	Organic acids and derivatives	Carboxylic acids and derivatives	Amino acids, peptides, and analogues	"156-86-5"	HMDB0000670	C01924	-	-	9085	N[C@@H](CCCCNC(N)=N)C(O)=O	QUOGESRFPZDMMT-YFKPBYRVSA-N	0.480779	-1.05656	0.0217777	0.861111	1.27479	down	6.49314e+06	6.27135e+06	5.73274e+06	2.97847e+06	4.27668e+06	9.00823e+06	4.69239e+06	7.89947e+06	1.44245e+07	1.36868e+07	1.42435e+07	1.73539e+07
Com_6558_pos	Litsenolide C1	P	C19H34O3	310.251	311.256	7.29709	[M+H]+	9.609	0.77	2	C18	Organoheterocyclic compounds	Lactones	Gamma butyrolactones	-	-	-	-	-	-	CCCCCCCCCCCCCC=C1C(C(OC1=O)C)O	KBHLNNQHHPFDSG-RDBNGCDTSA-N	0.429664	-1.21872	0.0218914	0.888889	1.47963	down	1.64788e+07	2.00353e+07	1.33015e+07	2.8206e+07	2.48436e+07	1.79633e+07	1.91056e+07	6.04021e+07	3.53433e+07	4.98707e+07	8.99015e+07	2.65928e+07
Com_6632_pos	(6E)-8-Methylnon-6-enoylcarnitine	P	C17H31NO4	313.225	314.233	0.21544	[M+H]+	6.188	0.78	2	C18	Lipids and lipid-like molecules	Fatty Acyls	Fatty acid esters	"-"	HMDB0240792	-	-	-	-	CC(C)C=CCCCCC(=O)OC(CC([O-])=O)C[N+](C)(C)C	SMKMUPCZVDJEEW-UHFFFAOYSA-N	0.159462	-2.64872	0.0219591	0.888889	1.42597	down	784920	1.35209e+06	1.48645e+06	3.13295e+06	1.90125e+06	3.10563e+06	1.45641e+06	1.57029e+07	4.76471e+06	5.30453e+06	8.88712e+06	3.76531e+07
Com_1709_pos	Costunolide	P	C15H20O2	232.146	255.134	4.7511	[M+Na]+	2.222	-	3	C18	Lipids and lipid-like molecules	Prenol lipids	Terpene lactones	"553-21-9"	HMDB0036688	C09382	map00909;map01110	-	5367559	C\C1=C\CC\C(C)=C/C2OC(=O)C(=C)C2CC1	HRYLQFBHBWLLLL-GYIATTAWSA-N	0.270157	-1.88813	0.0220343	0.916667	1.30085	down	606880	242548	2.13268e+06	4.85226e+06	1.62426e+06	4.51295e+06	1.26345e+07	1.00777e+07	7.62677e+06	1.23692e+07	7.28703e+06	1.7213e+06
Com_1820_pos	Houttuyfonate	P	C12H24O5S	280.134	263.132	2.86334	[M+H-H2O]+	8.458	-	3	C18	Organic oxygen compounds	Organooxygen compounds	Carbonyl compounds	"783258-71-9"	HMDB0243866	-	-	-	9926429	CCCCCCCCCC(=O)CC(O)S(=O)(=O)O	OTIFKYZNUYSJOU-UHFFFAOYSA-N	2.51553	1.33086	0.0222286	0.833333	1.54985	up	2.85184e+06	4.306e+06	1.57439e+06	3.64698e+06	2.0282e+06	4.5967e+06	5.59204e+06	1.0325e+06	308992	144810	277969	198406
Com_1292_pos	N3,N4-Dimethyl-L-arginine	P	C8H18N4O2	202.143	225.132	1.73823	[M+Na]+	6.096	0.72	2	C18	Organic acids and derivatives	Carboxylic acids and derivatives	Amino acids, peptides, and analogues	"30344-00-4"	HMDB0003334	-	-	-	169148	CNC(=NC)NCCCC(C(=O)O)N	HVPFXCBJHIIJGS-LURJTMIESA-N	0.191932	-2.38133	0.0223669	0.861111	1.61381	down	471839	129325	240052	1.05926e+06	312292	810395	289593	845131	4.3175e+06	5.00342e+06	3.17744e+06	2.11811e+06
Com_3718_pos	2-Methyl-3-(methylthio)furan	P	C6H8OS	128.03	129.037	1.95801	[M+H]+	4.503	-	3	C18	Organosulfur compounds	Thioethers	Aryl thioethers	"63012-97-5"	HMDB0036610	-	-	-	526618	CSC1=C(C)OC=C1	OQVAOEIMSKZGAL-UHFFFAOYSA-N	0.439887	-1.18479	0.0224274	0.888889	1.52785	down	584933	151491	440188	393063	149072	744592	382351	1.05644e+06	854784	869288	1.42826e+06	1.00881e+06
Com_7129_pos	Ajmalicine	P	C21H24N2O3	352.179	353.183	7.24212	[M+H]+	8.633	-	3	C18	Alkaloids and derivatives	Yohimbine alkaloids	-	"483-04-5"	HMDB0248072	C09024	map00901;map01063;map01100;map01110	-	441975	O=C(OC)C1=COC(C)C2CN3CCC=4C=5C=CC=CC5NC4C3CC12	GRTOGORTSDXSFK-XJTZBENFSA-N	2.24024	1.16365	0.0225158	0.888889	1.47666	up	4.98926e+06	6.88218e+06	4.0896e+06	4.57655e+06	5.68908e+06	4.72288e+06	5.08385e+06	4.0003e+06	1.29865e+06	870309	694377	1.86783e+06
Com_2349_pos	N,N,N'',N''-Tetrakis(2-hydroxyethyl)hexanediamide	P	C14H28N2O6	320.195	303.192	1.11455	[M+H-H2O]+	4.948	-	3	C18	Lipids and lipid-like molecules	Fatty Acyls	Fatty amides	-	-	-	-	-	95283	C(CCC(=O)N(CCO)CCO)CC(=O)N(CCO)CCO	OKRNLSUTBJUVKA-UHFFFAOYSA-N	0.239043	-2.06466	0.0225527	0.888889	1.11986	down	5.11832e+06	881225	4.10516e+06	8.24683e+06	2.00007e+06	2.01406e+07	2.85995e+07	6.63678e+07	1.57906e+07	1.09601e+07	4.21134e+07	5.56143e+06
Com_5865_pos	Mortivinacin B	P	C13H17NO5	267.111	268.118	1.09629	[M+H]+	5.017	0.50	2	C18	Benzenoids	Benzene and substituted derivatives	Benzoic acids and derivatives	-	-	-	-	-	-	CC1=C(C(=C(C(=C1C(=O)NCC(=O)OC)O)C)O)C	RRKXSAVJYDHUSN-UHFFFAOYSA-N	0.488229	-1.03437	0.0226507	0.888889	1.7247	down	1.25502e+07	5.95755e+06	8.37381e+06	1.51978e+07	1.45618e+07	1.26565e+07	8.44527e+06	1.95513e+07	2.70577e+07	3.04446e+07	3.10864e+07	2.53516e+07
Com_2846_pos	Eicosapentaenoic acid ethyl ester	P	C22H34O2	330.256	353.243	5.69257	[M+Na]+	10.781	0.65	1	C18	Lipids and lipid-like molecules	Fatty Acyls	Fatty acid esters	"86227-47-6"	HMDB0039530	C16184	-	LMFA07010877	9831415	CCOC(=O)CCC\C=C/C\C=C/C\C=C/C\C=C/C\C=C/CC	SSQPWTVBQMWLSZ-AAQCHOMXSA-N	0.278156	-1.84603	0.0233934	0.916667	1.4864	down	1.26351e+06	59949.3	221439	544515	256743	60282.3	1.98072e+06	2.42774e+06	572726	316539	1.52627e+06	1.8274e+06
Com_5695_pos	2-Naphthylaminomethyl-gamma-aminobutyric acid	P	C15H18N2O2	258.137	259.145	3.75038	[M+H]+	5.177	-	3	C18	Organic acids and derivatives	Carboxylic acids and derivatives	Amino acids, peptides, and analogues	"-"	HMDB0246654	-	-	-	191061	OC(=O)CCCNCNC1=CC2=CC=CC=C2C=C1	LJCZRFFCDLIUBV-UHFFFAOYSA-N	0.442198	-1.17724	0.0240975	0.861111	1.11374	down	1.00749e+06	929107	2.49126e+06	3.25676e+06	2.09526e+06	2.51972e+06	5.14744e+06	2.81179e+06	6.00294e+06	8.70358e+06	2.86886e+06	2.28005e+06
Com_6221_pos	Hawkinsin	P	C11H17NO6S	291.078	292.086	2.20305	[M+H]+	5.575	-	3	C18	Organic acids and derivatives	Carboxylic acids and derivatives	Amino acids, peptides, and analogues	"63224-90-8"	HMDB0002354	-	-	-	173909	NC(CSC1CC(O)C=CC1(O)CC(O)=O)C(O)=O	SPXVLTDISXZSFM-UHFFFAOYSA-N	0.438894	-1.18806	0.0245541	0.888889	1.25304	down	6.97495e+06	3.55335e+06	1.05249e+07	9.64562e+06	1.08561e+07	9.4636e+06	9.0824e+06	3.12025e+07	2.02881e+07	3.25895e+07	1.0983e+07	1.20977e+07
Com_6377_pos	Citpressine I	P	C16H15NO5	301.095	302.101	3.97287	[M+H]+	5.793	0.55	2	C18	Organoheterocyclic compounds	Quinolines and derivatives	Benzoquinolines	"81525-58-8"	HMDB0029323	-	-	-	5494827	COC1=CC2=C(C(O)=C1)C(=O)C1=C(N2C)C(OC)=C(O)C=C1	OQMSMWRXIZYYNR-UHFFFAOYSA-N	0.417765	-1.25924	0.0245984	0.833333	1.68817	down	1.85686e+06	489795	558187	1.5489e+06	532598	3.12857e+06	1.33582e+06	2.90028e+06	2.98412e+06	3.72546e+06	5.90314e+06	2.57577e+06
Com_645_pos	Sulforaphane	P	C6H11NOS2	177.028	178.034	9.97749	[M+H]+	2.818	-	3	C18	Organosulfur compounds	Sulfoxides	-	"4478-93-7"	HMDB0005792	-	-	-	5350	CS(=O)CCCCN=C=S	SUVMJBTUFCVSAD-UHFFFAOYSA-N	0.461114	-1.11681	0.0246191	0.861111	1.68449	down	1.64851e+07	5.77645e+06	2.94705e+07	2.71618e+07	1.57586e+07	2.28578e+07	2.44898e+07	5.16846e+07	5.05067e+07	6.32768e+07	4.42134e+07	2.06686e+07
Com_3720_pos	Ammelide	P	C3H4N4O2	128.033	129.04	6.21177	[M+H]+	1.163	-	3	C18	Organoheterocyclic compounds	Triazines	Triazinones	"-"	HMDB0248340	C08734	map00791;map01120	-	12584	NC1=NC(O)=NC(O)=N1	YSKUZVBSHIWEFK-UHFFFAOYSA-N	0.305938	-1.70869	0.0246311	0.888889	1.68972	down	328785	72134.6	407395	512720	1.07012e+06	647039	419058	863946	2.02346e+06	1.84969e+06	1.66907e+06	3.10553e+06
Com_2811_pos	N-(3-Oxotetradecanoyl)-DL-homoserine lactone	P	C18H31NO4	325.225	348.215	0.29436	[M+Na]+	6.461	0.52	1	C18	Organic acids and derivatives	Carboxylic acids and derivatives	Amino acids, peptides, and analogues	"503610-29-5"	-	-	-	-	-	CCCCCCCCCCCC(=O)CC(=O)NC1CCOC1=O	YQFJJDSGBAAUPW-UHFFFAOYSA-N	0.184288	-2.43997	0.0248157	0.888889	1.84567	down	653477	520508	174914	401287	313977	633515	7.31611e+06	1.90846e+06	520938	557592	1.049e+06	3.28627e+06
Com_5907_pos	10-Oxabenzo[def]chrysen-9-one	P	C19H10O2	270.068	271.075	1.07329	[M+H]+	4.896	0.55	2	C18	Benzenoids	Pyrenes	-	-	-	C18281	map00624;map01120	-	-	C1=CC2=C3C(=C1)C=CC4=C3C(=CC5=C4OC(=O)C=C5)C=C2	NHGPSFSQAVBCRE-UHFFFAOYSA-N	0.401415	-1.31683	0.0249938	0.916667	1.19064	down	2.03011e+06	332667	2.54481e+06	1.47207e+06	767597	2.18023e+06	2.10042e+06	4.96007e+06	2.3752e+06	3.11391e+06	3.42114e+06	7.2658e+06
Com_5492_pos	Methionyl-Proline	P	C10H18N2O3S	246.104	247.112	3.86279	[M+H]+	5.076	0.67	2	C18	Organic acids and derivatives	Carboxylic acids and derivatives	Amino acids, peptides, and analogues	"-"	HMDB0028981	-	-	-	3472451	CSCCC(N)C(=O)N1CCCC1C(O)=O	DZMGFGQBRYWJOR-UHFFFAOYSA-N	0.218276	-2.19578	0.0250455	0.833333	1.71692	down	3.14057e+06	286691	152411	4.89571e+06	406857	3.1667e+06	3.03939e+06	2.72647e+06	5.79799e+06	7.43105e+06	9.24334e+06	2.69623e+07
Com_202_pos	Adenine monohydrochloride hemihydrate	P	C5H5N5	135.054	136.062	1.81548	[M+H]+	1.662	1.00	1	C18	Organic acids and derivatives	Carboxylic acids and derivatives	Amino acids, peptides, and analogues	"6055-72-7"	-	-	-	-	-	C1=NC2=NC=NC(=C2N1)N.O.Cl	DHMQDGOQFOQNFH-UHFFFAOYSA-N	0.246782	-2.01869	0.0253066	0.888889	1.6311	down	8.49493e+07	2.33563e+08	1.13113e+08	1.49921e+08	1.13482e+08	7.41767e+07	2.57796e+08	8.51313e+07	9.11628e+08	1.0584e+09	4.81847e+08	3.22144e+08
Com_6367_pos	Dendronobilin M	P	C15H24O6	300.157	301.168	9.82766	[M+H]+	7.689	0.58	2	C18	Lipids and lipid-like molecules	Prenol lipids	Terpene lactones	-	-	-	-	-	-	CC12C(CCC1C3C(C(C2O)OC3=O)C(C)(CO)O)CO	CHXKWWFZFWRSQU-CGFWMYSESA-N	1.61621	0.692615	0.0255098	0.833333	1.75016	up	1.7936e+07	1.5774e+07	2.72735e+07	2.15627e+07	2.2748e+07	1.62339e+07	1.83174e+07	1.69451e+07	8.59746e+06	7.58609e+06	7.91669e+06	1.58305e+07
Com_5334_pos	Piroctone	P	C14H23NO2	237.173	238.178	9.04101	[M+H]+	6.304	-	3	C18	Organoheterocyclic compounds	Pyridines and derivatives	Hydropyridines	"50650-76-5"	-	-	-	-	-	CC1=CC(=O)N(C(=C1)CC(C)CC(C)(C)C)O	OIQJEQLSYJSNDS-UHFFFAOYSA-N	0.645614	-0.631256	0.0259611	0.888889	1.63546	down	2.21318e+07	2.21365e+07	1.85154e+07	2.26121e+07	1.87079e+07	2.2951e+07	4.38557e+07	3.354e+07	3.55364e+07	4.06905e+07	2.38042e+07	1.93698e+07
Com_3298_pos	Bidisomide	P	C22H34ClN3O2	407.234	430.226	7.07886	[M+Na]+	6.498	-	3	C18	Benzenoids	Benzene and substituted derivatives	Phenylacetamides	"116078-65-0"	HMDB0249194	D03113	-	-	59798	CC(C)N(CCC(CCN1CCCCC1)(C2=CC=CC=C2Cl)C(=O)N)C(=O)C	GTEPPJFJSNSNIH-UHFFFAOYSA-N	0.502535	-0.992705	0.0259624	0.888889	1.70734	down	2.39438e+06	1.01486e+06	753861	3.17789e+06	1.38296e+06	3.21396e+06	2.46021e+06	4.71056e+06	5.44423e+06	2.44522e+06	4.57941e+06	4.11575e+06
Com_8371_pos	PC(18:1(9Z)/18:1(9Z))	P	C44H84NO8P	785.593	786.601	0.51038	[M+H]+	10.018	0.74	2	C18	Lipids and lipid-like molecules	Glycerophospholipids	Glycerophosphocholines	"4235-95-4"	HMDB0000593	-	-	LMGP01010890	10350317	CCCCCCCC\C=C/CCCCCCCC(=O)OC[C@H](COP([O-])(=O)OCC[N+](C)(C)C)OC(=O)CCCCCCC\C=C/CCCCCCCC	SNKAWJBJQDLSFF-NVKMUCNASA-N	1.92135	0.942117	0.0262289	0.888889	1.18487	up	2.60658e+08	2.15151e+08	1.87722e+08	1.71289e+08	1.63062e+08	7.25742e+07	6.41461e+07	9.96565e+07	9.81432e+07	4.40492e+07	9.09762e+07	1.60167e+08
Com_5266_pos	Phyllantidine	P	C13H15NO3	233.105	234.113	1.63551	[M+H]+	5.897	0.51	2	C18	Organoheterocyclic compounds	Oxazinanes	1,2-oxazinanes	-	-	-	-	-	-	C1CCN2C(C1)C34CC(O2)C=CC3=CC(=O)O4	CTFXYMMZXWWOFY-MDZLAQPJSA-N	0.45892	-1.12369	0.026487	0.861111	1.24048	down	8.46978e+06	2.24053e+06	2.37682e+06	6.77225e+06	3.61299e+06	5.83394e+06	5.028e+06	7.92384e+06	9.58392e+06	7.12853e+06	2.02628e+07	1.39322e+07
Com_4877_pos	Enicoflavine	P	C10H13NO4	211.084	212.09	8.80939	[M+H]+	5.572	0.54	2	C18	Organoheterocyclic compounds	Lactones	Delta valerolactones	-	-	C09946	-	-	-	C=CC(C=O)C1(CCOC(=O)C1=CN)O	GBJQPSBGSKNYHV-YVMONPNESA-N	0.375017	-1.41497	0.0265193	0.861111	1.36975	down	1.59249e+06	1.07217e+06	1.09779e+06	558788	1.6362e+06	2.15942e+06	900454	2.80541e+06	3.15184e+06	7.06408e+06	3.37443e+06	4.34772e+06
Com_2098_pos	CLONIXIN	P	C13H11ClN2O2	262.051	285.043	8.43776	[M+Na]+	5.77	0.70	1	C18	Organoheterocyclic compounds	Pyridines and derivatives	Pyridinecarboxylic acids and derivatives	"17737-65-4"	HMDB0250352	-	-	-	28718	CC1=C(C=CC=C1Cl)NC2=C(C=CC=N2)C(=O)O	CLOMYZFHNHFSIQ-UHFFFAOYSA-N	2.98129	1.57594	0.026717	0.916667	1.42231	up	2.80417e+06	3.41499e+06	1.93448e+06	1.0339e+06	1.21061e+06	1.31589e+06	1.83731e+06	600523	677722	252072	61658.3	499901
Com_7460_pos	Decarbomethoxykopsifine	P	C21H20N2O5	380.137	381.146	4.71378	[M+H]+	7.321	-	3	C18	Alkaloids and derivatives	Aspidofractine alkaloids	-	-	-	-	-	-	-	C1CC23CCC45C(C2)(C(=O)C6C4(C3N(C1)C6=O)C7=C(N5)C8=C(C=C7)OCO8)O	BOKUSIZTGUYFFP-OJSUVAOKSA-N	1.80217	0.849733	0.0273795	0.861111	1.47093	up	5.49209e+06	3.2468e+06	4.84515e+06	7.77095e+06	8.12542e+06	4.87469e+06	2.34657e+06	1.90514e+06	1.72878e+06	2.52218e+06	3.36576e+06	7.19479e+06
Com_4769_pos	Casuarine	P	C8H15NO5	205.095	206.103	1.06139	[M+H]+	1.505	0.65	2	C18	Organoheterocyclic compounds	Pyrrolizidines	-	-	-	-	-	-	-	C1C(C(C2N1C(C(C2O)O)CO)O)O	AXTGOJVKRHFYBT-XAZAIFFQSA-N	0.653734	-0.613224	0.0274399	0.861111	1.49097	down	3.54831e+06	7.62249e+06	5.50698e+06	3.32828e+06	4.92149e+06	4.5233e+06	4.67577e+06	9.50945e+06	6.16477e+06	9.67092e+06	8.00521e+06	7.02409e+06
Com_640_pos	trans-Isoferulic acid	P	C10H10O4	194.058	177.055	2.79473	[M+H-H2O]+	5.92	0.59	1	C18	Phenylpropanoids and polyketides	Cinnamic acids and derivatives	Hydroxycinnamic acids and derivatives	"25522-33-2"	HMDB0000955	C10470	-	-	736186	COC1=C(O)C=C(\C=C\C(O)=O)C=C1	QURCVMIEKCOAJU-HWKANZROSA-N	1.62776	0.702888	0.027598	0.833333	1.54137	up	1.31896e+07	9.51143e+06	1.0045e+07	5.14483e+06	9.56062e+06	7.57793e+06	6.08373e+06	5.67876e+06	4.50975e+06	3.98801e+06	3.69542e+06	9.85118e+06
Com_4782_pos	4,6-O-Ethylidene-alpha-D-glucose	P	C8H14O6	206.079	207.085	5.73106	[M+H]+	5.695	0.53	2	C18	Organoheterocyclic compounds	Pyranodioxins	-	"-"	HMDB0246614	-	-	-	259627	CC1OCC2OC(O)C(O)C(O)C2O1	VZPBLPQAMPVTFO-UHFFFAOYSA-N	2.21577	1.14781	0.0278746	0.861111	1.74592	up	8.51747e+06	2.63366e+07	7.74046e+06	9.84797e+06	6.87534e+06	1.15123e+07	1.09688e+07	4.51317e+06	4.06923e+06	3.32787e+06	1.81085e+06	7.27636e+06
Com_2652_pos	1-benzyl-4-phenylmethanesulfonylpiperidine	P	C19H23NO2S	329.145	330.155	9.25431	[M+H]+	5.711	-	3	C18	Organoheterocyclic compounds	Piperidines	Benzylpiperidines	"184919-90-2"	-	-	-	-	18919887	C1CN(CCC1S(=O)(=O)CC2=CC=CC=C2)CC3=CC=CC=C3	LNFWQCRPRWHAGC-UHFFFAOYSA-N	2.61643	1.3876	0.0285862	0.833333	1.62101	up	8.45365e+06	8.16086e+06	1.10541e+07	9.89573e+06	6.95257e+06	1.58821e+07	7.63619e+06	1.36608e+06	1.64957e+06	477144	632850	1.13227e+07
Com_3862_pos	Pseudoconhydrine	P	C8H17NO	143.131	144.138	0.68379	[M+H]+	6.436	0.81	2	C18	Alkaloids and derivatives	-	-	-	-	C10168	-	-	-	CCCC1CCC(CN1)O	BQSAUYXITCMAKS-YUMQZZPRSA-N	0.299768	-1.73808	0.0286302	0.861111	1.39214	down	2.93923e+07	2.35305e+07	3.63023e+07	5.68119e+07	1.78568e+07	5.77002e+07	5.29145e+07	5.98109e+07	2.32483e+08	2.06649e+08	1.55882e+08	3.14787e+07
Com_1342_pos	(+)-Diethyl L-tartrate	P	C8H14O6	206.079	229.067	4.91826	[M+Na]+	5.699	0.60	1	C18	Organic acids and derivatives	Hydroxy acids and derivatives	Beta hydroxy acids and derivatives	-	-	-	-	-	6993580	CCOC(=O)C(C(C(=O)OCC)O)O	YSAVZVORKRDODB-PHDIDXHHSA-N	2.49276	1.31774	0.0289136	0.861111	1.73721	up	3.57241e+06	1.03983e+07	3.20999e+06	3.42832e+06	2.26956e+06	4.14281e+06	3.84348e+06	1.73891e+06	1.37175e+06	1.06883e+06	384122	2.43289e+06
Com_6175_pos	4,4',alpha-Trihydroxy-2'-methoxydihydrochalcone	P	C16H16O5	288.1	289.105	7.42546	[M+H]+	6.316	0.56	2	C18	Phenylpropanoids and polyketides	Linear 1,3-diarylpropanoids	Cinnamylphenols	-	-	-	-	LMPK12120577	-	COC1=C(C=CC(=C1)O)C(=O)C(CC2=CC=C(C=C2)O)O	FDKXRBOKHKHJHH-UHFFFAOYSA-N	0.422811	-1.24191	0.0289388	0.833333	1.63752	down	681312	363416	453621	637816	3.64928e+06	4.45923e+06	4.77488e+06	4.6674e+06	3.24087e+06	3.2664e+06	2.51922e+06	5.76109e+06
Com_1006_pos	Triacanthine	P	C10H13N5	203.117	204.124	3.18006	[M+H]+	5.799	0.80	1	C18	Organoheterocyclic compounds	Imidazopyrimidines	Purines and purine derivatives	"2365-40-4"	HMDB0245646	C08435	-	-	92180	CC(=CCNC1=NC=NC2=C1NC=N2)C	HYVABZIGRDEKCD-UHFFFAOYSA-N	0.446567	-1.16305	0.0289913	0.833333	1.79524	down	6.84892e+07	4.73153e+07	6.27594e+07	9.05034e+07	5.20667e+07	8.34615e+07	5.89717e+07	1.19281e+08	1.62689e+08	2.48323e+08	2.34074e+08	8.26734e+07
Com_5454_pos	Leucyl-4-hydroxyproline	P	C11H20N2O4	244.142	245.149	1.98407	[M+H]+	8.641	-	3	C18	Organic acids and derivatives	Carboxylic acids and derivatives	Amino acids, peptides, and analogues	-	-	-	-	-	-	CC(C)CC(C(=O)O)NC(=O)C1CC(CN1)O	LQFJGLSIESIIOM-HRDYMLBCSA-N	2.37382	1.24721	0.0290284	0.833333	1.45685	up	2.52644e+06	3.78348e+06	1.56579e+06	1.99816e+06	1.84182e+06	2.18584e+06	2.11202e+06	2.06295e+06	533780	393361	171581	582473
Com_285_pos	4-Hydroxycinnamic acid	P	C9H8O3	164.047	147.044	1.98511	[M+H-H2O]+	7.396	0.86	1	C18	Phenylpropanoids and polyketides	Cinnamic acids and derivatives	Hydroxycinnamic acids and derivatives	"501-98-4"	HMDB0002035	C00811	map00130;map00350;map00360;map00940;map00950;map01061;map01100;map01110;map01220	-	637542	OC(=O)\C=C\C1=CC=C(O)C=C1	NGSWKAQJJWESNS-ZZXKWVIFSA-N	0.651882	-0.617316	0.0291596	0.833333	1.43864	down	5.52228e+06	5.30911e+06	4.00874e+06	3.59575e+06	7.96397e+06	7.26197e+06	9.26283e+06	9.13207e+06	7.01752e+06	6.89638e+06	6.1938e+06	1.31353e+07
Com_6991_pos	CP-863187	P	C18H14F2N4O	340.114	341.122	2.52952	[M+H]+	5.767	-	3	C18	Organoheterocyclic compounds	Azoles	Oxazoles	-	-	-	-	-	9949821	FC=1C=CC(F)=C(C1)C=2N=COC2C=3C=CC4=NN=C(N4C3)C(C)C	UACOXBQBNWQWOK-UHFFFAOYSA-N	5.01779	2.32705	0.0292578	0.861111	1.57377	up	2.89017e+06	2.11623e+06	1.00579e+06	131299	447308	997436	114393	270728	109886	447979	92042.4	477237
Com_519_pos	Ethionamide	P	C8H10N2S	166.056	167.064	1.8753	[M+H]+	2.724	0.58	2	C18	Organoheterocyclic compounds	Pyridines and derivatives	-	"536-33-4"	HMDB0014747	C07665	-	-	2761171	CCC1=NC=CC(=C1)C(=S)N	AEOCXXJPGCBFJA-UHFFFAOYSA-N	0.289748	-1.78713	0.0294898	0.861111	1.3211	down	229235	192965	1.69278e+06	3.278e+06	338382	870136	2.37381e+06	2.03834e+06	5.83526e+06	8.36507e+06	3.42815e+06	742968
Com_1164_pos	2-(4-methoxyphenyl)-N-methyl-2-oxoacetamide	P	C10H11NO3	193.074	216.063	1.08284	[M+Na]+	1.393	0.74	2	C18	Benzenoids	Benzene and substituted derivatives	Phenylacetamides	"244264-57-1"	-	-	-	-	21776239	CNC(=O)C(=O)C1=CC=C(C=C1)OC	LFRNOQWLRGQVQN-UHFFFAOYSA-N	0.62324	-0.682141	0.0295596	0.888889	1.4995	down	2.49405e+07	2.14759e+07	3.18684e+07	1.22369e+07	3.86597e+07	3.85101e+07	3.70396e+07	5.36938e+07	5.05276e+07	4.73516e+07	3.60392e+07	4.44127e+07
Com_5236_pos	9,9-Dimethyl-1-(sulfinylamino)decane	P	C12H25NOS	231.166	232.174	6.24591	[M+H]+	5.296	-	3	C18	Organic nitrogen compounds	Organonitrogen compounds	-	"-"	HMDB0247625	-	-	-	113645	CC(C)(C)CCCCCCCCN=S=O	XCLBLPLSYOQBEP-UHFFFAOYSA-N	0.14583	-2.77764	0.0296409	0.944444	1.65569	down	1.13605e+06	2.11585e+06	909857	627686	1.65861e+06	634419	1.40111e+06	2.8235e+06	2.73448e+06	3.11975e+06	3.98701e+06	3.45008e+07
Com_5925_pos	Hept-5-enoylcarnitine	P	C14H25NO4	271.178	272.186	1.68308	[M+H]+	5.584	0.83	2	C18	Lipids and lipid-like molecules	Fatty Acyls	Fatty acid esters	"-"	HMDB0241683	-	-	-	-	CC=CCCCC(=O)OC(CC([O-])=O)C[N+](C)(C)C	HHQHYPIBDIJESJ-UHFFFAOYSA-N	2.33653	1.22437	0.0300282	0.833333	1.33205	up	2.80161e+07	3.33886e+07	3.55734e+07	8.99204e+06	1.19098e+07	1.37194e+07	1.42584e+07	7.43155e+06	4.73072e+06	4.40611e+06	6.21871e+06	1.92771e+07
Com_6483_pos	Brachystemidine B	P	C15H18N2O5	306.122	307.13	3.92196	[M+H]+	5.226	-	3	C18	Organoheterocyclic compounds	Pyrroles	Pyrrole carboxylic acids and derivatives	-	-	-	-	-	-	COC1CCC(=O)N1C2C(=CCO2)COC(=O)C3=CC=CN3	IDTBQXSKCCAGNA-ARLHGKGLSA-N	0.486409	-1.03976	0.0301984	0.833333	1.60836	down	2.80106e+06	1.2866e+06	2.49212e+06	4.14472e+06	2.32597e+06	3.09401e+06	3.90313e+06	2.24266e+06	4.35841e+06	9.26547e+06	8.00971e+06	5.41177e+06
Com_7516_pos	Asp Asn His	P	C14H20N6O7	384.139	385.148	2.32931	[M+H]+	5.765	-	3	C18	Organic acids and derivatives	Carboxylic acids and derivatives	Amino acids, peptides, and analogues	-	-	-	-	-	-	C1=C(NC=N1)CC(C(=O)O)NC(=O)C(CC(=O)N)NC(=O)C(CC(=O)O)N	VBVKSAFJPVXMFJ-CIUDSAMLSA-N	1.90233	0.927764	0.0302814	0.861111	1.41253	up	3.11942e+06	2.76548e+06	1.82097e+06	921274	2.10784e+06	2.78529e+06	1.28976e+06	1.19062e+06	896247	1.26235e+06	531886	1.93637e+06
Com_188_pos	Diisopropanolamine	P	C6H15NO2	133.11	134.118	1.01704	[M+H]+	1.493	0.56	1	C18	Organic nitrogen compounds	Organonitrogen compounds	Amines	"110-97-4"	HMDB0251354	-	-	-	8086	CC(CNCC(C)O)O	LVTYICIALWPMFW-UHFFFAOYSA-N	1.81007	0.856044	0.030404	0.805556	1.23976	up	4.28403e+07	3.57397e+07	1.75957e+07	2.14137e+07	4.88486e+07	2.0392e+07	2.20266e+07	2.35982e+07	1.50907e+07	1.35975e+07	1.05653e+07	1.83388e+07
Com_5445_pos	2-Hydroxychrysene	P	C18H12O	244.089	245.096	0.81746	[M+H]+	4.75	-	3	C18	Benzenoids	Phenanthrenes and derivatives	Chrysenes	"65945-06-4"	-	-	-	-	-	C1=CC=C2C(=C1)C=CC3=C2C=CC4=C3C=CC(=C4)O	RSBSTIBFPNNSTH-UHFFFAOYSA-N	0.481049	-1.05574	0.0305497	0.805556	1.52949	down	1.21347e+07	3.74209e+06	3.76355e+06	8.18914e+06	2.77471e+06	8.32938e+06	7.11584e+06	2.43651e+07	8.13306e+06	9.92571e+06	1.47617e+07	1.66334e+07
Com_6565_pos	4-Hydroxybenzyl isothiocyanate rhamnoside	P	C14H17NO5S	311.083	312.09	1.3555	[M+H]+	5.651	-	3	C18	Organic oxygen compounds	Organooxygen compounds	Carbohydrates and carbohydrate conjugates	"73255-40-0"	HMDB0032801	-	-	-	14865502	CC1OC(OC2=CC=C(CN=C=S)C=C2)C(O)C(O)C1O	QAZIHHJTZPNRCM-UHFFFAOYSA-N	0.308891	-1.69483	0.0308612	0.861111	1.61482	down	1.09869e+07	1.05234e+06	912357	8.54424e+06	2.05923e+06	1.30697e+07	5.18473e+06	9.03127e+06	2.0857e+07	2.30611e+07	3.52443e+07	2.519e+07
Com_7099_pos	2-(3,4,5-Trimethoxybenzoyl)-4,4-diethyl-3,5-isoxazolidinedione	P	C17H21NO7	351.132	352.137	5.24235	[M+H]+	5.715	0.55	2	C18	Benzenoids	Benzene and substituted derivatives	Benzoic acids and derivatives	"-"	HMDB0244481	-	-	-	-	CCC1(CC)C(=O)ON(C(=O)C2=CC(OC)=C(OC)C(OC)=C2)C1=O	RSRCCEHOSDDIPD-UHFFFAOYSA-N	2.65334	1.40781	0.0310354	0.916667	1.56898	up	7.38809e+06	7.26499e+06	8.80119e+06	6.72243e+06	4.6564e+06	1.00619e+07	6.09712e+06	1.4593e+06	1.42263e+06	413139	320358	7.20768e+06
Com_2954_pos	Hydrocortisone	P	C21H30O5	362.209	363.216	0.72561	[M+H]+	6.187	0.94	1	C18	Lipids and lipid-like molecules	Steroids and steroid derivatives	Hydroxysteroids	"50-23-7"	HMDB0000063	C00735	map00140;map01100;map04080;map04927;map04934;map04960;map04976;map05200;map05215;map07225	LMST02030001	5754	[H][C@@]12CC[C@](O)(C(=O)CO)[C@@]1(C)C[C@H](O)[C@@]1([H])[C@@]2([H])CCC2=CC(=O)CC[C@]12C	JYGXADMDTFJGBT-VWUMJDOOSA-N	0.354962	-1.49426	0.0311834	0.861111	1.65009	down	3.36168e+06	3.10378e+06	2.53056e+06	1.74739e+06	749278	2.53287e+06	1.35541e+06	8.18616e+06	7.33461e+06	7.28882e+06	4.43535e+06	1.09125e+07
Com_6857_pos	6-Hydroxyoct-2-enedioylcarnitine	P	C15H25NO7	331.163	332.171	1.61984	[M+H]+	5.78	0.64	2	C18	Lipids and lipid-like molecules	Fatty Acyls	Fatty acid esters	"-"	HMDB0241712	-	-	-	-	C[N+](C)(C)CC(CC([O-])=O)OC(=O)C=CCCC(O)CC(O)=O	NDLDUPVFLCFGCM-UHFFFAOYSA-N	2.35403	1.23513	0.0322261	0.833333	1.62456	up	1.67207e+07	1.37759e+07	1.86954e+07	1.26551e+07	1.14379e+07	1.94596e+07	1.20534e+07	3.15284e+06	2.56596e+06	955666	1.5021e+06	1.91683e+07
Com_1497_pos	Xanthiazone	P	C11H13NO3S	239.062	240.07	3.72788	[M+H]+	5.182	-	3	C18	Organoheterocyclic compounds	Benzothiazines	-	"212701-97-8"	-	-	-	-	15945057	CC1(C(=CC(=O)C2=C1SCC(=O)N2)CO)C	DNLBWKAXMIGTSS-UHFFFAOYSA-N	0.547306	-0.869581	0.0323541	0.833333	1.45947	down	2.00567e+06	845761	1.75297e+06	1.04878e+06	1.1041e+06	1.26623e+06	1.73362e+06	4.60065e+06	1.66761e+06	2.4485e+06	1.38369e+06	2.82597e+06
Com_108_pos	Niacin acid VB3	P	C6H5NO2	123.032	124.039	1.09002	[M+H]+	1.916	0.94	1	C18	Organoheterocyclic compounds	Pyridines and derivatives	Pyridinecarboxylic acids and derivatives	"59-67-6"	HMDB0001488	C00253	map00760;map00960;map01060;map01064;map01100;map01110;map01120;map05133	-	938	OC(=O)C1=CN=CC=C1	PVNIIMVLHYAWGP-UHFFFAOYSA-N	0.587162	-0.76817	0.032746	0.916667	1.635	down	1.54274e+08	2.01612e+08	2.93925e+08	7.75651e+07	2.18927e+08	1.19354e+08	2.19259e+08	2.25588e+08	3.12876e+08	2.35786e+08	4.00309e+08	4.21112e+08
Com_6808_pos	N,N-Dimethylsphing-4-enine	P	C20H41NO2	327.314	328.321	0.7841	[M+H]+	10.358	0.51	2	C18	Organic nitrogen compounds	Organonitrogen compounds	Amines	-	HMDB0013645	C13914	-	LMSP01070001	-	CCCCCCCCCCCCCC=CC(C(CO)N(C)C)O	YRXOQXUDKDCXME-YIVRLKKSSA-N	0.434314	-1.20319	0.0331919	0.861111	1.36312	down	870256	683588	479576	1.30273e+06	3.17504e+06	1.4498e+06	1.3738e+06	3.45037e+06	1.8789e+06	1.98762e+06	2.81242e+06	6.82693e+06
Com_5800_pos	Pyridoxatin	P	C15H21NO3	263.152	264.157	7.9322	[M+H]+	6.339	-	3	C18	Organoheterocyclic compounds	Pyridines and derivatives	Hydropyridines	-	-	-	-	-	-	CC1CC(C(C(C1)C=C)C2=C(C=CN(C2=O)O)O)C	OQJADHLOEAOIGC-NOHGZBONSA-N	0.57993	-0.786048	0.0333981	0.972222	1.26205	down	1.81632e+06	2.10006e+06	2.64282e+06	2.87167e+06	640192	1.71594e+06	3.31228e+06	3.21005e+06	3.77404e+06	2.71267e+06	3.52371e+06	3.79208e+06
Com_5021_pos	N-Acetylalliin	P	C8H13NO4S	219.057	220.065	4.77252	[M+H]+	5.1	-	3	C18	Organic acids and derivatives	Carboxylic acids and derivatives	Amino acids, peptides, and analogues	"-"	HMDB0242184	-	-	-	122164824	[H][C@@](C[S@@](=O)CC=C)(N=C(C)O)C(O)=O	CCCNUHFRBBIFHO-WJWGPLDTSA-N	0.442413	-1.17653	0.0339565	0.833333	1.49865	down	3.08217e+07	1.2594e+07	5.45222e+07	4.31834e+07	3.25511e+07	4.1084e+07	2.69864e+07	4.92658e+07	9.70466e+07	1.19638e+08	1.20971e+08	7.15131e+07
Com_2824_pos	Stearoylethanolamide	P	C20H41NO2	327.314	350.303	0.74094	[M+Na]+	10.36	-	3	C18	Organic nitrogen compounds	Organonitrogen compounds	Amines	"111-57-9"	HMDB0013078	-	-	LMFA08040051	27902	CCCCCCCCCCCCCCCCCC(=O)NCCO	OTGQIQQTPXJQRG-UHFFFAOYSA-N	0.544024	-0.878257	0.0342573	0.861111	1.29916	down	2.15019e+06	1.9868e+06	1.57985e+06	3.3439e+06	6.39657e+06	2.91848e+06	3.22054e+06	7.30172e+06	4.23319e+06	4.19415e+06	4.97556e+06	9.85237e+06
Com_692_pos	Isonicotinylglycine	P	C8H8N2O3	180.053	181.061	1.001	[M+H]+	1.608	0.62	1	C18	Organic acids and derivatives	Carboxylic acids and derivatives	Amino acids, peptides, and analogues	"2015-20-5"	HMDB0041912	C16623	map00983	-	160607	C1=CN=CC=C1C(=O)NCC(=O)O	HKCLSDCBERVTCT-UHFFFAOYSA-N	0.315627	-1.66371	0.0343168	0.861111	1.43224	down	899417	283468	171379	692782	1.24222e+06	938965	480881	2.41302e+06	1.80071e+06	2.67555e+06	4.95005e+06	1.07607e+06
Com_6833_pos	(2R)-5-Hydroxy-7,2',3'-trimethoxyflavanone	P	C18H18O6	330.11	331.119	5.37032	[M+H]+	8.459	-	3	C18	Phenylpropanoids and polyketides	Flavonoids	O-methylated flavonoids	-	-	-	-	LMPK12140130	-	COC1=CC=CC(=C1OC)C2CC(=O)C3=C(C=C(C=C3O2)OC)O	PWHHFNGLEOMEAA-OAHLLOKOSA-N	2.23253	1.15868	0.0344196	0.833333	1.81549	up	1.60802e+06	1.70623e+06	673676	1.46479e+06	1.22695e+06	2.0258e+06	2.91477e+06	605153	153768	48028.1	37623.1	140021
Com_4258_pos	alpha-Methyltryptamine	P	C11H14N2	174.116	175.124	4.23815	[M+H]+	5.162	0.58	2	C18	Organoheterocyclic compounds	Indoles and derivatives	Indoles	-	HMDB0245770	C20127	-	-	-	CC(CC1=CNC2=CC=CC=C21)N	QSQQQURBVYWZKJ-UHFFFAOYSA-N	4.62537	2.20957	0.0344257	0.805556	1.5946	up	6.84144e+06	1.65243e+07	6.9954e+06	779180	2.27586e+06	2.05985e+06	2.29118e+06	250797	287716	3.60423e+06	134884	1.10107e+06
Com_2747_pos	7-(benzyloxy)-2-methyl-3-phenoxy-4H-chromen-4-one	P	C23H18O4	358.121	341.118	0.84692	[M+H-H2O]+	5.47	0.72	2	C18	Organoheterocyclic compounds	Benzopyrans	1-benzopyrans	"294854-35-6"	-	-	-	-	980973	CC1=C(C(=O)C2=C(O1)C=C(C=C2)OCC3=CC=CC=C3)OC4=CC=CC=C4	QNILGGMBKXXYFE-UHFFFAOYSA-N	0.360805	-1.47071	0.0345922	0.861111	1.37617	down	1.19943e+06	240126	1.16056e+06	1.78537e+06	491054	2.27627e+06	1.74365e+06	4.17173e+06	3.32174e+06	7.37044e+06	1.21478e+06	2.00224e+06
Com_3445_pos	lysophosphatidylcholine 18:2	P	C26H50NO7P	519.332	520.34	1.03309	[M+H]+	9.17	0.97	1	C18	Lipids and lipid-like molecules	Glycerophospholipids	Glycerophosphocholines	"22252-07-9"	HMDB0010386	C04100	-	LMGP01050035	11005824	CCCCC/C=C\C/C=C\CCCCCCCC(=O)OC[C@H](COP(=O)(O)OCC[N+](C)(C)C)O	SPJFYYJXNPEZDW-FTJOPAKQSA-O	0.108274	-3.20725	0.0346778	0.888889	1.45456	down	1.6556e+06	2.41648e+06	2.56216e+06	2.14135e+06	1.25459e+07	5.21892e+06	3.95546e+06	1.5452e+07	6.29004e+06	1.08328e+07	3.17988e+07	1.76795e+08
Com_3263_pos	Talatisamine	P	C24H39NO5	421.283	422.294	9.73972	[M+H]+	11.439	0.55	2	C18	Lipids and lipid-like molecules	Prenol lipids	Diterpenoids	"20501-56-8"	HMDB0258689	C08713	-	-	159891	CCN1CC2(CCC(C34C2CC(C31)C5(CC(C6CC4C5C6O)OC)O)OC)COC	BDCURAWBZJMFIK-UHFFFAOYSA-N	0.529675	-0.916819	0.0347911	0.833333	1.4372	down	1.793e+07	1.27537e+07	8.09639e+06	8.32681e+06	2.26618e+07	1.28432e+07	2.47501e+07	3.73224e+07	1.26351e+07	3.57865e+07	1.4362e+07	3.11109e+07
Com_5059_pos	8-MeSO-octyl-CO2H	P	C10H20O3S	220.113	221.122	5.76222	[M+H]+	5.102	0.51	2	C18	Lipids and lipid-like molecules	Fatty Acyls	Fatty acids and conjugates	-	-	-	-	-	-	CS(=O)CCCCCCCCC(=O)O	XZYIQKMSOAQJCG-UHFFFAOYSA-N	0.572051	-0.805785	0.0352377	0.75	1.66187	down	1.14971e+08	7.39344e+07	1.05897e+08	1.08085e+08	1.0262e+08	1.23875e+08	1.03031e+08	1.64876e+08	2.26046e+08	2.6887e+08	2.36091e+08	1.01308e+08
Com_4814_pos	3-Methyl-5-pentyl-1,2,4-trithiolane	P	C8H16S3	208.041	209.049	2.80993	[M+H]+	5.767	-	3	C18	Organoheterocyclic compounds	Trithiolanes	-	"101517-93-5"	HMDB0040242	-	-	-	22212051	CCCCCC1SSC(C)S1	MLOZURMZWJZSCN-UHFFFAOYSA-N	2.80348	1.48722	0.0358314	0.888889	1.74862	up	3.63196e+06	5.66696e+06	2.13313e+06	2.27558e+06	2.21058e+06	2.14722e+06	3.02435e+06	491034	730956	616222	71176.3	1.5102e+06
Com_4241_pos	9-Aminononanoic acid	P	C9H19NO2	173.142	174.149	3.03658	[M+H]+	5.671	0.74	2	C18	Lipids and lipid-like molecules	Fatty Acyls	Fatty acids and conjugates	"1120-12-3"	-	-	-	LMFA01100010	-	C(CCCCN)CCCC(=O)O	VWPQCOZMXULHDM-UHFFFAOYSA-N	0.210186	-2.25026	0.035869	0.833333	1.05335	down	8.83133e+06	1.68486e+07	2.96025e+07	2.08517e+07	3.81596e+06	1.87941e+07	2.67344e+07	6.08893e+07	1.83799e+08	1.26239e+08	6.34282e+07	8.70479e+06
Com_2908_pos	3-(3-methoxyphenoxy)-2-methyl-4-oxo-4H-chromen-7-yl methanesulfonate	P	C18H16O7S	376.062	359.061	8.33044	[M+H-H2O]+	5.193	-	3	C18	Organoheterocyclic compounds	Benzopyrans	1-benzopyrans	"637749-08-7"	-	-	-	-	2020223	CC1=C(C(=O)C2=C(O1)C=C(C=C2)OS(=O)(=O)C)OC3=CC=CC(=C3)OC	YZFVPPMOYICOGU-UHFFFAOYSA-N	2.15288	1.10627	0.0365761	0.805556	1.45201	up	1.08784e+06	1.36046e+06	572648	822790	1.4164e+06	1.86103e+06	1.48451e+06	932033	287206	159939	284708	159351
Com_5675_pos	benzyl styryl sulfone	P	C15H14O2S	258.071	259.078	1.97766	[M+H]+	6.791	-	3	C18	Benzenoids	Benzene and substituted derivatives	Styrenes	"-"	HMDB0249076	-	-	-	54087886	O=S(=O)(CC1=CC=CC=C1)C=CC1=CC=CC=C1	MRTIWTGAGMZREP-UHFFFAOYSA-N	1.5387	0.621711	0.0365916	0.888889	1.66264	up	2.58992e+07	2.6927e+07	2.09089e+07	2.32351e+07	2.64347e+07	1.6818e+07	1.8265e+07	1.54096e+07	2.42338e+07	9.61971e+06	7.68672e+06	1.59161e+07
Com_4431_pos	L-Alanyl-L-proline	P	C8H14N2O3	186.1	187.108	1.11588	[M+H]+	2.095	0.58	2	C18	Organic acids and derivatives	Carboxylic acids and derivatives	Amino acids, peptides, and analogues	-	HMDB0028695	-	-	-	-	CC(C(=O)N1CCCC1C(=O)O)N	WPWUFUBLGADILS-WDSKDSINSA-N	0.35147	-1.50853	0.0366212	0.833333	1.5143	down	1.27954e+07	8.67695e+06	1.05866e+07	1.96135e+07	1.53347e+07	1.69185e+07	1.28227e+07	1.44577e+07	3.19309e+07	3.55277e+07	5.95242e+07	8.45215e+07
Com_2866_pos	Biocytin	P	C16H28N4O4S	372.183	355.179	2.81126	[M+H-H2O]+	8.633	0.80	2	C18	Organoheterocyclic compounds	Biotin and derivatives	-	"576-19-2"	HMDB0003134	C05552	map00780;map01100;map04977	-	83814	[H][C@]12CS[C@@H](CCCCC(=O)NCCCC[C@H](N)C(O)=O)[C@@]1([H])NC(=O)N2	BAQMYDQNMFBZNA-MNXVOIDGSA-N	1.97884	0.984656	0.0366997	0.777778	1.46148	up	2.31141e+06	2.71765e+06	1.75189e+06	1.82681e+06	1.63539e+06	1.73488e+06	2.1546e+06	1.92643e+06	567639	331219	329668	743496
Com_2662_pos	Bestatin	P	C16H24N2O4	308.174	331.161	5.15151	[M+Na]+	8.64	-	3	C18	Organic acids and derivatives	Peptidomimetics	Hybrid peptides	"58970-76-6"	-	-	-	-	-	CC(C)CC(C(=O)O)NC(=O)C(C(CC1=CC=CC=C1)N)O	VGGGPCQERPFHOB-MCIONIFRSA-N	2.09925	1.06987	0.0368318	0.805556	1.13369	up	1.11873e+06	2.2166e+06	1.20773e+06	1.37534e+06	1.53215e+06	1.53429e+06	1.81144e+06	1.26567e+06	384905	225502	159300	433210
Com_5578_pos	[3h]Thienylcyclohexylpiperidine	P	C15H25NS	251.171	252.177	6.12187	[M+H]+	6.275	-	3	C18	Organic nitrogen compounds	Organonitrogen compounds	Cyclohexylamines	"-"	HMDB0243761	-	-	-	54214087	C1C=CSC1C1CCCCN1C1CCCCC1	PXXOGBVCEDTIHQ-UHFFFAOYSA-N	2.4264	1.27882	0.0370436	0.861111	1.38037	up	1.29622e+06	1.15354e+06	1.57159e+06	651854	607481	485694	1.35469e+06	484454	161712	197430	38681	139552
Com_1001_pos	OR-1855	P	C11H13N3O	203.106	204.112	5.93643	[M+H]+	1.79	-	3	C18	Benzenoids	Benzene and substituted derivatives	Aniline and substituted anilines	"101328-85-2"	HMDB0060860	-	-	-	10465484	C[C@@H]1CC(=O)NN=C1C1=CC=C(N)C=C1	GDMRFHZLKNYRRO-SSDOTTSWSA-N	1.58407	0.663633	0.0371323	0.944444	1.0557	up	6.88594e+08	6.65272e+08	5.84703e+08	6.66237e+08	4.66329e+08	7.02165e+08	5.84573e+08	5.57222e+08	4.1661e+08	3.27437e+08	3.31968e+08	1.64222e+08
Com_8097_pos	LysoPC(22:5(7Z,10Z,13Z,16Z,19Z)/0:0)	P	C30H52NO7P	569.348	592.338	1.10886	[M+Na]+	9.311	0.72	2	C18	Lipids and lipid-like molecules	Glycerophospholipids	Glycerophosphocholines	"-"	HMDB0010403	C04230	map00564;map05231	LMGP01050143	53480475	CC\C=C/C\C=C/C\C=C/C\C=C/C\C=C/CCCCCC(=O)OC[C@](O)([H])COP([O-])(=O)OCC[N+](C)(C)C	BIEOSECQPGGZMF-NAIWXXGBSA-N	0.484784	-1.04459	0.0374062	0.833333	1.09226	down	6.51493e+06	5.69988e+06	2.65984e+06	3.96851e+06	4.06468e+06	2.71637e+06	3.62073e+06	4.22871e+06	9.68078e+06	1.30132e+07	1.0045e+07	1.22686e+07
Com_2568_pos	Picrinine	P	C20H22N2O3	338.163	321.157	8.5502	[M+H-H2O]+	8.633	-	3	C18	Organoheterocyclic compounds	Indoles and derivatives	Pyridoindoles	"4684-32-6"	HMDB0256537	-	-	-	-	CC=C1CN2C3CC1C(C45C3(NC6=CC=CC=C64)OC2C5)C(=O)OC	BDXYPHKGNUGUFG-UHFFFAOYSA-N	1.88822	0.91703	0.037454	0.833333	1.41463	up	1.1911e+07	1.71049e+07	1.01519e+07	1.18908e+07	1.28971e+07	1.18384e+07	1.40752e+07	1.05179e+07	3.65579e+06	2.56352e+06	2.45054e+06	6.87747e+06
Com_1003_pos	Acetylcarnitine	P	C9H17NO4	203.116	204.123	1.28723	[M+H]+	1.808	1.00	1	C18	Lipids and lipid-like molecules	Fatty Acyls	Fatty acid esters	"14992-62-2"	HMDB0240773	C02571	map04931	LMFA07070060	1	CC(=O)OC(CC([O-])=O)C[N+](C)(C)C	RDHQFKQIGNGIED-UHFFFAOYSA-N	1.54066	0.623551	0.0374695	0.944444	1.07954	up	9.67553e+10	1.02119e+11	9.76057e+10	1.08228e+11	8.46215e+10	1.12375e+11	9.51574e+10	9.20438e+10	6.48368e+10	5.4777e+10	5.51041e+10	2.86297e+10
Com_2449_pos	gamma-Glutamyltyrosine	P	C14H18N2O6	310.116	311.124	0.5997	[M+H]+	5.008	0.88	1	C18	Organic acids and derivatives	Carboxylic acids and derivatives	Amino acids, peptides, and analogues	"7432-23-7"	HMDB0011741	-	-	-	94340	C1=CC(=CC=C1CC(C(=O)O)NC(=O)CCC(C(=O)O)N)O	VVLXCWVSSLFQDS-QWRGUYRKSA-N	0.507149	-0.979519	0.0379634	0.833333	1.41914	down	1.02593e+07	1.42538e+07	9.10635e+06	1.31795e+07	5.69878e+06	9.17633e+06	9.12671e+06	1.26854e+07	1.56912e+07	2.49661e+07	2.02048e+07	3.89352e+07
Com_2586_pos	1-[6-(1H-indol-1-yl)pyrimidin-4-yl]piperidine-4-carboxylic acid	P	C18H18N4O2	322.143	323.153	7.06528	[M+H]+	8.636	-	3	C18	Organoheterocyclic compounds	Indoles and derivatives	Indoles	"1788589-59-2"	-	-	-	-	76145134	C1CN(CCC1C(=O)O)C2=NC=NC(=C2)N3C=CC4=CC=CC=C43	QIEQZUBDHRYYCW-UHFFFAOYSA-N	1.9657	0.975046	0.0380298	0.861111	1.31904	up	4.5642e+06	6.52695e+06	4.25188e+06	4.16465e+06	4.47814e+06	4.27538e+06	5.13151e+06	3.96798e+06	1.31836e+06	709121	855860	2.39431e+06
Com_2149_pos	Testosterone	P	C19H28O2	288.209	289.216	0.05305	[M+H]+	6.86	0.96	1	C18	Lipids and lipid-like molecules	Steroids and steroid derivatives	Androstane steroids	"58-22-0"	HMDB0000234	C00535	map00140;map00984;map01100;map01120;map01522;map04913;map05200;map05215;map07226	LMST02020002	6013	[H][C@@]12CC[C@H](O)[C@@]1(C)CC[C@@]1([H])[C@@]2([H])CCC2=CC(=O)CC[C@]12C	MUMGGOZAMZWBJJ-DYKIIFRCSA-N	1.85023	0.887704	0.0386817	0.888889	1.33269	up	3.75034e+07	1.53158e+07	1.73427e+07	2.55701e+07	3.94968e+07	1.26519e+07	1.34024e+07	1.14355e+07	1.09947e+07	1.18716e+07	2.12312e+07	1.09902e+07
Com_1079_pos	4-Nitrophenyl butyrate	P	C10H11NO4	209.069	210.076	0.01708	[M+H]+	1.523	0.76	2	C18	Benzenoids	Phenol esters	-	"2635-84-9"	HMDB0246539	-	-	-	75834	CCCC(=O)OC1=CC=C(C=C1)[N+](=O)[O-]	DVDUMIQZEUTAGK-UHFFFAOYSA-N	0.253703	-1.97879	0.0387266	0.861111	1.37336	down	1.48475e+06	432816	526629	2.03555e+06	950959	3.3374e+06	5.58182e+06	8.87638e+06	5.33549e+06	7.77598e+06	6.51263e+06	478171
Com_6197_pos	3-Hydroxyheptanoylcarnitine	P	C14H27NO5	289.189	290.197	2.26817	[M+H]+	5.42	-	3	C18	Lipids and lipid-like molecules	Fatty Acyls	Fatty acid esters	"-"	HMDB0241677	-	-	-	131770386	CCCCC(O)CC(=O)OC(CC([O-])=O)C[N+](C)(C)C	YWSDGPGKVSDFES-UHFFFAOYSA-N	1.62388	0.699444	0.0389125	0.833333	1.09871	up	8.7426e+06	7.80772e+06	7.46172e+06	9.66252e+06	1.00968e+07	9.07948e+06	6.17982e+06	5.70632e+06	4.18535e+06	4.25144e+06	2.12201e+06	1.01011e+07
Com_5797_pos	4-O-(beta-L-arabinofuranosyl)-(2S,4S)-4-hydroxyproline	P	C10H17NO7	263.101	264.108	0.67915	[M+H]+	1.517	-	3	C18	Organic acids and derivatives	Carboxylic acids and derivatives	Amino acids, peptides, and analogues	"-"	-	C20706	-	-	-	[H][C@]1(CN[C@@]([H])(C1)C(O)=O)O[C@@]1([H])O[C@@]([H])(CO)[C@]([H])(O)[C@@]1([H])O	ABCIYWCIWZHVKW-BFZMHJHUSA-N	0.374383	-1.41741	0.0394275	0.861111	1.18034	down	4.3367e+06	1.99266e+06	3.28627e+06	6.68796e+06	5.04425e+06	1.02968e+07	1.09894e+07	1.70539e+07	1.44811e+07	2.34371e+07	1.58925e+07	2.6707e+06
Com_4960_pos	Bisnorbiotin	P	C8H12N2O3S	216.057	217.065	1.96324	[M+H]+	4.647	-	3	C18	Organic acids and derivatives	Carboxylic acids and derivatives	Amino acids, peptides, and analogues	"16968-98-2"	HMDB0004821	C20384	map00780	-	86492	[H][C@]12CS[C@@H](CCC(O)=O)[C@@]1([H])NC(=O)N2	QDFGCLSCEPNVQP-VPLCAKHXSA-N	0.0793308	-3.65597	0.0396846	0.888889	1.45318	down	584181	980602	873340	988876	120123	459704	1.09277e+06	1.10662e+06	1.11696e+07	2.11038e+07	1.55698e+07	465260
Com_6823_pos	2(R)-hydroxyicosanoic acid	P	C20H40O3	328.298	329.305	0.27211	[M+H]+	9.636	-	3	C18	Lipids and lipid-like molecules	Fatty Acyls	Fatty acids and conjugates	"-"	HMDB0061659	-	-	LMFA01050073	5225199	CCCCCCCCCCCCCCCCCCC(O)C(O)=O	CPLYLXYEVLGWFJ-UHFFFAOYSA-N	0.355324	-1.49279	0.0397033	0.833333	1.59115	down	498449	212651	203685	85098.9	276881	54200.7	239424	695875	1.15493e+06	832450	658911	164187
Com_1869_pos	5-Azacytidine	P	C8H12N4O5	244.081	267.072	6.70526	[M+Na]+	5.768	-	3	C18	Organic oxygen compounds	Organooxygen compounds	Carbohydrates and carbohydrate conjugates	"320-67-2"	HMDB0015063	C11262	-	-	9444	NC1=NC(=O)N(C=N1)[C@@H]1O[C@H](CO)[C@@H](O)[C@H]1O	NMUSYJAQQFHJEW-KVTDHHQDSA-N	2.27966	1.18882	0.0412115	0.888889	1.68959	up	8.00207e+06	1.17302e+07	4.85638e+06	5.35339e+06	5.17289e+06	5.18802e+06	7.50406e+06	1.72656e+06	2.16734e+06	1.92826e+06	373519	3.97964e+06
Com_6567_pos	Aeshynomate	P	C14H17NO7	311.101	312.109	3.05668	[M+H]+	5.167	-	3	C18	Organic acids and derivatives	Carboxylic acids and derivatives	Amino acids, peptides, and analogues	-	-	-	-	-	-	CC(C(CNC(=O)C=CC1=CC(=C(C=C1)O)O)O)(C(=O)O)O	ZHWXAOZKNCMTES-ACIZLPDLSA-N	0.354762	-1.49508	0.0413072	0.833333	1.5399	down	945191	237048	175884	2.12392e+06	669969	1.65174e+06	997206	1.31133e+06	5.19477e+06	4.20795e+06	3.34131e+06	1.307e+06
Com_68_pos	L-Valine	P	C5H11NO2	117.079	118.086	0.91477	[M+H]+	1.786	1.00	1	C18	Organic acids and derivatives	Carboxylic acids and derivatives	Amino acids, peptides, and analogues	"72-18-4"	HMDB0000883	C00183	map00280;map00290;map00311;map00460;map00770;map00966;map00970;map01060;map01063;map01100;map01110;map01130;map01210;map01230;map02010;map04974;map04978;map05230	-	6287	CC(C)[C@H](N)C(O)=O	KZSNJWFQEVHDMF-BYPYZUCNSA-N	0.647639	-0.626738	0.0413223	0.888889	1.29812	down	2.05838e+10	1.57828e+10	1.72173e+10	2.02342e+10	2.00089e+10	1.9617e+10	1.9543e+10	2.24199e+10	2.25743e+10	2.47043e+10	4.21223e+10	4.38017e+10
Com_3845_pos	2-Propanoylthiazole	P	C6H7NOS	141.025	142.032	2.35301	[M+H]+	4.96	0.51	2	C18	Organic oxygen compounds	Organooxygen compounds	Carbonyl compounds	"43039-98-1"	HMDB0037168	-	-	-	65288	CCC(=O)C1=NC=CS1	TYRAENAWSLPSLW-UHFFFAOYSA-N	0.481006	-1.05587	0.0416644	0.805556	1.59929	down	6.01192e+06	3.21688e+06	8.28326e+06	9.49366e+06	7.29175e+06	7.2664e+06	5.71207e+06	9.16964e+06	1.7303e+07	2.32297e+07	2.16482e+07	9.34763e+06
Com_2518_pos	Decanoylcarnitine	P	C17H33NO4	315.241	316.248	0.53594	[M+H]+	6.452	0.98	1	C18	Lipids and lipid-like molecules	Fatty Acyls	Fatty acid esters	"3992-45-8"	HMDB0000651	C03299	-	LMFA07070059	11953821	CCCCCCCCCC(=O)O[C@H](CC([O-])=O)C[N+](C)(C)C	LZOSYCMHQXPBFU-OAHLLOKOSA-N	0.197858	-2.33746	0.0420375	0.888889	1.14269	down	783493	1.33369e+06	168247	4.23296e+06	1.73233e+06	1.90727e+06	2.49667e+06	3.53061e+06	2.36841e+06	3.31349e+06	5.01155e+06	3.4619e+07
Com_5740_pos	7alpha-Hydroxysophoramine	P	C15H20N2O2	260.152	261.16	2.64588	[M+H]+	5.691	-	3	C18	Organoheterocyclic compounds	Diazanaphthalenes	Naphthyridines	-	-	-	-	-	-	C1CC2CN3C(=O)C=CC=C3C4(C2N(C1)CCC4)O	NQNMKNJFVDSBHZ-CQDKDKBSSA-N	0.301829	-1.7282	0.0427355	0.861111	1.24996	down	535602	55925	149290	303673	242693	750508	146259	795483	1.02545e+06	1.20364e+06	2.07563e+06	1.50468e+06
Com_1124_pos	TRPM8 agonist WS-3	P	C13H25NO	211.194	212.201	0.98233	[M+H]+	6.539	0.67	1	C18	Lipids and lipid-like molecules	Prenol lipids	Monoterpenoids	"39711-79-0"	HMDB0037834	-	-	-	62907	CCNC(=O)C1CC(C)CCC1C(C)C	VUNOFAIHSALQQH-UHFFFAOYSA-N	0.292421	-1.77388	0.0430547	0.861111	1.17776	down	903130	370630	798417	2.19632e+06	2.43238e+06	3.39121e+06	6.38295e+06	7.6831e+06	7.35279e+06	5.60748e+06	6.89407e+06	591754
Com_5_pos	4-Mercaptobutyric acid	P	C4H8O2S	120.025	103.021	2.02087	[M+H-H2O]+	2.241	0.66	2	C18	Lipids and lipid-like molecules	Fatty Acyls	Fatty acids and conjugates	"13095-73-3"	HMDB0246487	C21736	-	-	25700	C(CC(=O)O)CS	DTRIDVOOPAQEEL-UHFFFAOYSA-N	0.633886	-0.657705	0.0431632	0.833333	1.12484	down	3.35076e+06	1.13771e+06	2.69474e+06	1.34717e+06	1.54909e+06	2.19659e+06	2.85319e+06	3.3138e+06	2.81377e+06	1.94272e+06	4.53385e+06	3.90902e+06
Com_6814_pos	Juglanin B	P	C20H24O4	328.167	329.173	6.10355	[M+H]+	7.329	-	3	C18	Phenylpropanoids and polyketides	Diarylheptanoids	Cyclic diarylheptanoids	-	-	-	-	-	-	COC1=CC2=CC(=C1O)C3=C(C=CC(=C3)CCC(CCCC2)O)O	AVDQDLSGSIPLPN-HNNXBMFYSA-N	0.524827	-0.930086	0.0437525	0.833333	1.63427	down	2.43172e+06	1.33386e+06	1.00733e+06	1.30585e+06	1.06937e+06	2.20019e+06	1.88503e+06	5.51744e+06	2.35737e+06	1.45204e+06	2.36376e+06	4.23654e+06
Com_1910_pos	methyl 10,11-dihydro-5H-dibenzo[b,f]azepin-3-ylcarbamate	P	C16H16N2O2	268.121	269.129	0.49267	[M+H]+	6.603	-	3	C18	Organoheterocyclic compounds	Benzazepines	Dibenzazepines	"78816-72-5"	-	-	-	-	773650	COC(=O)NC1=CC2=C(CCC3=CC=CC=C3N2)C=C1	WOEGGBRWIKORFL-UHFFFAOYSA-N	1.96253	0.972715	0.0441653	0.861111	1.42201	up	1.10127e+06	656755	2.62163e+06	1.01929e+06	1.60766e+06	1.55243e+06	556368	242166	851681	715994	1.4687e+06	526325
Com_6435_pos	Acetylacrifoline	P	C18H25NO3	303.183	304.188	9.50701	[M+H]+	8.638	-	3	C18	Lipids and lipid-like molecules	Prenol lipids	Sesquiterpenoids	-	-	-	-	-	-	CC1CC23C4CCCN2CCC=C3C(C1=O)CC4OC(=O)C	QGKKHEMGNWFUNZ-UMEICKAESA-N	1.78511	0.836014	0.0442829	0.833333	1.38255	up	5.20518e+06	7.59639e+06	3.71451e+06	5.18111e+06	5.65174e+06	5.8594e+06	6.7291e+06	5.15983e+06	1.6892e+06	1.30605e+06	1.24635e+06	2.47243e+06
Com_1301_pos	Glutamic acid diethyl ester	P	C9H17NO4	203.116	226.106	3.05622	[M+Na]+	5.8	0.69	1	C18	Organic acids and derivatives	Carboxylic acids and derivatives	Amino acids, peptides, and analogues	"16450-41-2"	-	-	-	-	73961	CCOC(=O)CC[C@@H](C(=O)OCC)N	HERPVHLYIHBEFW-ZETCQYMHSA-N	0.429851	-1.21809	0.0444019	0.805556	1.71273	down	4.833e+07	2.52719e+07	3.64089e+07	5.14159e+07	2.1422e+07	5.39345e+07	2.96462e+07	6.97813e+07	1.07868e+08	1.69502e+08	1.27267e+08	4.67857e+07
Com_1618_pos	1-(4-hydroxyphenyl)-2-phenylethane-1,2-dione	P	C14H10O3	226.063	249.053	1.56702	[M+Na]+	6.178	0.54	1	C18	Phenylpropanoids and polyketides	Stilbenes	-	"38469-73-7"	-	-	-	-	142278	C1=CC=C(C=C1)C(=O)C(=O)C2=CC=C(C=C2)O	IVUXDMQTCNWTDP-UHFFFAOYSA-N	2.18956	1.13064	0.0447166	0.861111	1.26102	up	536343	454517	721131	489948	475428	150437	237800	197791	45483.2	212481	172535	425405
Com_5799_pos	Acanthomine A	P	C15H13N5	263.117	264.127	8.7196	[M+H]+	5.953	-	3	C18	Alkaloids and derivatives	Harmala alkaloids	-	-	-	-	-	-	-	C1CN=C(C2=C1C3=CC=CC=C3N2)C4=NC(=NC=C4)N	NFXSUBLDOSKHAN-UHFFFAOYSA-N	1.82887	0.870949	0.0447404	0.805556	1.3492	up	3.21804e+06	3.39855e+06	2.3734e+06	4.86363e+06	1.74374e+06	1.83432e+06	1.89025e+06	2.76121e+06	713100	2.20502e+06	723110	1.23873e+06
Com_5254_pos	ar-Pseudotsugonal	P	C15H20O2	232.146	233.154	2.86631	[M+H]+	4.797	-	3	C18	Lipids and lipid-like molecules	Prenol lipids	Sesquiterpenoids	-	-	-	-	-	-	CC(C)CC(=O)CC(C)C1=CC=C(C=C1)C=O	GUWCABZIABQBRL-GFCCVEGCSA-N	3.02901	1.59885	0.0452778	0.777778	1.42958	up	1.32927e+06	873475	1.14847e+06	6.65574e+06	2.65685e+06	909665	1.39869e+06	460253	1.59091e+06	431332	443612	156359
Com_7032_pos	Ser Thr His	P	C13H21N5O6	343.149	344.157	0.47814	[M+H]+	2.02	-	3	C18	Organic acids and derivatives	Carboxylic acids and derivatives	Amino acids, peptides, and analogues	-	-	-	-	-	-	CC(C(C(=O)NC(CC1=CN=CN1)C(=O)O)NC(=O)C(CO)N)O	QNBVFKZSSRYNFX-CUJWVEQBSA-N	0.268434	-1.89736	0.0453993	0.888889	1.35665	down	1.90752e+06	560028	397775	3.62236e+06	1.87748e+06	3.18962e+06	5.14072e+06	6.88036e+06	8.2317e+06	9.40736e+06	1.27079e+07	677164
Com_3748_pos	Benzoyl cyanide	P	C8H5NO	131.037	132.045	3.64757	[M+H]+	5.223	0.79	2	C18	Benzenoids	Benzene and substituted derivatives	Benzoyl derivatives	"613-90-1"	-	C21329	-	-	-	C1=CC=C(C=C1)C(=O)C#N	GJQBHOAJJGIPRH-UHFFFAOYSA-N	2.02458	1.01762	0.0464328	0.833333	1.30145	up	3.39202e+07	1.51259e+07	2.72034e+07	2.01285e+07	2.40883e+07	5.99969e+07	2.40467e+07	1.18718e+07	9.7242e+06	8.79886e+06	4.39266e+06	3.0302e+07
Com_1482_pos	N-acetylarginine	P	C8H16N4O3	216.122	239.111	0.69341	[M+Na]+	5.801	0.79	2	C18	Organic acids and derivatives	Carboxylic acids and derivatives	Amino acids, peptides, and analogues	"155-84-0"	HMDB0004620	C02562	-	-	67427	CC(=O)N[C@@H](CCCNC(N)=N)C(O)=O	SNEIUMQYRCDYCH-LURJTMIESA-N	0.490734	-1.02699	0.0465786	0.805556	1.69535	down	2.72239e+06	1.70542e+06	2.34564e+06	3.45018e+06	1.23887e+06	3.86875e+06	2.22381e+06	3.57619e+06	5.4378e+06	8.97842e+06	8.01042e+06	3.01483e+06
Com_7482_pos	Cytosporin E	P	C20H30O7	382.199	383.21	8.98336	[M+H]+	9.522	-	3	C18	Organoheterocyclic compounds	Oxanes	-	-	-	-	-	-	-	CCCCCC=CC1=C(C2C(CC(C(O2)(C)C)O)(C3C1OC(=O)O3)O)CO	IMQYAWIJNZPDJB-QKWWGZASSA-N	2.16566	1.1148	0.046706	0.805556	1.32937	up	1.09931e+06	1.67486e+06	968407	1.41065e+06	1.23695e+06	578434	1.18255e+06	1.39926e+06	59302.1	217305	160711	198648
Com_6103_pos	Niflumic acid	P	C13H9F3N2O2	282.062	283.069	0.76831	[M+H]+	1.577	0.58	2	C18	Benzenoids	Benzene and substituted derivatives	Trifluoromethylbenzenes	"4394-00-7"	HMDB0015573	C13698	-	-	4488	O=C(O)C1=CC=CN=C1NC2=CC=CC(=C2)C(F)(F)F	JZFPYUNJRRFVQU-UHFFFAOYSA-N	0.199791	-2.32344	0.0469986	0.777778	1.62802	down	2.11488e+06	309144	96085.7	1.74867e+06	1.42453e+06	1.84998e+06	767739	4.35602e+06	1.07157e+07	1.02178e+07	1.05525e+07	1.14613e+06
Com_6100_pos	Etoprine	P	C12H12Cl2N4	282.044	283.049	6.52054	[M+H]+	5.768	-	3	C18	Benzenoids	Benzene and substituted derivatives	Halobenzenes	"-"	HMDB0252116	-	-	-	29142	CCC1=C(C(N)=NC(N)=N1)C1=CC(Cl)=C(Cl)C=C1	PXLPCZJACKUXGP-UHFFFAOYSA-N	2.11558	1.08105	0.0470384	0.861111	1.67771	up	9.48717e+06	1.44182e+07	5.63311e+06	6.05093e+06	6.27597e+06	6.79161e+06	9.47273e+06	2.18778e+06	2.70148e+06	2.34456e+06	586850	5.70602e+06
Com_379_pos	1-Aminobenzotriazole	P	C6H6N4	134.059	157.047	7.02019	[M+Na]+	2.652	0.63	2	C18	Organoheterocyclic compounds	Benzotriazoles	-	-	HMDB0243821	-	-	-	1367	C1=CC=C2C(=C1)N=NN2N	JCXKHYLLVKZPKE-UHFFFAOYSA-N	0.650444	-0.620503	0.0471211	0.805556	1.63929	down	8.59491e+06	1.08237e+07	1.07678e+07	1.23613e+07	1.56116e+07	1.33278e+07	2.10359e+07	2.63424e+07	1.02485e+07	1.40255e+07	1.49325e+07	2.33201e+07
Com_4266_pos	2-n-Propylthiazolidine-4-carboxylic acid	P	C7H13NO2S	175.067	176.075	3.99579	[M+H]+	5.223	0.53	2	C18	Organic acids and derivatives	Carboxylic acids and derivatives	Amino acids, peptides, and analogues	"-"	HMDB0245245	-	-	-	165189	CCCC1NC(CS1)C(O)=O	QIJPWSGHURHDHJ-UHFFFAOYSA-N	0.582823	-0.778871	0.047211	0.833333	1.21913	down	1.88521e+07	1.12829e+07	1.72708e+07	9.04607e+06	1.33967e+07	1.43411e+07	1.81746e+07	3.59859e+07	1.3676e+07	2.21638e+07	1.5473e+07	3.89785e+07
Com_2906_pos	SL327	P	C16H12F3N3S	335.07	358.058	5.85719	[M+Na]+	5.199	-	3	C18	Benzenoids	Benzene and substituted derivatives	Trifluoromethylbenzenes	"305350-87-2"	-	-	-	-	9549284	C1=CC=C(C(=C1)/C(=C(\N)/SC2=CC=C(C=C2)N)/C#N)C(F)(F)F	JLOXTZFYJNCPIS-FYWRMAATSA-N	1.68097	0.749291	0.0473203	0.805556	1.04054	up	1.13489e+07	1.22045e+07	5.67006e+06	8.16259e+06	1.28323e+07	1.35987e+07	1.51093e+07	7.25306e+06	3.47789e+06	3.37184e+06	4.24134e+06	4.51105e+06
Com_4592_pos	Tetrahydrocytisine	P	C11H18N2O	194.142	195.149	1.41753	[M+H]+	5.063	0.56	2	C18	Organoheterocyclic compounds	Quinolizidines	Quinolizidinones	-	-	-	-	-	-	C1CC2C3CC(CNC3)CN2C(=O)C1	KWVYCGMBGRYVQH-UHFFFAOYSA-N	0.483837	-1.04741	0.0479507	0.833333	1.378	down	2.79068e+06	2.35963e+06	8.90798e+06	1.00704e+07	6.34756e+06	6.27196e+06	2.33185e+07	1.48235e+07	1.13692e+07	1.42361e+07	5.35175e+06	6.85262e+06
Com_5451_pos	5-Hydroxybisphenol A	P	C15H16O3	244.11	245.117	0.57754	[M+H]+	7.071	-	3	C18	Benzenoids	Benzene and substituted derivatives	Diphenylmethanes	-	-	C13626	map00363;map01120	-	-	CC(C)(C1=CC=C(C=C1)O)C2=CC(=C(C=C2)O)O	YGFAMQHMUSBLBC-UHFFFAOYSA-N	0.535365	-0.901406	0.0481989	0.861111	1.06359	down	366950	334864	580110	332510	355528	220703	350538	594455	560118	590051	475523	1.52123e+06
Com_6679_pos	Fluorocarazolol	P	C18H21FN2O2	316.159	317.163	9.67961	[M+H]+	8.634	-	3	C18	Organoheterocyclic compounds	Indoles and derivatives	Carbazoles	"-"	HMDB0252371	-	-	-	133038	CC(CF)NCC(O)COC1=CC=CC2=C1C1=CC=CC=C1N2	QHLGXPUIUKSADT-UHFFFAOYSA-N	1.81987	0.863833	0.0482954	0.805556	1.35525	up	1.04495e+07	1.69144e+07	8.99463e+06	1.2862e+07	1.35448e+07	1.32478e+07	1.39352e+07	1.10345e+07	4.43682e+06	2.26565e+06	2.54172e+06	7.55467e+06
Com_1593_pos	Dibenzoylmethane	P	C15H12O2	224.084	247.075	7.87175	[M+Na]+	1.519	0.62	2	C18	Phenylpropanoids and polyketides	Linear 1,3-diarylpropanoids	Chalcones and dihydrochalcones	"120-46-7"	HMDB0251166	-	-	-	8433	O=C(CC(=O)C1=CC=CC=C1)C1=CC=CC=C1	NZZIMKJIVMHWJC-UHFFFAOYSA-N	0.352409	-1.50468	0.0484472	0.888889	1.21941	down	271404	1.11513e+06	3.04172e+06	5.69676e+06	2.80572e+06	2.20179e+06	7.76155e+06	5.84503e+06	1.03674e+07	7.99849e+06	9.63218e+06	1.33552e+06
Com_6488_pos	Metacytofilin	P	C16H22N2O4	306.158	307.166	1.37724	[M+H]+	5.066	-	3	C18	Organic acids and derivatives	Carboxylic acids and derivatives	Amino acids, peptides, and analogues	-	-	-	-	-	-	CC(C)CC1(C(=O)NC(C(=O)O1)(CC2=CC=CC=C2)O)NC	DPVKIQKSCWSCBE-HOTGVXAUSA-N	0.500306	-0.999117	0.0485389	0.916667	1.32758	down	1.57138e+06	541143	1.41313e+06	548402	488411	1.59328e+06	1.81137e+06	3.15405e+06	713935	2.05567e+06	1.6487e+06	2.92023e+06
Com_6265_pos	5'-N-Methylcarboxamidoadenosine	P	C11H14N6O4	294.108	295.112	9.12585	[M+H]+	5.194	-	3	C18	Nucleosides, nucleotides, and analogues	Purine nucleosides	-	"-"	HMDB0246883	-	-	-	288044	CNC(=O)C1OC(C(O)C1O)N1C=NC2=C1N=CN=C2N	PLYRYAHDNXANEG-UHFFFAOYSA-N	0.243557	-2.03767	0.0485461	0.833333	1.4514	down	206021	486394	542022	560384	167965	938377	674990	2.43695e+06	2.75364e+06	2.74297e+06	3.10651e+06	196576
Com_2482_pos	2-[3-(1,3-benzoxazol-2-yl)phenyl]-1,3-benzoxazole	P	C20H12N2O2	312.09	313.094	9.17923	[M+H]+	5.652	-	3	C18	Organoheterocyclic compounds	Azoles	Oxazoles	"59049-84-2"	-	-	-	-	762888	C1=CC=C2C(=C1)N=C(O2)C3=CC(=CC=C3)C4=NC5=CC=CC=C5O4	RYDGJSHONGAQOS-UHFFFAOYSA-N	0.150505	-2.73211	0.0493207	0.888889	1.48032	down	522766	96420.7	349536	463567	93677.8	445182	123203	744744	1.19898e+06	1.41421e+06	7.53498e+06	2.08077e+06
Com_717_pos	Oxoadipic acid	P	C6H8O5	160.037	183.027	3.16446	[M+Na]+	1.247	-	3	C18	Organic acids and derivatives	Keto acids and derivatives	Medium-chain keto acids and derivatives	"3184-35-8"	HMDB0000225	C00322	map00300;map00310;map00380;map00680;map01100;map01120;map01130;map01210;map01230	LMFA01170121	71	OC(=O)CCCC(=O)C(O)=O	FGSBNBBHOZHUBO-UHFFFAOYSA-N	1.56717	0.64816	0.0494253	0.861111	1.62008	up	4.17424e+06	3.69076e+06	4.05411e+06	2.16343e+06	4.22491e+06	2.72835e+06	3.30347e+06	2.67232e+06	1.70327e+06	1.39694e+06	1.11698e+06	3.22984e+06
Com_823_pos	Indole-3-propionic acid	P	C11H11NO2	189.079	190.087	1.86293	[M+H]+	6.001	0.82	1	C18	Organoheterocyclic compounds	Indoles and derivatives	Indolyl carboxylic acids and derivatives	"830-96-6"	HMDB0002302	C22236	-	-	3744	OC(=O)CCC1=CNC2=C1C=CC=C2	GOLXRNDWAUTYKT-UHFFFAOYSA-N	0.527661	-0.922317	0.0497337	0.833333	1.55982	down	5.54916e+06	4.31362e+06	4.21863e+06	4.53553e+06	4.35315e+06	5.44477e+06	4.17345e+06	5.58655e+06	7.29884e+06	7.56095e+06	1.65764e+07	1.26544e+07
Com_105_pos	Diethyl sulfone	P	C4H10O2S	122.04	123.048	8.0598	[M+H]+	2.485	0.88	2	C18	Organosulfur compounds	Sulfonyls	Sulfones	"597-35-3"	HMDB0251241	-	-	-	69004	CCS(=O)(=O)CC	MBDUIEKYVPVZJH-UHFFFAOYSA-N	0.369175	-1.43763	0.0497693	0.777778	1.47753	down	5.18306e+06	1.11309e+06	3.37885e+06	5.54774e+06	3.90686e+06	5.2436e+06	4.08895e+06	2.40881e+07	8.76608e+06	1.16872e+07	1.41142e+07	3.27623e+06
Com_528_pos	2-Sec-butyl-3-methoxypyrazine	P	C9H14N2O	166.111	167.118	2.93872	[M+H]+	5.698	0.90	1	C18	Organoheterocyclic compounds	Diazines	Pyrazines	"24168-70-5"	HMDB0032933	-	-	-	520098	CCC(C)C1=C(OC)N=CC=N1	QMQDJVIJVPEQHE-UHFFFAOYSA-N	0.576781	-0.793904	0.0498408	0.833333	1.29584	down	4.85687e+06	3.15166e+06	6.52234e+06	3.8126e+06	4.45521e+06	4.49325e+06	3.85455e+06	9.41362e+06	1.06827e+07	1.20593e+07	4.88014e+06	6.42733e+06
