# Supplementary material for: Metabolomic Analysis of Cauda Epididymal Fluid in Yaks and Cattle
Source: Animals (Basel). 2025 Sep 30;15(19):2861. doi: 10.3390/ani15192861 (PMC12524237; doi:10.3390/ani15192861)
Supplement: Supplementary file 1 [file animals-15-02861-s001.zip › Table S11 List of significant differential metabolites detected in the negative ion mode.xlsx]

## Sheet: Sheet1
Compound_ID	Name	IonMode	Formula	MolecularWeight	m/z	MassError	Adduct	RT (min)	Score	Level	Column	ClassI	ClassII	ClassIII	CAS	HMDB_ID	KEGG_ID	KEGG_MapID	Lipidmaps_ID	PubChemID	SMILES	InChIKey	FC	log2FC	Pvalue	ROC	VIP	Up.Down	neg_Y_Cauda1	neg_Y_Cauda2	neg_Y_Cauda3	neg_Y_Cauda4	neg_Y_Cauda5	neg_Y_Cauda6	neg_C_Cauda1	neg_C_Cauda2	neg_C_Cauda3	neg_C_Cauda4	neg_C_Cauda5	neg_C_Cauda6
Com_5717_neg	(S)-a-Amino-2,5-dihydro-5-oxo-4-isoxazolepropanoic acid N2-glucoside	N	C12H18N2O9	334.101	333.094	0.49081	[M-H]-	2.154	-	3	C18	Organic oxygen compounds	Organooxygen compounds	Carbohydrates and carbohydrate conjugates	"29790-46-3"	HMDB0029404	-	-	-	131750866	NC(CC1=CN(OC1=O)C1OC(CO)C(O)C(O)C1O)C(O)=O	OURYTICKCZBKFC-UHFFFAOYSA-N	0.486633	-1.03909	2.04662e-05	1	1.97235	down	1.57604e+09	1.71798e+09	1.51351e+09	2.10576e+09	1.94224e+09	1.4042e+09	2.6501e+09	3.88088e+09	3.76817e+09	3.0538e+09	3.46935e+09	4.26076e+09
Com_6442_neg	Buspirone N-oxide	N	C21H31N5O3	401.243	400.234	3.68441	[M-H]-	6.166	-	3	C18	Organoheterocyclic compounds	Diazinanes	Piperazines	"220747-81-9"	HMDB0061107	-	-	-	15234439	O=C1CC2(CCCC2)CC(=O)N1CCCCN1(=O)CCN(CC1)C1=NC=CC=N1	PXFOIYSPRVISSG-UHFFFAOYSA-N	0.0238124	-5.39214	3.06928e-05	1	1.91438	down	1.5849e+06	518033	1.13536e+06	1.79461e+06	173839	2.14803e+06	7.89975e+06	6.12902e+07	5.97815e+07	5.46264e+07	8.97386e+07	3.55271e+07
Com_4951_neg	Noraugustamine	N	C16H17NO4	287.116	286.108	0.33925	[M-H]-	5.959	0.50	2	C18	Organoheterocyclic compounds	Benzopyrans	2-benzopyrans	-	-	-	-	-	-	C1CC2C3(CCN2)C4C1OC(O4)C5=CC6=C(C=C35)OCO6	OIVKKFMREWGHJM-KHQCWPNPSA-N	0.314341	-1.6696	0.000196343	1	1.70724	down	1.21047e+06	832745	366116	741331	735456	767067	1.98691e+06	2.02688e+06	3.0281e+06	2.27454e+06	3.7755e+06	1.71108e+06
Com_2764_neg	8-Hydroxypurine	N	C5H6N4O	138.054	137.048	9.73369	[M-H]-	5.061	-	3	C18	Organoheterocyclic compounds	Imidazopyrimidines	Purines and purine derivatives	"13230-97-2"	HMDB0012182	-	-	-	53481384	OC1=NC2N=CN=CC2N1	GIKQOZJNGHZXSN-UHFFFAOYSA-N	0.177479	-2.49428	0.000215603	1	1.56975	down	128755	104270	37896	212739	71004.2	120866	826074	512115	932051	244170	636262	655577
Com_4146_neg	6-Lactoyltetrahydropterin	N	C9H13N5O3	239.102	238.093	5.25166	[M-H]-	1.369	0.50	2	C18	Organoheterocyclic compounds	Pteridines and derivatives	Pterins and derivatives	"33405-80-0"	HMDB0002065	C04244	map00790;map01100	-	-	CC(O)C(=O)C1CNC2=C(N1)C(=O)NC(N)=N2	HKCYZTKHPLJZDR-UHFFFAOYSA-N	0.0998933	-3.32347	0.000486052	0.972222	1.97884	down	1.31667e+06	727609	124833	164065	199736	288846	3.03678e+06	1.05331e+06	5.57191e+06	9.24205e+06	5.25559e+06	4.08808e+06
Com_4217_neg	2-(Methylthio)-3H-phenoxazin-3-one	N	C13H9NO2S	243.035	242.03	9.80326	[M-H]-	1.947	-	3	C18	Organoheterocyclic compounds	Benzoxazines	Phenoxazines	"115695-20-0"	HMDB0035996	-	-	-	14103319	CSC1=CC2=NC3=CC=CC=C3OC2=CC1=O	XSOVEYYOJRSJQH-UHFFFAOYSA-N	0.36498	-1.45411	0.000501191	0.972222	1.49445	down	2.52259e+06	2.05e+06	2.36485e+06	3.8545e+06	2.57213e+06	1.97826e+06	3.36365e+06	5.51138e+06	8.08159e+06	8.33448e+06	8.14573e+06	8.59925e+06
Com_1265_neg	2-[(3,4,5-trimethoxyphenyl)formamido]acetic acid	N	C12H15NO6	269.09	268.082	0.63697	[M-H]-	5.088	-	3	C18	Benzenoids	Benzene and substituted derivatives	Benzoic acids and derivatives	"40915-27-3"	-	-	-	-	221611	COC1=CC(=CC(=C1OC)OC)C(=O)NCC(=O)O	LPQDWMLZTWHXOE-UHFFFAOYSA-N	0.378953	-1.39991	0.000645696	1	1.54429	down	1.48587e+07	1.03379e+07	5.53393e+06	1.24001e+07	7.46748e+06	9.67281e+06	3.02225e+07	2.31128e+07	3.40704e+07	1.59444e+07	3.68134e+07	1.88826e+07
Com_2325_neg	FMN	N	C17H21N4O9P	456.105	455.097	0.36949	[M-H]-	5.422	0.83	1	C18	Nucleosides, nucleotides, and analogues	Flavin nucleotides	-	"130-40-5"	HMDB0001520	C00061	map00190;map00740;map01057;map01100;map01110;map04977	-	643976	CC1=CC2=C(C=C1C)N(C3=NC(=O)NC(=O)C3=N2)CC(C(C(COP(=O)(O)O)O)O)O	FVTCRASFADXXNN-SCRDCRAPSA-N	0.413772	-1.27309	0.000687783	1	2.02096	down	1.59711e+06	1.62017e+06	1.35112e+06	1.37485e+06	1.94308e+06	2.09694e+06	2.37127e+06	3.47708e+06	3.31158e+06	6.17812e+06	4.99775e+06	3.79168e+06
Com_7061_neg	LysoPE(0:0/22:4(7Z,10Z,13Z,16Z))	N	C27H48NO7P	529.317	528.31	0.19134	[M-H]-	9.075	-	3	C18	Lipids and lipid-like molecules	Glycerophospholipids	Glycerophosphoethanolamines	"-"	HMDB0011493	-	-	LMGP02050057	53480942	[H][C@@](CO)(COP(O)(=O)OCCN)OC(=O)CCCCC\C=C/C\C=C/C\C=C/C\C=C/CCCCC	VLFJNHPNIOTOOA-YMIVKDKMSA-N	0.306406	-1.70648	0.000826385	1	1.78987	down	2.72997e+06	1.99145e+06	1.48437e+06	1.65947e+06	2.1103e+06	1.74843e+06	3.59723e+06	5.80669e+06	1.03545e+07	5.09744e+06	3.8252e+06	9.58183e+06
Com_681_neg	N6-Carboxymethyllysine	N	C8H16N2O4	204.111	203.104	0.95759	[M-H]-	1.492	0.59	1	C18	Organic acids and derivatives	Carboxylic acids and derivatives	Amino acids, peptides, and analogues	"5746-04-3"	HMDB0240347	-	-	-	123800	C(CCNCC(=O)O)CC(C(=O)O)N	NUXSIDPKKIEIMI-LURJTMIESA-N	0.239121	-2.06419	0.000862071	0.972222	2.16853	down	1.37019e+07	1.5512e+07	6.63163e+06	1.40456e+07	2.00132e+07	7.1394e+06	1.76211e+07	9.41546e+07	5.21915e+07	6.56292e+07	4.76246e+07	4.4974e+07
Com_2787_neg	2-Aminomuconic acid semialdehyde	N	C6H7NO3	141.043	140.035	0.45379	[M-H]-	2.195	-	3	C18	Organic acids and derivatives	Carboxylic acids and derivatives	Amino acids, peptides, and analogues	"245128-91-0"	HMDB0001280	C03824	map00380;map00627;map01100;map01120	LMFA01060191	5280625	N\C(=C\C=C/C=O)C(O)=O	QCGTZPZKJPTAEP-REDYYMJGSA-N	0.592442	-0.755254	0.00097885	1	1.99884	down	5.75539e+07	6.62437e+07	4.62783e+07	6.9721e+07	6.94793e+07	4.30113e+07	8.87921e+07	1.27506e+08	1.03506e+08	8.29638e+07	8.07238e+07	1.11145e+08
Com_200_neg	5-Aminosalicylic acid	N	C7H7NO3	153.043	152.035	4.35198	[M-H]-	2.199	0.86	1	C18	Benzenoids	Benzene and substituted derivatives	Benzoic acids and derivatives	"89-57-6"	HMDB0014389	D00377	-	-	4075	C1=CC(=C(C=C1N)C(=O)O)O	KBOPZPXVLCULAV-UHFFFAOYSA-N	0.601374	-0.733665	0.00124626	1	1.87567	down	5.98691e+07	7.71402e+07	5.47004e+07	7.32772e+07	7.95279e+07	4.54382e+07	9.63969e+07	1.38182e+08	1.17504e+08	9.4073e+07	8.97341e+07	1.12546e+08
Com_5987_neg	Romucosine C	N	C20H21NO5	355.142	354.132	7.0457	[M-H]-	5.636	-	3	C18	Lipids and lipid-like molecules	Prenol lipids	Sesquiterpenoids	"356048-25-4"	HMDB0036764	C17488	-	-	6439596	COC(=O)N1CCC2=C3C1CC1=CC=C(O)C=C1C3=C(OC)C(OC)=C2	ILKYEDYPZACASH-UHFFFAOYSA-N	0.226277	-2.14384	0.00134238	0.972222	1.9534	down	662422	196362	519326	787746	880692	602223	867369	4.59032e+06	2.48398e+06	3.70386e+06	1.68166e+06	2.79801e+06
Com_3238_neg	3-O-methyl-alpha-L-rhamnose	N	C7H14O5	178.084	177.077	0.20771	[M-H]-	4.764	0.67	2	C18	Organic oxygen compounds	Organooxygen compounds	Carbohydrates and carbohydrate conjugates	-	-	-	-	-	-	CC1C(C(C(C(O1)O)O)OC)O	OEKPKBBXXDGXNB-PAMBMQIZSA-N	0.519889	-0.943723	0.00140983	0.972222	2.10257	down	1.7452e+06	1.07676e+06	1.07476e+06	1.39318e+06	1.57271e+06	1.55454e+06	1.65595e+06	3.81025e+06	2.99594e+06	2.55339e+06	2.86708e+06	2.30766e+06
Com_7098_neg	LPC 18:3	N	C26H48NO7P	517.317	562.315	0.65352	[M+HCOOH-H]-	8.692	-	3	C18	Lipids and lipid-like molecules	Glycerophospholipids	Glycerophosphocholines	-	-	C04230	map00564;map05231	LMGP01050128	-	O=C(OCC(O)COP(=O)([O-])OCC[N+](C)(C)C)CCCCCCCC=CCC=CCC=CCC	WKQNRCYKYCKESD-UHFFFAOYSA-N	0.215849	-2.21191	0.00168318	1	2.20411	down	76061.7	481891	201983	373500	217350	80377.2	726444	1.80538e+06	910779	1.03721e+06	912129	1.23846e+06
Com_6218_neg	DHEA-7-CMO	N	C21H29NO5	375.205	374.194	9.69592	[M-H]-	5.617	0.55	2	C18	Lipids and lipid-like molecules	Steroids and steroid derivatives	Androstane steroids	-	-	-	-	-	-	CC12CCC3C(C1CCC2=O)C(=NOCC(=O)O)C=C4C3(CCC(C4)O)C	ZVQQBKJJJZODIH-FXHJKIPBSA-N	0.224426	-2.15569	0.00213055	0.944444	1.65183	down	84433.6	103956	154690	278089	202417	135321	190256	584389	668958	666216	1.5333e+06	629582
Com_3732_neg	Mescaline	N	C11H17NO3	211.121	210.113	0.74139	[M-H]-	5.934	-	3	C18	Benzenoids	Benzene and substituted derivatives	Phenethylamines	"54-04-6"	HMDB0254474	C06546	map01063	-	-	COC1=CC(=CC(=C1OC)OC)CCN	RHCSKNNOAZULRK-UHFFFAOYSA-N	0.32948	-1.60174	0.00235628	1	2.13488	down	735740	688303	581821	301908	1.14167e+06	254002	1.26215e+06	1.84191e+06	1.48036e+06	3.42307e+06	1.45982e+06	1.77294e+06
Com_4499_neg	D-Glucose 6-sulfate	N	C6H12O9S	260.02	259.014	2.85853	[M-H]-	4.575	0.54	2	C18	Organic oxygen compounds	Organooxygen compounds	Carbohydrates and carbohydrate conjugates	-	-	C02827	-	-	-	C(C1C(C(C(C(O1)O)O)O)O)OS(=O)(=O)O	OKUVUONOJCDUJY-GASJEMHNSA-N	0.583837	-0.776363	0.00239664	0.972222	1.42944	down	1.22507e+06	1.0805e+06	853609	1.04143e+06	1.72781e+06	1.51554e+06	1.69261e+06	1.7963e+06	1.92919e+06	2.13457e+06	2.24039e+06	2.95699e+06
Com_5608_neg	Tranilast	N	C18H17NO5	327.111	326.101	7.83121	[M-H]-	5.252	-	3	C18	Phenylpropanoids and polyketides	Cinnamic acids and derivatives	Cinnamic acid amides	"53902-12-8"	-	-	-	-	-	O=C(O)C=1C=CC=CC1N=C(O)C=CC2=CC=C(OC)C(OC)=C2	NZHGWWWHIYHZNX-CSKARUKUSA-N	0.402044	-1.31458	0.00242607	0.972222	1.93808	down	1.69551e+06	887856	997908	1.70516e+06	2.07945e+06	1.67306e+06	1.9444e+06	5.05721e+06	3.54835e+06	4.49819e+06	2.323e+06	5.11136e+06
Com_3823_neg	2-Hydroxybenzoic acid sulfate	N	C7H6O6S	217.989	216.981	1.03653	[M-H]-	5.024	0.69	2	C18	Organic acids and derivatives	Organic sulfuric acids and derivatives	Arylsulfates	-	-	-	-	-	-	O=C(O)C=1C=CC=CC1OS(=O)(=O)O	MOODSJOROWROTO-UHFFFAOYSA-N	0.104972	-3.25193	0.00244539	0.972222	2.17402	down	1.79304e+06	2.29391e+06	1.51575e+06	1.86486e+06	2.02866e+06	3.12221e+06	2.61022e+06	3.2111e+07	3.09392e+07	1.87751e+07	2.21051e+07	1.36674e+07
Com_6999_neg	Talaroconvolutin B	N	C32H43NO4	505.319	504.309	5.0068	[M-H]-	9.169	0.85	2	C18	Lipids and lipid-like molecules	Prenol lipids	Sesquiterpenoids	-	-	-	-	-	-	CCC(C)C=C(C)C1C(C2CCC(CC2(C=C1C)C)C)C(=O)C3=CC(NC3=O)(CC4=CC=C(C=C4)O)O	DZMMOKIPXHQOJN-KXVCVXEUSA-N	0.282177	-1.82533	0.00249057	0.944444	1.44345	down	1.0297e+06	1.39681e+06	601597	1.48862e+06	1.74209e+06	761656	1.4254e+06	4.68001e+06	3.2395e+06	3.16925e+06	4.05272e+06	8.31279e+06
Com_6868_neg	Platensimycin A4 Methyl Ester	N	C25H29NO8	471.189	470.178	9.54172	[M-H]-	4.907	-	3	C18	Benzenoids	Benzene and substituted derivatives	Benzoic acids and derivatives	-	-	-	-	-	-	CC1(C2C3CC4CC2(CC4(O3)CO)C=CC1=O)CCC(=O)NC5=C(C=CC(=C5O)C(=O)OC)O	QDHJODLKDXVQTN-MCCMHAQWSA-N	0.0743878	-3.74879	0.00252384	0.916667	1.60722	down	106534	302985	76137.2	257858	301469	424841	1.02506e+06	3.71598e+06	3.7955e+06	4.72758e+06	6.19553e+06	299285
Com_2667_neg	2-Chloroaniline	N	C6H6ClN	127.019	126.012	0.21374	[M-H]-	1.342	-	3	C18	Benzenoids	Benzene and substituted derivatives	Aniline and substituted anilines	"95-51-2"	HMDB0245064	-	-	-	-	NC1=CC=CC=C1Cl	AKCRQHGQIJBRMN-UHFFFAOYSA-N	2.39305	1.25885	0.0025557	0.972222	1.15422	up	2.5046e+06	1.96202e+06	1.39918e+06	2.53704e+06	4.30337e+06	2.99477e+06	1.12541e+06	612715	1.12711e+06	1.73483e+06	1.22804e+06	732973
Com_820_neg	IBMX	N	C10H14N4O2	222.112	221.103	6.4471	[M-H]-	4.951	-	3	C18	Organoheterocyclic compounds	Imidazopyrimidines	Purines and purine derivatives	"28822-58-4"	HMDB0245912	C13708	-	-	3758	CC(C)CN1C2=C(C(=O)N(C1=O)C)NC=N2	APIXJSLKIYYUKG-UHFFFAOYSA-N	0.486403	-1.03978	0.00278244	0.944444	1.7647	down	780237	384186	505188	451807	742733	686283	727799	1.72781e+06	1.38245e+06	1.17522e+06	854443	1.43163e+06
Com_9_neg	3-Hydroxy-2-methylpyridine	N	C6H7NO	109.053	108.046	0.77179	[M-H]-	5.24	0.82	2	C18	Organoheterocyclic compounds	Pyridines and derivatives	Methylpyridines	"1121-25-1"	-	-	-	-	-	CC1=C(C=CC=N1)O	AQSRRZGQRFFFGS-UHFFFAOYSA-N	0.602214	-0.731651	0.00279521	1	2.02573	down	1.43567e+07	1.15202e+07	8.90991e+06	1.49344e+07	1.37611e+07	1.61951e+07	2.00077e+07	2.22724e+07	2.09786e+07	3.23693e+07	2.03383e+07	1.63409e+07
Com_6199_neg	Dihydrosyringin	N	C17H26O9	374.158	373.151	0.90915	[M-H]-	5.43	-	3	C18	Organic oxygen compounds	Organooxygen compounds	Carbohydrates and carbohydrate conjugates	-	-	-	-	-	-	COC1=CC(=CC(=C1OC2C(C(C(C(O2)CO)O)O)O)OC)CCCO	NBCWSGSBMHILQP-GAGVYUBLSA-N	0.0487511	-4.35842	0.00282366	0.972222	2.02725	down	51432.6	13793	50010.6	32746.2	36562.3	173962	235556	229352	2.13781e+06	2.33384e+06	2.27932e+06	137948
Com_6766_neg	Stellattasterenol	N	C27H46O5	450.335	449.327	0.65623	[M-H]-	7.465	0.54	2	C18	Lipids and lipid-like molecules	Prenol lipids	Sesquiterpenoids	-	-	-	-	-	-	CC(C)CCCC(C)C1CCC2C1(CCOC3=C2CC(C4C3(CC(C(C4)O)O)CO)O)C	LIGGIJKUULDUQF-GMBVLCLCSA-N	0.22967	-2.12236	0.00283709	1	1.41379	down	9.1898e+06	8.2443e+06	4.87146e+06	5.25822e+06	3.98991e+06	8.66009e+06	1.00389e+07	2.18457e+07	5.08288e+07	1.43607e+07	2.42259e+07	5.37936e+07
Com_3624_neg	Oxaloglutarate	N	C7H8O7	204.027	203.02	0.02735	[M-H]-	5.001	0.66	2	C18	Organic acids and derivatives	Carboxylic acids and derivatives	Tricarboxylic acids and derivatives	-	-	C05533	map01210	-	-	C(CC(=O)O)C(C(=O)C(=O)O)C(=O)O	PYOHERBGXSPHQI-UHFFFAOYSA-N	1.89465	0.921931	0.00283954	0.944444	1.27751	up	1.16625e+07	5.06926e+06	8.46275e+06	9.14148e+06	1.11551e+07	9.07272e+06	4.34173e+06	5.42747e+06	4.14343e+06	4.10195e+06	3.53084e+06	7.25349e+06
Com_5930_neg	Indole-3-acetic-acid-O-glucuronide	N	C16H17NO8	351.095	350.091	8.80935	[M-H]-	5.266	-	3	C18	Lipids and lipid-like molecules	Prenol lipids	Terpene glycosides	"-"	HMDB0060001	-	-	-	124202110	O[C@@H]1[C@@H](O)[C@H](OC(=O)CC2=CNC3=C2C=CC=C3)O[C@@H]([C@H]1O)C(O)=O	BPTLUNCVRGWZSW-JHZZJYKESA-N	0.293685	-1.76766	0.00292	0.944444	1.602	down	384318	121136	338381	512504	606315	477737	483308	1.74104e+06	1.24416e+06	2.01273e+06	1.69441e+06	1.1339e+06
Com_5507_neg	Formylfusarochromanone	N	C16H20N2O5	320.137	319.13	0.2312	[M-H]-	5.358	-	3	C18	Organoheterocyclic compounds	Benzopyrans	1-benzopyrans	-	HMDB0038970	-	-	-	-	CC1(CC(=O)C2=C(O1)C=CC(=C2N)C(=O)CC(CO)NC=O)C	ZSARLQOBZZVZSB-UHFFFAOYSA-N	0.4497	-1.15297	0.00301557	1	1.7792	down	637401	546641	233989	551105	455954	716684	950178	1.31009e+06	1.10863e+06	1.89958e+06	882500	835396
Com_2347_neg	24-Epicastasterone	N	C28H48O5	464.35	463.343	0.59803	[M-H]-	8.39	-	3	C18	Lipids and lipid-like molecules	Steroids and steroid derivatives	Bile acids, alcohols and derivatives	"72050-71-6"	HMDB0301789	-	-	-	-	CC(C)C(C)C(C(C(C)C1CCC2C1(CCC3C2CC(=O)C4C3(CC(C(C4)O)O)C)C)O)O	VYUIKSFYFRVQLF-QONPFPPSSA-N	12.2016	3.609	0.00307631	0.944444	1.87463	up	156631	400929	3.4899e+06	280034	297538	228370	30133.5	27309.1	20356.3	35152.3	27265.4	257549
Com_4834_neg	H-PHE-ASP-OH	N	C13H16N2O5	280.106	279.099	0.35244	[M-H]-	4.902	0.73	2	C18	Organic acids and derivatives	Carboxylic acids and derivatives	Amino acids, peptides, and analogues	-	-	-	-	-	-	C1=CC=C(C=C1)CC(C(=O)NC(CC(=O)O)C(=O)O)N	HWMGTNOVUDIKRE-UWVGGRQHSA-N	1.9033	0.928501	0.00315813	0.944444	1.28565	up	3.05133e+07	2.31459e+07	1.40392e+07	3.06656e+07	2.13582e+07	2.38951e+07	1.03716e+07	1.06383e+07	1.39688e+07	1.56816e+07	1.69342e+07	7.86255e+06
Com_6540_neg	17-Hydroxypregnenolone sulfate	N	C21H32O6S	412.192	411.189	9.60277	[M-H]-	4.682	-	3	C18	Lipids and lipid-like molecules	Steroids and steroid derivatives	Sulfated steroids	"2477-77-2"	HMDB0000416	-	-	LMST05020021	152971	[H][C@@]12CC[C@](O)(C(C)=O)[C@@]1(C)CC[C@@]1([H])[C@@]2([H])CC=C2CC(CC[C@]12C)OS(O)(=O)=O	OMOKWYAQVYBHMG-QUPIPBJSSA-N	2.61876	1.38888	0.00325676	0.944444	1.02345	up	7.74308e+06	6.53114e+06	4.3864e+06	8.15633e+06	3.28485e+06	6.12994e+06	3.37873e+06	912467	3.49365e+06	2.58e+06	1.90507e+06	1.56552e+06
Com_2947_neg	Propyl thiosulfate	N	C3H8O3S2	155.991	154.984	3.62359	[M-H]-	1.146	-	3	C18	Organic acids and derivatives	Organic thiosulfuric acids and derivatives	S-alkyl thiosulfates	-	-	-	-	-	-	O=S(=O)(O)SCCC	XXRSQNIODUGKPF-UHFFFAOYSA-N	0.529697	-0.916762	0.00341512	0.972222	1.56877	down	185634	145028	127825	203602	195935	257569	262691	221870	431937	506829	328402	354371
Com_5761_neg	imidazoleacetic acid ribotide	N	C10H15N2O9P	338.052	337.044	0.26809	[M-H]-	2.646	0.70	2	C18	Organic oxygen compounds	Organooxygen compounds	Carbohydrates and carbohydrate conjugates	-	HMDB0006032	-	-	-	-	C1=C(N=CN1C2C(C(C(O2)COP(=O)(O)O)O)O)CC(=O)O	RDQUQBHPMYFYMX-XIWVQZPPSA-N	0.281339	-1.82962	0.00343608	0.944444	1.36083	down	1.36522e+07	1.11756e+07	8.5688e+06	1.66386e+07	1.15282e+07	1.6062e+07	1.42926e+07	5.15283e+07	3.20387e+07	4.21344e+07	8.199e+07	5.39301e+07
Com_4069_neg	Brassicanal B	N	C12H11NO2S	233.051	232.045	5.49577	[M-H]-	5.493	-	3	C18	Organoheterocyclic compounds	Indoles and derivatives	Indoles	"126654-63-5"	HMDB0038592	-	-	-	368117	CC1(O)CSC2=C(C=O)C3=CC=CC=C3N12	ZIEFIDANMCIAOW-UHFFFAOYSA-N	0.180054	-2.4735	0.00370608	0.944444	1.49248	down	197895	45111.5	23258.1	53800.1	172281	78186.3	101473	320393	604767	504305	1.07994e+06	557791
Com_6600_neg	Oxystemokerrine N-oxide	N	C22H31NO7	421.21	420.199	9.89207	[M-H]-	5.215	-	3	C18	Organoheterocyclic compounds	Furofurans	-	-	-	-	-	-	70698117	CCC(C1CCC2C3[N+]1(CCCC4(C3C(C(=C5C(=C(C(=O)O5)C)OC)O4)C)O2)[O-])O	GQHSQVDONZAQMO-LJNNQWQWSA-N	0.474292	-1.07615	0.0037328	0.944444	1.8763	down	2.1934e+06	1.88531e+06	1.19248e+06	3.19772e+06	1.30151e+06	1.96083e+06	2.67218e+06	4.419e+06	4.85742e+06	6.03745e+06	4.1319e+06	2.61628e+06
Com_3435_neg	3-Mercaptoheptyl acetate	N	C9H18O2S	190.103	189.096	3.39325	[M-H]-	5.564	-	3	C18	Organic acids and derivatives	Carboxylic acids and derivatives	Carboxylic acid derivatives	"548774-80-7"	HMDB0032372	-	-	-	6430879	CCCCC(S)CCOC(C)=O	JWESHEXXXWDVAQ-UHFFFAOYSA-N	0.326969	-1.61278	0.00382724	0.972222	1.88127	down	3.51004e+06	1.58126e+06	2.19884e+06	3.19511e+06	4.87136e+06	5.513e+06	5.02336e+06	7.57817e+06	1.01707e+07	2.02384e+07	1.45825e+07	6.23448e+06
Com_6060_neg	cannabigerolate	N	C22H32O4	360.23	359.223	0.07364	[M-H]-	8.202	0.64	2	C18	Benzenoids	Benzene and substituted derivatives	Benzoic acids and derivatives	"-"	HMDB0304284	C20406	-	-	3082240	CCCCCC1=CC(O)=C(CC=C(C)CCC=C(C)C)C(O)=C1C(O)=O	SEEZIOZEUUMJME-UHFFFAOYSA-N	0.393864	-1.34423	0.00392503	0.944444	1.24832	down	2.3309e+07	1.20924e+07	7.48398e+06	1.74152e+07	1.31617e+07	2.31321e+07	1.93925e+07	4.43393e+07	6.26966e+07	2.67e+07	4.91406e+07	4.29788e+07
Com_6587_neg	Ancistrobenomine A	N	C25H25NO5	419.173	418.162	8.40681	[M-H]-	5.5	-	3	C18	Organoheterocyclic compounds	Isoquinolines and derivatives	Naphthylisoquinolines	-	-	-	-	-	-	CC1=CC(=C2C(=C1C3=C(C=C(C4=C3C=C(N=C4C)CO)OC)OC)C=CC=C2OC)O	YRSLCDDBISVEDI-UHFFFAOYSA-N	0.256517	-1.96287	0.0041382	0.944444	1.65968	down	74107.7	26063.9	33329.2	94108.5	62259.4	186708	131552	305349	285259	703134	279910	152669
Com_4440_neg	4-(N,N-Dimethylsulfamoyl)-7-hydrazino-benzofurazan	N	C8H11N5O3S	257.058	256.05	3.75397	[M-H]-	1.437	-	3	C18	Organoheterocyclic compounds	Benzoxadiazoles	-	"-"	HMDB0244540	-	-	-	131382	CN(C)S(=O)(=O)C1=CC=C(NN)C2=NON=C12	VPDDJYGQJSTHTA-UHFFFAOYSA-N	4.15558	2.05505	0.00417139	0.972222	2.02698	up	5.04617e+07	5.54886e+07	2.15934e+07	4.01434e+07	7.29589e+07	4.07385e+07	2.60766e+07	8.79199e+06	6.38037e+06	4.11808e+06	2.55253e+06	1.9793e+07
Com_361_neg	Oxaceprol	N	C7H11NO4	173.069	172.061	0.84982	[M-H]-	2.448	0.58	1	C18	Organic acids and derivatives	Carboxylic acids and derivatives	Amino acids, peptides, and analogues	"33996-33-7"	-	D07215	-	-	65784	CC(=O)N1CC(CC1C(=O)O)O	BAPRUDZDYCKSOQ-RITPCOANSA-N	0.565325	-0.822848	0.00440748	0.944444	1.23104	down	6.17172e+07	4.1615e+07	4.41606e+07	4.91566e+07	5.91179e+07	4.49075e+07	5.94865e+07	5.97207e+07	9.53145e+07	1.04685e+08	9.17622e+07	1.20893e+08
Com_2407_neg	Ilexgenin A	N	C30H46O6	502.329	501.32	4.23457	[M-H]-	8.293	-	3	C18	Lipids and lipid-like molecules	Prenol lipids	Triterpenoids	"108524-94-3"	HMDB0253399	-	-	-	13857524	CC1CCC2(CCC3(C)C(=CCC4C5(C)CCC(O)C(C)(C5CCC34C)C(O)=O)C2C1(C)O)C(O)=O	UIEGOKVPCRANSU-UHFFFAOYSA-N	0.24988	-2.00069	0.00443944	0.944444	1.21613	down	4.74877e+06	4.99567e+06	1.78158e+06	3.07464e+06	4.01925e+06	3.41335e+06	4.27118e+06	7.22552e+06	2.18191e+07	1.23249e+07	1.70671e+07	2.54675e+07
Com_4767_neg	6,8-Dihydroxy-4-methyl-7H-benz[de]anthracen-7-one	N	C18H12O3	276.079	275.071	2.49554	[M-H]-	5.023	-	3	C18	Benzenoids	Phenanthrenes and derivatives	-	-	-	-	-	-	-	CC1=CC2=C(C(=C1)O)C(=O)C3=C(C=CC4=C3C2=CC=C4)O	RIJCCHRKCAHMMT-UHFFFAOYSA-N	0.211962	-2.23813	0.00448743	1	1.8819	down	1.40274e+06	653562	1.47525e+06	2.66953e+06	2.62345e+06	2.14691e+06	3.36398e+06	4.28891e+06	1.34119e+07	1.95271e+07	7.87306e+06	3.2966e+06
Com_7151_neg	Eupteleasaponin VIII	N	C35H56O10	636.387	635.38	0.69801	[M-H]-	6.633	-	3	C18	Lipids and lipid-like molecules	Prenol lipids	Triterpenoids	-	-	-	-	-	-	CC1(CCC2(CCC3(C(=CCC4C3(CCC5C4(CCC(C5(C)COC6C(C(C(C(O6)CO)O)O)O)O)C)C)C2C1)C)C(=O)O)O	RURLMSMNDYHZBE-INNUVBSBSA-N	4.34874	2.1206	0.00464665	0.916667	1.50857	up	3.25952e+06	5.22563e+06	2.04384e+06	2.40099e+06	1.48896e+06	6.35756e+06	2.923e+06	410688	202399	176431	415311	649757
Com_2826_neg	(R)-2-Aminoheptanoic acid	N	C7H15NO2	145.11	144.103	0.50669	[M-H]-	5.356	0.67	2	C18	Organic acids and derivatives	Carboxylic acids and derivatives	Amino acids, peptides, and analogues	"44902-01-4"	-	-	-	LMFA01100013	-	CCCCCC(C(=O)O)N	RDFMDVXONNIGBC-ZCFIWIBFSA-N	3.65457	1.8697	0.00467738	0.972222	2.04114	up	1.79249e+07	2.48933e+07	9.54881e+06	2.09229e+07	2.21481e+07	2.20742e+07	1.68067e+07	3.67729e+06	2.1274e+06	3.54786e+06	1.272e+06	4.72363e+06
Com_3132_neg	Diethadione	N	C8H13NO3	171.09	170.082	1.95171	[M-H]-	1.938	-	3	C18	Organoheterocyclic compounds	Oxazinanes	1,3-oxazinanes	"-"	HMDB0251235	-	-	-	12798	CCC1(CC)COC(=O)NC1=O	ORTYMGHCFWKXHO-UHFFFAOYSA-N	0.500026	-0.999924	0.00468724	0.944444	1.25915	down	2.27778e+06	1.83623e+06	942723	2.39673e+06	2.05207e+06	1.28362e+06	2.16554e+06	4.03517e+06	4.1084e+06	3.73887e+06	4.84025e+06	2.68895e+06
Com_311_neg	N-acetyltaurine	N	C4H9NO4S	167.025	166.018	0.7724	[M-H]-	1.5	0.87	1	C18	Organic acids and derivatives	Organic sulfonic acids and derivatives	Organosulfonic acids and derivatives	"19213-70-8"	HMDB0240253	-	-	-	-	CC(=O)NCCS(O)(=O)=O	CXJAAWRLVGAKDV-UHFFFAOYSA-N	1.94238	0.957823	0.00470456	0.944444	1.92707	up	6.08102e+07	4.97934e+07	4.37644e+07	5.37382e+07	7.15232e+07	5.41081e+07	5.32496e+07	1.91993e+07	1.98509e+07	3.37199e+07	2.22489e+07	2.35506e+07
Com_1906_neg	3-(4-chlorophenyl)-8-[(dimethylamino)methyl]-7-hydroxy-2-methyl-4H-chromen-4-one	N	C19H18ClNO3	343.098	342.088	6.92407	[M-H]-	5.213	-	3	C18	Phenylpropanoids and polyketides	Isoflavonoids	Isoflav-2-enes	"848058-59-3"	-	-	-	-	5423882	CC1=C(C(=O)C2=C(O1)C(=C(C=C2)O)CN(C)C)C3=CC=C(C=C3)Cl	UDWXFONPFWNBGP-UHFFFAOYSA-N	0.30753	-1.7012	0.00480071	0.944444	1.55818	down	693185	342627	310670	707310	330252	128229	1.11612e+06	1.18591e+06	2.96242e+06	682862	826039	1.39586e+06
Com_86_neg	Glutaric acid	N	C5H8O4	132.042	131.035	0.25284	[M-H]-	4.587	0.92	1	C18	Organic acids and derivatives	Carboxylic acids and derivatives	Dicarboxylic acids and derivatives	"110-94-1"	HMDB0000661	C00489	map00071;map00310	-	743	OC(=O)CCCC(O)=O	JFCQEDHGNNZCLN-UHFFFAOYSA-N	0.598597	-0.740344	0.0048891	0.972222	1.76526	down	2.34588e+08	1.9752e+08	1.49789e+08	2.31057e+08	2.69157e+08	2.25596e+08	2.49837e+08	2.99122e+08	3.6164e+08	3.36741e+08	3.89611e+08	5.47669e+08
Com_3817_neg	Glutamyl pyruvate	N	C8H11NO6	217.059	216.051	1.44287	[M-H]-	2.448	0.51	2	C18	Organic acids and derivatives	Carboxylic acids and derivatives	Amino acids, peptides, and analogues	"-"	HMDB0252814	-	-	-	19065649	CC(=O)C(=O)OC(=O)C(N)CCC(O)=O	ZGASRUHPFWFDDT-UHFFFAOYSA-N	0.496042	-1.01146	0.00502551	1	1.26572	down	8.86995e+07	5.85428e+07	7.12334e+07	7.89024e+07	8.72983e+07	7.09304e+07	9.55249e+07	9.79418e+07	1.59431e+08	2.51446e+08	1.51812e+08	1.62328e+08
Com_4503_neg	Phorbazole D	N	C13H9ClN2O2	260.035	259.028	2.02106	[M-H]-	5.36	-	3	C18	Organoheterocyclic compounds	Azoles	Oxazoles	-	-	-	-	-	-	C1=CC(=CC=C1C2=CN=C(O2)C3=C(C=CN3)Cl)O	JQSMGNPPNLFIHR-UHFFFAOYSA-N	6.0276	2.59158	0.00508296	0.916667	1.84615	up	1.23215e+07	1.08346e+06	4.12204e+06	1.02292e+06	1.61416e+06	4.66768e+06	109218	52569.6	99850.7	63819.9	122228	3.672e+06
Com_4186_neg	N-Benzoylanthranilic acid	N	C14H11NO3	241.074	240.065	4.74177	[M-H]-	1.939	-	3	C18	Benzenoids	Benzene and substituted derivatives	Benzoic acids and derivatives	"579-93-1"	HMDB0032175	C03141	-	-	68482	OC(=O)C1=CC=CC=C1NC(=O)C1=CC=CC=C1	WXVLIIDDWFGYCV-UHFFFAOYSA-N	0.258007	-1.95452	0.00514653	0.916667	1.52642	down	840055	368212	1.78561e+06	2.74217e+06	2.33405e+06	798342	1.48041e+06	5.77134e+06	7.19231e+06	7.91375e+06	6.01979e+06	5.99526e+06
Com_2559_neg	2-Ethylthiophene	N	C6H8S	112.035	111.028	6.51473	[M-H]-	2.438	0.61	2	C18	Organoheterocyclic compounds	Heteroaromatic compounds	-	"872-55-9"	HMDB0035384	-	-	-	13388	CCC1=CC=CS1	JCCCMAAJYSNBPR-UHFFFAOYSA-N	0.504381	-0.987413	0.0053382	1	1.37478	down	4.05819e+07	1.46686e+07	3.34658e+07	4.43188e+07	4.08867e+07	3.1678e+07	4.79923e+07	7.11166e+07	7.74305e+07	7.62017e+07	6.85274e+07	6.63594e+07
Com_6279_neg	Thalihazine	N	C22H25NO5	383.173	382.164	6.05807	[M-H]-	5.989	-	3	C18	Alkaloids and derivatives	6,6a-secoaporphines	-	-	-	-	-	-	-	CN(C)CCC1=C2C=CC3=CC4=C(C=C3C2=C(C(=C1OC)OC)OC)OCO4	KROIVFRORWNBDK-UHFFFAOYSA-N	0.212641	-2.23351	0.00545059	0.944444	1.11681	down	770303	255869	404164	1.15981e+06	675414	852487	949356	5.87783e+06	3.52623e+06	5.22846e+06	2.76106e+06	1.02329e+06
Com_3945_neg	2,2'-Dithenyl sulfide	N	C10H10S3	225.994	224.987	2.00651	[M-H]-	1.161	-	3	C18	Organoheterocyclic compounds	Heteroaromatic compounds	-	"15832-01-6"	HMDB0032982	-	-	-	54210762	C(SCC1=CC=CS1)C1=CC=CS1	PVTVLOMEQYIVFW-UHFFFAOYSA-N	0.626495	-0.674626	0.00565858	0.944444	1.89192	down	472661	443603	389152	590237	718187	759225	740251	722892	1.03033e+06	1.13237e+06	842756	915427
Com_4251_neg	Antibiotic X 1092	N	C11H20N2O4	244.142	243.135	0.75783	[M-H]-	5.683	-	3	C18	Organic acids and derivatives	Carboxylic acids and derivatives	Amino acids, peptides, and analogues	-	-	-	-	-	-	C1C[C@@]([C@H]1NC(=O)[C@H](C(C)C)N)(CC(=O)O)O	CDPFOFWZIQBLQF-UZIGEZISNA-N	0.597265	-0.743557	0.00588675	0.944444	1.79875	down	3.68134e+06	4.05657e+06	1.89473e+06	3.12701e+06	3.35731e+06	2.56075e+06	3.90354e+06	3.87896e+06	6.78081e+06	5.25569e+06	5.02257e+06	6.43048e+06
Com_5075_neg	N-(1-Deoxy-1-fructosyl)leucine	N	C12H23NO7	293.147	292.14	0.80308	[M-H]-	5.802	-	3	C18	Organic acids and derivatives	Carboxylic acids and derivatives	Amino acids, peptides, and analogues	"34393-18-5"	HMDB0037840	-	-	-	131752244	CC(C)C[C@H](NCC1(O)O[C@H](CO)[C@@H](O)[C@@H]1O)C(O)=O	KGTRBDVOUPALMB-PPNLDZOPSA-N	0.199109	-2.32837	0.00600863	0.944444	1.89439	down	215985	114900	130940	432243	222122	611880	440235	828000	1.47222e+06	2.94867e+06	2.54134e+06	448565
Com_345_neg	2-Aminobenzenesulfonamide	N	C6H8N2O2S	172.031	171.024	5.90755	[M-H]-	1.599	0.66	2	C18	Benzenoids	Benzene and substituted derivatives	Benzenesulfonamides	"3306-62-5"	-	-	-	-	72894	C1=CC=C(C(=C1)N)S(=O)(=O)N	YAZSBRQTAHVVGE-UHFFFAOYSA-N	0.182679	-2.45262	0.00606945	1	1.75007	down	430644	166631	167660	732524	697341	820141	4.22041e+06	6.97967e+06	896781	1.44874e+06	2.08017e+06	878255
Com_7146_neg	(+)-Kopsoffine	N	C40H48N4O2	616.378	615.376	9.81286	[M-H]-	5.655	-	3	C18	Alkaloids and derivatives	Aspidofractine alkaloids	-	-	-	-	-	-	-	CCC12CCCN3C1C4=C(CC3)C5=CC=CC=C5N4C(C2)C6=CC7=C(C=C6)NC89C71CCN2C1C(CCC2)(CC8)CC9C(=O)OC	BIJHVDNGQCIFEQ-UHFFFAOYSA-N	0.262276	-1.93084	0.00607184	0.972222	1.69522	down	182780	31176.5	228692	403042	183355	158953	321831	952260	694800	735095	1.18587e+06	639719
Com_3315_neg	Dibenzothiophene	N	C12H8S	184.035	183.027	0.62051	[M-H]-	3.048	-	3	C18	Organoheterocyclic compounds	Benzothiophenes	Dibenzothiophenes	"132-65-0"	HMDB0251165	C20125	-	-	3023	S1C2=C(C=CC=C2)C2=C1C=CC=C2	IYYZUPMFVPLQIF-UHFFFAOYSA-N	2.01203	1.00865	0.00621907	0.944444	1.9005	up	9.94907e+06	6.54694e+06	8.8854e+06	5.27694e+06	1.52189e+07	9.11599e+06	6.2019e+06	4.53062e+06	4.10512e+06	3.20979e+06	2.96746e+06	6.31734e+06
Com_2099_neg	S-(LACTOYL)GLUTATHIONE	N	C13H21N3O8S	379.105	378.098	0.20129	[M-H]-	4.847	0.68	1	C18	Organic acids and derivatives	Carboxylic acids and derivatives	Amino acids, peptides, and analogues	"54398-03-7"	HMDB0257426	-	-	-	20841753	CC(=O)C(=O)SCC(C(=O)NCC(=O)O)NC(=O)CCC(C(=O)O)N	PPLZFKVEEDKGDM-YUMQZZPRSA-N	0.109582	-3.18992	0.00645865	0.916667	1.58427	down	1.24639e+06	174540	775650	534314	180074	427043	489662	3.19823e+06	5.20401e+06	9.4415e+06	1.04386e+07	1.68934e+06
Com_4102_neg	Dibutylone	N	C13H17NO3	235.121	234.113	0.62812	[M-H]-	5.799	0.55	2	C18	Benzenoids	Benzene and substituted derivatives	Butyrophenones	"-"	HMDB0251176	-	-	-	-	CCC(N(C)C)C(=O)C1=CC2=C(OCO2)C=C1	USEBIPUIVPERGC-UHFFFAOYSA-N	0.261433	-1.93548	0.00672038	0.972222	1.9687	down	1.2254e+06	198094	388421	1.44312e+06	920420	2.27983e+06	2.62922e+06	3.40521e+06	4.04724e+06	5.48964e+06	6.90222e+06	2.21833e+06
Com_392_neg	2-Amino-5-ureidopentanoic acid	N	C6H13N3O3	175.096	174.088	1.24171	[M-H]-	1.41	0.77	1	C18	Organic acids and derivatives	Carboxylic acids and derivatives	Amino acids, peptides, and analogues	"627-77-0"	HMDB0250742	-	-	-	833	NC(CCCNC(N)=O)C(O)=O	RHGKLRLOHDJJDR-UHFFFAOYSA-N	1.61636	0.692747	0.00697251	0.944444	1.61535	up	4.57647e+07	3.57586e+07	4.39991e+07	4.91927e+07	4.72768e+07	5.27014e+07	4.19156e+07	2.76072e+07	1.90447e+07	2.25907e+07	2.28546e+07	3.59332e+07
Com_7054_neg	Kosamol A	N	C30H38O8	526.257	525.249	0.03549	[M-H]-	6.204	0.53	2	C18	Phenylpropanoids and polyketides	Flavonoids	Flavans	-	-	-	-	-	-	CC(=CCC(CC1=C2C(=C(C(=C1O)CCC(C)(C)O)O)C(=O)C(C(O2)C3=C(C=C(C=C3)O)O)O)C(=C)C)C	OHXDPXPZNDUNMG-CUGAEULOSA-N	0.250888	-1.99488	0.00713682	0.916667	1.79463	down	1.13001e+06	146399	144744	335460	657039	460275	539366	3.03788e+06	2.27969e+06	2.96844e+06	1.66253e+06	967130
Com_6748_neg	Obliquine	N	C26H28N2O5	448.2	447.192	1.66296	[M-H]-	5.572	-	3	C18	Organoheterocyclic compounds	Tetrahydroisoquinolines	-	-	-	C12183	-	-	-	CN1C2CC(C=CC23C(C1=O)N(CC4=CC5=C(C=C34)OCO5)CCC6=CC=C(C=C6)O)OC	MNZZTIOCKJEHEP-XVZHEKKHSA-N	0.220609	-2.18044	0.00735743	0.916667	1.65532	down	466842	74403	384335	59993.7	130707	33264.3	386458	841779	1.20355e+06	274342	1.55647e+06	948182
Com_4275_neg	2-Methyl butyroyl carnitine	N	C12H23NO4	245.163	244.155	0.49949	[M-H]-	5.347	-	3	C18	Lipids and lipid-like molecules	Fatty Acyls	Fatty acid esters	"31023-25-3"	-	-	-	LMFA07070034	-	CCC(C)C(=O)OC(CC(=O)[O-])C[N+](C)(C)C	IHCPDBBYTYJYIL-QVDQXJPCSA-N	4.13109	2.04652	0.00745612	0.972222	2.07653	up	4.50495e+06	5.74268e+06	2.56454e+06	5.38013e+06	5.34484e+06	5.04943e+06	4.25323e+06	736819	301331	572767	139689	916028
Com_6648_neg	Bicalutamide	N	C18H14F4N2O4S	430.061	429.055	2.04707	[M-H]-	2.193	-	3	C18	Benzenoids	Benzene and substituted derivatives	Trifluoromethylbenzenes	"90357-06-5"	HMDB0015260	C08160	-	-	56069	N#CC1=CC=C(N=C(O)C(O)(C)CS(=O)(=O)C2=CC=C(F)C=C2)C=C1C(F)(F)F	LKJPYSCBVHEWIU-KRWDZBQOSA-N	0.235032	-2.08907	0.00753748	0.944444	1.61601	down	1.29441e+06	2.12267e+06	1.88301e+06	639983	3.01879e+06	1.40222e+06	1.90916e+06	1.33164e+07	1.17082e+07	4.14619e+06	9.55181e+06	3.45195e+06
Com_1209_neg	D-Luciferin	N	C11H8N2O3S2	279.998	260.979	2.50986	[M-H-H2O]-	1.357	0.50	2	C18	Organic acids and derivatives	Carboxylic acids and derivatives	Amino acids, peptides, and analogues	"2591-17-5"	-	C02740	-	-	92934	C1C(N=C(S1)C2=NC3=C(S2)C=C(C=C3)O)C(=O)O	BJGNCJDXODQBOB-SSDOTTSWSA-N	0.38408	-1.38052	0.00822324	1	1.44737	down	1.74959e+06	1.71437e+06	1.43311e+06	1.80759e+06	2.15759e+06	638120	2.18221e+06	3.06222e+06	4.14976e+06	2.66651e+06	3.42751e+06	9.24721e+06
Com_1454_neg	Bisdemethoxycucurmin	N	C19H16O4	308.105	289.086	3.45511	[M-H-H2O]-	5.38	-	3	C18	Phenylpropanoids and polyketides	Diarylheptanoids	Linear diarylheptanoids	"24939-16-0"	HMDB0002114	-	-	-	5315472	OC1=CC=C(\C=C\C(=O)CC(=O)\C=C\C2=CC=C(O)C=C2)C=C1	PREBVFJICNPEKM-YDWXAUTNSA-N	0.319953	-1.64407	0.00823978	0.944444	1.5746	down	1.1656e+06	382944	1.77715e+06	3.04428e+06	701805	2.35504e+06	4.48164e+06	7.01205e+06	3.27374e+06	7.16753e+06	2.2858e+06	5.24236e+06
Com_5852_neg	Griseolutein B	N	C17H16N2O6	344.101	343.097	9.22685	[M-H]-	5.261	-	3	C18	Organoheterocyclic compounds	Diazanaphthalenes	Benzodiazines	-	-	-	-	-	-	COC1=CC=C(C2=NC3=CC=CC(=C3N=C12)C(=O)O)COC(CO)O	ZJHVCMQHJHPGMZ-UHFFFAOYSA-N	0.281572	-1.82842	0.00831783	0.888889	1.38762	down	969075	284575	174140	801362	363659	754715	579481	2.35094e+06	2.87275e+06	3.13086e+06	1.99737e+06	957295
Com_6646_neg	TR-2	N	C22H27N3O6	429.19	428.179	8.76584	[M-H]-	4.803	-	3	C18	Organic acids and derivatives	Carboxylic acids and derivatives	Amino acids, peptides, and analogues	"-"	-	-	-	-	-	COC1=CC2=C(C=C1)C1=C(N2)[C@H](CC(C)(C)O)N2C(=O)[C@@H]3CCCN3C(=O)[C@]2(O)[C@H]1O	PIWNJAZCHHBADQ-MECALSEWSA-N	0.479216	-1.06125	0.00835419	0.972222	1.41391	down	1.77719e+06	1.34119e+06	1.14042e+06	1.86755e+06	497619	1.42822e+06	2.24161e+06	3.80032e+06	3.31783e+06	2.8897e+06	2.70354e+06	1.84985e+06
Com_5285_neg	Vildagliptin	N	C17H25N3O2	303.195	302.187	0.21903	[M-H]-	5.311	-	3	C18	Organic acids and derivatives	Carboxylic acids and derivatives	Amino acids, peptides, and analogues	"274901-16-5"	HMDB0015596	-	-	-	6918537	OC12CC3CC(C1)CC(C3)(C2)NCC(=O)N1CCC[C@H]1C#N	SYOKIDBDQMKNDQ-XWTIBIIYSA-N	3.92911	1.9742	0.00852305	0.944444	1.77879	up	1.32384e+06	1.73031e+06	610992	1.96369e+06	1.00658e+06	1.5268e+06	1.09332e+06	101708	76742.5	399533	338701	67367.3
Com_5877_neg	Guan-fu base K	N	C20H27NO4	345.194	344.19	8.81199	[M-H]-	6.82	-	3	C18	Organoheterocyclic compounds	Naphthopyrans	-	-	-	-	-	-	-	CC12CC3C4(C5C67CC(CC8(C6C(N5C8)CC4(C1)C7C(O3)O2)C)O)O	YPKPQZXUEBRDOE-HGCBKKFDSA-N	0.294605	-1.76314	0.00869382	0.944444	1.84985	down	279153	45234.7	48657.8	53301.7	159711	233209	379631	979772	301686	270134	587529	262144
Com_810_neg	cystathionine	N	C7H14N2O4S	222.067	221.06	0.24104	[M-H]-	1.423	-	3	C18	Organic acids and derivatives	Carboxylic acids and derivatives	Amino acids, peptides, and analogues	"56-88-2"	HMDB0000099	C02291	map00260;map00270;map01100;map01110;map01130;map01230	-	439258	N[C@@H](CCSC[C@H](N)C(O)=O)C(O)=O	ILRYLPWNYFXEMH-WHFBIAKZSA-N	0.114944	-3.121	0.00896995	0.888889	1.43022	down	106771	228671	757907	273749	88867.8	575491	176486	1.71639e+06	5.7069e+06	3.45312e+06	3.83653e+06	2.784e+06
Com_6313_neg	Buspirone	N	C21H31N5O2	385.248	384.238	5.78366	[M-H]-	6.34	-	3	C18	Organoheterocyclic compounds	Diazinanes	Piperazines	"36505-84-7"	HMDB0014633	C06861	-	-	-	C1CCC2(C1)CC(=O)N(C(=O)C2)CCCCN3CCN(CC3)C4=NC=CC=N4	QWCRAEMEVRGPNT-UHFFFAOYSA-N	0.152408	-2.71399	0.00899047	0.972222	1.52211	down	265068	129522	852356	1.62567e+06	40716.5	1.87901e+06	1.67188e+06	5.77626e+06	3.00029e+06	5.87864e+06	9.72602e+06	5.39095e+06
Com_4789_neg	Entecavir	N	C12H15N5O3	277.117	276.11	1.10264	[M-H]-	2.644	-	3	C18	Nucleosides, nucleotides, and analogues	Nucleoside and nucleotide analogues	-	"142217-69-4"	HMDB0014585	-	-	-	153941	NC1=NC(=O)C2=C(N1)N(C=N2)[C@H]1C[C@H](O)[C@@H](CO)C1=C	QDGZDCVAUDNJFG-FXQIFTODSA-N	1.56988	0.650655	0.00905725	0.944444	1.8929	up	1.73313e+06	2.01785e+06	1.44356e+06	2.04495e+06	1.79827e+06	1.36372e+06	703587	1.23675e+06	1.30741e+06	984025	1.54596e+06	847931
Com_3557_neg	L-Anticapsin	N	C9H13NO4	199.084	198.077	0.33455	[M-H]-	5.101	-	3	C18	Organic acids and derivatives	Carboxylic acids and derivatives	Amino acids, peptides, and analogues	-	-	C20941	map01130	-	-	C1CC(=O)C2C(C1CC(C(=O)[O-])[NH3+])O2	KHVZXXWDPSCGEK-MGVQOFIGSA-N	0.6136	-0.704629	0.00944463	0.916667	1.66772	down	5.27212e+06	1.03158e+07	6.29313e+06	8.62731e+06	4.96228e+06	4.59413e+06	9.42163e+06	9.0882e+06	1.14245e+07	1.46537e+07	9.35345e+06	1.13531e+07
Com_6109_neg	Ingol	N	C20H30O6	366.204	365.195	6.03033	[M-H]-	6.42	0.64	2	C18	Lipids and lipid-like molecules	Prenol lipids	Diterpenoids	-	-	-	-	LMPR0104310002	-	CC1CC23C(=O)C(C(C4C(C4(C)C)C(C(C(=CC2(C1O)O3)C)O)O)O)C	MXSMLDVUIRKKID-NZODWMOFSA-N	0.280202	-1.83546	0.00966912	0.888889	1.55459	down	6.26508e+06	4.25682e+06	3.44049e+06	2.06051e+06	5.0634e+06	1.75225e+06	3.1029e+06	1.01175e+07	1.64973e+07	1.69988e+07	2.52895e+07	9.50134e+06
Com_5272_neg	Clofarabine	N	C10H11ClFN5O3	303.053	302.046	1.91725	[M-H]-	1.757	-	3	C18	Nucleosides, nucleotides, and analogues	Purine nucleosides	Purine 2'-deoxyribonucleosides	"123318-82-1"	HMDB0014769	-	-	-	119182	[H][C@]1(F)[C@H](O)[C@@H](CO)O[C@H]1N1C=NC2=C(N)N=C(Cl)N=C12	WDDPHFBMKLOVOX-AYQXTPAHSA-N	0.485447	-1.04261	0.00968692	0.944444	1.71253	down	7.21808e+06	5.95801e+06	5.22494e+06	1.03794e+07	7.33535e+06	8.5638e+06	8.5303e+06	1.07715e+07	2.20299e+07	2.43394e+07	1.54097e+07	1.09572e+07
Com_4996_neg	Etazolate	N	C14H19N5O2	289.154	288.145	5.34083	[M-H]-	5.919	0.53	2	C18	Organoheterocyclic compounds	Pyrazolopyridines	-	"51022-77-6"	HMDB0251990	-	-	-	-	CCOC(=O)C1=CN=C2N(CC)N=CC2=C1NN=C(C)C	OPQRBXUBWHDHPQ-UHFFFAOYSA-N	0.604989	-0.725018	0.0100468	0.916667	1.55156	down	4.98111e+06	3.14502e+06	4.1342e+06	3.70754e+06	7.02307e+06	5.86743e+06	5.37394e+06	1.03668e+07	7.20163e+06	6.36559e+06	8.45022e+06	9.94244e+06
Com_5085_neg	Tuliposide B	N	C11H18O9	294.095	293.088	0.23385	[M-H]-	5.199	-	3	C18	Organic oxygen compounds	Organooxygen compounds	Carbohydrates and carbohydrate conjugates	-	HMDB0303141	C08570	-	LMFA13010038	-	C=C(C(CO)O)C(=O)OC1C(C(C(C(O1)CO)O)O)O	KVRQQFBSAHPTAB-FUYPYFFWSA-N	2.53268	1.34066	0.0102649	0.944444	2.30532	up	1.21896e+06	1.00649e+06	996705	1.87577e+06	1.28041e+06	3.71981e+06	460067	275949	743850	754096	1.07018e+06	683002
Com_6069_neg	Broussonetine F	N	C18H35NO6	361.246	360.239	0.13742	[M-H]-	6.261	-	3	C18	Organoheterocyclic compounds	Pyrrolidines	-	-	-	-	-	-	-	C(CCCC(C1C(C(C(N1)CO)O)O)O)CCCC(=O)CCCCO	OPUBENBDVFCFOI-DUQPFJRNSA-N	0.119076	-3.07004	0.0102669	0.972222	2.05153	down	995295	534172	1.33184e+06	47037.3	26859.4	1.25899e+06	1.29628e+06	7.13952e+06	6.42387e+06	1.00301e+07	6.42441e+06	3.90863e+06
Com_7004_neg	Difluprednate	N	C27H34F2O7	508.227	507.221	2.5492	[M-H]-	5.18	-	3	C18	Lipids and lipid-like molecules	Steroids and steroid derivatives	Pregnane steroids	"23674-86-4"	HMDB0015676	C12695	-	-	-	CCCC(=O)OC1(CCC2C1(CC(C3(C2CC(C4=CC(=O)C=CC43C)F)F)O)C)C(=O)COC(=O)C	WYQPLTPSGFELIB-JTQPXKBDSA-N	0.254598	-1.97371	0.0103075	0.944444	1.61715	down	970283	86805.4	115637	1.02326e+06	425739	578127	2.03942e+06	2.97413e+06	1.21381e+06	2.85603e+06	964972	2.51988e+06
Com_4145_neg	Carbazolepropanoic acid	N	C15H13NO2	239.095	238.087	0.14879	[M-H]-	4.833	0.61	2	C18	Organoheterocyclic compounds	Indoles and derivatives	Carbazoles	"-"	HMDB0249628	-	-	-	19962862	OC(=O)CCC1=CC=CC2=C1NC1=CC=CC=C21	NHIYJOFCMZBBHA-UHFFFAOYSA-N	0.028877	-5.11393	0.0105236	0.916667	1.50847	down	1.65831e+06	272861	73748.7	5.02914e+06	2.16391e+06	2.65605e+06	2.18831e+06	2.99631e+06	1.46326e+08	1.56995e+08	8.18635e+07	2.01299e+07
Com_6324_neg	Dexanabinol	N	C25H38O3	386.282	385.271	9.43044	[M-H]-	8.482	-	3	C18	Organoheterocyclic compounds	Benzopyrans	1-benzopyrans	"112924-45-5"	HMDB0251084	-	-	-	4193475	CCCCCCC(C)(C)C1=CC2=C(C3CC(CO)=CCC3C(C)(C)O2)C(O)=C1	SSQJFGMEZBFMNV-UHFFFAOYSA-N	0.352354	-1.5049	0.0106163	0.888889	1.6846	down	346154	289027	211562	602562	336334	456036	303783	992692	1.42515e+06	1.26889e+06	1.64146e+06	730026
Com_3452_neg	4-Hydroxydebrisoquine	N	C10H13N3O	191.106	190.097	7.76217	[M-H]-	5.557	-	3	C18	Organoheterocyclic compounds	Tetrahydroisoquinolines	-	"59333-79-8"	HMDB0006468	-	-	-	107669	NC(=N)N1CC(O)C2=C(C1)C=CC=C2	AKFURXZANOMQBD-UHFFFAOYSA-N	0.176661	-2.50095	0.0107195	0.916667	1.74962	down	83472.2	46713.6	123264	164810	69507.3	191586	86692.3	388258	676849	1.35678e+06	1.00561e+06	331336
Com_1865_neg	Kyotorphin	N	C15H23N5O4	337.175	336.167	3.07226	[M-H]-	5.35	-	3	C18	Organic acids and derivatives	Carboxylic acids and derivatives	Amino acids, peptides, and analogues	"70904-56-2"	HMDB0005768	C02993	-	-	123804	N[C@@H](CC1=CC=C(O)C=C1)C(=O)N[C@@H](CCCNC(N)=N)C(O)=O	JXNRXNCCROJZFB-RYUDHWBXSA-N	4.44935	2.1536	0.0107599	0.944444	1.82587	up	1.83784e+06	2.68839e+06	937833	2.32261e+06	1.53914e+06	2.36374e+06	1.71904e+06	271503	69811.3	242474	27316.6	297098
Com_4637_neg	3,4,6-Trimethoxyphenanthrene	N	C17H16O3	268.11	267.102	1.36785	[M-H]-	6.437	0.51	2	C18	Benzenoids	Phenanthrenes and derivatives	-	-	-	-	-	-	-	COC1=CC2=C(C=CC3=C2C(=C(C=C3)OC)OC)C=C1	BPLAXUXVTBKFFG-UHFFFAOYSA-N	2.73067	1.44926	0.010873	0.916667	1.63014	up	2.93891e+06	1.0341e+06	1.85037e+06	1.57999e+06	1.68199e+06	578874	699412	504559	346567	231097	418540	1.33897e+06
Com_3760_neg	2-Hydroxy-6-oxonona-2,4-diene-1,9-dioate	N	C9H10O6	214.048	213.04	0.29368	[M-H]-	4.98	0.60	2	C18	Organic acids and derivatives	Keto acids and derivatives	Medium-chain keto acids and derivatives	-	-	C04479	map00360;map01120;map01220	-	-	C(CC(=O)O)C(=O)C=CC=C(C(=O)O)O	RFENOVFRMPRRJI-AFCKVHGPSA-N	2.3124	1.20939	0.0109307	0.916667	1.46521	up	2.57981e+07	3.17359e+07	1.23147e+07	4.06209e+07	4.79095e+07	3.11169e+07	3.09587e+07	1.2303e+07	1.31391e+07	9.10179e+06	8.42348e+06	8.02162e+06
Com_5326_neg	Ser Ile Ser	N	C12H23N3O6	305.159	304.151	1.40095	[M-H]-	5.213	-	3	C18	Organic acids and derivatives	Carboxylic acids and derivatives	Amino acids, peptides, and analogues	-	-	-	-	-	-	CCC(C)C(C(=O)NC(CO)C(=O)O)NC(=O)C(CO)N	UIPXCLNLUUAMJU-JBDRJPRFSA-N	2.20187	1.13873	0.0111833	1	2.06051	up	3.77767e+06	2.28637e+06	2.59611e+06	7.68604e+06	2.83014e+06	2.67426e+06	1.72928e+06	1.6479e+06	1.76494e+06	1.54364e+06	1.859e+06	1.3789e+06
Com_3678_neg	Dihydrolipoamide	N	C8H17NOS2	207.075	206.068	1.97721	[M-H]-	5.07	-	3	C18	Lipids and lipid-like molecules	Fatty Acyls	Fatty amides	"3884-47-7"	HMDB0000985	C00579	map00620;map00280	LMFA08010019	663	OC(=N)CCCCC(S)CCS	VLYUGYAKYZETRF-UHFFFAOYSA-N	0.441814	-1.17849	0.0113602	0.888889	1.04613	down	358241	592488	347848	887448	865772	310464	638332	804680	1.60497e+06	1.38803e+06	1.03175e+06	2.14238e+06
Com_2799_neg	5-(1-Hydroxyethyl)-4-methylthiazole	N	C6H9NOS	143.04	142.033	0.44303	[M-H]-	5.62	0.52	2	C18	Organoheterocyclic compounds	Azoles	Thiazoles	"-"	HMDB0246712	-	-	-	581758	CC(O)C1=C(C)N=CS1	NKLZSLYZLRJWOY-UHFFFAOYSA-N	0.355472	-1.49219	0.0114404	0.916667	1.55583	down	7.14788e+06	3.57992e+06	4.64287e+06	8.15713e+06	5.58832e+06	1.19709e+07	6.64425e+06	1.27134e+07	2.64809e+07	3.72599e+07	1.93743e+07	1.31117e+07
Com_3474_neg	2-Aminoanthracene	N	C14H11N	193.089	192.082	0.28827	[M-H]-	4.833	-	3	C18	Benzenoids	Anthracenes	-	"-"	HMDB0245007	C14417	-	-	11937	NC1=CC2=CC3=CC=CC=C3C=C2C=C1	YCSBALJAGZKWFF-UHFFFAOYSA-N	0.0978019	-3.35399	0.0119915	0.944444	1.77479	down	253378	30796.9	82075.3	222971	63492.7	108211	116641	341112	2.4981e+06	3.13896e+06	1.32198e+06	363476
Com_1494_neg	Phenylalanylmethionine	N	C14H20N2O3S	296.119	295.113	2.44555	[M-H]-	4.808	-	3	C18	Organic acids and derivatives	Carboxylic acids and derivatives	Amino acids, peptides, and analogues	"15080-84-9"	HMDB0029001	-	-	-	7010506	CSCC[C@@H](C(=O)O)NC(=O)[C@H](CC1=CC=CC=C1)N	PYOHODCEOHCZBM-RYUDHWBXSA-N	0.655914	-0.608422	0.0122571	0.944444	1.13266	down	291274	180116	150936	300577	250617	279884	289664	381257	474259	418782	315744	336138
Com_2754_neg	4-Propylphenol	N	C9H12O	136.089	135.081	0.71858	[M-H]-	6.02	0.55	2	C18	Benzenoids	Benzene and substituted derivatives	Phenylpropanes	"645-56-7"	HMDB0032625	C14311	-	-	-	CCCC1=CC=C(C=C1)O	KLSLBUSXWBJMEC-UHFFFAOYSA-N	0.45889	-1.12378	0.0125386	0.888889	1.73122	down	150735	119504	73902.9	81497.3	360330	152335	199719	318904	456033	347847	221592	500634
Com_6287_neg	Acetyl-maltose	N	C14H24O12	384.127	383.121	4.94024	[M-H]-	4.778	-	3	C18	Organic oxygen compounds	Organooxygen compounds	Carbohydrates and carbohydrate conjugates	-	-	C02130	-	-	-	CC(=O)OCC1C(C(C(C(O1)OC2C(OC(C(C2O)O)O)CO)O)O)O	IJVLHLCOMOKFHH-DURRTVQMSA-N	0.181451	-2.46235	0.0127345	0.944444	1.27793	down	24507.1	31982	33259.7	81490.4	20432.9	61917.9	40007.2	150693	185240	184156	96880.4	740594
Com_6513_neg	Shogasulfonic acid C	N	C19H22O8S	410.104	409.098	3.16378	[M-H]-	3.549	-	3	C18	Phenylpropanoids and polyketides	Diarylheptanoids	Linear diarylheptanoids	-	-	-	-	-	-	C1=CC(=C(C=C1CCC(CC(=O)CCC2=CC(=C(C=C2)O)O)S(=O)(=O)O)O)O	IMDXRLLSWYZMEN-UHFFFAOYSA-N	0.0526089	-4.24855	0.0128912	0.888889	1.76704	down	717300	20073.3	563962	201587	164707	605955	463417	2.3885e+07	6.09701e+06	1.66382e+06	1.04214e+07	686089
Com_3820_neg	Glutethimide	N	C13H15NO2	217.11	216.103	0.99125	[M-H]-	5.807	0.54	2	C18	Organoheterocyclic compounds	Piperidines	Phenylpiperidines	"77-21-4"	HMDB0015505	C07489	-	-	-	CCC1(CCC(=O)NC1=O)C2=CC=CC=C2	JMBQKKAJIKAWKF-UHFFFAOYSA-N	0.263559	-1.9238	0.0129084	0.944444	1.8804	down	1.27164e+06	676199	103637	1.06894e+06	364699	2.04164e+06	1.60477e+06	3.39774e+06	3.55656e+06	5.15051e+06	5.44604e+06	1.81409e+06
Com_4848_neg	Floribundine	N	C18H19NO2	281.142	280.132	8.50139	[M-H]-	5.345	0.56	2	C18	Alkaloids and derivatives	Aporphines	-	"3153-55-7"	HMDB0030312	-	-	-	5319512	COC1=C(O)C=C2CCN(C)C3CC4=CC=CC=C4C1=C23	AKXOIHNFHOEPHN-UHFFFAOYSA-N	3.49207	1.80408	0.0130483	0.916667	1.92026	up	1.33371e+06	2.06884e+06	753361	1.58685e+06	1.89357e+06	1.74272e+06	1.63886e+06	262385	39797.8	160878	235124	348768
Com_1128_neg	L-Ascorbic acid 3-sulfate	N	C6H8O9S	255.989	254.981	0.50177	[M-H]-	1.503	0.86	1	C18	Organoheterocyclic compounds	Dihydrofurans	Furanones	"22430-27-9"	HMDB0240641	-	-	-	11425365	C([C@@H]([C@@H]1C(=C(C(=O)O1)O)OS(=O)(=O)O)O)O	FBFZPSQPKNIVMT-ZAFYKAAXSA-N	2.58181	1.36838	0.0132264	0.944444	1.64511	up	2.43405e+07	1.51333e+07	1.8403e+07	2.09447e+07	2.6043e+07	3.11655e+07	1.02564e+07	1.03577e+07	6.50531e+06	2.96466e+06	2.70542e+06	1.98984e+07
Com_4042_neg	N-Methyltyramine sulfate	N	C9H13NO4S	231.057	230.049	0.35815	[M-H]-	5.491	-	3	C18	Organic acids and derivatives	Organic sulfuric acids and derivatives	Arylsulfates	-	-	-	-	-	-	O=S(=O)(O)OC1=CC=C(C=C1)CCNC	CXXUTRUDZSJLCI-UHFFFAOYSA-N	0.353356	-1.50081	0.0134284	0.888889	1.22373	down	9.6729e+06	3.89052e+06	1.88701e+06	5.08206e+06	5.5599e+06	6.44652e+06	4.49484e+06	1.04935e+07	1.77194e+07	1.62897e+07	2.78133e+07	1.52746e+07
Com_6653_neg	2-O-Methylneovibsanin H	N	C26H38O5	430.272	429.267	4.35046	[M-H]-	8.106	0.55	2	C18	Organoheterocyclic compounds	Isobenzofurans	-	-	-	-	-	-	-	CC(=CCCC1(CC(C2=C(C1C=COC(=O)C=C(C)C)C(OC2)CC(=O)C)OC)C)C	OKVYNVXFESMJAD-HJNUEABRSA-N	2.3084	1.20689	0.0135085	0.944444	1.69824	up	1.23349e+06	728746	472514	468143	968837	1.27819e+06	645478	466893	189618	160081	445641	323238
Com_4557_neg	Triethylene glycol diglycidyl ether	N	C12H22O6	262.142	261.134	0.58363	[M-H]-	5.401	-	3	C18	Organoheterocyclic compounds	Epoxides	-	-	-	C19537	-	-	-	C1C(O1)COCCOCCOCCOCC2CO2	UMILHIMHKXVDGH-UHFFFAOYSA-N	0.656122	-0.607964	0.0135375	0.888889	1.21117	down	1.79295e+06	2.16995e+06	1.16578e+06	1.7534e+06	1.44564e+06	2.49702e+06	2.20792e+06	2.04908e+06	2.42465e+06	3.26846e+06	3.22327e+06	3.32468e+06
Com_6269_neg	Ammoresinol	N	C24H30O4	382.214	381.205	5.65625	[M-H]-	8.198	-	3	C18	Lipids and lipid-like molecules	Prenol lipids	Terpene lactones	-	-	C09056	-	-	-	CC(=CCCC(=CCCC(=CCC1=C(C2=C(C=C(C=C2)O)OC1=O)O)C)C)C	BRIROITVQMZRGP-XURGJTJWSA-N	0.399959	-1.32208	0.0137876	0.888889	1.2015	down	5.50195e+06	2.76323e+06	1.14599e+06	4.11082e+06	3.19331e+06	5.50676e+06	5.19335e+06	1.17684e+07	1.59059e+07	6.72139e+06	4.76708e+06	1.12048e+07
Com_6021_neg	3'-Acetylindicine N-oxide	N	C17H27NO7	357.179	356.171	0.06021	[M-H]-	6.039	0.87	2	C18	Alkaloids and derivatives	-	-	-	-	-	-	-	-	CC(C)C(C(C)OC(=O)C)(C(=O)OCC1=CC[N+]2(C1C(CC2)O)[O-])O	PDTXPVYQALLBPN-KQKJURRQSA-N	2.98465	1.57756	0.013937	0.916667	1.75173	up	7.24451e+07	5.56548e+07	4.56434e+07	8.71247e+07	4.07066e+07	8.33246e+07	3.97458e+07	8.56161e+06	8.93835e+06	5.69309e+06	5.36171e+06	6.06589e+07
Com_2016_neg	N-Arachidonylglycine	N	C22H35NO3	361.262	360.254	0.00931	[M-H]-	9.151	-	3	C18	Organic acids and derivatives	Carboxylic acids and derivatives	Amino acids, peptides, and analogues	"179113-91-8"	HMDB0005096	-	-	LMFA08020003	5283389	CCCCC\C=C/C\C=C/C\C=C/C\C=C/CCCC(=O)NCC(O)=O	YLEARPUNMCCKMP-DOFZRALJSA-N	0.447295	-1.1607	0.0139569	0.833333	1.543	down	385883	467474	240586	787497	633165	725800	620103	1.14555e+06	611535	1.65114e+06	1.517e+06	1.69912e+06
Com_2844_neg	1-Octanethiol	N	C8H18S	146.113	145.106	4.25789	[M-H]-	5.059	-	3	C18	Organosulfur compounds	Thiols	Alkylthiols	"-"	HMDB0243979	-	-	-	8144	CCCCCCCCS	KZCOBXFFBQJQHH-UHFFFAOYSA-N	2.13006	1.09089	0.0140072	0.861111	1.02312	up	1.35223e+06	2.35491e+06	1.21076e+06	2.239e+06	3.44773e+06	1.19922e+06	1.6048e+06	1.23044e+06	862562	583750	478658	781352
Com_3942_neg	3-hydroxy-O,5-dimethyl-L-tyrosine	N	C11H15NO4	225.1	224.093	0.95008	[M-H]-	5.089	-	3	C18	Organic acids and derivatives	Carboxylic acids and derivatives	Amino acids, peptides, and analogues	-	-	-	-	-	-	CC1=CC(=CC(=C1OC)O)CC(C(=O)O)N	WCPBEUSWIVLNSK-QMMMGPOBSA-N	0.590908	-0.758996	0.0141161	0.888889	1.19913	down	2.16889e+06	3.02078e+06	1.13639e+06	1.61096e+06	1.97501e+06	1.46909e+06	3.24388e+06	2.73644e+06	4.8703e+06	2.10915e+06	3.56622e+06	2.73441e+06
Com_4342_neg	Aristeromycin M	N	C11H14N4O3	250.107	249.098	5.50689	[M-H]-	5.411	-	3	C18	Nucleosides, nucleotides, and analogues	Nucleoside and nucleotide analogues	-	-	-	-	-	-	-	CC1CC(C(C1O)O)N2C=NC3=C2N=CNC3=O	UZEOAVRGNBAIJW-LWIVVEGESA-N	0.131452	-2.92739	0.0141662	0.861111	1.82202	down	455251	320364	271117	147930	526458	66162.2	304618	405921	3.03843e+06	5.59836e+06	2.95282e+06	1.29632e+06
Com_5959_neg	(-)-Ebelactone B	N	C21H36O4	352.261	351.254	0.18162	[M-H]-	10.273	-	3	C18	Lipids and lipid-like molecules	Prenol lipids	Terpene lactones	-	-	-	-	-	-	CCC1C(OC1=O)C(C)CC(=CC(C)C(=O)C(C)C(C(C)CC)O)C	UNBMQQNYLCPCHS-VYNDPHDASA-N	0.311985	-1.68045	0.014404	0.888889	1.57625	down	765274	397189	574902	2.6836e+06	732960	1.31732e+06	745301	3.4226e+06	2.29786e+06	4.4242e+06	5.59301e+06	4.25917e+06
Com_1841_neg	Cappariloside A	N	C16H18N2O6	334.116	333.112	8.97342	[M-H]-	5.878	-	3	C18	Organic oxygen compounds	Organooxygen compounds	Carbohydrates and carbohydrate conjugates	"229483-41-4"	-	-	-	-	11232900	C1=CC2=C(C(=C1)O[C@H]3[C@@H]([C@H]([C@@H]([C@H](O3)CO)O)O)O)C(=CN2)CC#N	ZVFUTZQNUQUJLW-YMILTQATSA-N	0.224624	-2.15442	0.0144764	0.972222	1.74388	down	618048	433706	23852.4	157087	344619	80554.1	597593	659504	1.49384e+06	2.9989e+06	780285	850511
Com_2143_neg	Cleomiscosin A	N	C20H18O8	386.1	385.091	5.53787	[M-H]-	5.256	-	3	C18	Lignans, neolignans and related compounds	Coumarinolignans	-	"76948-72-6"	-	C09922	-	-	-	COC1=C(C=CC(=C1)C2C(OC3=C4C(=CC(=C3O2)OC)C=CC(=O)O4)CO)O	OCBGWPJNUZMLCA-NVXWUHKLSA-N	3.35477	1.74621	0.0145946	0.888889	1.76198	up	1.08385e+07	2.21146e+07	3.42216e+06	6.75485e+06	3.81097e+06	8.71569e+06	6.28937e+06	1.00219e+06	1.14545e+06	1.20271e+06	2.82617e+06	4.12444e+06
Com_7034_neg	Lucidenic acid P	N	C29H42O8	518.288	517.279	3.73159	[M-H]-	6.723	-	3	C18	Lipids and lipid-like molecules	Prenol lipids	Triterpenoids	-	-	-	-	-	-	CC(CCC(=O)O)C1CC(=O)C2(C1(C(C(=O)C3=C2C(CC4C3(CCC(C4(C)C)O)C)O)OC(=O)C)C)C	QPEKELRREXLZJP-WGULIUFBSA-N	0.18436	-2.4394	0.0145956	0.888889	1.69714	down	328344	74939.8	1.70399e+06	65704	438001	24905.1	403835	1.01378e+06	4.13121e+06	1.12819e+06	4.84928e+06	2.7712e+06
Com_4279_neg	3-[4-(sulfooxy)phenyl]propanoic acid	N	C9H10O6S	246.02	245.01	9.98125	[M-H]-	4.381	-	3	C18	Organic acids and derivatives	Organic sulfuric acids and derivatives	Arylsulfates	"-"	HMDB0125171	-	-	-	49844036	OC(=O)CCC1=CC=C(OS(O)(=O)=O)C=C1	YKAVCSNFDHAGEG-UHFFFAOYSA-N	2.11505	1.08069	0.0146625	0.888889	1.74595	up	1.41273e+06	1.00767e+06	931009	1.31322e+06	748750	2.09804e+06	1.10495e+06	908786	379713	358878	526336	272746
Com_4619_neg	Formycin A	N	C10H13N5O4	267.097	266.091	6.85	[M-H]-	1.427	-	3	C18	Organic oxygen compounds	Organooxygen compounds	Carbohydrates and carbohydrate conjugates	"6742-12-7"	HMDB0252448	-	-	-	265953	NC1=NC=NC2=C(NN=C12)C1OC(CO)C(O)C1O	KBHMEHLJSZMEMI-UHFFFAOYSA-N	2.48043	1.31059	0.0147083	0.888889	1.8878	up	8.91985e+06	1.12443e+07	3.69816e+06	6.54015e+06	1.09048e+07	4.34564e+06	5.42431e+06	1.16045e+06	5.81633e+06	2.50905e+06	1.43982e+06	2.05529e+06
Com_5244_neg	Pyronine Y	N	C17H19ClN2O	302.119	301.111	0.31421	[M-H]-	7.788	-	3	C18	Organoheterocyclic compounds	Benzopyrans	1-benzopyrans	-	-	-	-	-	-	CN(C)C1=CC2=C(C=C1)C=C3C=CC(=[N+](C)C)C=C3O2.[Cl-]	INCIMLINXXICKS-UHFFFAOYSA-M	2.87665	1.52439	0.0147563	0.972222	1.58854	up	9.12257e+06	1.14235e+07	8.5611e+06	6.96201e+06	5.76913e+06	7.74678e+06	6.71627e+06	2.62958e+06	1.50718e+06	535037	1.18349e+06	4.66554e+06
Com_6650_neg	Dendroside F	N	C21H34O9	430.22	429.217	8.69898	[M-H]-	8.762	-	3	C18	Lipids and lipid-like molecules	Prenol lipids	Terpene glycosides	-	-	-	-	-	-	CC(C)C1C2C3CCC(C3(C(C1OC2=O)O)C)COC4C(C(C(C(O4)CO)O)O)O	JEPAHIDPGWPTQK-QPJLQBPISA-N	0.24138	-2.05062	0.0148963	0.916667	1.62337	down	84164.9	188841	310719	56569.2	84706.4	46734.5	113442	356575	244159	444754	582652	1.4556e+06
Com_480_neg	D-(-)-3-Phosphoglyceric acid disodium salt	N	C3H7O7P	185.993	184.985	1.15707	[M-H]-	2.073	0.94	1	C18	Organic oxygen compounds	Organooxygen compounds	Carbohydrates and carbohydrate conjugates	"80731-10-8"	HMDB0060180	C00197	map00010;map00030;map00260;map00561;map00630;map00680;map00710;map01060;map01061;map01062;map01063;map01064;map01065;map01066;map01070;map01100;map01110;map01120;map01130;map01200	-	439183	C(C(C(=O)O)O)OP(=O)(O)O	OSJPPGNTCRNQQC-UWTATZPHSA-N	0.312743	-1.67695	0.0149231	0.972222	1.83648	down	2.89101e+08	1.28605e+07	1.01262e+08	5.61001e+07	5.30586e+07	1.24315e+08	2.13438e+08	4.2019e+08	4.12996e+08	2.89238e+08	3.11606e+08	3.8838e+08
Com_2657_neg	5-Methyl-2-thiophenecarboxaldehyde	N	C6H6OS	126.014	125.006	3.90992	[M-H]-	1.503	-	3	C18	Organoheterocyclic compounds	Thiophenes	2,5-disubstituted thiophenes	"13679-70-4"	HMDB0032431	-	-	-	61663	CC1=CC=C(S1)C=O	VAUMDUIUEPIGHM-UHFFFAOYSA-N	1.76004	0.815606	0.0149795	0.916667	1.15284	up	9.05795e+06	8.37563e+06	7.23662e+06	5.82451e+06	1.41349e+07	9.7301e+06	8.98283e+06	5.38673e+06	3.59188e+06	3.10091e+06	5.79521e+06	4.02797e+06
Com_4187_neg	2,5-Dimethoxy-4-(ethylthio)phenethylamine	N	C12H19NO2S	241.114	240.107	3.26911	[M-H]-	5.38	-	3	C18	Benzenoids	Benzene and substituted derivatives	Methoxybenzenes	"207740-24-7"	HMDB0245594	-	-	-	12074193	CCSC1=C(OC)C=C(CCN)C(OC)=C1	HCWQGDLBIKOJPM-UHFFFAOYSA-N	0.229115	-2.12586	0.015013	0.888889	1.78891	down	93270.2	71867.9	54926	505934	22326.4	374541	539637	304345	1.53989e+06	1.29382e+06	1.02528e+06	197908
Com_931_neg	Muramic acid	N	C9H17NO7	251.101	232.082	1.16295	[M-H-H2O]-	2.636	0.80	1	C18	Organic oxygen compounds	Organooxygen compounds	Carbohydrates and carbohydrate conjugates	"1114-41-6"	-	-	-	-	92864	CC(C(=O)O)OC(C(C=O)N)C(C(CO)O)O	ZZHZYDXMAKUKNS-OZRXBMAMSA-N	0.634185	-0.657024	0.0150963	0.888889	1.71471	down	7.18426e+06	5.81078e+06	5.8662e+06	7.81124e+06	1.22488e+07	7.41643e+06	9.89141e+06	8.45094e+06	1.3473e+07	1.84181e+07	1.10956e+07	1.17375e+07
Com_7252_neg	Unguisin C	N	C40H54N8O8	774.406	773.395	5.03091	[M-H]-	5.537	-	3	C18	Organic acids and derivatives	Carboxylic acids and derivatives	Amino acids, peptides, and analogues	-	-	-	-	-	-	CC1C(=O)NC(C(=O)NC(C(=O)NC(C(=O)NC(C(=O)NC(C(=O)NCCCC(=O)N1)CC2=CNC3=CC=CC=C32)CO)C(C)C)CC4=CC=CC=C4)C(C)C	DYUXTXRHHWGWDU-FAPNWWIJSA-N	0.151945	-2.71838	0.0151136	0.861111	1.69451	down	391693	298233	51469.8	106285	156795	39279.9	201810	1.53128e+06	1.78702e+06	1.4358e+06	1.77088e+06	142505
Com_5350_neg	Glutathione	N	C10H17N3O6S	307.084	306.075	4.73089	[M-H]-	4.819	-	3	C18	Organic acids and derivatives	Carboxylic acids and derivatives	Amino acids, peptides, and analogues	"70-18-8"	HMDB0000125	C00051	map00270;map00480;map01100;map02010;map04216;map04918;map04976	-	-	C(CC(=O)NC(CS)C(=O)NCC(=O)O)C(C(=O)O)N	RWSXRVCMGQZWBV-WDSKDSINSA-N	0.114181	-3.1306	0.0151551	0.888889	1.86047	down	371949	120707	387883	907958	288652	1.14295e+06	307679	1.57417e+06	9.94949e+06	9.81349e+06	3.88129e+06	2.67546e+06
Com_918_neg	Kifunensine	N	C8H12N2O6	232.07	231.062	0.33735	[M-H]-	1.626	-	3	C18	Organic acids and derivatives	Carboxylic acids and derivatives	Amino acids, peptides, and analogues	"109944-15-2"	HMDB0253800	-	-	-	3829	OCC1C(O)C(O)C(O)C2NC(=O)C(=O)N12	OIURYJWYVIAOCW-UHFFFAOYSA-N	0.240795	-2.05413	0.0151793	0.888889	1.33219	down	573787	368916	219814	935851	216416	356758	252188	1.32695e+06	1.91333e+06	2.11458e+06	2.20775e+06	3.27991e+06
Com_6087_neg	Cudraphenone A	N	C23H24O4	364.167	363.16	1.55129	[M-H]-	6.835	-	3	C18	Benzenoids	Benzene and substituted derivatives	Benzophenones	-	-	-	-	-	-	CC(=CCC1=C(C=CC=C1O)C(=O)C2=C(C=C3C(=C2)C=CC(O3)(C)C)O)C	KOJDUQIWHNYJEM-UHFFFAOYSA-N	3.2913	1.71866	0.0152151	0.888889	1.88115	up	1.49686e+06	311263	634999	1.93636e+06	1.89065e+06	698594	439833	392754	151441	374266	230112	528913
Com_6472_neg	plakortolide S	N	C24H36O5	404.256	403.245	9.53428	[M-H]-	5.357	-	3	C18	Benzenoids	Phenols	1-hydroxy-2-unsubstituted benzenoids	-	-	-	-	-	-	CC1(CC2(C(CC(=O)O2)OO1)C)CCCCCCCCCCC3=CC=C(C=C3)O	HTLXDQKFQAWFHV-YFNKSVMNSA-N	2.76667	1.46815	0.0152587	0.916667	1.70021	up	1.03274e+06	850171	496733	1.30744e+06	1.23081e+06	2.12507e+06	1.17203e+06	117648	372296	128837	423888	330955
Com_3815_neg	Tyramine-O-sulfate	N	C8H11NO4S	217.041	216.033	0.65226	[M-H]-	3.64	0.51	2	C18	Organic acids and derivatives	Organic sulfuric acids and derivatives	Arylsulfates	"30223-92-8"	HMDB0006409	-	-	-	153005	NCCC1=CC=C(OS(O)(=O)=O)C=C1	DYDUXGMDSXJQFT-UHFFFAOYSA-N	0.55251	-0.855928	0.0154711	0.888889	1.01689	down	2.85774e+07	2.25777e+07	1.17257e+07	2.97758e+07	2.73727e+07	3.57698e+07	4.59012e+07	2.69676e+07	5.71234e+07	6.51979e+07	5.05976e+07	3.61965e+07
Com_7123_neg	Tenuiphenone D	N	C38H66O4	586.496	585.487	3.66536	[M-H]-	10.538	0.85	2	C18	Organic oxygen compounds	Organooxygen compounds	Carbonyl compounds	-	-	-	-	-	-	CCCCCC=CCCCCCCCCCCCCCCCCCCCCCCCCC(=O)C1=C(C=C(C=C1O)O)O	QNIDYLJFDHXBDR-SREVYHEPSA-N	0.219983	-2.18453	0.0155569	0.944444	1.65953	down	242837	38226.8	342242	120270	402163	1.01669e+06	3.3918e+06	1.93484e+06	505314	1.04816e+06	464671	2.48518e+06
Com_4715_neg	Mopidralazine	N	C14H19N5O	273.159	272.15	5.11614	[M-H]-	6.318	-	3	C18	Organic nitrogen compounds	Organonitrogen compounds	Amines	"75841-82-6"	HMDB0254879	-	-	-	71143	CC1=CC=C(C)N1NC1=NN=C(C=C1)N1CCOCC1	JBVCSNJKVNKDHK-UHFFFAOYSA-N	0.556752	-0.844893	0.0157297	0.888889	1.43109	down	1.38141e+07	1.23661e+07	8.58248e+06	1.43109e+07	1.81622e+07	1.60827e+07	1.29617e+07	3.14491e+07	3.02532e+07	2.14473e+07	3.46964e+07	1.88432e+07
Com_6631_neg	gardneramine-N(4)-oxide	N	C23H28N2O6	428.195	427.183	9.43444	[M-H]-	5.097	-	3	C18	Organoheterocyclic compounds	Indoles and derivatives	Indoles	-	-	-	-	-	70697910	COCC=C1C[N+]2(C3CC1C4C2CC35C6=C(C(=CC(=C6OC)OC)OC)N=C5OC4)[O-]	KYRGYFIBUVLRAO-WBZVWLCISA-N	0.570602	-0.809444	0.0157555	0.888889	1.69149	down	4.67671e+06	3.04379e+06	2.94954e+06	5.81582e+06	3.01463e+06	4.03538e+06	3.87276e+06	9.02883e+06	6.92575e+06	9.81669e+06	6.75412e+06	4.84929e+06
Com_3563_neg	N,N-Dimethyl-N'-phenylsulfamide	N	C8H12N2O2S	200.062	199.055	0.1832	[M-H]-	4.79	-	3	C18	Benzenoids	Benzene and substituted derivatives	Sulfanilides	"4710-17-2"	-	-	-	-	78441	O=S(=O)(NC=1C=CC=CC1)N(C)C	QCDQDISRALTLNQ-UHFFFAOYSA-N	0.221947	-2.17171	0.0159729	0.888889	1.5213	down	522878	32850.6	116895	388631	183355	341980	478677	1.81392e+06	1.16254e+06	1.78411e+06	1.68595e+06	223285
Com_4711_neg	(2,5-Dioxopyrrolidin-1-yl) 5-(2-hydroxyethoxy)-4-oxopentanoate	N	C11H15NO7	273.085	272.078	0.04385	[M-H]-	5.031	-	3	C18	Organic acids and derivatives	Keto acids and derivatives	Gamma-keto acids and derivatives	"-"	HMDB0242493	-	-	-	127583	OCCOCC(=O)CCC(=O)ON1C(=O)CCC1=O	OVPTZXRXNNJKSJ-UHFFFAOYSA-N	2.09584	1.06753	0.0162316	0.944444	1.47888	up	2.59922e+07	1.39373e+07	3.19268e+07	2.7048e+07	2.76909e+07	2.70925e+07	2.09547e+07	5.05426e+06	1.13093e+07	8.87677e+06	5.9923e+06	2.11427e+07
Com_2291_neg	Guanosine 5'-diphosphate	N	C10H15N5O11P2	443.024	442.017	0.27298	[M-H]-	1.593	0.75	1	C18	Nucleosides, nucleotides, and analogues	Purine nucleotides	Purine ribonucleotides	"146-91-8"	HMDB0001201	C00035	map00230;map01100;map03013;map04014;map04015;map04144	-	8977	NC1=NC2=C(N=CN2[C@@H]2O[C@H](COP(O)(=O)OP(O)(O)=O)[C@@H](O)[C@H]2O)C(=O)N1	QGWNDRXFNXRZMB-UUOKFMHZSA-N	0.369865	-1.43493	0.0163818	1	1.70997	down	5.17877e+06	2.29894e+06	2.05636e+06	518464	3.6802e+06	4.39831e+06	5.63751e+06	7.55815e+06	7.47915e+06	1.01393e+07	7.25655e+06	1.095e+07
Com_2696_neg	6-Chlorohexanenitrile	N	C6H10ClN	131.05	130.042	3.36236	[M-H]-	5.33	-	3	C18	Organic nitrogen compounds	Organonitrogen compounds	Organic cyanides	"-"	HMDB0247047	-	-	-	-	ClCCCCCC#N	PLKNMBFMTVKLEW-UHFFFAOYSA-N	0.580194	-0.785394	0.0164251	0.888889	1.45988	down	209916	380102	143126	201089	131857	187907	311332	371138	301002	226962	398219	552688
Com_6121_neg	3'-O-Methyl-(-)-epicatechin-7-O-sulphate	N	C16H16O8S	368.057	367.051	4.15905	[M-H]-	4.87	-	3	C18	Phenylpropanoids and polyketides	Flavonoids	Flavans	"-"	HMDB0029177	-	-	-	134159847	COC1=CC(=CC=C1O)C1OC2=C(CC1O)C(O)=CC(OS(O)=O)=C2	HWSSTYCNIRKMBH-UHFFFAOYSA-N	0.635547	-0.65393	0.0166137	0.833333	1.72644	down	2.18818e+06	1.68961e+06	2.60445e+06	2.59588e+06	3.13366e+06	1.96747e+06	2.56518e+06	4.06418e+06	4.89391e+06	3.84941e+06	4.50949e+06	2.42814e+06
Com_2497_neg	17-Hydroxy sprengerinin C	N	C44H70O17	870.461	869.449	5.70671	[M-H]-	4.631	-	3	C18	Lipids and lipid-like molecules	Steroids and steroid derivatives	Steroidal glycosides	"1029017-75-1"	-	-	-	-	71522133	C[C@@H]1CC[C@@]2([C@H]([C@]3([C@@H](O2)C[C@@H]4[C@@]3(CC[C@H]5[C@H]4CC=C6[C@@]5(CC[C@@H](C6)O[C@H]7[C@@H]([C@H]([C@@H]([C@H](O7)CO)O[C@H]8[C@@H]([C@H]([C@@H](CO8)O)O)O)O)O[C@H]9[C@@H]([C@@H]([C@H]([C@@H](O9)C)O)O)O)C)C)O)C)OC1	MXFOMMHAIRXMFQ-CISCJPSASA-N	0.486208	-1.04036	0.0166651	0.861111	1.59486	down	572668	377173	198805	280528	679678	183762	495659	1.24349e+06	916014	582799	922443	554892
Com_6940_neg	Lemnabourside B	N	C28H44O7	492.309	491.302	0.85946	[M-H]-	7.147	-	3	C18	Lipids and lipid-like molecules	Prenol lipids	Diterpenoids	-	-	-	-	-	-	CC1=CC2C(CC1)C(=CCC2C(C)CCCC(C)C3OCC4C(C(C(C(O4)O3)O)OC(=O)C)O)C	RRGFNINTSUEEEO-MSERXJCRSA-N	2.49205	1.31733	0.0170877	0.888889	1.74999	up	1.41072e+07	1.38611e+07	1.24776e+07	1.03921e+07	1.7785e+07	2.96557e+07	1.50044e+07	5.93776e+06	1.9885e+06	2.22055e+06	5.67021e+06	8.61538e+06
Com_4795_neg	D-Erythroascorbic acid 1'-a-D-xylopyranoside	N	C10H14O9	278.064	277.058	5.87845	[M-H]-	5.298	-	3	C18	Organic oxygen compounds	Organooxygen compounds	Carbohydrates and carbohydrate conjugates	"174339-85-6"	HMDB0033626	-	-	-	131751465	OC1COC(OCC2OC(=O)C(O)=C2O)C(O)C1O	CMPVKMSVRPPYHP-UHFFFAOYSA-N	0.390132	-1.35797	0.0171586	1	1.49913	down	553356	132078	673871	754003	914631	781733	926560	1.69155e+06	1.73877e+06	3.00475e+06	1.03309e+06	1.37037e+06
Com_5117_neg	DHAP(8:0)	N	C11H21O7P	296.102	295.093	6.793	[M-H]-	2.217	-	3	C18	Organic oxygen compounds	Organooxygen compounds	Carbonyl compounds	"-"	HMDB0011685	-	-	-	53481029	CCCCCCCC(=O)OCC(=O)COP(O)(O)=O	PQQGELFARUCGEM-UHFFFAOYSA-N	1.84081	0.880338	0.0172962	0.916667	1.04048	up	6.14976e+07	5.90373e+07	4.25007e+07	2.80695e+07	4.62181e+07	3.2774e+07	1.1793e+07	2.48794e+07	3.09109e+07	1.64184e+07	4.17461e+07	2.09799e+07
Com_1781_neg	N6-Methyladenosine	N	C11H15N5O4	281.112	326.111	1.18546	[M+HCOOH-H]-	5.029	-	3	C18	Nucleosides, nucleotides, and analogues	Purine nucleosides	-	"1867-73-8"	HMDB0004044	-	-	-	102175	CNC1=NC=NC2=C1N=CN2[C@@H]1O[C@H](CO)[C@@H](O)[C@H]1O	VQAYFKKCNSOZKM-IOSLPCCCSA-N	0.0948735	-3.39785	0.0177046	0.944444	1.8956	down	3.38905e+06	2.96384e+06	2.55461e+06	2.51715e+06	3.66264e+06	4.00165e+06	3.40219e+06	6.66112e+07	4.90668e+07	2.40694e+07	5.35904e+07	4.46409e+06
Com_5338_neg	Starch acetate	N	C12H18O9	306.095	305.089	4.56605	[M-H]-	4.778	-	3	C18	Organic acids and derivatives	Carboxylic acids and derivatives	Tricarboxylic acids and derivatives	"9045-28-7"	HMDB0029891	-	-	-	19958317	CC(=O)OCC1OC(O)C(OC(C)=O)C(OC(C)=O)C1O	LFSNZQYOCQSGEL-UHFFFAOYSA-N	0.57848	-0.789661	0.0177415	0.861111	1.19245	down	521878	317331	497059	639672	526336	782612	851281	918279	1.02124e+06	1.0669e+06	1.34471e+06	476072
Com_3348_neg	2-(Acetamidomethylene)succinate	N	C7H9NO5	187.048	186.041	0.51942	[M-H]-	5.167	0.61	2	C18	Lipids and lipid-like molecules	Fatty Acyls	Fatty acids and conjugates	-	-	C01215	map00750;map01120	-	-	CC(=O)NC=C(CC(=O)O)C(=O)O	CPBSBMPDIRRVGP-HYXAFXHYSA-N	0.267621	-1.90174	0.0180535	0.888889	1.59942	down	3.4989e+06	3.20484e+06	5.32961e+06	1.73666e+07	6.11869e+06	1.27038e+07	1.00128e+07	2.16236e+07	4.28263e+07	7.57861e+07	2.06967e+07	9.24399e+06
Com_1744_neg	Uridine 5'-monophosphate	N	C9H13N2O9P	324.036	323.028	1.14379	[M-H]-	1.875	0.76	1	C18	Nucleosides, nucleotides, and analogues	Pyrimidine nucleotides	Pyrimidine ribonucleotides	"58-97-9"	HMDB0000288	C00105	map00240;map01100	-	6030	O[C@H]1[C@@H](O)[C@@H](O[C@@H]1COP(O)(O)=O)N1C=CC(=O)NC1=O	DJJCXFVJDGTHFX-XVFCMESISA-N	0.107408	-3.21883	0.0182073	1	1.71894	down	7.58589e+06	1.01245e+07	8.80863e+06	1.44003e+07	1.43697e+07	6.86815e+06	1.5594e+07	3.88749e+07	5.99201e+07	3.19079e+07	4.06691e+08	2.57149e+07
Com_1599_neg	(-)-Epigallocatechin	N	C15H14O7	306.074	305.066	0.58495	[M-H]-	5.135	0.99	1	C18	Phenylpropanoids and polyketides	Flavonoids	Flavans	"970-74-1"	HMDB0038361	C12136	map00941;map01110	LMPK12020004	72277	O[C@@H]1CC2=C(O)C=C(O)C=C2O[C@@H]1C1=CC(O)=C(O)C(O)=C1	XMOCLSLCDHWDHP-IUODEOHRSA-N	397.655	8.63537	0.0182726	0.888889	1.75094	up	5.74871e+06	3.83802e+08	5.92677e+08	586087	8.16438e+08	867642	246326	2.22572e+06	308988	57550.7	21513.7	1.66673e+06
Com_1810_neg	Coumarin 521	N	C17H17NO3	283.121	328.119	0.16957	[M+HCOOH-H]-	6.79	-	3	C18	Phenylpropanoids and polyketides	Coumarins and derivatives	-	"55804-67-6"	-	-	-	-	72655	CC(=O)C1=CC2=CC3=C4C(=C2OC1=O)CCCN4CCC3	JBPCDMSEJVCNGV-UHFFFAOYSA-N	1.59786	0.676139	0.0183467	0.888889	1.63663	up	5.68688e+06	2.80835e+06	2.91098e+06	3.76452e+06	4.44426e+06	3.69238e+06	4.29878e+06	2.29639e+06	1.77126e+06	1.86806e+06	1.90485e+06	2.44729e+06
Com_3159_neg	ANILINE-2-SULFONIC ACID	N	C6H7NO3S	173.015	172.007	0.09842	[M-H]-	5.369	0.52	2	C18	Benzenoids	Benzene and substituted derivatives	Benzenesulfonic acids and derivatives	-	-	-	-	-	-	O=S(=O)(O)C=1C=CC=CC1N	ZMCHBSMFKQYNKA-UHFFFAOYSA-N	0.619723	-0.690304	0.0185692	0.944444	1.40533	down	1.66303e+07	9.45152e+06	1.86468e+07	2.27362e+07	1.69862e+07	2.44271e+07	2.47619e+07	3.19015e+07	3.04234e+07	4.31613e+07	2.48585e+07	2.05816e+07
Com_1866_neg	N-linoleoylglycine	N	C20H35NO3	337.262	336.254	0.11351	[M-H]-	9.176	0.63	1	C18	Organic acids and derivatives	Carboxylic acids and derivatives	Amino acids, peptides, and analogues	"2764-03-6"	-	-	-	-	6433346	CCCCCC=CCC=CCCCCCCCC(=O)NCC(=O)O	YCRHZEHWEYAHCO-HZJYTTRNSA-N	0.38122	-1.39131	0.018597	0.888889	1.46644	down	280472	473012	231724	611884	965207	664424	508775	1.45415e+06	754415	2.44971e+06	2.17754e+06	1.11962e+06
Com_5568_neg	Avenanthramide L	N	C18H15NO5	325.095	324.091	9.91827	[M-H]-	5.745	-	3	C18	Benzenoids	Benzene and substituted derivatives	Benzoic acids and derivatives	"172549-38-1"	HMDB0033193	-	-	-	101688490	OC(=O)C1=C(NC(=O)\C=C\C=C\C2=CC=C(O)C=C2)C=CC(O)=C1	FRNDILDQFSAXAR-ZPUQHVIOSA-N	0.192216	-2.3792	0.0185989	0.916667	1.09589	down	591426	261853	107934	246872	614938	369995	265482	1.48075e+06	1.04556e+06	1.06144e+06	1.69004e+06	5.86589e+06
Com_3665_neg	4,6-O-Ethylidene-D-glucose	N	C8H14O6	206.079	205.071	2.34455	[M-H]-	1.598	0.60	2	C18	Organoheterocyclic compounds	Dioxanes	1,3-dioxanes	"-"	HMDB0246615	-	-	-	18534704	CC1OCC(O)C(O1)C(O)C(O)C=O	CYJNDOQNVXFIJC-UHFFFAOYSA-N	1.87179	0.904416	0.0191642	0.861111	1.25326	up	2.74718e+06	2.01501e+06	1.90877e+06	4.24786e+06	5.09831e+06	3.37943e+06	2.8318e+06	2.15584e+06	975612	1.32059e+06	1.59097e+06	1.48777e+06
Com_7150_neg	Unnarmicin A	N	C36H50N4O6	634.373	633.365	1.45055	[M-H]-	7.193	0.65	2	C18	Organic acids and derivatives	Peptidomimetics	Depsipeptides	-	-	-	-	-	-	CCCC1CC(=O)NC(C(=O)NC(C(=O)NC(C(=O)NC(C(=O)O1)CC2=CC=CC=C2)CC(C)C)CC3=CC=CC=C3)CC(C)C	NATXEXVBDCHDQS-NBCLCUQJSA-N	5.67927	2.50571	0.0193566	0.944444	1.77802	up	6.7019e+06	5.01273e+06	9.54138e+06	2.7302e+06	1.23349e+06	5.43535e+06	1.85449e+06	25333.9	522538	367199	1.65874e+06	969402
Com_2386_neg	LPC(12:0)	N	C20H43NO7P+	440.278	484.268	0.80689	[M+HCOOH-H]-	7.769	0.75	1	C18	Lipids and lipid-like molecules	Glycerophospholipids	Glycerophosphocholines	"20559-18-6"	HMDB0240697	-	-	LMGP01050009	460605	CCCCCCCCCCCC(=O)OCC(COP(=O)(O)OCC[N+](C)(C)C)O	BWKILASWCLJPBO-LJQANCHMSA-O	0.349813	-1.51534	0.0193575	0.888889	1.59011	down	305355	942701	194943	1.38881e+06	533752	1.03044e+06	1.70507e+06	939058	2.64337e+06	4.55494e+06	1.68141e+06	1.04286e+06
Com_5169_neg	Nortopsentin D	N	C19H14N4	298.122	297.117	8.8593	[M-H]-	5.072	-	3	C18	Organoheterocyclic compounds	Indoles and derivatives	Indoles	-	-	-	-	-	-	C1=CC=C2C(=C1)C(=CN2)C3=CN=C(N3)C4=CNC5=CC=CC=C54	WTHCAOFPCFIQLF-UHFFFAOYSA-N	1.69237	0.759041	0.0196894	0.888889	1.08053	up	2.41744e+07	1.83351e+07	8.50211e+06	1.38195e+07	1.41485e+07	1.69768e+07	1.06528e+07	7.54502e+06	1.03753e+07	1.05799e+07	5.86806e+06	1.16784e+07
Com_2288_neg	(-)-Catechin gallate	N	C22H18O10	442.09	441.083	0.24977	[M-H]-	5.431	0.97	1	C18	Phenylpropanoids and polyketides	Flavonoids	Flavans	"130405-40-2"	HMDB0029255	-	-	LMPK12020091	6419835	OC1=CC2=C(C[C@@H](OC(=O)C3=CC(O)=C(O)C(O)=C3)[C@@H](O2)C2=CC(O)=C(O)C=C2)C(O)=C1	LSHVYAFMTMFKBA-CTNGQTDRSA-N	63.3437	5.98513	0.0200092	0.888889	1.61438	up	192843	1.43538e+07	1.01871e+07	222155	4.22935e+07	895872	321688	443427	28512.2	29079.2	111667	141428
Com_6671_neg	Eleganin	N	C22H26O9	434.158	433.146	9.25588	[M-H]-	5.586	0.51	2	C18	Lipids and lipid-like molecules	Prenol lipids	Terpene lactones	-	-	C09401	-	-	-	CC(=CCOC(=O)C)C(=O)OC1CC2(C(O2)C3C(O3)C(=CC4C1C(=C)C(=O)O4)CO)C	RPCAPUZHOOCZMO-ALPYKIIRSA-N	0.231013	-2.11396	0.0200424	0.833333	1.08005	down	867736	556660	562827	420197	391263	409528	349811	1.27593e+06	3.45062e+06	2.06226e+06	1.96767e+06	4.78131e+06
Com_1667_neg	Palmitoylglycine	N	C18H35NO3	313.262	312.254	0.22837	[M-H]-	9.496	0.76	1	C18	Organic acids and derivatives	Carboxylic acids and derivatives	Amino acids, peptides, and analogues	"2441-41-0"	HMDB0013034	-	-	LMFA08020079	151008	CCCCCCCCCCCCCCCC(=O)NCC(O)=O	KVTFEOAKFFQCCX-UHFFFAOYSA-N	0.629539	-0.667632	0.0200752	0.888889	1.57923	down	2.70582e+06	2.62127e+06	1.56894e+06	2.29291e+06	2.66569e+06	2.26843e+06	2.67112e+06	5.13907e+06	2.34924e+06	3.60923e+06	3.72125e+06	4.94407e+06
Com_1763_neg	2-O-a-L-Fucopyranosyl-galactose	N	C12H22O10	326.121	325.111	8.4425	[M-H]-	8.898	1.00	2	C18	Organic oxygen compounds	Organooxygen compounds	Carbohydrates and carbohydrate conjugates	"16741-18-7"	HMDB0029523	C08244	-	-	5184980	CC1C(C(C(C(O1)OC2C(C(C(OC2O)CO)O)O)O)O)O	VSRVRBXGIRFARR-UHFFFAOYSA-N	2.57294	1.36342	0.0202073	0.833333	1.52522	up	5.71538e+06	5.88614e+06	2.10141e+06	5.59124e+06	1.13435e+07	8.10359e+06	6.86151e+06	2.61404e+06	1.23505e+06	843246	1.00393e+06	2.49946e+06
Com_3840_neg	Mephenytoin	N	C12H14N2O2	218.106	217.098	0.59404	[M-H]-	5.293	0.52	2	C18	Organoheterocyclic compounds	Azolidines	Imidazolidines	"50-12-4"	HMDB0014673	-	-	-	-	CCC1(NC(=O)N(C)C1=O)C1=CC=CC=C1	GMHKMTDVRCWUDX-UHFFFAOYSA-N	2.08151	1.05763	0.0202141	0.916667	1.76295	up	6.01682e+06	5.45658e+06	1.87811e+06	5.38863e+06	4.75914e+06	4.97647e+06	4.28812e+06	1.21474e+06	1.33645e+06	3.07397e+06	1.16748e+06	2.59956e+06
Com_2902_neg	S-Methyl benzenecarbothioate	N	C8H8OS	152.03	151.023	6.17762	[M-H]-	5.3	-	3	C18	Benzenoids	Benzene and substituted derivatives	Benzoic acids and derivatives	"5925-68-8"	HMDB0029694	-	-	-	80024	CSC(=O)C1=CC=CC=C1	RQVWTMCUTHKGCM-UHFFFAOYSA-N	3.64188	1.86468	0.0202182	0.861111	1.41673	up	5.41752e+06	2.3031e+07	2.51165e+06	5.24698e+06	6.6421e+06	3.59463e+06	9.50526e+06	916739	328779	454962	121853	1.42514e+06
Com_2074_neg	Casticin	N	C19H18O8	374.1	373.096	8.82982	[M-H]-	8.459	-	3	C18	Phenylpropanoids and polyketides	Flavonoids	O-methylated flavonoids	"479-91-4"	HMDB0030660	-	-	LMPK12113010	5315263	COC1=C(O)C=C(C=C1)C1=C(OC)C(=O)C2=C(O)C(OC)=C(OC)C=C2O1	PJQLSMYMOKWUJG-UHFFFAOYSA-N	2.69037	1.4278	0.0203202	0.833333	1.50841	up	665839	933586	116267	834637	510338	969210	1.2139e+06	86895.3	54950.1	30689	76397.6	35062.9
Com_6334_neg	Macarangioside F	N	C19H32O8	388.21	387.203	0.52163	[M-H]-	6.143	0.62	2	C18	Lipids and lipid-like molecules	Fatty Acyls	Fatty acyl glycosides	-	-	-	-	-	-	CC(CCC1C2(CC(=O)CC1(OC2)C)C)OC3C(C(C(C(O3)CO)O)O)O	NHBZLCKNKDGZTQ-LJYGAXLVSA-N	0.248703	-2.00751	0.020483	0.861111	1.62482	down	1.55865e+06	2.31549e+06	1.09828e+06	2.00018e+06	2.29672e+06	2.6744e+06	1.29654e+06	3.7791e+06	1.10931e+07	9.58126e+06	1.38004e+07	8.4737e+06
Com_2427_neg	Ganoderic acid A	N	C30H44O7	516.309	515.303	2.74284	[M-H]-	5.602	-	3	C18	Lipids and lipid-like molecules	Prenol lipids	Triterpenoids	"81907-62-2"	HMDB0034931	-	-	LMST01010391	14109402	CC(CC(=O)CC(C)C(O)=O)C1CC(O)C2(C)C3=C(C(=O)CC12C)C1(C)CCC(=O)C(C)(C)C1CC3O	DYOKDAQBNHPJFD-UHFFFAOYSA-N	0.511522	-0.96713	0.0208266	0.888889	1.72635	down	9.89599e+06	3.98725e+06	4.26638e+06	6.39049e+06	8.78097e+06	1.62233e+07	9.88614e+06	1.72209e+07	1.98832e+07	2.43713e+07	1.50066e+07	1.04885e+07
Com_2364_neg	Dihydrowithaferin A	N	C28H40O6	472.282	471.275	0.41346	[M-H]-	7.643	-	3	C18	Lipids and lipid-like molecules	Steroids and steroid derivatives	Steroid lactones	"5589-41-3"	-	-	-	-	418033	CC1=C(C(=O)OC(C1)C(C)C2CCC3C2(CCC4C3CC5C6(C4(C(=O)CCC6O)C)O5)C)CO	YRXCLNDPESBJHL-UHFFFAOYSA-N	0.179234	-2.48008	0.0208993	0.916667	1.7154	down	190768	251463	313130	17762.3	171291	22471.6	318975	2.38579e+06	739425	397945	1.3778e+06	174596
Com_6902_neg	Paeonin B	N	C23H28O11	480.163	479.156	0.27659	[M-H]-	5.664	-	3	C18	Lipids and lipid-like molecules	Prenol lipids	Terpene glycosides	-	-	-	-	-	-	CC12CC3(C4CC1(C4(C(O2)O3)COC(=O)C5=CC=CC=C5)OC6C(C(C(C(O6)CO)O)O)O)O	YKRGDOXKVOZESV-COKHGNMNSA-N	0.203753	-2.29511	0.0209732	0.861111	1.40675	down	1.86951e+06	700534	256486	149958	109195	1.64939e+06	541220	1.0824e+06	5.33982e+06	7.58182e+06	4.84842e+06	3.84561e+06
Com_4048_neg	isobutyryl carnitine	N	C11H21NO4	231.147	230.14	0.22485	[M-H]-	5.056	0.56	2	C18	Lipids and lipid-like molecules	Fatty Acyls	Fatty acid esters	-	-	-	-	LMFA07070075	-	CC(C)C(=O)OC(CC(=O)[O-])C[N+](C)(C)C	LRCNOZRCYBNMEP-UHFFFAOYSA-N	1.69313	0.759695	0.0210933	0.916667	1.30562	up	4.8715e+06	6.10615e+06	3.55131e+06	5.82722e+06	6.04734e+06	3.78836e+06	5.10553e+06	3.38945e+06	3.0318e+06	1.79579e+06	1.58218e+06	2.92721e+06
Com_5197_neg	beta-D-3-Ribofuranosyluric acid	N	C10H12N4O7	300.071	299.063	0.66546	[M-H]-	4.873	0.56	2	C18	Organoheterocyclic compounds	Imidazopyrimidines	Purines and purine derivatives	"2124-54-1"	HMDB0029920	C05513	map00230	-	131750925	OCC1OC(C(O)C1O)N1C2=C(N=C(O)N2)C(O)=NC1=O	MFGPUMDDJCTHOI-UHFFFAOYSA-N	0.408559	-1.29138	0.0211851	0.861111	1.8482	down	8.89061e+07	5.18329e+07	9.09094e+07	1.07687e+08	9.08513e+07	6.67738e+07	8.78771e+07	1.51403e+08	2.75763e+08	2.29617e+08	3.77044e+08	9.46701e+07
Com_1420_neg	4-Hydroxytolbutamide	N	C12H18N2O4S	286.099	285.094	8.5883	[M-H]-	3.67	-	3	C18	Benzenoids	Benzene and substituted derivatives	Benzenesulfonamides	"5719-85-7"	HMDB0006408	-	-	-	3656	CCCCNC(=O)NS(=O)(=O)C1=CC=C(C=C1)CO	SJRHYONYKZIRPM-UHFFFAOYSA-N	0.486985	-1.03805	0.0212668	0.888889	1.09641	down	360923	728448	464829	226234	343156	213647	543329	373518	617303	969671	1.28817e+06	1.00742e+06
Com_295_neg	D-Xylonic acid	N	C5H10O6	166.048	165.04	1.28824	[M-H]-	1.434	0.89	1	C18	Organic oxygen compounds	Organooxygen compounds	Carbohydrates and carbohydrate conjugates	"526-91-0"	HMDB0059750	C00502	map00040	-	6602431	OC[C@@H](O)[C@H](O)[C@@H](O)C(O)=O	QXKAIJAYHKCRRA-FLRLBIABSA-N	0.294151	-1.76537	0.0213237	0.916667	1.60266	down	5.95958e+07	4.95169e+07	2.89963e+07	7.1168e+07	1.14893e+08	6.84596e+07	8.49827e+07	1.02349e+08	3.41998e+08	5.26334e+08	1.95101e+08	8.40226e+07
Com_6734_neg	Dibutyryl cyclic 3',5'-cytidine monophosphate	N	C17H24N3O9P	445.125	444.117	2.48458	[M-H]-	5.052	-	3	C18	Organic oxygen compounds	Organooxygen compounds	Carbohydrates and carbohydrate conjugates	"-"	HMDB0249394	-	-	-	4649133	CCCC(=O)NC1=NC(=O)N(C=C1)C1OC2COP(O)(=O)OC2C1OC(=O)CCC	IPICHPMWYGQEKH-UHFFFAOYSA-N	0.346223	-1.53023	0.0213469	0.861111	1.22522	down	546523	119471	69373.7	401795	38689.5	182580	303050	922580	1.02631e+06	502029	370170	799434
Com_7154_neg	Rugulotrosin A	N	C32H30O14	638.164	637.154	3.74439	[M-H]-	1.629	-	3	C18	Organoheterocyclic compounds	Benzopyrans	1-benzopyrans	-	-	-	-	-	-	CC1=CC2=C(C(=C1C3=C(C4=C(C=C3C)OC5(C(CCC(=O)C5=C4O)O)C(=O)OC)O)O)C(=C6C(=O)CCC(C6(O2)C(=O)OC)O)O	FCBFXINPLHGRFE-UHFFFAOYSA-N	1.64025	0.713915	0.0215499	0.888889	1.1185	up	9.54917e+06	6.37316e+06	4.41166e+06	8.01729e+06	5.23701e+06	8.75614e+06	6.94981e+06	4.76686e+06	4.0923e+06	4.13155e+06	2.56908e+06	3.30624e+06
Com_3325_neg	Methyl 4-amino-5-ethyl-3-thiophenecarboxylate	N	C8H11NO2S	185.051	184.044	1.09841	[M-H]-	5.732	-	3	C18	Organoheterocyclic compounds	Thiophenes	Thiophene carboxylic acids and derivatives	"-"	HMDB0247491	-	-	-	133753	CCC1=C(N)C(=CS1)C(=O)OC	DFTUDTYQWOYUKT-UHFFFAOYSA-N	0.469368	-1.09121	0.0218178	0.916667	1.30571	down	3.56641e+06	796407	1.95247e+06	1.3384e+06	3.5867e+06	2.96755e+06	2.43686e+06	5.59627e+06	4.72069e+06	7.26125e+06	3.71697e+06	6.53831e+06
Com_5492_neg	(+)-Neomenthyl O-beta-D-glucoside	N	C16H30O6	318.204	317.197	0.42532	[M-H]-	6.069	0.51	2	C18	Lipids and lipid-like molecules	Prenol lipids	Terpene glycosides	-	-	C04165	-	-	-	CC1CCC(C(C1)OC2C(C(C(C(O2)CO)O)O)O)C(C)C	GZSDZJZIZBGBON-YRDUFCKGSA-N	0.389985	-1.35851	0.0222613	0.916667	1.47914	down	1.21734e+07	7.9981e+06	8.86479e+06	2.85729e+06	3.11721e+06	1.56058e+06	5.37416e+06	1.78601e+07	1.51333e+07	1.47546e+07	2.58763e+07	1.47779e+07
Com_459_neg	3-(2,4-Dihydroxyphenyl)propanoic acid	N	C9H10O4	182.058	181.051	0.2248	[M-H]-	5.26	0.80	1	C18	Phenylpropanoids and polyketides	Phenylpropanoic acids	-	"5631-68-5"	HMDB0126386	-	-	-	96384	OC(=O)CCC1=C(O)C=C(O)C=C1	HMCMTJPPXSGYJY-UHFFFAOYSA-N	2.02445	1.01753	0.0223387	0.888889	1.66736	up	1.79821e+09	2.2955e+09	7.06645e+08	1.46396e+09	9.31451e+08	1.3616e+09	1.1406e+09	5.22419e+08	6.2826e+08	6.12115e+08	2.88543e+08	1.03507e+09
Com_4832_neg	1,1,1,2,2-Pentafluoro-7-phenylheptan-3-one	N	C13H13F5O	280.089	279.082	2.30689	[M-H]-	4.919	-	3	C18	Benzenoids	Benzene and substituted derivatives	-	"-"	HMDB0252282	-	-	-	24995215	FC(F)(F)C(F)(F)C(=O)CCCCC1=CC=CC=C1	ROPVXAWEVYWEQY-UHFFFAOYSA-N	0.506328	-0.981855	0.022516	0.916667	1.52315	down	651836	972994	285176	1.42899e+06	386140	839926	884471	1.62453e+06	2.06493e+06	1.60913e+06	1.61103e+06	1.22193e+06
Com_843_neg	(2E)-3-(3-bromophenyl)prop-2-enoic acid	N	C9H7BrO2	225.963	224.957	6.88748	[M-H]-	1.26	-	3	C18	Phenylpropanoids and polyketides	Cinnamic acids and derivatives	Cinnamic acids	"32862-97-8"	-	-	-	-	776461	C1=CC(=CC(=C1)Br)/C=C/C(=O)O	YEMUSDCFQUBPAL-SNAWJCMRSA-N	0.526254	-0.926168	0.0225226	0.861111	1.47155	down	953290	663146	618140	984698	1.35556e+06	945587	1.33623e+06	814687	1.65832e+06	3.15389e+06	1.84311e+06	1.68378e+06
Com_1158_neg	5-methyluridine	N	C10H14N2O6	258.085	257.078	0.08784	[M-H]-	4.32	0.97	1	C18	Nucleosides, nucleotides, and analogues	Pyrimidine nucleosides	-	"1463-10-1"	HMDB0000884	-	-	-	445408	CC1=CN([C@@H]2O[C@H](CO)[C@@H](O)[C@H]2O)C(=O)NC1=O	DWRXFEITVBNRMK-JXOAFFINSA-N	0.352868	-1.5028	0.0233397	0.805556	1.33951	down	8.23423e+07	6.73722e+07	6.34075e+07	1.14314e+08	9.02107e+07	7.0584e+07	1.11221e+08	2.50779e+08	3.39151e+08	3.01697e+08	3.18417e+08	6.23432e+07
Com_4678_neg	(S)-Tetraphyllin A	N	C12H17NO6	271.106	270.096	9.19098	[M-H]-	5.81	-	3	C18	Organic oxygen compounds	Organooxygen compounds	Carbohydrates and carbohydrate conjugates	-	-	-	-	-	-	C1CC(C=C1)(C#N)OC2C(C(C(C(O2)CO)O)O)O	HBCFZAXOSTUEHA-XZPZHEHLSA-N	0.490593	-1.0274	0.0234737	0.916667	1.74142	down	8.10866e+06	5.63084e+06	6.69369e+06	8.68846e+06	7.6603e+06	1.04341e+07	8.2479e+06	1.41803e+07	1.63695e+07	3.28952e+07	1.48838e+07	9.6661e+06
Com_2914_neg	Dehydro-1,8-cineole	N	C10H16O	152.12	151.113	0.73525	[M-H]-	5.857	0.75	2	C18	Organoheterocyclic compounds	Pyrans	-	-	HMDB0036085	-	-	-	-	CC1(C2CCC(O1)(C=C2)C)C	LOOYOTLEOHYYOV-UHFFFAOYSA-N	0.408801	-1.29053	0.0235915	0.888889	1.67702	down	265212	66411.3	81243.2	131520	393235	55518.1	267502	160536	486301	480774	695028	339254
Com_6361_neg	Denticulatolide	N	C22H30O6	390.204	389.194	7.79524	[M-H]-	5.371	-	3	C18	Phenylpropanoids and polyketides	Macrolides and analogues	-	-	-	-	-	-	-	CC1=CC2C(CC=C(C3CCC(C(CC1)OC(=O)C)(OO3)C)C)C(=C)C(=O)O2	DCNHEHMOEMETOF-SNTVFBAHSA-N	0.128796	-2.95684	0.023646	0.861111	1.85984	down	520500	149181	112084	35801.8	77462.6	263373	892584	5.33894e+06	247795	376916	1.90485e+06	233001
Com_5686_neg	Catechin 5,7,4'-trimethyl ether	N	C18H20O6	332.126	331.119	0.00684	[M-H]-	5.765	-	3	C18	Phenylpropanoids and polyketides	Flavonoids	Flavans	-	HMDB0030664	-	-	LMPK12020148	-	COC1=C(C=C(C=C1)C2C(CC3=C(O2)C=C(C=C3OC)OC)O)O	WCBCDLSKTYUDDL-KBXCAEBGSA-N	4.06861	2.02454	0.0237074	0.916667	1.5579	up	1.23127e+08	2.4013e+08	2.41454e+07	1.09984e+08	3.62026e+07	4.79946e+07	9.10583e+07	4.17833e+06	1.42852e+07	1.05486e+07	1.44127e+06	2.14323e+07
Com_2887_neg	(+/-)-2-Hydroxy-4-(methylthio)butanoic acid	N	C5H10O3S	150.035	149.028	0.39334	[M-H]-	5.3	-	3	C18	Lipids and lipid-like molecules	Fatty Acyls	Fatty acids and conjugates	"120-91-2"	HMDB0037115	-	-	LMFA01050480	11427	CSCCC(O)C(O)=O	ONFOSYPQQXJWGS-UHFFFAOYSA-N	3.07048	1.61847	0.0238957	0.861111	1.57952	up	1.59856e+08	5.93684e+08	8.18602e+07	1.6031e+08	1.94842e+08	1.13235e+08	2.67453e+08	3.88193e+07	2.07362e+07	2.61947e+07	9.08942e+06	6.2327e+07
Com_5478_neg	Cliviahaksine	N	C17H19NO5	317.126	316.119	0.11045	[M-H]-	5.995	-	3	C18	Organoheterocyclic compounds	Benzodioxoles	-	-	-	-	-	-	-	c12c(cc(c(c1)C(=O)O)[C@H]1C[C@@H](C=C3[C@@H]1N(CC3)C)O)OCO2	AOQKBSQBUASZKT-UHFFFAOYNA-N	0.406579	-1.29839	0.0238975	0.888889	1.75904	down	448014	155075	156917	1.1353e+06	757007	630136	712718	973878	1.43356e+06	2.12039e+06	1.85526e+06	977509
Com_1739_neg	5'-Cytidylic acid	N	C9H14N3O8P	323.052	322.044	0.39931	[M-H]-	1.531	0.84	1	C18	Nucleosides, nucleotides, and analogues	Pyrimidine nucleotides	Pyrimidine ribonucleotides	"63-37-6"	HMDB0000095	C00055	map00240;map01100	-	6131	C1=CN(C(=O)N=C1N)C2C(C(C(O2)COP(=O)(O)O)O)O	IERHLVCPSMICTF-XVFCMESISA-N	0.151974	-2.71811	0.0239133	0.888889	1.55086	down	1.19122e+07	4.3132e+06	4.25792e+06	9.25796e+06	1.61755e+07	6.3078e+06	6.70399e+06	4.89679e+07	6.30374e+07	3.48051e+07	1.76905e+08	1.32222e+07
Com_6051_neg	Gepirone	N	C19H29N5O2	359.232	358.223	3.93074	[M-H]-	6.201	-	3	C18	Organoheterocyclic compounds	Diazinanes	Piperazines	"83928-76-1"	HMDB0252698	-	-	-	55191	CC1(C)CC(=O)N(CCCCN2CCN(CC2)C2=NC=CC=N2)C(=O)C1	QOIGKGMMAGJZNZ-UHFFFAOYSA-N	0.287682	-1.79745	0.0240498	0.944444	1.67134	down	5.66636e+06	3.16138e+06	8.26432e+06	3.29752e+06	1.213e+06	263156	2.41785e+07	1.63843e+07	8.33119e+06	8.00609e+06	1.1374e+07	7.73253e+06
Com_5522_neg	S-Glutaryldihydrolipoamide	N	C13H23NO4S2	321.107	320.099	2.64966	[M-H]-	5.544	-	3	C18	Lipids and lipid-like molecules	Fatty Acyls	Fatty acids and conjugates	"-"	HMDB0006832	C06157	map00310;map01100;map01130	-	11953879	NC(=O)CCCCC(S)CCSC(=O)CCCC(O)=O	PWTIHZUSTBSVGF-UHFFFAOYSA-N	0.250427	-1.99754	0.0242097	0.888889	1.50934	down	67581.8	43965.3	14990	125935	161319	39549.2	41572.3	167170	224675	527227	439415	410210
Com_380_neg	N-Acetylornithine	N	C7H14N2O3	174.1	173.093	0.62035	[M-H]-	1.51	0.72	1	C18	Organic acids and derivatives	Carboxylic acids and derivatives	Amino acids, peptides, and analogues	"6205-08-9"	HMDB0003357	C00437	map00220;map01100;map01110;map01130;map01210;map01230	-	439232	CC(=O)N[C@@H](CCCN)C(O)=O	JRLGPAXAGHMNOL-LURJTMIESA-N	2.12608	1.08819	0.0246005	0.861111	1.46353	up	4.89437e+07	5.05335e+07	4.49177e+07	9.9262e+07	1.46059e+08	9.28743e+07	4.71126e+07	1.44279e+07	3.3495e+07	3.02447e+07	4.63303e+07	5.53756e+07
Com_5774_neg	Idebenone	N	C19H30O5	338.209	337.2	7.16004	[M-H]-	7.66	0.57	2	C18	Lipids and lipid-like molecules	Prenol lipids	Quinone and hydroquinone lipids	"58186-27-9"	HMDB0253376	-	-	-	-	CC1=C(C(=O)C(=C(C1=O)OC)OC)CCCCCCCCCCO	JGPMMRGNQUBGND-UHFFFAOYSA-N	0.589721	-0.761896	0.0246163	0.861111	1.11004	down	7.5016e+06	4.94357e+06	3.18474e+06	6.22969e+06	8.16796e+06	9.98658e+06	9.41889e+06	9.55472e+06	1.13588e+07	7.41761e+06	1.24071e+07	1.76956e+07
Com_2734_neg	4-Methylbenzoate	N	C8H7O2-	135.045	134.037	0.06995	[M-H]-	5.263	0.75	2	C18	Benzenoids	Benzene and substituted derivatives	Benzoic acids and derivatives	-	HMDB0029635	-	-	-	-	CC1=CC=C(C=C1)C(=O)[O-]	LPNBBFKOUUSUDB-UHFFFAOYSA-M	2.01385	1.00996	0.0246604	0.888889	1.6397	up	4.33993e+07	5.47574e+07	1.58115e+07	3.33392e+07	2.14757e+07	3.24486e+07	2.65178e+07	1.21898e+07	1.50924e+07	1.39928e+07	7.40214e+06	2.47289e+07
Com_7096_neg	Magnolignan H	N	C36H34O6	562.236	561.232	6.00482	[M-H]-	5.503	-	3	C18	Organoheterocyclic compounds	Coumarans	1-phenylcoumarans	-	-	-	-	-	-	C=CCC1=CC=C(C=C1)OC2=C(C3=C(C(C(O3)CO)C4=CC(=C(C=C4)O)C5=C(C=CC(=C5)CC=C)O)C(=C2)CC=C)O	YGUKSKZCBFPXIC-JHOUSYSJSA-N	0.311084	-1.68463	0.0246669	0.916667	1.35394	down	238889	46877.5	58585.8	6073.48	59612.4	78467.7	171026	158191	351396	142481	471776	275469
Com_3468_neg	6-Hydroxymethylpterin	N	C7H7N5O2	193.06	192.053	0.17895	[M-H]-	5.06	-	3	C18	Organoheterocyclic compounds	Pteridines and derivatives	Pterins and derivatives	"-"	HMDB0247079	-	-	-	69736	NC1=NC2=NC=C(CO)N=C2C(=O)N1	XGWIBNWDLMIPNF-UHFFFAOYSA-N	0.430829	-1.21481	0.0247876	0.888889	1.06146	down	2.1977e+06	700080	1.57432e+06	633833	1.04584e+06	834559	1.09033e+06	3.3745e+06	3.62e+06	3.18267e+06	1.17129e+06	3.7772e+06
Com_3781_neg	Succinylproline	N	C9H13NO5	215.079	214.072	0.02102	[M-H]-	5.021	0.56	2	C18	Organic acids and derivatives	Carboxylic acids and derivatives	Amino acids, peptides, and analogues	-	-	C11711	map07217	-	-	C1CC(N(C1)C(=O)CCC(=O)O)C(=O)O	NEBOPDYAXPDYHQ-LURJTMIESA-N	0.483589	-1.04815	0.0247947	0.888889	1.67219	down	2.87723e+07	1.9454e+07	9.55199e+06	5.53681e+07	2.74255e+07	5.64276e+07	4.85881e+07	7.78627e+07	1.04821e+08	6.97064e+07	5.73508e+07	4.90409e+07
Com_6959_neg	3-alpha,20-alpha-dihydroxy-5-beta-pregnane 3-glucuronide	N	C27H44O8	496.304	495.297	0.94104	[M-H]-	7.211	-	3	C18	Lipids and lipid-like molecules	Steroids and steroid derivatives	Steroidal glycosides	-	HMDB0010352	-	-	-	-	CC(C1CCC2C1(CCC3C2CCC4C3(CCC(C4)OC5C(C(C(C(O5)C(=O)O)O)O)O)C)C)O	ZFFFJLDTCLJDHL-UHFFFAOYSA-N	4.09438	2.03365	0.0248909	0.916667	1.6947	up	3.95253e+06	1.40956e+06	2.06315e+06	5.48908e+06	2.67444e+06	4.04281e+06	1.69421e+06	309807	154221	22743.2	480810	2.13296e+06
Com_1239_neg	N-(4-Aminobenzoyl)-L-glutamic acid	N	C12H14N2O5	266.09	265.083	0.17728	[M-H]-	4.78	0.97	1	C18	Organic acids and derivatives	Carboxylic acids and derivatives	Amino acids, peptides, and analogues	-	-	-	-	-	196473	C1=CC(=CC=C1C(=O)NC(CCC(=O)O)C(=O)O)N	GADGMZDHLQLZRI-VIFPVBQESA-N	0.519536	-0.944705	0.0248976	0.888889	1.31289	down	1.7713e+07	1.02336e+07	1.11642e+07	2.11958e+07	9.7446e+06	1.88152e+07	1.25662e+07	2.30187e+07	3.41254e+07	4.15233e+07	3.89003e+07	2.09158e+07
Com_5215_neg	12-Methylferruginol	N	C21H32O	300.245	299.239	3.97748	[M-H]-	8.734	0.59	2	C18	Lipids and lipid-like molecules	Prenol lipids	Diterpenoids	-	-	-	-	-	-	CC(C)C1=C(C=C2C(=C1)CCC3C2(CCCC3(C)C)C)OC	MFLORYHKYXIQMH-PZJWPPBQSA-N	0.245691	-2.02508	0.0249016	0.888889	1.4821	down	514803	587947	496179	123448	277628	249460	363166	926660	547289	997912	1.95399e+06	4.36663e+06
Com_4969_neg	Limazepine A	N	C15H16N2O4	288.111	287.104	1.19444	[M-H]-	5.543	-	3	C18	Organoheterocyclic compounds	Benzodiazepines	1,4-benzodiazepines	-	-	-	-	-	-	CCC1=CN2C(C1)C(=O)NC3=C(C2=O)C=CC(=C3O)OC	WFFPORSPDSBCLL-JTQLQIEISA-N	0.298928	-1.74213	0.0249455	0.888889	1.62149	down	53427.6	10134.2	26322.9	41611.2	250094	98560.1	91298.9	157125	257619	334605	114838	650752
Com_940_neg	His-Pro	N	C11H16N4O3	252.122	233.103	6.50398	[M-H-H2O]-	5.447	0.56	2	C18	Organic acids and derivatives	Carboxylic acids and derivatives	Amino acids, peptides, and analogues	"20930-58-9"	HMDB0028893	-	-	-	152322	N[C@@H](CC1=CNC=N1)C(=O)N1CCC[C@H]1C(O)=O	LNCFUHAPNTYMJB-IUCAKERBSA-N	1.85468	0.891172	0.0251803	0.916667	1.60044	up	2.42624e+07	1.18285e+07	8.12285e+06	1.49255e+07	1.66226e+07	1.17308e+07	1.09211e+07	1.00739e+07	6.31496e+06	4.84702e+06	3.77201e+06	1.12449e+07
Com_4748_neg	Cardiospermin	N	C11H17NO7	275.101	274.093	0.01657	[M-H]-	5.051	-	3	C18	Organic oxygen compounds	Organooxygen compounds	Carbohydrates and carbohydrate conjugates	-	-	C08328	-	-	-	C=C(CO)C(C#N)OC1C(C(C(C(O1)CO)O)O)O	MQTLCYHUTVTHFO-MPVQUNCYSA-N	2.06051	1.043	0.0252679	0.888889	1.38706	up	3.48255e+07	1.72631e+07	3.83266e+07	3.52797e+07	2.36715e+07	3.98071e+07	2.58495e+07	4.6447e+06	1.12934e+07	1.23769e+07	9.43925e+06	2.82052e+07
Com_3433_neg	Dihydralazine	N	C8H10N6	190.097	189.09	4.22416	[M-H]-	5.557	-	3	C18	Organoheterocyclic compounds	Diazanaphthalenes	Benzodiazines	"484-23-1"	HMDB0251288	-	-	-	-	NN=C1NNC(=NN)C2=CC=CC=C12	VQKLRVZQQYVIJW-UHFFFAOYSA-N	0.311955	-1.68059	0.0254678	0.861111	1.51597	down	79303.4	30517.6	37373.5	58165.3	45749.5	174748	44278.7	215759	247932	441777	302917	112460
Com_4617_neg	N-(1-Deoxy-1-fructosyl)serine	N	C9H17NO8	267.095	266.086	6.61153	[M-H]-	4.78	-	3	C18	Organic acids and derivatives	Carboxylic acids and derivatives	Amino acids, peptides, and analogues	"87251-79-4"	HMDB0037842	-	-	-	131752245	OC[C@H](NCC1(O)O[C@H](CO)[C@@H](O)[C@@H]1O)C(O)=O	KUVQLWYPNUQGDT-MBGOVIFWSA-N	0.538226	-0.893717	0.0257182	0.888889	1.25681	down	2.04075e+06	1.14989e+06	1.29854e+06	2.56734e+06	1.07264e+06	2.22933e+06	1.5032e+06	2.68464e+06	3.90185e+06	4.73078e+06	4.03702e+06	2.38813e+06
Com_6609_neg	Latrunculin S	N	C22H33NO5S	423.208	422.205	9.78602	[M-H]-	4.879	-	3	C18	Phenylpropanoids and polyketides	Macrolides and analogues	-	-	-	-	-	-	-	CC1CCC(CC(OC(=O)C=C(CCC=CC=C1)C)CC(C2CSC(=O)N2)O)O	UUGRTMKMIPDGSF-KJXULORFSA-N	0.221655	-2.17361	0.0258401	0.861111	1.63615	down	276180	177886	89797.8	587172	265900	428054	1.16294e+06	1.31185e+06	1.56517e+06	2.72513e+06	1.33926e+06	129122
Com_320_neg	Norharmane	N	C11H8N2	168.069	167.062	6.13786	[M-H]-	5.77	0.66	1	C18	Organoheterocyclic compounds	Indoles and derivatives	Pyridoindoles	"244-63-3"	HMDB0012897	C20157	-	-	64961	N1C2=CC=CC=C2C2=CC=NC=C12	AIFRHYZBTHREPW-UHFFFAOYSA-N	2.43855	1.28602	0.0259037	0.888889	1.52329	up	1.54709e+07	2.12364e+07	4.6441e+06	1.30664e+07	8.65966e+06	7.51837e+06	1.14868e+07	2.66665e+06	3.92666e+06	3.67828e+06	1.29812e+06	5.89341e+06
Com_6566_neg	2-Phenylethyl O-beta-D-xylopyranosyl-(1->2)-beta-D-glucopyranoside	N	C19H28O10	416.168	415.163	4.99971	[M-H]-	5.412	-	3	C18	Organic oxygen compounds	Organooxygen compounds	Carbohydrates and carbohydrate conjugates	-	-	-	-	-	-	C1C(C(C(C(O1)OC2C(C(C(OC2OCCC3=CC=CC=C3)CO)O)O)O)O)O	CGZNTHDUAFIKOH-FYFWTSDXSA-N	0.516056	-0.954401	0.0259174	0.916667	1.33678	down	942220	410438	330131	1.59824e+06	599779	1.1913e+06	1.19489e+06	1.2651e+06	2.29736e+06	2.11471e+06	1.60974e+06	1.3468e+06
Com_2196_neg	Desacetylcinobufagin	N	C24H32O5	400.225	399.218	0.66251	[M-H]-	7.594	0.51	1	C18	Lipids and lipid-like molecules	Steroids and steroid derivatives	Steroid lactones	"4026-95-3"	-	-	-	LMST01130033	11877495	CC12CCC(CC1CCC3C2CCC4(C35C(O5)C(C4C6=COC(=O)C=C6)O)C)O	IXZHDDUFQVXHIL-UOAIQHMYSA-N	2.59837	1.3776	0.0260622	0.833333	1.72324	up	3.02401e+06	2.53717e+06	1.27822e+06	1.33227e+06	1.91612e+06	2.51136e+06	3.03805e+06	138547	134626	112310	413614	1.01172e+06
Com_3896_neg	3-Deoxy-lyxo-heptulosaric acid	N	C7H10O8	222.038	221.032	6.20003	[M-H]-	5.159	-	3	C18	Organic oxygen compounds	Organooxygen compounds	Carbohydrates and carbohydrate conjugates	-	-	C21044	-	-	-	C1C(C(C(OC1(C(=O)O)O)C(=O)O)O)O	ZJDMTWUYUXJUEE-BMJXUZCVSA-N	0.208186	-2.26406	0.0263016	0.861111	1.6445	down	810608	218466	1.41584e+06	2.75278e+06	872752	2.78844e+06	1.31691e+06	4.83892e+06	1.14776e+07	1.71097e+07	6.16206e+06	1.64767e+06
Com_3640_neg	4'-Hydroxy-3'-prenylacetophenone	N	C13H16O2	204.115	203.106	9.65785	[M-H]-	5.806	-	3	C18	Organic oxygen compounds	Organooxygen compounds	Carbonyl compounds	-	HMDB0030770	C10702	-	-	-	CC(=CCC1=C(C=CC(=C1)C(=O)C)O)C	QJAPFSSVKIZTMR-UHFFFAOYSA-N	0.22773	-2.13461	0.0263619	0.833333	1.64581	down	483990	792340	267490	598610	230314	829606	525368	1.6038e+06	2.20362e+06	5.12479e+06	4.07055e+06	533953
Com_1182_neg	4-Thiouridine	N	C9H12N2O5S	260.047	259.039	1.24919	[M-H]-	1.493	0.61	2	C18	Nucleosides, nucleotides, and analogues	Pyrimidine nucleosides	-	"13957-31-8"	HMDB0246588	-	-	-	323398	OCC1OC(C(O)C1O)N1C=CC(=S)NC1=O	ZLOIGESWDJYCTF-XVFCMESISA-N	0.350601	-1.5121	0.0266393	0.916667	1.64778	down	3.47896e+06	411591	2.03485e+06	3.28336e+06	602937	8.76023e+06	4.9506e+06	7.77589e+06	9.7258e+06	1.3024e+07	1.28246e+07	4.67074e+06
Com_2454_neg	Hypocrellin A	N	C30H26O10	546.153	545.146	0.61332	[M-H]-	7.086	-	3	C18	Benzenoids	Perylenequinones	-	"77029-83-5"	HMDB0253310	-	-	-	3664	COC1=CC(=O)C2=C3C1=C1C(OC)=CC(=O)C4=C1C1=C(C(C(C)=O)C(C)(O)CC(C(OC)=C2O)=C31)C(OC)=C4O	VANSZAOQCMTTPB-UHFFFAOYSA-N	2.68084	1.42269	0.0267645	0.888889	1.53337	up	2.36326e+06	2.12839e+06	661814	569741	1.52888e+06	1.3413e+06	397082	1.25417e+06	255029	108410	271829	918966
Com_3792_neg	Bauerine A	N	C12H9ClN2	216.045	215.038	0.63871	[M-H]-	7.372	0.55	2	C18	Organoheterocyclic compounds	Indoles and derivatives	Pyridoindoles	"156312-09-3"	-	-	-	-	-	CN1C2=C(C=CC(=C2)Cl)C3=C1C=NC=C3	CRAMILMCKLDURA-UHFFFAOYSA-N	2.42434	1.27759	0.0270309	0.888889	1.8422	up	3.61623e+08	2.44001e+08	1.29217e+08	3.84824e+08	1.03958e+08	4.59178e+08	9.76163e+07	2.63343e+08	8.52695e+07	4.35024e+07	9.62923e+07	1.08104e+08
Com_6225_neg	Picrasin B	N	C21H28O6	376.189	375.178	9.94756	[M-H]-	5.197	-	3	C18	Lipids and lipid-like molecules	Prenol lipids	Terpene lactones	-	-	C17050	-	-	-	CC1CC(C(=O)C2(C1CC3C4(C2C(=O)C(=C(C4CC(=O)O3)C)OC)C)C)O	GESOKLRVLMVNMO-WCAPFRRUSA-N	0.165856	-2.592	0.0272455	0.916667	1.39088	down	861884	591446	180239	284673	315329	416698	1.11875e+06	7.68927e+06	1.04576e+06	922557	4.81135e+06	391626
Com_7016_neg	Platenolide B mycarose	N	C27H44O9	512.299	511.291	0.38347	[M-H]-	7.043	-	3	C18	Phenylpropanoids and polyketides	Macrolides and analogues	-	-	-	-	-	-	-	CCC1CC(C(=O)C=CC=CCC(OC(=O)CC(C(C1OC2CC(C(C(O2)C)O)(C)O)OC)O)C)C	QMTQCWOJUYONMW-FNGXQDJISA-N	2.6268	1.3933	0.0273572	0.833333	1.57429	up	3.731e+06	1.87129e+06	4.47011e+06	2.01951e+06	1.8297e+06	2.61734e+06	596687	133293	148853	22498.9	298980	5.09593e+06
Com_4310_neg	N-Succinyl-L-glutamate	N	C9H13NO7	247.069	246.062	0.1142	[M-H]-	2.267	-	3	C18	Organic acids and derivatives	Carboxylic acids and derivatives	Amino acids, peptides, and analogues	-	-	C05931	map00330;map01100	-	-	C(CC(=O)O)C(C(=O)O)NC(=O)CCC(=O)O	JCNBNOQGFSXOML-YFKPBYRVSA-N	0.575411	-0.797334	0.0273706	0.916667	1.48382	down	6.33111e+06	6.58209e+06	7.2101e+06	1.65725e+07	7.20585e+06	5.86896e+06	9.52144e+06	1.18081e+07	1.77998e+07	1.88217e+07	2.0192e+07	8.35256e+06
Com_6661_neg	N-Arachidonoyl Glutamine	N	C25H40N2O4	432.299	431.292	0.47807	[M-H]-	8.84	-	3	C18	Organic acids and derivatives	Carboxylic acids and derivatives	Amino acids, peptides, and analogues	"-"	HMDB0241994	-	-	LMFA08020126	75955263	CCCCCC=CCC=CCC=CCC=CCCCC(=O)NC(CCC(N)=O)C(O)=O	XNAYJICFDMIWEO-UHFFFAOYSA-N	0.350978	-1.51055	0.0277031	0.861111	1.24695	down	133728	48800.9	106456	294792	204567	115835	242040	107605	313870	573680	794964	544010
Com_2684_neg	5-Ethoxythiazole	N	C5H7NOS	129.025	128.018	0.73661	[M-H]-	5.36	0.59	2	C18	Organic oxygen compounds	Organooxygen compounds	Ethers	"-"	HMDB0302893	-	-	-	568152	CCOC1=CN=CS1	CAYSHAOATVWHSR-UHFFFAOYSA-N	0.599764	-0.737533	0.0278338	0.888889	1.46322	down	9.13328e+07	5.0799e+07	7.77166e+07	1.21635e+08	9.11951e+07	1.35332e+08	1.17972e+08	1.64946e+08	1.71138e+08	2.54524e+08	1.43499e+08	9.49782e+07
Com_7178_neg	Euphodendrophane E	N	C38H50O12	698.33	697.316	9.52749	[M-H]-	5.35	-	3	C18	Lipids and lipid-like molecules	Prenol lipids	Diterpenoids	-	-	-	-	-	-	CCC(=O)OC1C(CC2(C1C(C(=C)C(C(C(C(C=CC(C2=O)C)(C)C)OC(=O)C)OC(=O)C3=CC=CC=C3)OC(=O)C(C)C)OC(=O)C)O)C	AJDFLYUZLBJRGW-JGZNVUOESA-N	0.397696	-1.33026	0.0280432	0.861111	1.1411	down	1.01561e+06	2.18798e+06	1.28328e+06	2.80892e+06	1.84451e+06	589930	1.41612e+06	3.8849e+06	6.32176e+06	2.17036e+06	3.24062e+06	7.4327e+06
Com_5499_neg	Aspartyl-Tryptophan	N	C15H17N3O5	319.117	318.11	0.19511	[M-H]-	5.105	0.60	2	C18	Organic acids and derivatives	Carboxylic acids and derivatives	Amino acids, peptides, and analogues	"-"	HMDB0028764	-	-	-	9948926	NC(CC(O)=O)C(=O)NC(CC1=CNC2=CC=CC=C12)C(O)=O	ZARXTZFGQZBYFO-UHFFFAOYSA-N	1.79828	0.846615	0.0281099	0.888889	1.53785	up	1.62416e+07	1.41915e+07	2.69687e+07	1.54323e+07	1.8223e+07	9.65016e+06	5.20857e+06	9.92839e+06	1.31164e+07	8.16367e+06	1.51102e+07	4.47479e+06
Com_5167_neg	1-Methylxanthosine	N	C11H14N4O6	298.091	297.084	1.07166	[M-H]-	4.876	-	3	C18	Nucleosides, nucleotides, and analogues	Purine nucleosides	-	-	-	-	-	-	-	CN1C(=O)C2=C(NC1=O)N(C=N2)C3C(C(C(O3)CO)O)O	SOBHTUPJYFGBBX-KQYNXXCUSA-N	0.0320942	-4.96154	0.028495	0.805556	1.7675	down	693644	685753	536659	782055	859193	631581	610194	5.02523e+07	2.54232e+07	1.5879e+07	3.76441e+07	709687
Com_5288_neg	Tetrangulol	N	C19H12O4	304.074	303.065	2.98469	[M-H]-	5.364	-	3	C18	Phenylpropanoids and polyketides	Angucyclines	-	-	-	C12397	map01057;map01130	-	-	CC1=CC2=C(C(=C1)O)C3=C(C=C2)C(=O)C4=C(C3=O)C=CC=C4O	NFUYRESOTVGLRL-UHFFFAOYSA-N	0.336839	-1.56987	0.0286265	0.888889	1.6534	down	1.79803e+06	401025	3.42722e+06	7.98078e+06	2.76624e+06	5.12967e+06	7.60698e+06	1.41673e+07	1.31682e+07	1.82255e+07	6.71762e+06	3.95188e+06
Com_66_neg	Taurine	N	C2H7NO3S	125.015	124.007	0.93467	[M-H]-	1.414	0.86	1	C18	Organic acids and derivatives	Organic sulfonic acids and derivatives	Organosulfonic acids and derivatives	"107-35-7"	HMDB0000251	C00245	map00120;map00430;map00920;map01100;map02010;map04080	-	1123	NCCS(O)(=O)=O	XOAAWQZATWQOTB-UHFFFAOYSA-N	1.64324	0.716547	0.028669	0.833333	1.4311	up	9.59502e+08	9.50412e+08	4.52394e+08	8.99089e+08	1.37771e+09	1.02601e+09	8.53017e+08	4.6476e+08	5.05997e+08	6.62317e+08	4.55371e+08	5.06058e+08
Com_308_neg	D-(+)-Phenyllactic acid	N	C9H10O3	166.063	165.055	1.41738	[M-H]-	5.77	1.00	1	C18	Phenylpropanoids and polyketides	Phenylpropanoic acids	-	"7326-19-4"	HMDB0000563	C05607	map00360;map00960;map01064	-	643327	C1=CC=C(C=C1)CC(C(=O)O)O	VOXXWSYKYCBWHO-MRVPVSSYSA-N	2.42373	1.27723	0.0288935	0.888889	1.5348	up	9.08753e+09	1.26344e+10	2.85808e+09	7.77909e+09	4.75622e+09	4.86149e+09	7.21659e+09	1.42821e+09	2.30001e+09	2.13816e+09	6.72861e+08	3.56324e+09
Com_6428_neg	Bis(glycerophospho)-glycerol	N	C9H22O13P2	400.054	399.046	0.01027	[M-H]-	1.212	0.74	2	C18	Lipids and lipid-like molecules	Glycerophospholipids	Glycerophosphoglycerophosphoglycerols	-	-	C03853	-	-	-	C(C(COP(=O)(O)OCC(COP(=O)(O)OCC(CO)O)O)O)O	RCBRFGAYXGRKBS-UHFFFAOYSA-N	0.203505	-2.29686	0.0289488	0.861111	1.58104	down	869664	1.34663e+06	699795	722659	469485	859486	538096	1.95718e+06	5.39801e+06	4.92581e+06	1.76695e+06	9.82472e+06
Com_3758_neg	3- Allylphenol sulfate	N	C9H10O4S	214.03	213.023	0.36319	[M-H]-	7.121	-	3	C18	Organic acids and derivatives	Organic sulfuric acids and derivatives	Arylsulfates	"-"	HMDB0304933	-	-	-	67613298	OS(=O)(=O)OC1=CC=CC(CC=C)=C1	TWEFFSVOCVXBPV-UHFFFAOYSA-N	2.02525	1.0181	0.0289551	0.861111	1.79291	up	3.54447e+07	1.43503e+07	1.58765e+07	4.47939e+07	3.09456e+07	4.28012e+07	1.54434e+07	2.19073e+07	1.4309e+07	6.69536e+06	1.84965e+07	1.4106e+07
Com_5769_neg	Hapalindole G	N	C21H23ClN2	338.155	337.151	9.1258	[M-H]-	8.455	-	3	C18	Organoheterocyclic compounds	Indoles and derivatives	Indoles	-	-	-	-	-	-	CC1(C2CC(C(C(C2C3=CNC4=CC=CC1=C43)[N+]#[C-])(C)C=C)Cl)C	UGBGKUYYYCTXAK-DBKAPMEGSA-N	2.28416	1.19166	0.0291505	0.805556	1.28736	up	2.00658e+06	2.59631e+06	646868	2.294e+06	1.50653e+06	2.38457e+06	3.43119e+06	728216	228416	215418	128223	274697
Com_1511_neg	4-[(3,4,5-trimethoxyphenyl)formamido]butanoic acid	N	C14H19NO6	297.121	296.114	0.84324	[M-H]-	3.406	-	3	C18	Organic acids and derivatives	Carboxylic acids and derivatives	Amino acids, peptides, and analogues	"32407-13-9"	-	-	-	-	1712349	COC1=CC(=CC(=C1OC)OC)C(=O)NCCCC(=O)O	UBOUILWIKICBEV-UHFFFAOYSA-N	0.187388	-2.4159	0.0292887	0.888889	1.39853	down	1.36272e+06	15279.2	161902	1.06738e+06	203917	2.30593e+06	1.81471e+06	7.63039e+06	3.92108e+06	8.37889e+06	4.82889e+06	733681
Com_1676_neg	Carnosic acid	N	C20H28O4	332.199	313.181	0.61204	[M-H-H2O]-	7.769	0.73	1	C18	Lipids and lipid-like molecules	Prenol lipids	Diterpenoids	"3650-09-7"	HMDB0002358	C21818	map00904;map01110	-	65126	CC(C)C1=C(C(=C2C(=C1)CC[C@@H]3[C@@]2(CCCC3(C)C)C(=O)O)O)O	QRYRORQUOLYVBU-VBKZILBWSA-N	5.08517	2.3463	0.0296302	0.833333	1.61874	up	2.04314e+07	6.22831e+06	8.69727e+06	818263	2.07654e+06	3.34221e+06	949044	884694	709820	298892	1.11149e+06	4.22554e+06
Com_4594_neg	N3,5'-Cycloxanthosine	N	C10H10N4O5	266.065	265.058	0.27429	[M-H]-	4.948	-	3	C18	Organoheterocyclic compounds	Imidazopyrimidines	Purines and purine derivatives	-	-	-	-	-	-	C1C2C(C(C(O2)N3C=NC4=C3N1C(=O)NC4=O)O)O	ZZCRHLWLBFCBOJ-FTWQFJAYSA-N	0.0196814	-5.66702	0.029676	0.833333	1.81319	down	3.17995e+06	706643	1.48551e+06	821278	2.13355e+06	3.22387e+06	834160	7.27422e+07	2.47185e+08	9.73928e+07	1.66072e+08	2.66256e+06
Com_2633_neg	Indoline	N	C8H9N	119.073	118.066	0.25526	[M-H]-	5.663	0.55	2	C18	Organoheterocyclic compounds	Indoles and derivatives	Indolines	"496-15-1"	HMDB0253472	-	-	-	10328	C1CC2=CC=CC=C2N1	LPAGFVYQRIESJQ-UHFFFAOYSA-N	0.472686	-1.08105	0.0297139	0.888889	1.19148	down	1.98246e+07	1.05128e+07	2.99452e+06	1.01178e+07	7.01742e+06	1.26893e+07	1.45172e+07	1.43565e+07	1.93106e+07	1.59662e+07	4.1278e+07	2.81835e+07
Com_6601_neg	BIFENTHRIN	N	C23H22ClF3O2	422.126	421.116	7.10648	[M-H]-	8.455	-	3	C18	Benzenoids	Benzene and substituted derivatives	Biphenyls and derivatives	"99267-18-2"	-	C10980	-	-	-	CC1=C(C=CC=C1C2=CC=CC=C2)COC(=O)C3C(C3(C)C)C=C(C(F)(F)F)Cl	OMFRMAHOUUJSGP-IRHGGOMRSA-N	2.27465	1.18565	0.0298584	0.805556	1.25606	up	1.94579e+06	2.27808e+06	550105	2.20564e+06	1.49704e+06	2.41376e+06	3.38807e+06	668971	263296	127750	161921	177715
Com_6385_neg	Acetylgynuramine	N	C20H27NO7	393.179	392.169	6.70541	[M-H]-	6.181	-	3	C18	Alkaloids and derivatives	-	-	-	-	-	-	-	-	CC=C1CC(C(C(=O)OCC2=CCN3C2C(CC3)OC1=O)(C)O)COC(=O)C	JAWLPMQZKYJXPI-CZALMGRGSA-N	0.293567	-1.76824	0.0299409	0.861111	1.60969	down	250842	103833	48062.8	1.1867e+06	399358	1.45939e+06	743510	2.74385e+06	3.14812e+06	3.20799e+06	1.1969e+06	705436
Com_6862_neg	Androstanediol-17g	N	C25H40O8	468.272	467.264	1.89539	[M-H]-	7.392	0.59	2	C18	Lipids and lipid-like molecules	Steroids and steroid derivatives	Steroidal glycosides	"-"	HMDB0248414	-	-	-	4381937	CC12CCC3C(CCC4CC(O)CCC34C)C1CCC2OC1OC(C(O)C(O)C1O)C(O)=O	ZJYZOWMDMWQJIV-UHFFFAOYSA-N	3.37854	1.7564	0.0299496	0.861111	1.54405	up	5.20595e+06	3.67838e+06	2.32521e+07	2.95625e+06	2.78564e+06	6.33826e+06	3.61871e+06	2.47075e+06	1.14752e+06	761052	1.16439e+06	3.92503e+06
Com_3274_neg	6-Chloro-2,3,4,5-tetrahydro-1H-3-benzazepine	N	C10H12ClN	181.066	180.059	3.92234	[M-H]-	1.954	-	3	C18	Organoheterocyclic compounds	Benzazepines	-	"-"	HMDB0247043	-	-	-	117762	ClC1=CC=CC2=C1CCNCC2	KGJFKHNSLOSGMN-UHFFFAOYSA-N	0.59946	-0.738264	0.029999	0.833333	1.73357	down	3.59922e+07	1.61523e+07	2.26732e+07	3.87338e+07	2.67937e+07	3.38563e+07	3.00815e+07	4.1124e+07	5.01169e+07	6.01052e+07	7.59135e+07	3.32562e+07
Com_2721_neg	1,1,1,3,3-Pentafluoropropane	N	C3H3F5	134.015	133.008	0.11837	[M-H]-	1.531	-	3	C18	Organohalogen compounds	Organofluorides	-	"460-73-1"	HMDB0244038	-	-	-	68030	FC(F)CC(F)(F)F	MSSNHSVIGIHOJA-UHFFFAOYSA-N	0.312741	-1.67696	0.030094	0.888889	1.52859	down	2.45822e+07	4.54656e+07	2.30053e+07	3.07063e+07	3.05825e+07	3.81172e+07	3.56085e+07	4.28898e+07	1.74608e+08	1.79039e+08	1.42454e+08	4.07959e+07
Com_7055_neg	Murrafoline C	N	C36H34N2O2	526.262	525.258	6.77931	[M-H]-	6.932	-	3	C18	Organoheterocyclic compounds	Indoles and derivatives	Carbazoles	-	-	-	-	-	-	CC1=CC2=C(C3=C1OC(C=C3)(C)C)NC4=C2C=CC=C4C5CC(OC6=C5C7=C(C=C6C)C8=CC=CC=C8N7)(C)C	CBRHKOUTCCINEW-MHZLTWQESA-N	2.23548	1.16059	0.0301643	0.944444	1.57424	up	444097	279933	771303	333505	369784	266272	255677	326645	258759	144354	51496.2	65692.8
Com_6685_neg	Protostemodiol	N	C23H33NO7	435.226	434.215	8.64185	[M-H]-	5.272	-	3	C18	Organoheterocyclic compounds	Pyrroloazepines	-	-	-	-	-	-	-	CC1CC(OC1=O)C2CCC3N2CCCC(C3C(C)C(=O)C4=C(C(=C(O4)O)C)OC)O	JQDHOVUUTIBLDW-YFIQHYBRSA-N	0.645778	-0.63089	0.0303237	0.833333	1.01856	down	8.31717e+06	7.03128e+06	4.80882e+06	1.01449e+07	5.6763e+06	6.42131e+06	8.23765e+06	8.1413e+06	9.32836e+06	1.34472e+07	8.98491e+06	1.75175e+07
Com_5434_neg	(+)-Bornyl diphosphate	N	C10H20O7P2	314.068	313.061	0.00014	[M-H]-	5.231	-	3	C18	Lipids and lipid-like molecules	Prenol lipids	Monoterpenoids	"64822-87-3"	HMDB0301814	C03190	map00902;map01062;map01100;map01110	-	3037774	CC1(C)[C@@H]2CC[C@]1(C)[C@H](C2)OP(O)(=O)OP(O)(O)=O	VZPAJODTZAAANV-KHQFGBGNSA-N	0.0946428	-3.40136	0.0304365	0.833333	1.6032	down	858938	1.61824e+06	1.03568e+06	532254	2.16698e+06	1.112e+06	1.2809e+06	3.09631e+07	1.38485e+07	9.54992e+06	2.08789e+07	865345
Com_6993_neg	Platanionoside E	N	C24H40O11	504.257	503.251	3.01908	[M-H]-	5.998	0.88	2	C18	Lipids and lipid-like molecules	Fatty Acyls	Fatty acyl glycosides	-	-	-	-	-	-	CC1CC(=O)CC(C1C=CC(C)OC2C(C(C(C(O2)COC3C(C(C(CO3)O)O)O)O)O)O)(C)C	PIASIRKJNMFDTE-DQENFCOISA-N	1.98243	0.98727	0.0304439	0.916667	1.65199	up	1.36077e+07	7.1792e+06	4.32346e+06	7.30281e+06	5.41648e+06	7.17823e+06	3.50335e+06	1.18421e+06	6.62845e+06	2.79581e+06	4.83806e+06	3.75353e+06
Com_6795_neg	Cardiodine	N	C22H35IO2	458.168	457.158	6.06495	[M-H]-	4.8	-	3	C18	Lipids and lipid-like molecules	Fatty Acyls	Fatty acids and conjugates	-	-	-	-	-	-	CC(CCCCCCCCCCCCC1=CC=C(C=C1)I)CC(=O)O	NPCIWINHUDIWAV-LJQANCHMSA-N	0.278254	-1.84553	0.0307625	0.861111	1.05535	down	3.08606e+06	1.08974e+06	746471	1.9251e+06	990458	1.16613e+06	1.00224e+06	9.43879e+06	6.92104e+06	3.18432e+06	9.56467e+06	2.24771e+06
Com_1600_neg	3-Hydroxybenz(de)anthracen-7-one	N	C17H10O2	246.068	305.081	3.72776	[M+CH3COOH-H]-	5.197	0.63	1	C18	Benzenoids	Phenanthrenes and derivatives	-	"16306-16-4"	-	-	-	-	146276	C1=CC=C2C(=C1)C3=C4C(=C(C=C3)O)C=CC=C4C2=O	NWMOJFNQYCKHBL-UHFFFAOYSA-N	0.469597	-1.0905	0.0310227	0.888889	1.587	down	3.16778e+06	1.29881e+06	541271	3.28619e+06	996695	2.77083e+06	3.0419e+06	3.0153e+06	5.20932e+06	7.43389e+06	3.41649e+06	3.56803e+06
Com_1489_neg	Meclofenamic acid	N	C14H11Cl2NO2	295.017	294.008	5.21658	[M-H]-	5.563	-	3	C18	Benzenoids	Benzene and substituted derivatives	Benzoic acids and derivatives	"644-62-2"	HMDB0015074	C02996	-	-	4037	CC1=C(Cl)C(NC2=CC=CC=C2C(O)=O)=C(Cl)C=C1	SBDNJUWAMKYJOX-UHFFFAOYSA-N	0.284248	-1.81478	0.0310862	0.833333	1.5002	down	22508.5	23237.6	10433.5	288101	80450.3	375566	138551	197864	641659	350874	1.17603e+06	310506
Com_461_neg	DL-Mannitol	N	C6H14O6	182.079	181.072	0.59533	[M-H]-	1.363	0.96	1	C18	Organic oxygen compounds	Organooxygen compounds	Carbohydrates and carbohydrate conjugates	"87-78-5"	HMDB0000765	C00392	map00051;map02010;map02060	-	-	C(C(C(C(C(CO)O)O)O)O)O	FBPFZTCFMRRESA-KVTDHHQDSA-N	0.622735	-0.683309	0.0311076	0.888889	1.33447	down	6.0854e+07	2.29807e+07	2.77712e+07	2.75059e+07	3.57811e+07	3.29257e+07	3.3737e+07	3.86236e+07	6.80328e+07	7.6929e+07	5.24465e+07	6.39501e+07
Com_823_neg	5-(4-Hydroxybenzyl)thiazolidine-2,4-dione	N	C10H9NO3S	223.03	222.024	5.50228	[M-H]-	5.17	-	3	C18	Organoheterocyclic compounds	Azolidines	Thiazolidines	"74772-78-4"	-	-	-	-	10198397	C1=CC(=CC=C1CC2C(=O)NC(=O)S2)O	NKOHRVBBQISBSB-UHFFFAOYSA-N	0.152802	-2.71026	0.0312108	0.833333	1.57155	down	189389	79390.3	730217	1.60845e+06	292444	944712	567360	2.3732e+06	7.36165e+06	1.12808e+07	3.0712e+06	506412
Com_1990_neg	2-(1,3-dimethyl-2,6-dioxo-2,3,6,7-tetrahydro-1H-purin-7-yl)-N-[4-(propan-2-yl)phenyl]acetamide	N	C18H21N5O3	355.164	354.156	4.08269	[M-H]-	5.957	-	3	C18	Organoheterocyclic compounds	Imidazopyrimidines	Purines and purine derivatives	"349085-38-7"	HMDB0253057	-	-	-	1150897	CC(C)C1=CC=C(C=C1)NC(=O)CN2C=NC3=C2C(=O)N(C(=O)N3C)C	HEQDZPHDVAOBLN-UHFFFAOYSA-N	3.55077	1.82813	0.0312256	0.861111	1.65681	up	7.6283e+06	5.08023e+06	4.67019e+06	7.76644e+06	5.8691e+06	1.3852e+07	5.25694e+06	465974	483437	25835.5	112983	6.29048e+06
Com_6722_neg	Topsentisterol B1	N	C29H46O3	442.345	441.338	0.42552	[M-H]-	11.41	0.51	2	C18	Lipids and lipid-like molecules	Steroids and steroid derivatives	Cholestane steroids	-	-	-	-	-	-	CC1CC1C(C)CCC(C)C2CCC3C2(CCC4=C3C(C5C6(C4(CCC(C6)O)C)O5)O)C	JHWWAUUSEPEHFV-RXFOTAOQSA-N	0.307072	-1.70335	0.0312873	0.888889	1.42538	down	30256.7	38509.9	32737.7	500769	406283	331876	208366	1.21584e+06	508126	436186	1.1028e+06	893878
Com_6958_neg	Achyranthesterone A	N	C27H44O8	496.304	495.297	0.92933	[M-H]-	6.719	-	3	C18	Lipids and lipid-like molecules	Steroids and steroid derivatives	Bile acids, alcohols and derivatives	-	-	-	-	-	-	CC12CCC3C(=CC(=O)C4C3(CC(C(C4)O)O)C)C1(CCC2C(CO)(C(CCC(C)(C)O)O)O)O	UYDQOOHBGRAEBT-YPVLXUMRSA-N	0.231443	-2.11127	0.0314985	0.916667	1.15055	down	173773	175192	1.29553e+06	271907	282569	307588	375812	376396	3.17762e+06	896436	4.44872e+06	1.55517e+06
Com_6354_neg	Glu-Gly-Trp	N	C18H22N4O6	390.154	389.146	0.5711	[M-H]-	5.418	-	3	C18	Organic acids and derivatives	Carboxylic acids and derivatives	Amino acids, peptides, and analogues	-	-	-	-	-	-	C1=CC=C2C(=C1)C(=CN2)CC(C(=O)O)NC(=O)CNC(=O)C(CCC(=O)O)N	GGJOGFJIPPGNRK-JSGCOSHPSA-N	0.60849	-0.716695	0.0315972	0.833333	1.02226	down	3.56497e+06	4.06198e+06	4.18719e+06	5.11148e+06	3.19484e+06	3.61804e+06	6.35841e+06	7.75671e+06	4.90952e+06	7.45312e+06	9.27711e+06	3.25729e+06
Com_525_neg	N-Acetyl-L-glutamic acid	N	C7H11NO5	189.064	188.056	0.92351	[M-H]-	1.393	0.53	1	C18	Organic acids and derivatives	Carboxylic acids and derivatives	Amino acids, peptides, and analogues	"1188-37-0"	HMDB0001138	C00624	map00220;map01100;map01110;map01130;map01210;map01230	-	70914	CC(=O)N[C@@H](CCC(O)=O)C(O)=O	RFMMMVDNIPUKGG-YFKPBYRVSA-N	0.529997	-0.915944	0.0316195	0.888889	1.52877	down	5.81135e+06	6.47582e+06	2.4121e+06	4.91499e+06	6.3445e+06	6.53708e+06	5.71974e+06	7.86299e+06	1.32247e+07	1.89083e+07	7.01829e+06	8.57925e+06
Com_6499_neg	Piepunensine A	N	C22H33NO6	407.231	406.221	5.29671	[M-H]-	6.38	-	3	C18	Lipids and lipid-like molecules	Prenol lipids	Diterpenoids	-	-	-	-	-	-	COCC12CCC(C34C1CC(C3NC2=O)C5(CC(C6CC4C5C6O)OC)O)OC	XGNLVYXRWSQUKE-QIZZOUNCSA-N	0.269784	-1.89012	0.0320278	0.888889	1.55029	down	120387	40346.8	332617	783488	887042	672401	274366	2.39941e+06	1.31927e+06	1.68065e+06	2.70344e+06	2.13601e+06
Com_7104_neg	Imizoquin A	N	C28H30N4O9	566.201	565.198	7.23622	[M-H]-	5.158	-	3	C18	-	-	-	"-"	-	-	-	-	-	[H]C(C)(CO)C[C@]([H])(N=C(O)C1([H])CC2=C(C(=O)C(OC)=C(O)C2=O)[C@@]2([H])N[C@@]([H])(CC3=CNC4=CC=CC=C34)C(=O)N12)C(O)=O	VBZJPJIHROQJKY-RVEUGTSSSA-N	2.10143	1.07137	0.0320931	0.861111	1.19993	up	7.90511e+06	5.34222e+06	2.17115e+06	5.62284e+06	3.10302e+06	2.75064e+06	4.49805e+06	2.37512e+06	2.49866e+06	1.17789e+06	901065	1.34766e+06
Com_3930_neg	2-Benzylmalic acid	N	C11H12O5	224.068	223.063	6.01551	[M-H]-	5.66	0.73	2	C18	Phenylpropanoids and polyketides	Phenylpropanoic acids	-	-	-	C20653	map00400;map01210	-	-	C1=CC=C(C=C1)CC(CC(=O)O)(C(=O)O)O	ZNAJIKYTBCGAQQ-UHFFFAOYSA-N	0.477905	-1.0652	0.032097	0.888889	1.17438	down	3.35336e+06	1.74333e+06	479018	1.58617e+06	1.19401e+06	2.18655e+06	2.58718e+06	2.41265e+06	2.78979e+06	2.73665e+06	6.71204e+06	4.82135e+06
Com_1969_neg	Neochlorogenic acid	N	C16H18O9	354.095	353.087	1.12346	[M-H]-	5.282	0.55	1	C18	Organic oxygen compounds	Organooxygen compounds	Alcohols and polyols	"906-33-2"	HMDB0240477	C17147	-	-	5280633	[H]\C(=C(\[H])C1=CC(O)=C(O)C=C1)C(=O)O[C@]1([H])C[C@](O)(C[C@@]([H])(O)[C@]1([H])O)C(O)=O	CWVRJTMFETXNAD-NXLLHMKUSA-N	3.67944	1.87949	0.0324891	0.861111	1.5995	up	660259	2.45667e+06	788316	1.16112e+06	2.64304e+06	269896	873723	535586	160427	122997	39607.1	436279
Com_3712_neg	liberine	N	C8H10N4O3	210.075	209.07	7.93385	[M-H]-	1.511	-	3	C18	Organoheterocyclic compounds	Imidazopyrimidines	Purines and purine derivatives	-	-	-	-	-	-	CN1C2=C(C(=O)N(C(=N2)OC)C)NC1=O	IDVFNSHOEYLXJD-UHFFFAOYSA-N	3.35251	1.74524	0.0328754	0.805556	1.64012	up	2.48806e+06	1.46109e+06	2.23268e+06	7.93884e+06	1.13237e+07	7.11852e+06	1.43511e+06	2.66852e+06	435851	2.66133e+06	2.00322e+06	508954
Com_5424_neg	Fontinalin	N	C13H15NO8	313.08	312.072	0.04661	[M-H]-	5.13	-	3	C18	Organic acids and derivatives	Carboxylic acids and derivatives	Amino acids, peptides, and analogues	-	-	-	-	-	-	COC1=CC(=CC(=C1O)OC)C(=O)NC(CC(=O)O)C(=O)O	DNANDISVMCIALN-ZETCQYMHSA-N	0.294906	-1.76167	0.0334916	0.861111	1.50709	down	2.73039e+06	567337	1.4699e+06	3.32403e+06	1.10334e+06	2.43932e+06	2.73245e+06	2.9989e+06	1.32207e+07	8.14087e+06	1.07517e+07	1.60631e+06
Com_7082_neg	Pachanol C	N	C32H50O7	546.356	545.346	3.89236	[M-H]-	8.292	-	3	C18	Organic acids and derivatives	Carboxylic acids and derivatives	Dicarboxylic acids and derivatives	-	-	-	-	-	-	CC1CC2(CC(C(CC2C3=CCC4C5(CCC(C(C5CCC4(C13O)C)(C)C)O)C)(C)CO)OC(=O)C)C(=O)O	QPKMIXTXEBVQCZ-HLGBGRASSA-N	0.227704	-2.13477	0.0335125	0.861111	1.26817	down	177554	194282	1.44789e+06	23241.2	100689	37501.4	115229	338740	1.84449e+06	1.17914e+06	1.81782e+06	3.40516e+06
Com_859_neg	Myristelaidic acid	N	C14H26O2	226.193	225.186	0.54958	[M-H]-	8.93	0.72	1	C18	Lipids and lipid-like molecules	Fatty Acyls	Fatty acids and conjugates	"50286-30-1"	HMDB0062248	-	-	LMFA01030250	5312402	CCCC\C=C\CCCCCCCC(O)=O	YWWVWXASSLXJHU-AATRIKPKSA-N	2.34972	1.23249	0.0335369	0.833333	1.37466	up	5.992e+06	6.20258e+06	1.96483e+06	5.25002e+06	1.13714e+07	8.34058e+06	7.93348e+06	2.7922e+06	1.08714e+06	1.00224e+06	992561	2.84177e+06
Com_6038_neg	Leu Ile Asn	N	C16H30N4O5	358.222	357.218	9.53189	[M-H]-	8.737	-	3	C18	Organic acids and derivatives	Carboxylic acids and derivatives	Amino acids, peptides, and analogues	-	-	-	-	-	-	CCC(C)C(C(=O)NC(CC(=O)N)C(=O)O)NC(=O)C(CC(C)C)N	USLNHQZCDQJBOV-ZPFDUUQYSA-N	0.443928	-1.1716	0.0335452	0.833333	1.36758	down	892878	960853	420525	582197	816296	589743	810010	1.62332e+06	776642	1.12066e+06	1.54524e+06	3.72588e+06
Com_6150_neg	Lupinol C	N	C20H18O7	370.105	369.099	2.12393	[M-H]-	6.207	-	3	C18	Phenylpropanoids and polyketides	Isoflavonoids	Coumaronochromones	-	-	-	-	-	-	CC(=CCC1=C(C2=C(C=C1O)OC3C(C2=O)(C4=C(O3)C=C(C=C4)O)O)O)C	BGGHUJKZYHZOPN-PMACEKPBSA-N	2.2435	1.16575	0.0335591	0.833333	1.16702	up	1.96605e+06	3.17746e+06	1.89842e+06	4.44428e+06	1.79162e+06	6.69692e+06	2.79769e+06	2.37796e+06	1.50217e+06	929945	577309	718316
Com_3478_neg	6,7,8-Trihydroxycoumarin	N	C9H6O5	194.022	193.014	0.03225	[M-H]-	5.386	0.57	2	C18	Phenylpropanoids and polyketides	Coumarins and derivatives	Hydroxycoumarins	-	-	-	-	-	-	C1=CC(=O)OC2=C(C(=C(C=C21)O)O)O	NSDVPAHANCHBFV-UHFFFAOYSA-N	1.52639	0.610122	0.0337901	0.833333	1.16401	up	1.04919e+06	1.21134e+06	782416	567934	1.31233e+06	720139	699977	603988	510284	488185	585001	809752
Com_5401_neg	Val-pro-pro	N	C15H25N3O4	311.185	310.177	0.30477	[M-H]-	5.182	-	3	C18	Organic acids and derivatives	Carboxylic acids and derivatives	Amino acids, peptides, and analogues	"-"	HMDB0253034	-	-	-	18232492	CC(C)C(N)C(=O)N1CCCC1C(=O)N1CCCC1C(O)=O	DOFAQXCYFQKSHT-UHFFFAOYSA-N	0.439494	-1.18609	0.0339127	0.861111	1.16045	down	857241	789506	388928	2.6806e+06	793077	1.66882e+06	1.80422e+06	1.00187e+06	3.51705e+06	5.23414e+06	2.50976e+06	2.26576e+06
Com_96_neg	L-Malate	N	C4H6O5	134.022	133.014	0.5646	[M-H]-	1.531	0.99	1	C18	Organic acids and derivatives	Hydroxy acids and derivatives	Beta hydroxy acids and derivatives	"97-67-6"	HMDB0000156	C00149	map00020;map00620;map00630;map00680;map00710;map00720;map01060;map01061;map01062;map01063;map01064;map01065;map01066;map01070;map01100;map01110;map01120;map01130;map01200;map02020	-	222656	O[C@@H](CC(O)=O)C(O)=O	BJEPYKJPYRNKOW-REOHCLBHSA-N	0.558678	-0.83991	0.0339224	0.833333	1.55259	down	4.71197e+09	5.5188e+09	3.17238e+09	5.33204e+09	5.10044e+09	6.58904e+09	4.84647e+09	6.18766e+09	1.45243e+10	9.82934e+09	1.26619e+10	6.40854e+09
Com_67_neg	Isethionic acid	N	C2H6O4S	125.999	124.991	0.41213	[M-H]-	1.58	0.79	1	C18	Organic acids and derivatives	Organic sulfonic acids and derivatives	Organosulfonic acids and derivatives	"107-36-8"	HMDB0003903	C05123	map00430;map01100	-	7866	OCCS(O)(=O)=O	SUMDYPCJJOFFON-UHFFFAOYSA-N	1.96527	0.974724	0.0340632	0.888889	1.47894	up	4.57123e+07	4.31493e+07	3.17853e+07	5.25624e+07	8.0374e+07	5.47777e+07	4.87992e+07	1.09992e+07	3.06167e+07	1.98729e+07	8.58373e+06	3.80338e+07
Com_3228_neg	(2Z,4S,5R)-2-Amino-4,5,6-trihydroxyhex-2-enoate	N	C6H11NO5	177.064	176.056	2.1772	[M-H]-	1.652	0.62	2	C18	Organic acids and derivatives	Carboxylic acids and derivatives	Amino acids, peptides, and analogues	-	-	C20844	-	-	-	C(C(C(C=C(C(=O)O)N)O)O)O	BWCRWWBHRAOURT-VYOXQMNSSA-N	0.342671	-1.5451	0.0343355	0.833333	1.49483	down	1.24514e+07	7.50055e+06	5.94342e+06	2.07851e+07	1.15226e+07	1.43181e+07	1.88154e+07	1.899e+07	3.6669e+07	6.29845e+07	6.49195e+07	9.25691e+06
Com_4734_neg	Imazamethabenz	N	C15H18N2O3	274.132	273.124	1.61045	[M-H]-	7.522	-	3	C18	Organic acids and derivatives	Carboxylic acids and derivatives	Amino acids, peptides, and analogues	"100728-84-5"	HMDB0034885	-	-	-	18772438	CC(C)C1(C)NC(=NC1=O)C1=C(C=CC(C)=C1)C(O)=O	KFEFNHNXZQYTEW-UHFFFAOYSA-N	1.90743	0.931634	0.0343601	0.833333	1.3984	up	834890	1.20327e+06	635670	1.19787e+06	1.13629e+06	1.70318e+06	1.20226e+06	968513	398862	209200	375270	364328
Com_1125_neg	2-Aminoflubendazole	N	C14H10FN3O	255.081	254.075	6.47213	[M-H]-	5.526	0.57	1	C18	Benzenoids	Benzene and substituted derivatives	Benzophenones	"82050-13-3"	-	-	-	-	57358774	C1=CC(=CC=C1C(=O)C2=CC3=C(C=C2)N=C(N3)N)F	WINHLTQNRABBSW-UHFFFAOYSA-N	0.404424	-1.30606	0.0344986	0.861111	1.48741	down	270588	65982.2	195270	490438	419858	585787	781420	1.17413e+06	397791	431453	649351	1.58021e+06
Com_893_neg	Mukanadin C	N	C7H7BrN2O2	229.969	228.963	6.99562	[M-H]-	1.172	-	3	C18	Organic acids and derivatives	Carboxylic acids and derivatives	Carboxylic acid derivatives	"1839104-78-7"	-	-	-	-	10704662	C1C(N2C=C(C=C2C(=O)N1)Br)O	OBNHKRQJEMDNIG-UHFFFAOYSA-N	0.650573	-0.620218	0.0345349	0.833333	1.43912	down	3.56834e+06	2.63283e+06	2.23226e+06	2.95238e+06	4.52366e+06	4.20303e+06	3.69887e+06	3.83917e+06	7.52556e+06	7.11396e+06	4.59557e+06	4.14192e+06
Com_3984_neg	Decitabine	N	C8H12N4O4	228.086	227.077	6.69878	[M-H]-	1.357	-	3	C18	Organoheterocyclic compounds	Triazines	Triazinones	"2353-33-5"	HMDB0015391	-	-	-	451668	NC1=NC(=O)N(C=N1)[C@H]1C[C@H](O)[C@@H](CO)O1	XAUDJQYHKZQPEU-KVQBGUIXSA-N	0.608463	-0.716758	0.0346025	0.833333	1.29963	down	1.02062e+07	3.36928e+06	5.08726e+06	4.53175e+06	6.15977e+06	4.9743e+06	4.90806e+06	7.25084e+06	1.12533e+07	1.12319e+07	9.23599e+06	1.25383e+07
Com_5455_neg	Butoctamide hydrogen succinate	N	C16H29NO5	315.205	314.197	0.81248	[M-H]-	6.636	-	3	C18	Lipids and lipid-like molecules	Fatty Acyls	Fatty acid esters	-	-	C12946	-	-	-	CCCCC(CC)CNC(=O)CC(C)OC(=O)CCC(=O)O	CQONVBIGUJWUFE-UHFFFAOYSA-N	0.652465	-0.616026	0.0347463	0.861111	1.02714	down	849503	1.51137e+06	1.0892e+06	1.44582e+06	866489	2.28266e+06	2.18913e+06	3.07193e+06	1.94417e+06	1.92587e+06	1.67743e+06	1.52169e+06
Com_5396_neg	Clausevatine D	N	C18H17NO4	311.116	310.108	0.94445	[M-H]-	5.78	-	3	C18	Organoheterocyclic compounds	Indoles and derivatives	Carbazoles	-	-	-	-	-	-	CC(C)(C1CC2=C3C4=CC=CC=C4NC3=C(C=C2C(=O)O1)O)O	NAEJSIJAZCIUHA-UHFFFAOYSA-N	3.04323	1.60561	0.0348885	0.861111	1.09575	up	4.55047e+06	2.98597e+06	461493	3.50136e+06	1.46827e+06	2.27576e+06	1.32063e+06	605276	863960	622489	353861	1.2427e+06
Com_6068_neg	Bisacodyl	N	C22H19NO4	361.131	360.123	2.39827	[M-H]-	5.043	-	3	C18	Benzenoids	Benzene and substituted derivatives	Diphenylmethanes	"603-50-9"	HMDB0249262	-	-	-	2391	CC(=O)OC1=CC=C(C=C1)C(C1=CC=C(OC(C)=O)C=C1)C1=CC=CC=N1	KHOITXIGCFIULA-UHFFFAOYSA-N	0.570996	-0.808447	0.0351285	0.861111	1.10264	down	324320	846658	586540	1.33032e+06	697539	272016	951048	1.1075e+06	1.07735e+06	1.50501e+06	1.1738e+06	1.29111e+06
Com_5427_neg	Avenanthramide E	N	C17H15NO5	313.095	312.088	2.07195	[M-H]-	5.831	-	3	C18	Phenylpropanoids and polyketides	Cinnamic acids and derivatives	Hydroxycinnamic acids and derivatives	"93755-77-2"	HMDB0038944	-	-	-	13041878	COC1=C(O)C=CC(\C=C/C(=O)NC2=C(C=CC=C2)C(O)=O)=C1	FSKJPXSYWQUVGO-CLFYSBASSA-N	1.70424	0.769124	0.0356546	0.833333	1.32475	up	658658	875319	389041	524759	1.03993e+06	535854	614033	228974	265469	334521	297635	620290
Com_2731_neg	3h-Pteridine	N	C6H6N4	134.059	133.053	9.94812	[M-H]-	5.219	-	3	C18	Organoheterocyclic compounds	Pteridines and derivatives	-	"-"	HMDB0246273	-	-	-	21880558	C1NC2=NC=CN=C2C=N1	JNENFGZNZZLEOC-UHFFFAOYSA-N	0.451467	-1.14731	0.0358422	0.916667	1.29159	down	1.46009e+06	681397	141481	846949	414859	1.05872e+06	1.00819e+06	1.22505e+06	1.68706e+06	1.50564e+06	2.80683e+06	1.96398e+06
Com_6406_neg	LPA(0:0/15:0)	N	C18H37O7P	396.228	395.219	4.01458	[M-H]-	5.033	-	3	C18	Lipids and lipid-like molecules	Glycerophospholipids	Glycerophosphates	"-"	-	-	-	-	-	CCCCCCCCCCCCCCC(=O)OC(CO)COP(O)(O)=O	DILYLRXPORGFHQ-UHFFFAOYSA-N	1.97915	0.984879	0.0360662	0.916667	1.21744	up	1.6033e+06	1.88414e+06	1.07577e+06	1.71098e+06	1.33367e+06	1.52754e+06	1.54927e+06	824906	916031	805780	198901	320930
Com_6280_neg	Spirotryprostatin K	N	C21H25N3O4	383.185	382.173	9.82346	[M-H]-	4.93	-	3	C18	Organic acids and derivatives	Carboxylic acids and derivatives	Amino acids, peptides, and analogues	"-"	-	-	-	-	-	[H][C@@]12CCCN1C(=O)[C@]([H])(C[C@]1(CC=C(C)C)C(O)=NC3=C1C=CC(O)=C3)N=C2O	VKKSVIBSKZGZJM-FIKGOQFSSA-N	0.563553	-0.827377	0.0364613	0.861111	1.40865	down	1.7658e+06	913281	453516	1.58214e+06	1.14752e+06	1.28085e+06	1.72928e+06	2.14922e+06	2.80325e+06	2.62002e+06	2.33701e+06	1.03635e+06
Com_707_neg	N-acetylmethionine sulfoxide	N	C7H13NO4S	207.057	206.049	0.9465	[M-H]-	5.142	-	3	C18	Organic acids and derivatives	Carboxylic acids and derivatives	Amino acids, peptides, and analogues	"108646-71-5"	HMDB0240343	-	-	-	7408371	CC(=O)NC(CCS(=O)C)C(=O)O	NPIMMZJBURSMON-YLTHGKPTSA-N	0.610312	-0.712381	0.0365568	0.916667	1.38805	down	6.27584e+06	2.20404e+06	3.18749e+06	5.49842e+06	6.28816e+06	6.90248e+06	5.85102e+06	1.10403e+07	7.34739e+06	1.10338e+07	7.40289e+06	7.06378e+06
Com_5965_neg	Castillene C	N	C20H18O6	354.11	353.101	6.776	[M-H]-	5.767	-	3	C18	Organoheterocyclic compounds	Benzodioxoles	-	-	-	-	-	LMPK12130063	-	COC1C2=C(C3=C(C=C2)OC=C3)OC1(CC4=CC5=C(C=C4)OCO5)OC	UJWUVLDBYXPHQN-UHFFFAOYSA-N	3.30683	1.72545	0.0367705	0.861111	1.5996	up	2.07363e+08	4.23851e+08	6.23282e+07	1.43942e+08	1.00376e+08	9.43734e+07	2.0864e+08	8.93669e+06	2.27004e+07	1.9802e+07	1.22565e+06	5.08469e+07
Com_6930_neg	Maculalactone D	N	C34H30O3	486.219	485.211	2.60492	[M-H]-	8.998	-	3	C18	Phenylpropanoids and polyketides	Diarylheptanoids	Linear diarylheptanoids	-	-	-	-	-	-	C1C(C(C2=C(C(=O)OC2(C1C3=CC=CC=C3)CC4=CC=CC=C4)CC5=CC=CC=C5)C6=CC=CC=C6)O	VUFRSSRORSULJP-MNHGUUTPSA-N	1.96767	0.976489	0.0368694	0.888889	1.57201	up	849139	775228	396034	442941	621126	394725	327724	429465	217189	74431.4	281662	437707
Com_6534_neg	Cibotiumbaroside A	N	C18H20O11	412.101	411.091	6.33512	[M-H]-	4.842	-	3	C18	Organic oxygen compounds	Organooxygen compounds	Carbohydrates and carbohydrate conjugates	-	-	-	-	-	-	C1C=C(C(=O)O1)COC2C(C(C(C(O2)COC(=O)C3=CC(=C(C=C3)O)O)O)O)O	MPWNIHQZXAKHOM-VPKNTQAGSA-N	0.473303	-1.07916	0.0370457	0.833333	1.4193	down	1.47074e+06	809589	2.44936e+06	7.00562e+06	1.5866e+06	3.65348e+06	5.15866e+06	7.32965e+06	6.71601e+06	8.2113e+06	6.33043e+06	2.11978e+06
Com_6344_neg	N,O-Dimethyloxostephine	N	C20H23NO7	389.147	388.138	6.29743	[M-H]-	5.801	-	3	C18	Alkaloids and derivatives	Hasubanan alkaloids	-	-	-	-	-	-	-	CN1C(=O)CC23C14CC(C5=CC6=C(C=C52)OCO6)OC4(C(C(C3)O)OC)OC	PNGVVIBGSJGXTG-KUUHNABBSA-N	0.397193	-1.33209	0.0371138	0.833333	1.63625	down	1.02676e+07	3.88409e+06	3.49011e+06	1.37928e+07	4.60693e+06	1.38105e+07	8.11092e+06	1.85312e+07	2.09534e+07	3.94229e+07	3.0752e+07	7.74028e+06
Com_6481_neg	Trichocarpin	N	C20H22O9	406.126	405.115	9.10751	[M-H]-	2.808	-	3	C18	Organic oxygen compounds	Organooxygen compounds	Carbohydrates and carbohydrate conjugates	-	-	C10835	-	-	-	C1=CC=C(C=C1)COC(=O)C2=C(C=CC(=C2)O)OC3C(C(C(C(O3)CO)O)O)O	QJWRHLSORLOREK-BFMVXSJESA-N	0.289578	-1.78798	0.0371802	0.888889	1.42174	down	213477	22471.1	97812.6	1.11683e+06	166372	819900	523904	2.15625e+06	1.98087e+06	304260	1.16872e+06	2.28123e+06
Com_2822_neg	1-Methyl-3,4-dihydroisoquinoline	N	C10H11N	145.089	144.082	0.86177	[M-H]-	5.661	0.60	2	C18	Organoheterocyclic compounds	Dihydroisoquinolines	-	"-"	HMDB0243928	-	-	-	231502	CC1=NCCC2=CC=CC=C12	JZZLDIIDMFCOGF-UHFFFAOYSA-N	0.526048	-0.926735	0.0375005	0.888889	1.09452	down	2.02979e+08	1.14616e+08	3.90756e+07	1.07238e+08	8.04149e+07	1.3111e+08	1.46506e+08	1.46178e+08	1.76096e+08	1.47836e+08	3.67258e+08	3.00103e+08
Com_6922_neg	Zhankuic Acid A Methyl Ester	N	C30H42O5	482.303	481.3	8.16736	[M-H]-	6.58	-	3	C18	Lipids and lipid-like molecules	Steroids and steroid derivatives	Ergostane steroids	-	-	-	-	-	-	CC1C2CC(=O)C3=C(C2(CCC1=O)C)C(=O)CC4(C3CCC4C(C)CCC(=C)C(C)C(=O)OC)C	NZJIIJSJLBIJDO-RTMVVRFTSA-N	5.61663	2.4897	0.0376841	0.833333	1.64405	up	3.11605e+06	3.74426e+06	2.81929e+07	1.05816e+07	940709	8.18587e+06	2.15003e+06	1.03782e+06	1.26619e+06	750771	1.17932e+06	3.36574e+06
Com_682_neg	Indolelactic acid	N	C11H11NO3	205.074	204.066	1.02863	[M-H]-	5.698	0.99	1	C18	Organoheterocyclic compounds	Indoles and derivatives	Indolyl carboxylic acids and derivatives	"1821-52-9"	HMDB0000671	C02043	map00380	-	676157	O[C@@H](CC1=CNC2=C1C=CC=C2)C(O)=O	XGILAAMKEQUXLS-JTQLQIEISA-N	2.01043	1.0075	0.0376981	0.833333	1.60217	up	4.38829e+08	1.23552e+09	2.79726e+08	5.1297e+08	4.01409e+08	5.22793e+08	5.56749e+08	2.1529e+08	2.22451e+08	2.17697e+08	1.23762e+08	3.50878e+08
Com_3885_neg	S-(2-Oxo-2-carboxyethyl)homocysteine	N	C7H11NO5S	221.036	220.028	0.83624	[M-H]-	5.16	-	3	C18	Organic acids and derivatives	Carboxylic acids and derivatives	Amino acids, peptides, and analogues	"87458-25-1"	HMDB0240387	-	-	-	54363604	N[C@@H](CCSCC(=O)C(O)=O)C(O)=O	UOFMKTXZJFSKPW-BYPYZUCNSA-N	0.264398	-1.91922	0.0377572	0.833333	1.57617	down	2.10053e+07	8.34332e+06	2.43213e+07	5.01208e+07	2.50985e+07	4.07864e+07	3.28571e+07	7.04312e+07	1.71536e+08	2.68483e+08	7.52783e+07	2.31588e+07
Com_6067_neg	bezafibrate	N	C19H20ClNO4	361.108	360.102	4.52333	[M-H]-	5.548	0.51	2	C18	Benzenoids	Benzene and substituted derivatives	Phenoxyacetic acid derivatives	"41859-67-0"	HMDB0015465	-	-	-	-	CC(C)(C(=O)O)OC1=CC=C(C=C1)CCNC(=O)C2=CC=C(C=C2)Cl	IIBYAHWJQTYFKB-UHFFFAOYSA-N	0.471174	-1.08567	0.0380823	0.861111	1.08085	down	217050	53221.9	232548	227904	145778	356120	298242	600798	394389	742686	194985	384963
Com_5758_neg	Mimopudine	N	C14H19N5O5	337.139	336.13	5.26083	[M-H]-	5.25	-	3	C18	Organoheterocyclic compounds	Pyridines and derivatives	Hydropyridines	-	-	-	-	-	-	C1=CN(C=CC1=O)C(C(N(C(C(N)N2C=CC(=O)C=C2)O)O)O)N	HQLJHXNKEFGFDP-UHFFFAOYSA-N	2.71256	1.43966	0.0381713	0.944444	1.36037	up	2.09842e+06	1.85281e+06	595685	1.01701e+06	1.50887e+06	1.32189e+06	497390	413488	419087	740308	46568.1	977901
Com_4393_neg	Phospho-L-arginine	N	C6H15N4O5P	254.078	253.069	8.29918	[M-H]-	5.02	-	3	C18	Organic acids and derivatives	Carboxylic acids and derivatives	Amino acids, peptides, and analogues	-	HMDB0029438	-	-	-	-	C(CC(C(=O)O)N)CN=C(N)NP(=O)(O)O	CCTIOCVIZPCTGO-BYPYZUCNSA-N	2.14671	1.10213	0.0382276	0.777778	1.18045	up	1.49617e+06	2.54735e+06	1.46833e+06	4.03567e+06	1.14248e+06	1.18778e+06	1.59197e+06	509698	635700	553494	292671	1.94949e+06
Com_2695_neg	2-Oxosuccinamate	N	C4H5NO4	131.022	130.013	9.7867	[M-H]-	5.361	-	3	C18	Organic acids and derivatives	Keto acids and derivatives	Short-chain keto acids and derivatives	"-"	HMDB0060350	C02362	map00250	-	439716	OC(=N)CC(=O)C(O)=O	ONGPAWNLFDCRJE-UHFFFAOYSA-N	0.58372	-0.776652	0.0383282	0.861111	1.41149	down	3.22266e+06	1.63697e+06	2.83813e+06	4.60694e+06	3.52501e+06	4.98742e+06	4.35166e+06	6.35731e+06	6.44934e+06	9.90815e+06	5.36109e+06	3.23531e+06
Com_896_neg	RIBULOSE 5-PHOSPHATE	N	C5H11O8P	230.019	229.011	2.52203	[M-H]-	1.539	0.71	1	C18	Organic oxygen compounds	Organooxygen compounds	Carbohydrates and carbohydrate conjugates	"4151-19-3"	HMDB0000618	C00199	map00030;map00040;map00540;map00680;map00710;map00740;map00750;map01100;map01110;map01120;map01130;map01200;map01230	-	439184	C([C@H]([C@H](C(=O)CO)O)O)OP(=O)(O)O	FNZLKVNUWIIPSJ-UHNVWZDZSA-N	0.427462	-1.22613	0.0383421	0.972222	1.37068	down	2.28254e+07	1.48906e+06	9.31997e+06	1.31853e+07	7.54521e+06	1.65779e+07	1.68758e+07	3.17145e+07	2.65051e+07	2.43891e+07	3.98426e+07	2.66356e+07
Com_5656_neg	Hydroxyclomipramine	N	C19H23ClN2O	330.15	329.144	2.82606	[M-H]-	5.714	-	3	C18	Lipids and lipid-like molecules	Glycerophospholipids	Glycerophosphoethanolamines	"-"	HMDB0060631	C00350	map00563;map00564;map01100;map01110;map04136;map04138;map04140;map04723;map05130;map05167	-	9547058	CN(C)CCCN1C2=CC=CC=C2CC(O)C2=C1C=C(Cl)C=C2	SATHMWNGUPSXIE-UHFFFAOYSA-N	2.29812	1.20046	0.038371	0.833333	1.42153	up	1.81819e+07	8.49976e+06	1.33831e+07	1.97614e+07	1.20477e+07	2.25818e+07	1.44802e+07	2.81219e+06	3.34054e+06	1.04925e+06	1.34492e+06	1.80742e+07
Com_6260_neg	Fluxapyroxad	N	C18H12F5N3O	381.09	380.082	1.18209	[M-H]-	4.902	-	3	C18	Benzenoids	Benzene and substituted derivatives	Anilides	"907204-31-3"	-	-	-	-	-	CN1C=C(C(=N1)C(F)F)C(=O)NC2=CC=CC=C2C3=CC(=C(C(=C3)F)F)F	SXSGXWCSHSVPGB-UHFFFAOYSA-N	0.0802489	-3.63937	0.0386625	0.861111	1.37886	down	1.03937e+06	646621	28281.2	119389	20325.4	66034.8	34782.7	1.30588e+07	4.76181e+06	2.30966e+06	2.76973e+06	991036
Com_4894_neg	1,3-Di-O-[2',2'-di-(p-phenylene) isopropylidene] glycerol	N	C18H20O3	284.141	283.134	0.65617	[M-H]-	6.807	-	3	C18	Organic oxygen compounds	Organooxygen compounds	Ethers	-	-	-	-	-	-	CC1(C2=CC=C(C=C2)OCC(COC3=CC=C1C=C3)O)C	RPJXSYUZCYQCSX-UHFFFAOYSA-N	1.64295	0.71629	0.0390787	0.888889	1.28966	up	1.02397e+07	4.88701e+06	5.19092e+06	9.60067e+06	1.08216e+07	5.92931e+06	4.96195e+06	4.33703e+06	2.83668e+06	4.05084e+06	3.64315e+06	8.57604e+06
Com_6578_neg	Itoside I	N	C18H26O11	418.148	417.141	2.78219	[M-H]-	5.565	-	3	C18	Organic oxygen compounds	Organooxygen compounds	Carbohydrates and carbohydrate conjugates	-	-	-	-	-	-	CC1C(C(C(C(O1)OCC2C(C(C(C(O2)OC3=CC=CC=C3O)O)O)O)O)O)O	ZMVYDQYHQHSHAJ-GYFNHIKNSA-N	2.53164	1.34007	0.0390867	0.861111	1.40836	up	725500	689467	280298	147591	257801	357098	94277.7	117456	159351	22863.9	96294.3	480572
Com_1875_neg	oleoyl glycine	N	C20H37NO3	339.277	338.27	0.12543	[M-H]-	9.703	0.65	1	C18	Organic acids and derivatives	Carboxylic acids and derivatives	Amino acids, peptides, and analogues	"2601-90-3"	HMDB0013631	-	-	LMFA08020082	6436908	CCCCCCCCC=CCCCCCCCC(=O)NCC(=O)O	HPFXACZRFJDURI-KTKRTIGZSA-N	0.361158	-1.4693	0.039092	0.833333	1.22504	down	613657	535438	97001.7	613225	314509	338377	396240	2.09851e+06	470152	696882	1.42643e+06	1.86777e+06
Com_916_neg	Valylasparagine	N	C9H17N3O4	231.122	230.114	1.34321	[M-H]-	1.429	-	3	C18	Organic acids and derivatives	Carboxylic acids and derivatives	Amino acids, peptides, and analogues	"66170-00-1"	HMDB0029122	-	-	-	7020201	CC(C)[C@@H](C(=O)N[C@@H](CC(=O)N)C(=O)O)N	WITCOKQIPFWQQD-FSPLSTOPSA-N	1.7631	0.818118	0.0391288	0.833333	1.74738	up	8.94425e+07	1.08013e+08	3.93664e+07	7.17514e+07	1.049e+08	5.4485e+07	5.78251e+07	1.88762e+07	5.92607e+07	5.5653e+07	3.8718e+07	3.5084e+07
Com_7137_neg	Heloside B	N	C33H56O10	612.387	611.38	0.62905	[M-H]-	7.833	0.55	2	C18	Lipids and lipid-like molecules	Steroids and steroid derivatives	Steroidal glycosides	-	-	-	-	-	-	CC(CCC(C(C)C1C(CC2C1(CC(C3C2CC=C4C3(CCC(C4)OC5C(C(C(C(O5)CO)O)O)O)C)O)C)O)O)CO	IWGAWRNAVDMCGX-ZXAIVUKASA-N	4.69536	2.23124	0.0392479	0.805556	1.57998	up	2.63742e+06	2.34643e+06	1.32516e+07	1.12405e+06	557595	6.75144e+06	3.35112e+06	41922.9	51759.4	667789	128090	1.43907e+06
Com_1371_neg	Isomagnolone	N	C18H18O3	282.126	281.118	2.82583	[M-H]-	6.614	-	3	C18	Benzenoids	Benzene and substituted derivatives	Diphenylethers	"155709-41-4"	-	-	-	-	9993913	CCC(=O)C1=CC=C(C=C1)OC2=C(C=CC(=C2)CC=C)O	LVHHYWFCRQIOJG-UHFFFAOYSA-N	2.19664	1.1353	0.0392741	0.833333	1.50582	up	4.3822e+06	1.02897e+06	2.25633e+06	2.61505e+06	2.41293e+06	1.05028e+06	713427	540072	373333	633920	1.54025e+06	2.45663e+06
Com_5381_neg	4-O-beta-D-Glucopyranosylfagomine	N	C12H23NO8	309.142	308.135	0.69233	[M-H]-	5.101	-	3	C18	Organic oxygen compounds	Organooxygen compounds	Carbohydrates and carbohydrate conjugates	-	-	-	-	-	-	C1CNC(C(C1O)OC2C(C(C(C(O2)CO)O)O)O)CO	SBRQYNWRPMAGGE-SDBMFUTPSA-N	0.565649	-0.822022	0.0400776	0.833333	1.60216	down	7.7499e+06	4.74784e+06	4.03055e+06	6.03811e+06	7.08923e+06	8.4198e+06	7.3665e+06	9.40802e+06	1.25316e+07	1.90525e+07	1.3397e+07	5.55723e+06
Com_6449_neg	Glochidionionoside A	N	C19H30O9	402.189	401.181	0.95528	[M-H]-	5.77	0.55	2	C18	Lipids and lipid-like molecules	Prenol lipids	Terpene glycosides	-	-	-	-	-	-	CC(C=CC1(C(=CC(=O)CC1(C)C)COC2C(C(C(C(O2)CO)O)O)O)O)O	UBPXJBQKHFQSGI-CDPGZDAZSA-N	0.157656	-2.66514	0.0401572	0.888889	1.69404	down	826356	475486	478963	286866	664924	1.07863e+06	513394	849527	5.47201e+06	6.27432e+06	9.97401e+06	1.09099e+06
Com_6369_neg	Glycoperine	N	C19H21NO8	391.127	390.116	7.73263	[M-H]-	5.535	-	3	C18	Organic oxygen compounds	Organooxygen compounds	Carbohydrates and carbohydrate conjugates	-	-	C10686	-	-	-	CC1C(C(C(C(O1)OC2=C(C3=C(C=C2)C(=C4C=COC4=N3)OC)OC)O)O)O	KJOKSAQCWDHTOL-QTOAMZBASA-N	0.638387	-0.647496	0.0402942	0.75	1.56647	down	314414	318149	192018	161857	279937	311301	303326	481766	407465	306088	289385	683317
Com_4886_neg	9-Hydroxybenzo[a]pyrene-4,5-oxide	N	C20H12O2	284.084	283.076	0.82942	[M-H]-	3.053	-	3	C18	Benzenoids	Phenanthrenes and derivatives	Chrysenes	"61133-85-5"	HMDB0062439	C14854	map00980;map05204	-	115064	OC1=CC2=C3C=CC4=C5C(=CC=C4)C4OC4C(C=C2C=C1)=C35	QMJJLPWCBGOGAF-UHFFFAOYSA-N	0.354253	-1.49715	0.0404298	0.861111	1.23528	down	409336	310975	58144.8	1.40346e+06	273258	457008	831130	1.07444e+06	1.86096e+06	1.59506e+06	2.53991e+06	319130
Com_7235_neg	PE(22:6(4Z,7Z,10Z,13Z,16Z,19Z)/P-16:0)	N	C43H74NO7P	747.52	746.514	1.10773	[M-H]-	11.494	-	3	C18	Lipids and lipid-like molecules	Glycerophospholipids	Glycerophosphoethanolamines	"-"	HMDB0009708	-	-	-	53479983	[H][C@@](COC(=O)CC\C=C/C\C=C/C\C=C/C\C=C/C\C=C/C\C=C/CC)(COP(O)(=O)OCCN)O\C=C/CCCCCCCCCCCCCC	CGFAXGUAOSLJRB-XNHMFJFDSA-N	1.7593	0.815	0.0405485	0.805556	1.75949	up	1.06408e+08	1.2011e+08	3.45208e+07	6.91401e+07	8.21005e+07	5.91166e+07	3.63185e+07	4.38271e+07	4.25273e+07	3.19115e+07	7.13549e+07	4.20061e+07
Com_6686_neg	Tongolenine D	N	C23H33NO7	435.226	434.215	8.82233	[M-H]-	3.431	-	3	C18	Lipids and lipid-like molecules	Prenol lipids	Diterpenoids	-	-	-	-	-	-	CC12CCC(C34C1C(C5(C3NC2=O)C6(CC(C7CC4C6C7O)OC)OCO5)OC)OC	NEBHRRSOFRQFMJ-ZZCOCMDZSA-N	0.0672844	-3.89358	0.0409695	0.805556	1.36149	down	1.38794e+06	726261	329962	797485	176359	219122	763000	8.82955e+06	1.76651e+07	1.13029e+07	1.53177e+07	177753
Com_6323_neg	3-methoxy Prostaglandin F1alpha	N	C21H38O6	386.267	385.26	1.8325	[M-H]-	6.599	-	3	C18	Lipids and lipid-like molecules	Fatty Acyls	Eicosanoids	"54432-43-8"	-	-	-	-	-	CCCCCC(C=CC1C(CC(C1CCCCC(CC(=O)O)OC)O)O)O	UBKBNBIEPZZFBF-XZFPMTPLSA-N	0.105905	-3.23915	0.0409718	0.861111	1.63295	down	3.8749e+06	1.61223e+06	967005	2.09063e+06	5.04709e+06	1.63776e+06	1.27255e+06	1.60664e+07	2.12822e+07	5.51268e+06	9.22217e+07	7.44844e+06
Com_4193_neg	(2S)-2-Amino-4-(2-amino-4-chlorophenyl)-4-oxobutanoic acid	N	C10H11ClN2O3	242.046	241.037	5.91299	[M-H]-	5.239	-	3	C18	Organic oxygen compounds	Organooxygen compounds	Carbonyl compounds	"-"	HMDB0246396	-	-	-	173480	NC(CC(=O)C1=C(N)C=C(Cl)C=C1)C(O)=O	HQLHZNDJQSRKDT-UHFFFAOYSA-N	0.432232	-1.21012	0.0411777	0.805556	1.50185	down	777757	783829	632887	1.18867e+06	1.2796e+06	1.46923e+06	1.19233e+06	1.00651e+06	3.16928e+06	4.27439e+06	3.32598e+06	1.21828e+06
Com_4920_neg	1-Tert-butyl 4-ethyl 5-oxoazepane-1,4-dicarboxylate	N	C14H23NO5	285.158	284.15	0.51585	[M-H]-	6.09	-	3	C18	Organoheterocyclic compounds	Azepanes	-	"141642-82-2"	HMDB0244604	-	-	-	-	CCOC(=O)C1CCN(CCC1=O)C(=O)OC(C)(C)C	FGOJCPKOOGIRPA-UHFFFAOYSA-N	1.78486	0.835813	0.0414776	0.833333	1.0288	up	5.27305e+06	5.43766e+06	3.88835e+06	4.71978e+06	9.12034e+06	5.5015e+06	4.60415e+06	1.64338e+06	3.16494e+06	1.17185e+06	2.23475e+06	6.19678e+06
Com_3083_neg	2,8-Dihydroxyadenine	N	C5H5N5O2	167.044	166.037	0.04242	[M-H]-	2.009	-	3	C18	Organoheterocyclic compounds	Imidazopyrimidines	Purines and purine derivatives	"30377-37-8"	HMDB0000401	-	-	-	92268	NC1=NC(O)=NC2=C1NC(O)=N2	XFBOJHLYDJZYSP-UHFFFAOYSA-N	0.0200356	-5.64129	0.0416706	0.805556	1.57181	down	143936	834707	292605	276620	346060	920127	158902	6.99469e+07	2.76951e+07	1.88795e+07	2.33531e+07	419134
Com_1034_neg	Biotin	N	C10H16N2O3S	244.088	243.081	0.57424	[M-H]-	4.746	0.70	1	C18	Organoheterocyclic compounds	Biotin and derivatives	-	"58-85-5"	HMDB0000030	C00120	map00780;map01100;map02010;map04977	-	171548	[H][C@]12CS[C@@H](CCCCC(O)=O)[C@@]1([H])NC(=O)N2	YBJHBAHKTGYVGT-ZKWXMUAHSA-N	0.469663	-1.0903	0.0419363	0.833333	1.50046	down	3.07564e+06	407267	327230	1.81738e+06	456854	1.56683e+06	1.65207e+06	4.88286e+06	1.9564e+06	2.53769e+06	2.54293e+06	2.71886e+06
Com_4062_neg	Isoleucyl-Threonine	N	C10H20N2O4	232.142	231.135	0.35836	[M-H]-	2.02	-	3	C18	Organic acids and derivatives	Carboxylic acids and derivatives	Amino acids, peptides, and analogues	"-"	HMDB0028917	-	-	-	18218220	CCC(C)C(N)C(=O)NC(C(C)O)C(O)=O	DRCKHKZYDLJYFQ-UHFFFAOYSA-N	0.253992	-1.97714	0.0420268	0.833333	1.32403	down	2.38949e+06	265310	1.10033e+06	3.94354e+06	962633	4.52475e+06	8.36084e+06	2.34083e+07	3.93429e+06	4.5212e+06	1.03819e+07	1.30869e+06
Com_5999_neg	7,8-Dehydrocyclospongiaquinone	N	C22H28O4	356.199	355.189	6.71207	[M-H]-	7.844	0.52	2	C18	Organoheterocyclic compounds	Naphthopyrans	-	-	-	-	-	-	-	CC1(CCCC2(C1CCC3(C2=CC4=C(O3)C(=O)C=C(C4=O)OC)C)C)C	LMDTYKJLQXMNMD-SSKFGXFMSA-N	0.550334	-0.86162	0.0422664	0.861111	1.18372	down	1.63355e+07	9.17004e+06	3.64972e+06	1.24196e+07	1.10771e+07	2.00153e+07	1.46061e+07	3.27592e+07	2.97264e+07	1.61594e+07	2.08052e+07	1.7986e+07
Com_5936_neg	(12S)-12-hydroxyretroisosenine	N	C18H25NO6	351.168	350.162	3.4161	[M-H]-	5.141	-	3	C18	Phenylpropanoids and polyketides	Macrolides and analogues	-	-	-	-	-	-	-	CC12CC(=O)OC3CCN4C3C(=CC4)COC(=O)C(O1)(C(C2)(C)O)C	GWTBIOYPNDRFRJ-FOJZWHKLSA-N	0.355104	-1.49369	0.0422966	0.861111	1.46546	down	30859.3	53483.4	661203	947444	58901.2	807268	810519	854034	1.61962e+06	1.65169e+06	1.74495e+06	525969
Com_4412_neg	2,5-Dimethoxy-4-propylthiophenethylamine	N	C13H21NO2S	255.129	254.123	2.92567	[M-H]-	5.167	-	3	C18	Benzenoids	Benzene and substituted derivatives	Methoxybenzenes	"207740-26-9"	HMDB0245756	-	-	-	24728635	CCCSC1=CC(OC)=C(CCN)C=C1OC	OLEVEPDJOFPJTF-UHFFFAOYSA-N	4.06557	2.02346	0.0423628	0.833333	1.46657	up	3.05402e+06	5.24303e+06	1.49523e+06	381796	622871	538791	668748	320171	201088	1.35772e+06	86384	154116
Com_5874_neg	Asp Val Leu	N	C15H27N3O6	345.19	344.183	0.32223	[M-H]-	5.665	0.69	2	C18	Organic acids and derivatives	Carboxylic acids and derivatives	Amino acids, peptides, and analogues	-	-	-	-	-	-	CC(C)CC(C(=O)O)NC(=O)C(C(C)C)NC(=O)C(CC(=O)O)N	GIKOVDMXBAFXDF-NHCYSSNCSA-N	0.54409	-0.878083	0.0424587	0.888889	1.30939	down	7.29061e+06	4.36658e+06	6.39366e+06	1.12545e+07	6.65515e+06	3.46656e+06	7.55173e+06	7.47268e+06	1.33306e+07	1.74077e+07	1.9652e+07	7.04951e+06
Com_5084_neg	6-Tuliposide B	N	C11H18O9	294.095	293.086	6.15013	[M-H]-	5.63	-	3	C18	Lipids and lipid-like molecules	Saccharolipids	-	-	-	C21186	-	-	-	C=C(C(CO)O)C(=O)OCC1C(C(C(C(O1)O)O)O)O	FMHJNIRDGYFPEC-CHICSPHLSA-N	2.56123	1.35684	0.04266	0.805556	1.43535	up	3.47397e+06	1.37757e+06	1.02282e+06	1.78238e+06	724522	2.11675e+06	1.98929e+06	53828.8	60146.8	62944.2	313444	1.61916e+06
Com_992_neg	Balenine	N	C10H16N4O3	240.122	239.115	0.2524	[M-H]-	1.394	0.55	1	C18	Organic acids and derivatives	Peptidomimetics	Hybrid peptides	"331-38-4"	HMDB0005769	-	-	-	10198648	CN1C=C(N=C1)C[C@@H](C(=O)O)NC(=O)CCN	SLRNWACWRVGMKD-QMMMGPOBSA-N	1.63596	0.710141	0.043081	0.833333	1.02792	up	3.60621e+06	4.13898e+06	2.71934e+06	5.13602e+06	6.21286e+06	4.64265e+06	5.70941e+06	1.81637e+06	2.5134e+06	2.16474e+06	2.73211e+06	1.23553e+06
Com_4335_neg	2-Hydroxy-6-oxo-6-(2-hydroxyphenoxy)-hexa-2,4-dienoate	N	C12H10O6	250.048	249.038	9.84936	[M-H]-	5.255	-	3	C18	Benzenoids	Phenol esters	-	-	-	C07734	map00621;map01100;map01120;map01220	-	-	C1=CC=C(C(=C1)O)OC(=O)C=CC=C(C(=O)O)O	CULGWEQEASHZHP-NINQLNBYSA-N	2.11324	1.07946	0.0434609	0.833333	1.61787	up	2.9322e+07	4.03151e+07	1.38293e+07	1.58058e+07	2.14478e+07	2.32579e+07	2.47826e+07	8.86036e+06	6.05325e+06	6.79344e+06	2.15966e+06	1.94819e+07
Com_4453_neg	Haplophytin A	N	C15H15NO3	257.105	256.098	0.28482	[M-H]-	6.025	-	3	C18	Organoheterocyclic compounds	Quinolines and derivatives	Quinolones and derivatives	-	-	-	-	-	-	CC1(C=CC2=C(O1)C3=C(C=CC=C3OC)NC2=O)C	SMAYXCAPAZDLBX-UHFFFAOYSA-N	0.287509	-1.79832	0.0439485	0.833333	1.50649	down	1.26878e+06	490856	476348	1.67516e+06	770947	1.45104e+06	772921	1.07707e+06	5.99166e+06	7.24703e+06	4.2697e+06	1.9736e+06
Com_4598_neg	8-Oxodeoxycoformycin	N	C11H14N4O4	266.102	265.093	5.20474	[M-H]-	4.623	0.68	2	C18	Organoheterocyclic compounds	Imidazodiazepines	-	-	-	C02957	-	-	-	C1C(C(OC1N2C=NC3=C2NC=NCC3=O)CO)O	PNAAOYLIDNSLKV-NBEYISGCSA-N	0.00403513	-7.95317	0.0442749	0.944444	1.57133	down	1.16049e+06	517700	750066	924460	993682	1.27997e+06	1.046e+06	2.14225e+06	5.03494e+08	3.51672e+08	5.34247e+08	1.74467e+06
Com_5497_neg	N-Gluconyl ethanolamine phosphate	N	C8H18NO10P	319.067	318.059	1.15416	[M-H]-	1.491	0.50	2	C18	Organic acids and derivatives	Organic phosphoric acids and derivatives	Phosphate esters	"791807-20-0"	HMDB0032294	-	-	-	71587802	OC[C@@H](O)[C@H](O)[C@H](O)[C@@H](O)C(=O)NCCOP(O)(O)=O	JNXDTQSHHDGYGF-JRTVQGFMSA-N	0.501692	-0.995125	0.0444298	0.833333	1.33458	down	2.2352e+07	1.55917e+07	9.67326e+06	1.63991e+07	2.28189e+07	1.50297e+07	1.7687e+07	1.51644e+07	4.44759e+07	5.8702e+07	4.14807e+07	2.55321e+07
Com_5909_neg	15-O-desmethyl-(5Z)-7-oxozeaenol	N	C18H20O7	348.121	347.113	0.87278	[M-H]-	5.761	-	3	C18	Phenylpropanoids and polyketides	Macrolides and analogues	Zearalenones	-	-	-	-	-	44597554	CC1CC=CC(=O)C(C(CC=CC2=C(C(=CC(=C2)O)O)C(=O)O1)O)O	PVEKMPNUMRVXDU-DWCLIQAISA-N	2.46969	1.30433	0.0444741	0.861111	1.54108	up	5.44628e+06	5.33584e+06	856604	4.93686e+06	2.39196e+06	3.25339e+06	2.33008e+06	1.26875e+06	1.58877e+06	1.27646e+06	846961	1.68644e+06
Com_3828_neg	Isoevernic acid	N	C9H10O4	182.058	217.027	0.39733	[M+Cl]-	5.259	-	3	C18	Benzenoids	Benzene and substituted derivatives	Benzoic acids and derivatives	-	-	-	-	-	-	O=C(O)C=1C(OC)=CC(O)=CC1C	HKYUPCAKFRQXJI-UHFFFAOYSA-N	2.5181	1.33234	0.044596	0.888889	1.54948	up	871223	1.13252e+06	351927	673327	478530	780440	728822	182921	128760	209171	22121.7	431060
Com_1327_neg	Gamma-Glu-Epsilon-Lys	N	C11H21N3O5	275.148	274.141	0.42838	[M-H]-	1.424	0.72	1	C18	Organic acids and derivatives	Carboxylic acids and derivatives	Amino acids, peptides, and analogues	"17105-15-6"	HMDB0003869	C21730	-	-	7015685	C(CCNC(=O)CC[C@@H](C(=O)O)N)C[C@@H](C(=O)O)N	JPKNLFVGUZRHOB-YUMQZZPRSA-N	0.550082	-0.862281	0.0448172	0.861111	1.21035	down	2.06545e+06	624309	699603	1.434e+06	926770	863209	1.2506e+06	2.77697e+06	2.22551e+06	2.39563e+06	2.50861e+06	865152
Com_4140_neg	S-Phenylmercapturic acid	N	C11H13NO3S	239.062	238.054	0.37525	[M-H]-	5.217	-	3	C18	Organic acids and derivatives	Carboxylic acids and derivatives	Amino acids, peptides, and analogues	"4775-80-8"	HMDB0042011	-	-	-	95526	CC(O)=NC(CSC1=CC=CC=C1)C(O)=O	CICOZWHZVMOPJS-UHFFFAOYSA-N	0.548348	-0.866836	0.0448402	0.861111	1.19537	down	8.21986e+06	3.75192e+06	1.25208e+06	4.98408e+06	3.08966e+06	5.63734e+06	5.47105e+06	6.43846e+06	7.62538e+06	6.89753e+06	1.19375e+07	1.07503e+07
Com_5530_neg	Finrozole	N	C18H15FN4O	322.123	321.118	7.34037	[M-H]-	5.202	-	3	C18	Phenylpropanoids and polyketides	Linear 1,3-diarylpropanoids	-	"-"	HMDB0252263	-	-	-	216220	OC(CC1=CC=C(F)C=C1)C(N1C=NC=N1)C1=CC=C(C=C1)C#N	SLJZVZKQYSKYNV-UHFFFAOYSA-N	0.18425	-2.44027	0.0449972	0.861111	1.3027	down	503113	80571.3	88768.2	35550.8	305313	149687	42396.7	1.8369e+06	818980	1.5303e+06	1.33463e+06	748911
Com_2005_neg	13,14-Dihydro PGF-1alpha	N	C20H38O5	358.272	357.265	0.40544	[M-H]-	7.789	0.64	1	C18	Lipids and lipid-like molecules	Fatty Acyls	Eicosanoids	"20592-20-5"	HMDB0005076	-	-	-	5311239	CCCCC[C@@H](CC[C@H]1[C@@H](C[C@@H]([C@@H]1CCCCCCC(=O)O)O)O)O	WMHAOJIJVNDMKA-BRIYLRKRSA-N	0.489711	-1.03	0.0450456	0.861111	1.44079	down	6.29316e+06	4.26574e+06	3.95609e+06	3.34683e+06	3.24858e+06	3.00661e+06	3.6552e+06	1.38216e+07	1.45631e+07	5.4455e+06	6.41866e+06	5.34341e+06
Com_1095_neg	N-epsilon-Benzoyl-L-lysine	N	C13H18N2O3	250.132	249.125	0.23742	[M-H]-	5.436	0.53	1	C18	Organic acids and derivatives	Carboxylic acids and derivatives	Amino acids, peptides, and analogues	"1219-46-1"	-	-	-	-	1550543	C1=CC=C(C=C1)C(=O)NCCCC[C@@H](C(=O)O)N	KODLJWKGAKBGOB-NSHDSACASA-N	0.524016	-0.932316	0.0451028	0.833333	1.14117	down	397003	355574	188851	396005	164456	202249	304682	258712	439956	712342	567193	969184
Com_5639_neg	N-Lauroyl Lysine	N	C18H36N2O3	328.273	327.265	0.10309	[M-H]-	7.263	-	3	C18	Organic acids and derivatives	Carboxylic acids and derivatives	Amino acids, peptides, and analogues	"-"	HMDB0242036	-	-	LMFA08020262	101041	CCCCCCCCCCCC(=O)NC(CCCCN)C(O)=O	PDQICKRFOKDJCH-UHFFFAOYSA-N	0.290825	-1.78178	0.0456137	0.916667	1.36722	down	2.45812e+06	1.63128e+06	2.21894e+06	1.61505e+06	2.82847e+06	1.49522e+06	3.74807e+06	7.3236e+06	2.20531e+07	2.84682e+06	4.09168e+06	2.04832e+06
Com_3467_neg	trans-S-(1-Propenyl)-cysteine disulfide	N	C6H11NO2S2	193.023	192.014	9.03834	[M-H]-	4.89	-	3	C18	Organic acids and derivatives	Carboxylic acids and derivatives	Amino acids, peptides, and analogues	"-"	HMDB0302218	-	-	-	58219330	C\C=C\SSC[C@H](N)C(O)=O	UONBGLRRZCOLDM-HRJJCQLASA-N	0.378753	-1.40067	0.0457252	0.805556	1.6205	down	4.65676e+06	2.27015e+06	2.44721e+06	5.50988e+06	4.41952e+06	8.34566e+06	5.22077e+06	7.01172e+06	1.63274e+07	2.34267e+07	1.73368e+07	3.67718e+06
Com_5968_neg	Isoxanthohumol	N	C21H22O5	354.147	353.141	4.4077	[M-H]-	5.782	-	3	C18	Phenylpropanoids and polyketides	Flavonoids	Flavans	"70872-29-6"	-	-	-	LMPK12140553	-	O=C1C=2C(OC)=CC(O)=C(C2OC(C3=CC=C(O)C=C3)C1)CC=C(C)C	YKGCBLWILMDSAV-UHFFFAOYSA-N	1.97694	0.983267	0.0460717	0.833333	1.53326	up	3.2458e+06	2.5369e+06	1.92676e+06	1.7404e+06	1.84923e+06	3.06957e+06	2.06033e+06	237901	779805	725036	1.12653e+06	2.33853e+06
Com_5068_neg	(+)-2,7-Dideoxypancratistatin	N	C14H15NO6	293.09	292.082	0.4848	[M-H]-	5.643	0.85	2	C18	Organoheterocyclic compounds	Quinolines and derivatives	Benzoquinolines	-	-	C12256	-	-	-	C1C(C2C(C(C1O)O)NC(=O)C3=CC4=C(C=C23)OCO4)O	DAJUDMPFTLBNMJ-SVUNVAICSA-N	2.15067	1.10479	0.0464647	0.861111	1.32514	up	3.27069e+07	1.57604e+07	9.96116e+06	1.96516e+07	7.10762e+06	1.96304e+07	1.86217e+07	2.21694e+06	4.74259e+06	4.98796e+06	3.68229e+06	1.44859e+07
Com_1354_neg	7-Methylguanosine	N	C11H15N5O5	297.107	278.09	0.28508	[M-H-H2O]-	4.919	-	3	C18	Nucleosides, nucleotides, and analogues	Purine nucleosides	-	"20244-86-4"	HMDB0001107	C20674	-	-	445404	CN1C=[N+]([C@@H]2O[C@H](CO)[C@@H](O)[C@H]2O)C2=C1C(=O)N=C(N)N2	OGHAROSJZRTIOK-KQYNXXCUSA-O	0.631638	-0.662829	0.0468992	0.805556	1.11108	down	2.0686e+06	2.92328e+06	973985	2.852e+06	1.17213e+06	1.6105e+06	1.90496e+06	2.71582e+06	2.70477e+06	4.39848e+06	3.13114e+06	3.51054e+06
Com_5124_neg	Coriatin	N	C15H20O6	296.126	295.12	4.65727	[M-H]-	5.44	-	3	C18	Organoheterocyclic compounds	Lactones	Gamma butyrolactones	"91653-75-7"	-	-	-	-	-	CC12CC3C(C(C1(C4C(C25CO5)O4)O)C(=O)O3)C(C)(C)O	LGZSARJAXHVXEV-UHFFFAOYSA-N	0.497588	-1.00698	0.0469894	0.805556	1.18355	down	259754	270547	123107	129906	82831.9	65867.9	222143	146873	209204	419504	260899	614439
Com_1967_neg	(2Z)-2-[(3-fluorophenyl)methylidene]-6-hydroxy-7-[(piperidin-1-yl)methyl]-2,3-dihydro-1-benzofuran-3-one	N	C21H20FNO3	353.143	352.138	6.50836	[M-H]-	5.783	-	3	C18	Phenylpropanoids and polyketides	Aurone flavonoids	-	"896822-50-7"	-	-	-	-	1846266	C1CCN(CC1)CC2=C(C=CC3=C2O/C(=C\C4=CC(=CC=C4)F)/C3=O)O	HALKDVHNXKKKGP-UNOMPAQXSA-N	2.36299	1.24061	0.0470594	0.805556	1.56546	up	1.96231e+07	1.57023e+07	1.23067e+07	1.20633e+07	1.12229e+07	2.11677e+07	1.56504e+07	2.86659e+06	2.23055e+06	1.32555e+06	330135	1.6567e+07
Com_193_neg	Glyceraldehyde 3-phosphate	N	C3H7O6P	169.998	150.98	0.17307	[M-H-H2O]-	1.897	-	3	C18	Organic oxygen compounds	Organooxygen compounds	Carbohydrates and carbohydrate conjugates	"591-59-3"	-	-	-	-	729	C(C(C=O)O)OP(=O)(O)O	LXJXRIRHZLFYRP-UHFFFAOYSA-N	1.66236	0.733237	0.0473441	0.833333	1.18278	up	7.99988e+06	1.25533e+07	8.69295e+06	1.17892e+07	1.98846e+07	8.20719e+06	8.58348e+06	7.76445e+06	5.15173e+06	3.83845e+06	3.95561e+06	1.22899e+07
Com_927_neg	Dopamine 4-sulfate	N	C8H11NO5S	233.036	232.029	0.04804	[M-H]-	4.953	0.67	2	C18	Organic acids and derivatives	Organic sulfuric acids and derivatives	Arylsulfates	"38339-02-5"	HMDB0004148	C13691	-	-	123932	C1=CC(=C(C=C1CCN)O)OS(=O)(=O)O	DEKNNWJXAQTLFA-UHFFFAOYSA-N	0.415409	-1.2674	0.0473677	0.805556	1.52743	down	2.26608e+07	1.54956e+07	9.96838e+06	3.21933e+07	2.479e+07	2.99714e+07	1.91986e+07	3.17771e+07	8.04402e+07	1.1039e+08	5.63317e+07	2.70344e+07
Com_1707_neg	L-Histidyl-L-tyrosine	N	C15H18N4O4	318.133	317.124	5.00951	[M-H]-	5.77	0.69	2	C18	Organic acids and derivatives	Carboxylic acids and derivatives	Amino acids, peptides, and analogues	"35979-00-1"	HMDB0028897	-	-	-	515713	C1=CC(=CC=C1CC(C(=O)O)NC(=O)C(CC2=CN=CN2)N)O	HTOOKGDPMXSJSY-STQMWFEESA-N	2.45978	1.29853	0.0476387	0.888889	1.4191	up	6.25211e+06	4.98363e+06	1.92123e+06	922143	2.1857e+06	2.17885e+06	1.55455e+06	823834	1.24614e+06	1.35453e+06	756300	1.76274e+06
Com_3547_neg	Danshensu	N	C9H10O5	198.053	197.047	8.10327	[M-H]-	5.24	-	3	C18	Phenylpropanoids and polyketides	Phenylpropanoic acids	-	"76822-21-4"	HMDB0003503	-	-	-	-	C1=CC(=C(C=C1CC(C(=O)O)O)O)O	PAFLSMZLRSPALU-MRVPVSSYSA-N	0.39149	-1.35295	0.0480862	0.777778	1.51876	down	2.37967e+06	1.08656e+06	1.17812e+06	3.30202e+06	2.47042e+06	2.91992e+06	2.53944e+06	2.09897e+06	7.74973e+06	1.08504e+07	8.21689e+06	2.61109e+06
Com_5165_neg	5'-S-Methyl-5'-thioinosine	N	C11H14N4O4S	298.074	297.066	0.86986	[M-H]-	5.287	0.67	2	C18	Nucleosides, nucleotides, and analogues	5'-deoxyribonucleosides	5'-deoxy-5'-thionucleosides	-	-	C19787	map00270;map01100	-	-	CSCC1C(C(C(O1)N2C=NC3=C2N=CNC3=O)O)O	GXYLOXCSJFJFKA-IOSLPCCCSA-N	0.305102	-1.71264	0.0483886	0.861111	1.39333	down	5.6784e+06	1.89321e+06	883800	1.23526e+06	1.19911e+06	849987	3.50472e+06	1.58209e+06	1.29268e+07	7.2379e+06	1.17144e+07	1.51234e+06
Com_5663_neg	Alstonoxine B	N	C19H26N2O3	330.194	329.19	9.26917	[M-H]-	6.177	-	3	C18	Organic acids and derivatives	Carboxylic acids and derivatives	Amino acids, peptides, and analogues	-	-	-	-	-	-	CC(CC1CC2C3(CC(C1CO)N2)C4=CC=CC=C4N(C3=O)C)O	XPPHWJNQDGTLDY-YMARCJDLSA-N	0.600985	-0.734599	0.0485143	0.75	1.00237	down	3.20287e+07	1.33511e+07	1.18989e+07	1.63793e+07	9.40406e+06	1.21201e+07	2.8467e+07	3.82872e+07	1.15484e+07	2.75736e+07	2.62409e+07	2.62597e+07
Com_6925_neg	Pierisformosin D	N	C25H40O9	484.267	483.26	0.24054	[M-H]-	6.371	0.63	2	C18	Lipids and lipid-like molecules	Prenol lipids	Diterpenoids	-	-	-	-	-	-	CCC(=O)OC1C2CCC3C1(CC2(C)O)C(C(C4(C(C3(C)O)CC(C4(C)C)O)O)O)OC(=O)C	YAVPGXJCYJDEFO-CXEQXPKLSA-N	2.60127	1.37922	0.048655	0.833333	1.28204	up	1.29185e+07	4.30745e+06	1.37165e+07	1.81006e+07	3.26596e+06	8.40659e+06	6.22275e+06	615929	1.23115e+06	225783	1.90571e+06	1.31394e+07
Com_6153_neg	Perilloside E	N	C17H22O9	370.126	369.117	5.29119	[M-H]-	5.705	-	3	C18	Organic oxygen compounds	Organooxygen compounds	Carbohydrates and carbohydrate conjugates	"149380-62-1"	HMDB0041115	-	-	-	75306307	COC1=C(OC2OC(CO)C(O)C(O)C2O)C2=C(OCO2)C=C1CC=C	TUDSCAUWKFENRC-UHFFFAOYSA-N	2.74393	1.45625	0.0496482	0.916667	1.50764	up	2.86515e+06	1.69625e+06	388078	2.50898e+06	1.21455e+06	1.60886e+06	959572	1.1424e+06	299920	241532	69503	1.03421e+06
Com_2194_neg	ethyl 2-[1-(1,3-benzoxazol-2-yl)pyrrolidine-2-amido]-4-methyl-1,3-thiazole-5-carboxylate	N	C19H20N4O4S	400.121	399.117	8.35413	[M-H]-	4.513	-	3	C18	-	-	-	"2308052-92-6"	-	-	-	-	131702655	CCOC(=O)C1=C(N=C(S1)NC(=O)C2CCCN2C3=NC4=CC=CC=C4O3)C	RMQZTFGBKFIIOU-UHFFFAOYSA-N	0.468512	-1.09384	0.049835	0.861111	1.37843	down	2.37337e+06	417511	996644	877293	1.9033e+06	1.50406e+06	1.71369e+06	6.22241e+06	2.47e+06	3.08772e+06	2.54033e+06	1.19523e+06
Com_2486_neg	PG(16:0)	N	C40H77O10P	748.525	747.517	1.25969	[M-H]-	11.493	-	3	C18	Lipids and lipid-like molecules	Glycerophospholipids	Glycerophosphoglycerols	"268550-95-4"	-	-	-	LMGP04010002	5283509	CCCCCCCCCCCCCCCC(=O)OCC(COP(=O)(O)OCC(CO)O)OC(=O)CCCCCCCC=CCCCCCCCC	PAZGBAOHGQRCBP-DDDNOICHSA-N	1.70041	0.76588	0.0498377	0.805556	1.70535	up	5.10477e+07	5.24124e+07	1.63584e+07	3.28934e+07	3.91161e+07	2.54172e+07	1.7315e+07	2.11018e+07	1.96682e+07	1.55799e+07	3.41115e+07	1.99843e+07
