# Supplementary material for: Metabolomic Analysis of Cauda Epididymal Fluid in Yaks and Cattle
Source: Animals (Basel). 2025 Sep 30;15(19):2861. doi: 10.3390/ani15192861 (PMC12524237; doi:10.3390/ani15192861)
Supplement: Supplementary file 1 [file animals-15-02861-s001.zip › Table S12 List of significant differential metabolites detected in the positive ion mode.xlsx]

## Sheet: Sheet1
corr	Tetramethyluric acid	2'-Deoxyinosine-5'-monophosphate	gamma-Glutamyl-S-allylcysteine	3-Methoxybenzanthrone	Prasugrel	Tanshinone IIA sulfonate	Thiiranepropanenitrile	beta-Citryl-L-glutamate	2,6-Dihydroxynicotinate	2,4-Dihydroxy-nitrophenol	Linamarin	2,2'-Cyclouridine	5-(2'-Formylethyl)-4,6-dihydroxypicolinate	Myristoyl Ethanolamide	Morniflumate	11-Aminoundecanoic acid	1-Hydroxy-2-(N-acetylcysteinyl)-3-butene	N-(E-4-coumaroyl)-aspartate	Anhydrofulvic acid	Lumiflavin	Leu Ala Val	Diethyl 1,4-dihydro-2,6-dimethyl-3,5-pyridinedicarboxylate	Proguanil	Pteridine	4-Nitroacetophenone	1,1'-Thiobisethanethiol	Hypusine	Himeic acid B_120101	Phosphorylethanolamine	12-Aminododecanoic acid	2-Naphthalenethiol	Marinobufagenin	L-Saccharopine	beta-Alanyl-L-arginine	Lysylalanine	Campyrone C	PENICILLANIC ACID	1,3-Diethyl-6-hydroxy-2-sulfanylidenepyrimidin-4-one	4-(5-Ethyl-thiophen-2-yl)-4-oxo-butyric acid	1-Methylxanthine	Serylvaline	2-(7-methyl-2-oxo-2H-chromen-4-yl)-N-(1,3-thiazol-2-yl)acetamide	2,4-Bis(2-methoxyethoxy)-1,3,5-triazine	Dyphylline	L-Glutamine	1,2-Dihydroxyanthraquinone-3-methylamine-N,N-diacetic acid	1,3,7-Trimethylisoguanine	RESVERATROL 4'-METHYL ETHER	Ppack
Tetramethyluric acid	1	0.850737	0.793789	0.940063	0.842326	-0.821929	0.981471	0.847835	0.842883	0.846748	0.817133	0.889318	0.828272	0.854407	0.762979	0.831494	0.876889	0.699398	0.777004	-0.713754	0.752631	0.731225	0.76547	0.8457	0.820881	-0.50319	0.728734	0.741992	0.845333	0.597166	0.753318	0.908173	0.826332	-0.807013	0.778574	0.802686	0.745833	0.704457	0.816946	0.714978	0.832936	-0.749726	0.593016	-0.666174	0.757723	0.916512	0.743917	-0.659421	-0.749606
2'-Deoxyinosine-5'-monophosphate	0.850737	1	0.549657	0.827525	0.85938	-0.747152	0.869673	0.976667	0.968726	0.973906	0.689939	0.773181	0.964284	0.657953	0.435906	0.602813	0.804177	0.626053	0.88238	-0.652555	0.724662	0.796449	0.849972	0.559473	0.965095	-0.54035	0.860253	0.933219	0.894043	0.475303	0.948815	0.739695	0.912786	-0.773496	0.852532	0.887801	0.674381	0.513716	0.918834	0.900768	0.64603	-0.672177	0.563329	-0.749686	0.907451	0.616986	0.634226	-0.586845	-0.682521
gamma-Glutamyl-S-allylcysteine	0.793789	0.549657	1	0.775581	0.780282	-0.687069	0.732768	0.613232	0.667442	0.636959	0.696679	0.85981	0.643669	0.926388	0.837402	0.704091	0.867786	0.706853	0.717678	-0.65196	0.528591	0.602568	0.721467	0.954635	0.57133	-0.546719	0.648005	0.329034	0.684234	0.696952	0.415585	0.776416	0.500702	-0.737776	0.741037	0.563573	0.804627	0.979521	0.573509	0.50419	0.94881	-0.646599	0.778984	-0.631533	0.280393	0.737692	0.891311	-0.74052	-0.573817
3-Methoxybenzanthrone	0.940063	0.827525	0.775581	1	0.844123	-0.720853	0.911864	0.811185	0.827727	0.827846	0.931209	0.907637	0.808894	0.844576	0.674881	0.816442	0.916786	0.788591	0.759617	-0.691028	0.705627	0.828671	0.749869	0.815163	0.778754	-0.600118	0.711177	0.684014	0.927716	0.614691	0.72713	0.909659	0.779289	-0.784377	0.782834	0.854393	0.673284	0.723081	0.825074	0.738594	0.737052	-0.706648	0.628251	-0.693706	0.722757	0.820137	0.721531	-0.677384	-0.564933
Prasugrel	0.842326	0.85938	0.780282	0.844123	1	-0.822763	0.822645	0.90736	0.937873	0.926781	0.796885	0.90138	0.940975	0.720422	0.468712	0.596747	0.86626	0.878176	0.96077	-0.732941	0.801664	0.898406	0.97418	0.802338	0.84187	-0.574594	0.913449	0.653102	0.901101	0.674187	0.791012	0.787752	0.720886	-0.826643	0.953863	0.893818	0.83839	0.76649	0.82237	0.752882	0.779479	-0.686697	0.6639	-0.796054	0.640311	0.630716	0.83692	-0.744073	-0.734917
Tanshinone IIA sulfonate	-0.821929	-0.747152	-0.687069	-0.720853	-0.822763	1	-0.797038	-0.743207	-0.761712	-0.748027	-0.703442	-0.767269	-0.757868	-0.64582	-0.554636	-0.592634	-0.789867	-0.628845	-0.784348	0.498514	-0.618767	-0.669105	-0.755913	-0.691616	-0.698333	0.474469	-0.758563	-0.648308	-0.705657	-0.613373	-0.621378	-0.678847	-0.734987	0.72809	-0.731548	-0.712601	-0.64871	-0.646256	-0.713921	-0.570139	-0.749099	0.513515	-0.550368	0.53259	-0.64874	-0.750636	-0.601372	0.541625	0.865807
Thiiranepropanenitrile	0.981471	0.869673	0.732768	0.911864	0.822645	-0.797038	1	0.866502	0.858284	0.871852	0.770591	0.86721	0.844869	0.797685	0.705827	0.759309	0.842874	0.668109	0.780455	-0.690993	0.72853	0.728602	0.759103	0.774955	0.867646	-0.517005	0.712809	0.775549	0.82289	0.52852	0.815889	0.864	0.840203	-0.725883	0.777226	0.827055	0.715398	0.642259	0.832767	0.786291	0.798053	-0.803859	0.566379	-0.618807	0.780612	0.865212	0.732405	-0.608473	-0.767936
beta-Citryl-L-glutamate	0.847835	0.976667	0.613232	0.811185	0.90736	-0.743207	0.866502	1	0.987294	0.993341	0.656189	0.778368	0.990365	0.678749	0.438814	0.599241	0.808468	0.658243	0.940096	-0.69008	0.794683	0.789896	0.919591	0.621252	0.978875	-0.568746	0.918849	0.848307	0.876087	0.550514	0.949561	0.757323	0.825477	-0.782484	0.900239	0.878105	0.798796	0.583964	0.864982	0.882423	0.711641	-0.744679	0.602234	-0.76124	0.822262	0.608511	0.750874	-0.61503	-0.697575
2,6-Dihydroxynicotinate	0.842883	0.968726	0.667442	0.827727	0.937873	-0.761712	0.858284	0.987294	1	0.99592	0.70082	0.836402	0.99682	0.69943	0.449644	0.579536	0.854552	0.725553	0.958799	-0.705828	0.740332	0.84037	0.942654	0.659014	0.963001	-0.57934	0.929624	0.831936	0.904853	0.565426	0.922255	0.741528	0.834356	-0.792504	0.941915	0.894785	0.788469	0.653859	0.899503	0.899148	0.7353	-0.747966	0.665761	-0.800028	0.785366	0.591338	0.771447	-0.673819	-0.700457
2,4-Dihydroxy-nitrophenol	0.846748	0.973906	0.636959	0.827846	0.926781	-0.748027	0.871852	0.993341	0.99592	1	0.690874	0.821244	0.996429	0.683257	0.435171	0.570116	0.83047	0.711648	0.952177	-0.694591	0.768457	0.838423	0.931164	0.637145	0.977268	-0.587292	0.912314	0.840775	0.900138	0.536165	0.946728	0.754865	0.837088	-0.768981	0.92213	0.910416	0.779408	0.614615	0.894557	0.907475	0.716457	-0.753994	0.621423	-0.767515	0.807452	0.590593	0.763261	-0.63667	-0.701373
Linamarin	0.817133	0.689939	0.696679	0.931209	0.796885	-0.703442	0.770591	0.656189	0.70082	0.690874	1	0.855137	0.679275	0.692691	0.508332	0.749213	0.836097	0.85904	0.647918	-0.6395	0.613964	0.847524	0.679892	0.765098	0.588403	-0.52263	0.604583	0.543433	0.85801	0.650673	0.582449	0.784004	0.662336	-0.695479	0.733099	0.807348	0.530655	0.658716	0.724176	0.609027	0.577712	-0.522793	0.588535	-0.665163	0.595412	0.713409	0.591106	-0.712791	-0.512541
2,2'-Cyclouridine	0.889318	0.773181	0.85981	0.907637	0.90138	-0.767269	0.86721	0.778368	0.836402	0.821244	0.855137	1	0.821163	0.817993	0.666678	0.621121	0.902169	0.889175	0.820864	-0.701894	0.631329	0.880712	0.810049	0.876604	0.744106	-0.51472	0.732464	0.620926	0.905567	0.515881	0.646883	0.830533	0.771621	-0.79303	0.836886	0.849796	0.680384	0.824606	0.872901	0.695439	0.811305	-0.707274	0.622667	-0.711837	0.611147	0.74854	0.770217	-0.705435	-0.679916
5-(2'-Formylethyl)-4,6-dihydroxypicolinate	0.828272	0.964284	0.643669	0.808894	0.940975	-0.757868	0.844869	0.990365	0.99682	0.996429	0.679275	0.821163	1	0.67261	0.416551	0.54651	0.829815	0.725009	0.968172	-0.685803	0.771407	0.844238	0.948748	0.642251	0.963971	-0.572229	0.937515	0.821631	0.900626	0.544118	0.925814	0.742656	0.82	-0.786039	0.931216	0.902819	0.792914	0.630274	0.8896	0.880089	0.719386	-0.736043	0.620249	-0.777432	0.787308	0.572739	0.765853	-0.638602	-0.700371
Myristoyl Ethanolamide	0.854407	0.657953	0.926388	0.844576	0.720422	-0.64582	0.797685	0.678749	0.69943	0.683257	0.692691	0.817993	0.67261	1	0.911958	0.791479	0.880781	0.570183	0.693365	-0.629585	0.549802	0.564808	0.652641	0.867422	0.671549	-0.638113	0.619251	0.499389	0.742542	0.616707	0.520506	0.86076	0.638463	-0.782142	0.671259	0.59284	0.745339	0.885917	0.639228	0.599019	0.924951	-0.618205	0.734836	-0.619933	0.472051	0.792218	0.824992	-0.647569	-0.513634
Morniflumate	0.762979	0.435906	0.837402	0.674881	0.468712	-0.554636	0.705827	0.438814	0.449644	0.435171	0.508332	0.666678	0.416551	0.911958	1	0.73796	0.71642	0.346666	0.431948	-0.433151	0.36527	0.30338	0.384676	0.793595	0.449612	-0.379533	0.366911	0.362195	0.496186	0.431547	0.279647	0.752183	0.527944	-0.58778	0.409312	0.348514	0.570204	0.763428	0.464277	0.356863	0.864293	-0.518134	0.551976	-0.358028	0.331606	0.824977	0.636036	-0.474134	-0.450701
11-Aminoundecanoic acid	0.831494	0.602813	0.704091	0.816442	0.596747	-0.592634	0.759309	0.599241	0.579536	0.570116	0.749213	0.621121	0.54651	0.791479	0.73796	1	0.738719	0.481205	0.482833	-0.669349	0.596568	0.432199	0.538052	0.77136	0.531631	-0.393156	0.518737	0.488988	0.602775	0.774191	0.503688	0.762011	0.533408	-0.684808	0.595392	0.47852	0.668396	0.61612	0.471882	0.482737	0.680662	-0.557524	0.65956	-0.629149	0.500256	0.852102	0.618354	-0.715722	-0.462729
1-Hydroxy-2-(N-acetylcysteinyl)-3-butene	0.876889	0.804177	0.867786	0.916786	0.86626	-0.789867	0.842874	0.808468	0.854552	0.83047	0.836097	0.902169	0.829815	0.880781	0.71642	0.738719	1	0.73956	0.839219	-0.583204	0.584152	0.780926	0.809765	0.820302	0.778013	-0.615878	0.823859	0.637821	0.89061	0.671717	0.66707	0.828741	0.74043	-0.766401	0.839375	0.782216	0.749083	0.872642	0.810882	0.738828	0.853329	-0.722882	0.786566	-0.679957	0.606399	0.742582	0.788201	-0.697841	-0.556849
N-(E-4-coumaroyl)-aspartate	0.699398	0.626053	0.706853	0.788591	0.878176	-0.628845	0.668109	0.658243	0.725553	0.711648	0.85904	0.889175	0.725009	0.570183	0.346666	0.481205	0.73956	1	0.747413	-0.660861	0.673808	0.932009	0.806349	0.790253	0.56909	-0.379994	0.675333	0.422023	0.828599	0.534419	0.55627	0.701559	0.555693	-0.652992	0.818127	0.834609	0.616875	0.693692	0.720047	0.555115	0.582051	-0.556793	0.500243	-0.695021	0.441349	0.520975	0.684531	-0.731399	-0.539612
Anhydrofulvic acid	0.777004	0.88238	0.717678	0.759617	0.96077	-0.784348	0.780455	0.940096	0.958799	0.952177	0.647918	0.820864	0.968172	0.693365	0.431948	0.482833	0.839219	0.747413	1	-0.619787	0.765185	0.834295	0.972048	0.684645	0.907187	-0.621566	0.954505	0.687135	0.866559	0.586498	0.836586	0.73863	0.721144	-0.768819	0.925716	0.868838	0.845209	0.728899	0.814879	0.80094	0.781777	-0.692008	0.645734	-0.719832	0.652442	0.525912	0.833762	-0.621963	-0.688855
Lumiflavin	-0.713754	-0.652555	-0.65196	-0.691028	-0.732941	0.498514	-0.690993	-0.69008	-0.705828	-0.694591	-0.6395	-0.701894	-0.685803	-0.629585	-0.433151	-0.669349	-0.583204	-0.660861	-0.619787	1	-0.574727	-0.573091	-0.705982	-0.718599	-0.632076	0.459412	-0.563173	-0.500406	-0.620529	-0.66523	-0.620723	-0.541808	-0.521517	0.790708	-0.780904	-0.56228	-0.675681	-0.571777	-0.572222	-0.629341	-0.59478	0.598224	-0.661908	0.904648	-0.458136	-0.596217	-0.715147	0.820071	0.669588
Leu Ala Val	0.752631	0.724662	0.528591	0.705627	0.801664	-0.618767	0.72853	0.794683	0.740332	0.768457	0.613964	0.631329	0.771407	0.549802	0.36527	0.596568	0.584152	0.673808	0.765185	-0.574727	1	0.705698	0.798806	0.658383	0.714826	-0.35363	0.730978	0.549121	0.714664	0.525192	0.742394	0.827963	0.563133	-0.648143	0.69917	0.780527	0.789266	0.453015	0.58008	0.526256	0.592787	-0.532972	0.286142	-0.55481	0.624965	0.593187	0.683298	-0.519591	-0.575001
Diethyl 1,4-dihydro-2,6-dimethyl-3,5-pyridinedicarboxylate	0.731225	0.796449	0.602568	0.828671	0.898406	-0.669105	0.728602	0.789896	0.84037	0.838423	0.847524	0.880712	0.844238	0.564808	0.30338	0.432199	0.780926	0.932009	0.834295	-0.573091	0.705698	1	0.838036	0.652587	0.738074	-0.47331	0.756042	0.649749	0.933849	0.418029	0.737883	0.741466	0.742536	-0.660271	0.833143	0.961956	0.567437	0.600473	0.869113	0.726216	0.548514	-0.551091	0.45595	-0.675506	0.669659	0.479497	0.622573	-0.622893	-0.538987
Proguanil	0.76547	0.849972	0.721467	0.749869	0.97418	-0.755913	0.759103	0.919591	0.942654	0.931164	0.679892	0.810049	0.948748	0.652641	0.384676	0.538052	0.809765	0.806349	0.972048	-0.705982	0.798806	0.838036	1	0.729874	0.853427	-0.526501	0.945259	0.638588	0.832061	0.676607	0.821402	0.709269	0.66206	-0.75689	0.97282	0.84565	0.883214	0.722899	0.763821	0.77311	0.753874	-0.69027	0.683931	-0.79945	0.588349	0.513965	0.850489	-0.7512	-0.690624
Pteridine	0.8457	0.559473	0.954635	0.815163	0.802338	-0.691616	0.774955	0.621252	0.659014	0.637145	0.765098	0.876604	0.642251	0.867422	0.793595	0.77136	0.820302	0.790253	0.684645	-0.718599	0.658383	0.652587	0.729874	1	0.544221	-0.400905	0.630743	0.348677	0.70139	0.69755	0.435108	0.829713	0.513398	-0.755935	0.743196	0.608783	0.806548	0.895967	0.583066	0.447495	0.887137	-0.653129	0.6636	-0.660748	0.339046	0.814013	0.847363	-0.780271	-0.612452
4-Nitroacetophenone	0.820881	0.965095	0.57133	0.778754	0.84187	-0.698333	0.867646	0.978875	0.963001	0.977268	0.588403	0.744106	0.963971	0.671549	0.449612	0.531631	0.778013	0.56909	0.907187	-0.632076	0.714826	0.738074	0.853427	0.544221	1	-0.627345	0.855509	0.861404	0.839568	0.451873	0.959254	0.72241	0.836366	-0.712297	0.838971	0.85733	0.732177	0.542355	0.86137	0.924079	0.696238	-0.756949	0.574846	-0.67617	0.828931	0.572325	0.723981	-0.516073	-0.678833
1,1'-Thiobisethanethiol	-0.50319	-0.54035	-0.546719	-0.600118	-0.574594	0.474469	-0.517005	-0.568746	-0.57934	-0.587292	-0.52263	-0.51472	-0.572229	-0.638113	-0.379533	-0.393156	-0.615878	-0.379994	-0.621566	0.459412	-0.35363	-0.47331	-0.526501	-0.400905	-0.627345	1	-0.49704	-0.340968	-0.58477	-0.537869	-0.53387	-0.503738	-0.389645	0.550972	-0.522798	-0.537295	-0.48946	-0.573394	-0.428508	-0.638703	-0.538534	0.405576	-0.619469	0.42696	-0.369743	-0.348386	-0.6453	0.313163	0.384212
Hypusine	0.728734	0.860253	0.648005	0.711177	0.913449	-0.758563	0.712809	0.918849	0.929624	0.912314	0.604583	0.732464	0.937515	0.619251	0.366911	0.518737	0.823859	0.675333	0.954505	-0.563173	0.730978	0.756042	0.945259	0.630743	0.855509	-0.49704	1	0.672886	0.821395	0.636164	0.789851	0.668408	0.65892	-0.755936	0.902795	0.780553	0.84612	0.676161	0.763171	0.72444	0.714659	-0.696063	0.646966	-0.719944	0.637865	0.517924	0.753798	-0.607666	-0.603185
Himeic acid B_120101	0.741992	0.933219	0.329034	0.684014	0.653102	-0.648308	0.775549	0.848307	0.831936	0.840775	0.543433	0.620926	0.821631	0.499389	0.362195	0.488988	0.637821	0.422023	0.687135	-0.500406	0.549121	0.649749	0.638588	0.348677	0.861404	-0.340968	0.672886	1	0.75866	0.227396	0.872178	0.589904	0.956458	-0.635562	0.660966	0.766425	0.417636	0.273232	0.888109	0.824985	0.465605	-0.503913	0.373472	-0.61551	0.959132	0.538867	0.359044	-0.427873	-0.620205
Phosphorylethanolamine	0.845333	0.894043	0.684234	0.927716	0.901101	-0.705657	0.82289	0.876087	0.904853	0.900138	0.85801	0.905567	0.900626	0.742542	0.496186	0.602775	0.89061	0.828599	0.866559	-0.620529	0.714664	0.933849	0.832061	0.70139	0.839568	-0.58477	0.821395	0.75866	1	0.47994	0.785556	0.846379	0.833801	-0.808425	0.830969	0.936654	0.641054	0.674615	0.925295	0.780868	0.665027	-0.63452	0.550689	-0.730081	0.785398	0.639056	0.673447	-0.607866	-0.53424
12-Aminododecanoic acid	0.597166	0.475303	0.696952	0.614691	0.674187	-0.613373	0.52852	0.550514	0.565426	0.536165	0.650673	0.515881	0.544118	0.616707	0.431547	0.774191	0.671717	0.534419	0.586498	-0.66523	0.525192	0.418029	0.676607	0.69755	0.451873	-0.537869	0.636164	0.227396	0.47994	1	0.427642	0.504476	0.243377	-0.623009	0.712998	0.397979	0.77364	0.691819	0.277679	0.434055	0.630906	-0.480566	0.828096	-0.674505	0.199196	0.551153	0.727994	-0.780107	-0.483939
2-Naphthalenethiol	0.753318	0.948815	0.415585	0.72713	0.791012	-0.621378	0.815889	0.949561	0.922255	0.946728	0.582449	0.646883	0.925814	0.520506	0.279647	0.503688	0.66707	0.55627	0.836586	-0.620723	0.742394	0.737883	0.821402	0.435108	0.959254	-0.53387	0.789851	0.872178	0.785556	0.427642	1	0.651371	0.806529	-0.601496	0.816274	0.865669	0.655923	0.37415	0.809194	0.930702	0.537285	-0.678356	0.493458	-0.666924	0.842332	0.469442	0.623653	-0.529546	-0.633613
Marinobufagenin	0.908173	0.739695	0.776416	0.909659	0.787752	-0.678847	0.864	0.757323	0.741528	0.754865	0.784004	0.830533	0.742656	0.86076	0.752183	0.762011	0.828741	0.701559	0.73863	-0.541808	0.827963	0.741466	0.709269	0.829713	0.72241	-0.503738	0.668408	0.589904	0.846379	0.504476	0.651371	1	0.710596	-0.726508	0.663923	0.79798	0.730612	0.706932	0.717209	0.582455	0.795831	-0.614583	0.450138	-0.526344	0.654175	0.811043	0.739582	-0.54525	-0.514576
L-Saccharopine	0.826332	0.912786	0.500702	0.779289	0.720886	-0.734987	0.840203	0.825477	0.834356	0.837088	0.662336	0.771621	0.82	0.638463	0.527944	0.533408	0.74043	0.555693	0.721144	-0.521517	0.563133	0.742536	0.66206	0.513398	0.836366	-0.389645	0.65892	0.956458	0.833801	0.243377	0.806529	0.710596	1	-0.699263	0.684218	0.824224	0.441168	0.439353	0.944099	0.79721	0.596149	-0.506323	0.411889	-0.616262	0.924247	0.644874	0.441743	-0.487649	-0.673585
beta-Alanyl-L-arginine	-0.807013	-0.773496	-0.737776	-0.784377	-0.826643	0.72809	-0.725883	-0.782484	-0.792504	-0.768981	-0.695479	-0.79303	-0.786039	-0.782142	-0.58778	-0.684808	-0.766401	-0.652992	-0.768819	0.790708	-0.648143	-0.660271	-0.75689	-0.755935	-0.712297	0.550972	-0.755936	-0.635562	-0.808425	-0.623009	-0.601496	-0.726508	-0.699263	1	-0.752485	-0.653578	-0.70234	-0.694695	-0.733721	-0.563636	-0.726561	0.501973	-0.601043	0.836049	-0.65109	-0.732583	-0.676623	0.647333	0.676503
Lysylalanine	0.778574	0.852532	0.741037	0.782834	0.953863	-0.731548	0.777226	0.900239	0.941915	0.92213	0.733099	0.836886	0.931216	0.671259	0.409312	0.595392	0.839375	0.818127	0.925716	-0.780904	0.69917	0.833143	0.97282	0.743196	0.838971	-0.522798	0.902795	0.660966	0.830969	0.712998	0.816274	0.663923	0.684218	-0.752485	1	0.823569	0.838362	0.740401	0.786438	0.828278	0.741425	-0.724089	0.783174	-0.871416	0.579258	0.530087	0.837146	-0.845116	-0.684683
Campyrone C	0.802686	0.887801	0.563573	0.854393	0.893818	-0.712601	0.827055	0.878105	0.894785	0.910416	0.807348	0.849796	0.902819	0.59284	0.348514	0.47852	0.782216	0.834609	0.868838	-0.56228	0.780527	0.961956	0.84565	0.608783	0.85733	-0.537295	0.780553	0.766425	0.936654	0.397979	0.865669	0.79798	0.824224	-0.653578	0.823569	1	0.605455	0.537365	0.897569	0.817847	0.582371	-0.616907	0.428726	-0.627123	0.795552	0.541605	0.638848	-0.550739	-0.609407
PENICILLANIC ACID	0.745833	0.674381	0.804627	0.673284	0.83839	-0.64871	0.715398	0.798796	0.788469	0.779408	0.530655	0.680384	0.792914	0.745339	0.570204	0.668396	0.749083	0.616875	0.845209	-0.675681	0.789266	0.567437	0.883214	0.806548	0.732177	-0.48946	0.84612	0.417636	0.641054	0.77364	0.655923	0.730612	0.441168	-0.70234	0.838362	0.605455	1	0.784503	0.511351	0.587481	0.857799	-0.734442	0.708868	-0.67768	0.374393	0.605797	0.937478	-0.708152	-0.595252
1,3-Diethyl-6-hydroxy-2-sulfanylidenepyrimidin-4-one	0.704457	0.513716	0.979521	0.723081	0.76649	-0.646256	0.642259	0.583964	0.653859	0.614615	0.658716	0.824606	0.630274	0.885917	0.763428	0.61612	0.872642	0.693692	0.728899	-0.571777	0.453015	0.600473	0.722899	0.895967	0.542355	-0.573394	0.676161	0.273232	0.674615	0.691819	0.37415	0.706932	0.439353	-0.694695	0.740401	0.537365	0.784503	1	0.54802	0.493716	0.915126	-0.616524	0.812433	-0.609767	0.210449	0.624726	0.878752	-0.710531	-0.480124
4-(5-Ethyl-thiophen-2-yl)-4-oxo-butyric acid	0.816946	0.918834	0.573509	0.825074	0.82237	-0.713921	0.832767	0.864982	0.899503	0.894557	0.724176	0.872901	0.8896	0.639228	0.464277	0.471882	0.810882	0.720047	0.814879	-0.572222	0.58008	0.869113	0.763821	0.583066	0.86137	-0.428508	0.763171	0.888109	0.925295	0.277679	0.809194	0.717209	0.944099	-0.733721	0.786438	0.897569	0.511351	0.54802	1	0.82163	0.6147	-0.638057	0.465782	-0.681912	0.864042	0.605525	0.539664	-0.531125	-0.632581
1-Methylxanthine	0.714978	0.900768	0.50419	0.738594	0.752882	-0.570139	0.786291	0.882423	0.899148	0.907475	0.609027	0.695439	0.880089	0.599019	0.356863	0.482737	0.738828	0.555115	0.80094	-0.629341	0.526256	0.726216	0.77311	0.447495	0.924079	-0.638703	0.72444	0.824985	0.780868	0.434055	0.930702	0.582455	0.79721	-0.563636	0.828278	0.817847	0.587481	0.493716	0.82163	1	0.579138	-0.691545	0.666727	-0.694836	0.738206	0.415318	0.654475	-0.597159	-0.565992
Serylvaline	0.832936	0.64603	0.94881	0.737052	0.779479	-0.749099	0.798053	0.711641	0.7353	0.716457	0.577712	0.811305	0.719386	0.924951	0.864293	0.680662	0.853329	0.582051	0.781777	-0.59478	0.592787	0.548514	0.753874	0.887137	0.696238	-0.538534	0.714659	0.465605	0.665027	0.630906	0.537285	0.795831	0.596149	-0.726561	0.741425	0.582371	0.857799	0.915126	0.6147	0.579138	1	-0.690504	0.733807	-0.577482	0.4002	0.754692	0.895591	-0.65245	-0.664135
2-(7-methyl-2-oxo-2H-chromen-4-yl)-N-(1,3-thiazol-2-yl)acetamide	-0.749726	-0.672177	-0.646599	-0.706648	-0.686697	0.513515	-0.803859	-0.744679	-0.747966	-0.753994	-0.522793	-0.707274	-0.736043	-0.618205	-0.518134	-0.557524	-0.722882	-0.556793	-0.692008	0.598224	-0.532972	-0.551091	-0.69027	-0.653129	-0.756949	0.405576	-0.696063	-0.503913	-0.63452	-0.480566	-0.678356	-0.614583	-0.506323	0.501973	-0.724089	-0.616907	-0.734442	-0.616524	-0.638057	-0.691545	-0.690504	1	-0.584607	0.509313	-0.475974	-0.642391	-0.752884	0.500229	0.519296
2,4-Bis(2-methoxyethoxy)-1,3,5-triazine	0.593016	0.563329	0.778984	0.628251	0.6639	-0.550368	0.566379	0.602234	0.665761	0.621423	0.588535	0.622667	0.620249	0.734836	0.551976	0.65956	0.786566	0.500243	0.645734	-0.661908	0.286142	0.45595	0.683931	0.6636	0.574846	-0.619469	0.646966	0.373472	0.550689	0.828096	0.493458	0.450138	0.411889	-0.601043	0.783174	0.428726	0.708868	0.812433	0.465782	0.666727	0.733807	-0.584607	1	-0.74105	0.232895	0.45716	0.775828	-0.817729	-0.444764
Dyphylline	-0.666174	-0.749686	-0.631533	-0.693706	-0.796054	0.53259	-0.618807	-0.76124	-0.800028	-0.767515	-0.665163	-0.711837	-0.777432	-0.619933	-0.358028	-0.629149	-0.679957	-0.695021	-0.719832	0.904648	-0.55481	-0.675506	-0.79945	-0.660748	-0.67617	0.42696	-0.719944	-0.61551	-0.730081	-0.674505	-0.666924	-0.526344	-0.616262	0.836049	-0.871416	-0.627123	-0.67768	-0.609767	-0.681912	-0.694836	-0.577482	0.509313	-0.74105	1	-0.530201	-0.476186	-0.670609	0.879949	0.566249
L-Glutamine	0.757723	0.907451	0.280393	0.722757	0.640311	-0.64874	0.780612	0.822262	0.785366	0.807452	0.595412	0.611147	0.787308	0.472051	0.331606	0.500256	0.606399	0.441349	0.652442	-0.458136	0.624965	0.669659	0.588349	0.339046	0.828931	-0.369743	0.637865	0.959132	0.785398	0.199196	0.842332	0.654175	0.924247	-0.65109	0.579258	0.795552	0.374393	0.210449	0.864042	0.738206	0.4002	-0.475974	0.232895	-0.530201	1	0.598492	0.305175	-0.308674	-0.591343
1,2-Dihydroxyanthraquinone-3-methylamine-N,N-diacetic acid	0.916512	0.616986	0.737692	0.820137	0.630716	-0.750636	0.865212	0.608511	0.591338	0.590593	0.713409	0.74854	0.572739	0.792218	0.824977	0.852102	0.742582	0.520975	0.525912	-0.596217	0.593187	0.479497	0.513965	0.814013	0.572325	-0.348386	0.517924	0.538867	0.639056	0.551153	0.469442	0.811043	0.644874	-0.732583	0.530087	0.541605	0.605797	0.624726	0.605525	0.415318	0.754692	-0.642391	0.45716	-0.476186	0.598492	1	0.577756	-0.50389	-0.671249
1,3,7-Trimethylisoguanine	0.743917	0.634226	0.891311	0.721531	0.83692	-0.601372	0.732405	0.750874	0.771447	0.763261	0.591106	0.770217	0.765853	0.824992	0.636036	0.618354	0.788201	0.684531	0.833762	-0.715147	0.683298	0.622573	0.850489	0.847363	0.723981	-0.6453	0.753798	0.359044	0.673447	0.727994	0.623653	0.739582	0.441743	-0.676623	0.837146	0.638848	0.937478	0.878752	0.539664	0.654475	0.895591	-0.752884	0.775828	-0.670609	0.305175	0.577756	1	-0.725553	-0.577256
RESVERATROL 4'-METHYL ETHER	-0.659421	-0.586845	-0.74052	-0.677384	-0.744073	0.541625	-0.608473	-0.61503	-0.673819	-0.63667	-0.712791	-0.705435	-0.638602	-0.647569	-0.474134	-0.715722	-0.697841	-0.731399	-0.621963	0.820071	-0.519591	-0.622893	-0.7512	-0.780271	-0.516073	0.313163	-0.607666	-0.427873	-0.607866	-0.780107	-0.529546	-0.54525	-0.487649	0.647333	-0.845116	-0.550739	-0.708152	-0.710531	-0.531125	-0.597159	-0.65245	0.500229	-0.817729	0.879949	-0.308674	-0.50389	-0.725553	1	0.527274
Ppack	-0.749606	-0.682521	-0.573817	-0.564933	-0.734917	0.865807	-0.767936	-0.697575	-0.700457	-0.701373	-0.512541	-0.679916	-0.700371	-0.513634	-0.450701	-0.462729	-0.556849	-0.539612	-0.688855	0.669588	-0.575001	-0.538987	-0.690624	-0.612452	-0.678833	0.384212	-0.603185	-0.620205	-0.53424	-0.483939	-0.633613	-0.514576	-0.673585	0.676503	-0.684683	-0.609407	-0.595252	-0.480124	-0.632581	-0.565992	-0.664135	0.519296	-0.444764	0.566249	-0.591343	-0.671249	-0.577256	0.527274	1
(1R)-1-Amino-3-sulfanylpropane-1-sulfinic acid	0.73356	0.959268	0.425631	0.716916	0.783546	-0.593808	0.789472	0.95821	0.935271	0.953767	0.548465	0.644511	0.937356	0.54722	0.296536	0.481812	0.687284	0.527134	0.851452	-0.60037	0.704587	0.725965	0.820636	0.419274	0.972335	-0.548952	0.815623	0.885362	0.802592	0.401839	0.989749	0.643247	0.81655	-0.627868	0.814657	0.847597	0.656875	0.400833	0.828999	0.938547	0.552177	-0.674703	0.516308	-0.683605	0.843316	0.442756	0.625402	-0.512344	-0.584634
Mortivinacin C	0.610252	0.526809	0.833582	0.574091	0.634589	-0.520129	0.548353	0.61071	0.631954	0.593273	0.422053	0.568512	0.6055	0.831375	0.699279	0.676003	0.749971	0.376859	0.665509	-0.594747	0.413235	0.328006	0.669036	0.720202	0.575303	-0.568676	0.686385	0.315271	0.509735	0.771184	0.426283	0.564032	0.357254	-0.686653	0.688842	0.335074	0.841148	0.853073	0.390911	0.510747	0.854284	-0.578732	0.879634	-0.658336	0.208707	0.53633	0.839888	-0.681435	-0.407695
Bisthiosemi	0.834745	0.908143	0.610996	0.848715	0.856319	-0.727399	0.843263	0.867978	0.902129	0.898868	0.75612	0.903763	0.896882	0.658122	0.476243	0.483095	0.823727	0.775741	0.836903	-0.585693	0.635177	0.904188	0.790857	0.633871	0.85427	-0.437502	0.777923	0.850558	0.946746	0.301706	0.798975	0.761816	0.922442	-0.752056	0.800019	0.923072	0.549055	0.58338	0.994102	0.795849	0.638637	-0.64916	0.453296	-0.681544	0.843745	0.627295	0.579411	-0.543143	-0.639071
Hyacinthacine A4	-0.837199	-0.768208	-0.753798	-0.875167	-0.756651	0.515685	-0.784492	-0.775466	-0.788184	-0.771641	-0.748518	-0.792702	-0.763088	-0.825091	-0.675164	-0.82752	-0.845367	-0.677518	-0.697149	0.705817	-0.664319	-0.687809	-0.734821	-0.797779	-0.712019	0.36188	-0.718514	-0.638935	-0.825819	-0.595935	-0.663675	-0.828088	-0.685924	0.752889	-0.781278	-0.688861	-0.744472	-0.714714	-0.736001	-0.67355	-0.731313	0.697604	-0.671973	0.78701	-0.601504	-0.707219	-0.725751	0.776073	0.384063
16-Oxoandrostenediol	0.607972	0.229709	0.821996	0.593511	0.349379	-0.410094	0.543936	0.224548	0.276835	0.249346	0.510883	0.624952	0.230711	0.8396	0.929291	0.637234	0.640586	0.355545	0.267295	-0.403391	0.1282	0.242801	0.235568	0.753805	0.23956	-0.385707	0.179398	0.139712	0.391686	0.405301	0.0616615	0.593911	0.35014	-0.478982	0.308077	0.21554	0.400733	0.773045	0.334589	0.23697	0.749047	-0.411437	0.573062	-0.307107	0.10326	0.702685	0.557338	-0.469779	-0.310107
Flosequinan	0.84526	0.904179	0.604232	0.853526	0.824181	-0.722836	0.857773	0.853463	0.885897	0.883685	0.752098	0.894173	0.876579	0.667232	0.511903	0.504209	0.829619	0.741392	0.807081	-0.553053	0.608552	0.878969	0.756391	0.624504	0.848043	-0.414631	0.751359	0.866352	0.933248	0.279989	0.7929	0.767228	0.939243	-0.720548	0.773498	0.908503	0.524815	0.571865	0.994578	0.798574	0.640791	-0.656996	0.449302	-0.647146	0.854802	0.648853	0.55557	-0.528002	-0.622996
2-O-Acetyl-trans-coutaric acid	0.831204	0.763802	0.906168	0.836788	0.864046	-0.66242	0.802502	0.813176	0.857841	0.832955	0.687186	0.904996	0.839681	0.893871	0.719534	0.642198	0.919858	0.72734	0.856836	-0.708541	0.58014	0.724216	0.832034	0.852747	0.790022	-0.592029	0.817338	0.567506	0.843323	0.598675	0.64181	0.781551	0.665575	-0.820774	0.852882	0.712717	0.821778	0.905643	0.783056	0.715094	0.896911	-0.793687	0.770962	-0.753644	0.513112	0.687203	0.883828	-0.700562	-0.566545
ANISOMYCIN	0.716562	0.743148	0.622955	0.796405	0.918862	-0.664517	0.693343	0.770999	0.80943	0.807884	0.830079	0.850055	0.822368	0.547159	0.280254	0.460657	0.735074	0.958462	0.834667	-0.615046	0.799029	0.973308	0.869137	0.707049	0.686718	-0.428932	0.768898	0.553632	0.889457	0.501171	0.69547	0.753462	0.644032	-0.683877	0.83915	0.923478	0.650968	0.611483	0.77774	0.631496	0.558791	-0.526724	0.434504	-0.693348	0.590903	0.486635	0.669514	-0.660901	-0.552935
Lysyllysine	-0.817898	-0.634711	-0.896118	-0.806601	-0.843397	0.734103	-0.764234	-0.718018	-0.745916	-0.722363	-0.719143	-0.839235	-0.737707	-0.812789	-0.673792	-0.707437	-0.873688	-0.733681	-0.786182	0.65878	-0.634422	-0.646423	-0.789938	-0.897247	-0.652575	0.530974	-0.800317	-0.382594	-0.746054	-0.746546	-0.508174	-0.76448	-0.481235	0.789838	-0.783393	-0.623977	-0.856366	-0.885522	-0.615786	-0.506034	-0.856981	0.791893	-0.705532	0.639924	-0.39836	-0.782551	-0.855361	0.646527	0.592356
3'-Hydroxybuspirone	0.842685	0.75523	0.883931	0.839518	0.886953	-0.726725	0.825014	0.775322	0.839679	0.819036	0.757342	0.97093	0.823391	0.830436	0.690628	0.56795	0.895984	0.845779	0.843535	-0.652382	0.608675	0.843929	0.834222	0.86935	0.746261	-0.464978	0.751995	0.604714	0.862688	0.48588	0.640391	0.805903	0.754512	-0.739435	0.854486	0.81246	0.727602	0.864755	0.849972	0.708349	0.864571	-0.697799	0.662487	-0.703662	0.543242	0.66547	0.81431	-0.732237	-0.640404
FLAVONE	0.716848	0.69868	0.725041	0.779237	0.92055	-0.678424	0.718863	0.762422	0.804903	0.80853	0.764416	0.870973	0.819085	0.632082	0.377437	0.403667	0.769185	0.917039	0.879876	-0.580303	0.752229	0.923711	0.87352	0.741508	0.722829	-0.598664	0.764508	0.459385	0.851151	0.50792	0.675893	0.764695	0.578849	-0.642478	0.829086	0.897546	0.717368	0.72691	0.731287	0.659622	0.681641	-0.621529	0.502856	-0.595705	0.488551	0.486871	0.801368	-0.589756	-0.585062
5,6-Dihydroxyindole-2-carboxylic acid	0.817852	0.896562	0.566672	0.838905	0.802146	-0.697804	0.834162	0.835395	0.870691	0.869154	0.746896	0.878796	0.860548	0.638736	0.47409	0.470669	0.804174	0.729415	0.784103	-0.548765	0.572405	0.87746	0.728992	0.583095	0.836206	-0.427565	0.720468	0.870631	0.927926	0.246751	0.786686	0.734485	0.941176	-0.710105	0.752648	0.904306	0.472621	0.536288	0.995899	0.802891	0.596152	-0.622701	0.429998	-0.644556	0.86126	0.615331	0.516936	-0.50606	-0.608026
Lysylarginine	0.715613	0.669894	0.518967	0.655363	0.774879	-0.589797	0.690493	0.755629	0.698084	0.727297	0.559069	0.599479	0.733792	0.521412	0.350949	0.554361	0.539477	0.651536	0.741865	-0.546875	0.995057	0.664532	0.776569	0.651992	0.673841	-0.319511	0.707167	0.483784	0.665401	0.501987	0.693708	0.803777	0.501153	-0.6185	0.663648	0.736474	0.79238	0.443445	0.526673	0.464673	0.58578	-0.522319	0.24424	-0.509804	0.564955	0.571127	0.681706	-0.481064	-0.560988
LysoPC(20:4(5Z,8Z,11Z,14Z)/0:0)	0.736023	0.892597	0.350422	0.701647	0.612984	-0.590081	0.781736	0.795261	0.797405	0.805586	0.554245	0.670693	0.780569	0.517105	0.40743	0.440796	0.651521	0.443821	0.640242	-0.470531	0.452717	0.665025	0.575091	0.357555	0.831198	-0.328111	0.602936	0.972716	0.770312	0.121326	0.819	0.586019	0.962772	-0.588901	0.619213	0.764583	0.338663	0.298131	0.924178	0.823837	0.46117	-0.54972	0.349981	-0.565087	0.930549	0.542847	0.337782	-0.386858	-0.566144
Semilepidinoside A	-0.722841	-0.571991	-0.755842	-0.753899	-0.7152	0.460999	-0.719444	-0.635157	-0.678527	-0.661265	-0.683925	-0.780434	-0.651007	-0.672629	-0.521021	-0.656077	-0.721482	-0.718079	-0.612902	0.835633	-0.462425	-0.595825	-0.675254	-0.788919	-0.596505	0.44207	-0.598185	-0.362619	-0.64933	-0.647201	-0.525441	-0.575032	-0.418446	0.648258	-0.7662	-0.556934	-0.69615	-0.721329	-0.580076	-0.602072	-0.659423	0.857054	-0.716483	0.735419	-0.331815	-0.647563	-0.77576	0.738787	0.503475
R-3-(Methylthio)-1-hexanol	0.844711	0.784941	0.850542	0.735309	0.910505	-0.834382	0.806088	0.844049	0.860998	0.843096	0.613639	0.842077	0.86093	0.806537	0.664556	0.616252	0.812099	0.701346	0.900163	-0.70808	0.747136	0.696464	0.8987	0.846681	0.788656	-0.475991	0.84692	0.618871	0.759694	0.627643	0.680824	0.775955	0.706743	-0.851644	0.862484	0.718209	0.880873	0.809947	0.735403	0.637657	0.91381	-0.631814	0.655621	-0.742221	0.563863	0.702055	0.853657	-0.712902	-0.804403
(2E)-N-[2-(2-methyl-1H-indol-1-yl)ethyl]-3-phenylprop-2-enamide	0.673634	0.608189	0.840019	0.720761	0.823092	-0.485757	0.637091	0.719551	0.746261	0.730962	0.632064	0.732694	0.738725	0.780157	0.527874	0.633684	0.755238	0.723907	0.791894	-0.76962	0.674477	0.646537	0.840213	0.816373	0.662417	-0.63025	0.738389	0.316424	0.694373	0.769784	0.591634	0.699853	0.37982	-0.705273	0.843348	0.620259	0.902133	0.842972	0.505656	0.626235	0.786731	-0.671819	0.789358	-0.771339	0.27072	0.49081	0.958395	-0.791396	-0.442597
N-(2,6-Dimethylphenyl)-2-(piperazin-1-yl)acetamide	-0.885431	-0.850704	-0.820836	-0.879754	-0.900424	0.785544	-0.873274	-0.89193	-0.903714	-0.899107	-0.724356	-0.882117	-0.901351	-0.854441	-0.661503	-0.639183	-0.924852	-0.699382	-0.916924	0.623834	-0.699979	-0.766485	-0.852051	-0.778586	-0.88323	0.703827	-0.873736	-0.658466	-0.894285	-0.59248	-0.750802	-0.848804	-0.732646	0.827801	-0.826006	-0.81612	-0.813856	-0.81032	-0.818976	-0.750447	-0.861011	0.788368	-0.662371	0.649037	-0.671146	-0.741134	-0.84098	0.549922	0.648086
Stovaine	0.813102	0.484877	0.720876	0.756829	0.508057	-0.543278	0.763286	0.503227	0.467786	0.4776	0.650264	0.581811	0.442019	0.814883	0.828943	0.931901	0.649943	0.398132	0.409022	-0.594745	0.586816	0.331789	0.433998	0.775053	0.47822	-0.439481	0.368356	0.364094	0.49255	0.665719	0.427274	0.78938	0.451975	-0.576418	0.462614	0.417271	0.641182	0.604953	0.361776	0.405331	0.723929	-0.54374	0.547613	-0.438222	0.39912	0.865973	0.649048	-0.576369	-0.478675
Methyl Fexofenadine	0.687148	0.616688	0.885787	0.707067	0.793435	-0.54044	0.640931	0.721435	0.746336	0.723812	0.569868	0.719634	0.735895	0.857557	0.649628	0.642369	0.820072	0.619061	0.809484	-0.643103	0.618703	0.57848	0.814636	0.810674	0.680147	-0.644632	0.778296	0.344507	0.687741	0.744787	0.556473	0.727006	0.417096	-0.711997	0.801838	0.572176	0.918456	0.906422	0.517334	0.607472	0.877014	-0.671433	0.819077	-0.692301	0.283337	0.531638	0.955602	-0.714046	-0.41871
Loline	0.754954	0.472774	0.89894	0.771644	0.563763	-0.50111	0.700463	0.471552	0.526947	0.497836	0.679386	0.774224	0.478666	0.921086	0.909338	0.769779	0.80898	0.545139	0.480589	-0.593632	0.314739	0.464791	0.480198	0.851042	0.464006	-0.457054	0.415667	0.349983	0.60543	0.557193	0.325574	0.716144	0.518508	-0.616693	0.569817	0.438141	0.580091	0.857534	0.536794	0.489036	0.826749	-0.590364	0.74289	-0.558823	0.286802	0.746909	0.709799	-0.690785	-0.388322
(S)-3-Methylthiohexyl hexanoate	-0.888398	-0.847775	-0.83041	-0.882223	-0.90855	0.788609	-0.873792	-0.891473	-0.904705	-0.899235	-0.731009	-0.889835	-0.902614	-0.856176	-0.663595	-0.643354	-0.927499	-0.714722	-0.920436	0.630625	-0.709589	-0.774413	-0.860458	-0.79284	-0.878151	0.691757	-0.87792	-0.651728	-0.896627	-0.599879	-0.746765	-0.854216	-0.729173	0.83112	-0.833856	-0.819074	-0.823194	-0.819312	-0.818705	-0.744001	-0.866707	0.789713	-0.66419	0.656436	-0.66364	-0.744268	-0.848477	0.564172	0.65114
PRIMA-1	0.735229	0.82632	0.582286	0.71565	0.868515	-0.785271	0.731627	0.842839	0.837393	0.849981	0.66024	0.720508	0.853705	0.625751	0.36913	0.46053	0.683082	0.667948	0.876248	-0.601775	0.784579	0.785137	0.836873	0.57637	0.822094	-0.700015	0.755653	0.68352	0.795904	0.520915	0.801432	0.725927	0.735365	-0.754079	0.772216	0.852645	0.670779	0.548576	0.725755	0.727215	0.647118	-0.403303	0.477399	-0.640842	0.703699	0.500955	0.685294	-0.525223	-0.743364
Calyxamine A	0.833307	0.532872	0.934425	0.793127	0.729106	-0.60093	0.787834	0.610026	0.623934	0.617952	0.688116	0.795768	0.606428	0.897261	0.83774	0.796207	0.778471	0.672101	0.644801	-0.692405	0.663949	0.554146	0.678675	0.956786	0.568954	-0.480882	0.562959	0.31475	0.629929	0.690379	0.469758	0.844528	0.459872	-0.660527	0.688385	0.564309	0.831973	0.863868	0.494686	0.490222	0.902797	-0.689367	0.673098	-0.579131	0.300427	0.789453	0.895529	-0.729759	-0.553878
4-Methylhexanoylcarnitine	-0.790981	-0.607765	-0.893905	-0.787798	-0.827997	0.702033	-0.748101	-0.701278	-0.731368	-0.709793	-0.696891	-0.822793	-0.7231	-0.801107	-0.658208	-0.678409	-0.864076	-0.722478	-0.780028	0.638473	-0.611313	-0.631597	-0.781848	-0.882058	-0.645627	0.555019	-0.786874	-0.341153	-0.722634	-0.743699	-0.500386	-0.743341	-0.438639	0.742141	-0.776648	-0.611094	-0.858592	-0.891119	-0.585976	-0.512828	-0.852946	0.814817	-0.717443	0.608246	-0.352568	-0.746797	-0.87425	0.630392	0.5637
trans-Chalcone	0.757876	0.449548	0.941128	0.720353	0.687476	-0.601975	0.668768	0.508537	0.552849	0.517494	0.676241	0.772675	0.524184	0.851064	0.819982	0.793154	0.77046	0.671435	0.569131	-0.670085	0.52959	0.503707	0.63522	0.967893	0.422484	-0.303035	0.549148	0.257749	0.576113	0.722201	0.309356	0.733068	0.41495	-0.688198	0.673391	0.442824	0.770677	0.891742	0.460154	0.356509	0.865642	-0.575697	0.716433	-0.641323	0.206846	0.762154	0.796257	-0.81137	-0.506975
isovalerylcarnitine	-0.887004	-0.846729	-0.830748	-0.881956	-0.908197	0.784744	-0.872136	-0.890616	-0.904518	-0.898664	-0.730459	-0.891091	-0.902285	-0.855642	-0.662531	-0.641729	-0.927288	-0.716425	-0.919589	0.632785	-0.706951	-0.774929	-0.86001	-0.793404	-0.876955	0.689275	-0.877858	-0.650366	-0.897396	-0.597905	-0.744784	-0.852434	-0.72783	0.832304	-0.834267	-0.817904	-0.822313	-0.820174	-0.819805	-0.743097	-0.86546	0.791897	-0.664331	0.659041	-0.661961	-0.743114	-0.848205	0.564969	0.648195
3-(4-chlorophenyl)-7-hydroxy-2-methyl-4H-chromen-4-one	-0.745457	-0.686843	-0.625678	-0.699172	-0.68542	0.527904	-0.803546	-0.750111	-0.756915	-0.761423	-0.522871	-0.702781	-0.743864	-0.593565	-0.504143	-0.546712	-0.732803	-0.558743	-0.696265	0.547667	-0.531674	-0.568919	-0.698541	-0.634878	-0.759133	0.345737	-0.7112	-0.537422	-0.637989	-0.458386	-0.693795	-0.610969	-0.536173	0.461209	-0.733599	-0.634984	-0.722068	-0.600564	-0.660061	-0.705271	-0.680975	0.991525	-0.576632	0.492048	-0.494921	-0.622862	-0.725047	0.508684	0.507377
1-Methyl-corypalline	-0.587257	-0.559344	-0.527851	-0.606206	-0.540999	0.245376	-0.61894	-0.600633	-0.618077	-0.611747	-0.509061	-0.536269	-0.582805	-0.515388	-0.39371	-0.640528	-0.580648	-0.507191	-0.490753	0.671791	-0.443339	-0.464026	-0.600026	-0.570785	-0.571138	0.202112	-0.509853	-0.438595	-0.495104	-0.549419	-0.61596	-0.472527	-0.403782	0.350496	-0.710545	-0.481357	-0.636905	-0.492345	-0.471424	-0.68001	-0.509546	0.756931	-0.678493	0.662024	-0.320152	-0.415714	-0.650419	0.772881	0.283992
2-Cyanoethyl dihydrogen phosphate	0.723528	0.946389	0.400626	0.692248	0.771185	-0.585322	0.778318	0.954237	0.921051	0.942261	0.519866	0.608074	0.926986	0.518323	0.278202	0.487783	0.660606	0.506061	0.841672	-0.575351	0.740974	0.701041	0.820544	0.409837	0.959628	-0.496153	0.820385	0.871398	0.77337	0.407221	0.988916	0.643319	0.78985	-0.599775	0.802746	0.831153	0.678121	0.371496	0.794785	0.908714	0.540789	-0.671848	0.485045	-0.65844	0.832677	0.437896	0.617695	-0.502424	-0.573737
Tecostanine	0.643044	0.552235	0.303312	0.651506	0.346196	-0.536306	0.617037	0.455925	0.428936	0.42812	0.641017	0.381012	0.389684	0.469184	0.440518	0.796005	0.546687	0.209109	0.255299	-0.425673	0.286291	0.280014	0.26092	0.349937	0.438833	-0.357188	0.326685	0.581408	0.45965	0.544331	0.459925	0.456782	0.550479	-0.480132	0.356049	0.37056	0.248329	0.227588	0.433674	0.459394	0.307678	-0.367933	0.4567	-0.410698	0.622174	0.697011	0.189212	-0.397946	-0.392137
Usenamine A	0.609071	0.4695	0.769491	0.703296	0.746597	-0.555665	0.589957	0.487635	0.589242	0.568404	0.76163	0.885108	0.576182	0.627363	0.474907	0.341397	0.719451	0.90447	0.640968	-0.521997	0.42271	0.829622	0.64885	0.765756	0.454641	-0.438408	0.497657	0.289495	0.729329	0.37681	0.374616	0.629938	0.501359	-0.53523	0.680274	0.715353	0.47611	0.774803	0.660194	0.493449	0.631461	-0.481256	0.508917	-0.531825	0.273544	0.454896	0.659808	-0.62326	-0.46717
Aspergillitine	0.574544	0.679478	0.617079	0.566006	0.901597	-0.63674	0.562644	0.791539	0.810604	0.802324	0.52654	0.674053	0.836402	0.488127	0.199578	0.33158	0.637757	0.766746	0.912732	-0.590168	0.785525	0.763896	0.946789	0.63105	0.710419	-0.465847	0.880199	0.425146	0.699781	0.602553	0.682693	0.587547	0.447112	-0.648638	0.870256	0.744737	0.843952	0.64112	0.588862	0.591888	0.63703	-0.554252	0.532267	-0.677748	0.400763	0.323902	0.800665	-0.621722	-0.591588
Pyrovalerone	-0.887001	-0.829312	-0.878188	-0.866237	-0.912871	0.765909	-0.878227	-0.869446	-0.897175	-0.887651	-0.762407	-0.880104	-0.879579	-0.876452	-0.688881	-0.728251	-0.903973	-0.749988	-0.890324	0.752881	-0.715622	-0.768712	-0.898546	-0.850077	-0.845001	0.644733	-0.806281	-0.64435	-0.827071	-0.713491	-0.780346	-0.826684	-0.728785	0.765154	-0.917443	-0.803633	-0.864555	-0.844952	-0.759544	-0.820657	-0.90089	0.720361	-0.808155	0.772289	-0.576376	-0.685707	-0.916854	0.813035	0.700009
valylglycine	-0.534493	-0.492691	-0.571098	-0.572709	-0.646016	0.735749	-0.425923	-0.508915	-0.518363	-0.490121	-0.620716	-0.505184	-0.521926	-0.570192	-0.376903	-0.549655	-0.645155	-0.470816	-0.604427	0.375232	-0.494605	-0.47843	-0.573567	-0.537524	-0.421435	0.613207	-0.637948	-0.311474	-0.583805	-0.723482	-0.326278	-0.542484	-0.378287	0.74019	-0.518913	-0.456708	-0.544738	-0.594089	-0.387965	-0.276283	-0.534603	0.169328	-0.522236	0.487779	-0.383568	-0.525429	-0.482077	0.412594	0.465219
Leu-Thr	0.655107	0.29856	0.858848	0.65478	0.417001	-0.427862	0.588213	0.299472	0.35216	0.32264	0.565655	0.672032	0.30543	0.875802	0.935082	0.694726	0.703503	0.418807	0.333726	-0.457009	0.195118	0.309307	0.314879	0.799455	0.301666	-0.394081	0.263529	0.190316	0.46187	0.465094	0.132306	0.644826	0.387838	-0.524492	0.390716	0.277565	0.4743	0.815269	0.389836	0.300873	0.782096	-0.478732	0.631915	-0.386644	0.147174	0.723502	0.614988	-0.545299	-0.308627
N2-(3-Carboxy-1-oxopropyl)-L-arginine	-0.628581	-0.504492	-0.539255	-0.601913	-0.503578	0.451087	-0.675535	-0.540535	-0.541188	-0.547211	-0.519343	-0.5162	-0.508508	-0.548296	-0.437909	-0.626067	-0.535543	-0.366866	-0.444116	0.751665	-0.30315	-0.311578	-0.470007	-0.521703	-0.57264	0.619456	-0.394933	-0.360681	-0.406632	-0.647592	-0.538776	-0.382931	-0.349214	0.486446	-0.574581	-0.386556	-0.532661	-0.474493	-0.378276	-0.623756	-0.522323	0.725241	-0.683082	0.543924	-0.336796	-0.591152	-0.626191	0.538328	0.581788
N-Isobutyl-(2E,4E)-octadecadienamide	0.59327	0.569336	0.588131	0.497604	0.453394	-0.626474	0.594127	0.569436	0.571318	0.547656	0.339823	0.414014	0.533493	0.675163	0.64918	0.618718	0.692268	0.098928	0.534625	-0.324867	0.217882	0.185418	0.47972	0.440449	0.602979	-0.525888	0.572213	0.511378	0.392157	0.605115	0.490006	0.427335	0.501846	-0.462868	0.525556	0.29583	0.584287	0.593152	0.414768	0.588494	0.714002	-0.527527	0.772034	-0.392754	0.39426	0.547065	0.557071	-0.440162	-0.474536
Aconine	-0.799682	-0.759303	-0.633528	-0.70384	-0.624106	0.6754	-0.783137	-0.709101	-0.724762	-0.70151	-0.576447	-0.688566	-0.68366	-0.727032	-0.662759	-0.720427	-0.707791	-0.404006	-0.582609	0.765949	-0.359384	-0.445895	-0.576179	-0.615174	-0.706101	0.42899	-0.571313	-0.758474	-0.623522	-0.526295	-0.624926	-0.539793	-0.778803	0.790874	-0.673646	-0.502708	-0.533383	-0.558294	-0.717483	-0.690734	-0.682649	0.582452	-0.690459	0.761442	-0.672167	-0.747305	-0.538884	0.656694	0.724041
2,4-dimethylheptanedioylcarnitine	0.68336	0.428057	0.727363	0.683184	0.460938	-0.600782	0.688419	0.419273	0.460909	0.445153	0.61606	0.624499	0.414027	0.739434	0.759288	0.672196	0.766966	0.366941	0.421421	-0.362765	0.168155	0.341838	0.376737	0.635512	0.460209	-0.556791	0.389723	0.318686	0.47399	0.569136	0.332807	0.550587	0.434002	-0.398373	0.465657	0.383368	0.46252	0.708377	0.43999	0.499288	0.706081	-0.653143	0.708531	-0.284396	0.286844	0.715515	0.577761	-0.445792	-0.430018
Catuabine G	-0.607355	-0.51253	-0.688966	-0.662239	-0.708733	0.643134	-0.478124	-0.552342	-0.580487	-0.535202	-0.692079	-0.616689	-0.573239	-0.626181	-0.459622	-0.690599	-0.750908	-0.631845	-0.624106	0.468852	-0.562657	-0.560026	-0.667353	-0.720645	-0.410237	0.326509	-0.739852	-0.307468	-0.658184	-0.77492	-0.323712	-0.625354	-0.37083	0.747709	-0.650085	-0.476413	-0.687539	-0.71546	-0.460726	-0.274093	-0.6067	0.39243	-0.607938	0.632203	-0.335286	-0.599499	-0.574938	0.634416	0.340785
Dityrosine	-0.746546	-0.63716	-0.714921	-0.745147	-0.649957	0.661786	-0.678614	-0.61679	-0.613616	-0.608919	-0.686629	-0.637844	-0.594639	-0.842282	-0.710327	-0.75724	-0.71384	-0.474361	-0.607935	0.576318	-0.590866	-0.524631	-0.584559	-0.68025	-0.594622	0.67328	-0.505151	-0.531111	-0.655828	-0.638002	-0.539185	-0.773972	-0.637978	0.733144	-0.583277	-0.579872	-0.600901	-0.656172	-0.524664	-0.560167	-0.728393	0.259869	-0.62487	0.597923	-0.525706	-0.649463	-0.646715	0.620632	0.536609
Cevimeline	0.604093	0.62718	0.771253	0.588395	0.840109	-0.576536	0.584873	0.753593	0.782936	0.758878	0.504035	0.658701	0.781135	0.654844	0.405894	0.515614	0.719771	0.657651	0.853894	-0.691318	0.642267	0.599734	0.905941	0.725637	0.68867	-0.543093	0.843018	0.34894	0.61653	0.7825	0.622052	0.562385	0.367201	-0.652773	0.892771	0.583105	0.938669	0.799058	0.491608	0.632083	0.777028	-0.671426	0.806887	-0.749923	0.2567	0.397337	0.929058	-0.768929	-0.538121
gamma-Chloronorvaline	0.703263	0.923193	0.513667	0.71605	0.815451	-0.540325	0.750526	0.948666	0.94503	0.953327	0.549185	0.677438	0.943538	0.596633	0.315254	0.473491	0.725518	0.583217	0.884655	-0.64433	0.680917	0.743625	0.867595	0.482434	0.954902	-0.584651	0.846437	0.79886	0.811648	0.461982	0.952683	0.636526	0.745124	-0.639438	0.870802	0.828597	0.726579	0.513242	0.804244	0.943236	0.60625	-0.712548	0.619076	-0.744749	0.730547	0.391194	0.724211	-0.594891	-0.524232
N-Methyl-N-nitroso-1H-purin-6-amine	-0.627441	-0.563668	-0.595822	-0.621014	-0.610782	0.300606	-0.623992	-0.615851	-0.637387	-0.620719	-0.538836	-0.607048	-0.606125	-0.549035	-0.411934	-0.66945	-0.566756	-0.588075	-0.516395	0.853574	-0.483707	-0.482495	-0.642566	-0.671878	-0.552882	0.194699	-0.537072	-0.42395	-0.523528	-0.606053	-0.568128	-0.473946	-0.406304	0.548796	-0.750084	-0.461215	-0.678802	-0.540508	-0.495407	-0.603791	-0.542859	0.734658	-0.677346	0.810066	-0.325484	-0.502954	-0.680602	0.840636	0.414399
Levalbuterol	0.619946	0.819152	0.190491	0.554609	0.445997	-0.533737	0.675103	0.717769	0.681092	0.698212	0.401139	0.402259	0.660723	0.427271	0.329708	0.475847	0.512593	0.14969	0.513494	-0.38089	0.37607	0.410535	0.448929	0.161872	0.773798	-0.402757	0.497479	0.926366	0.561944	0.214425	0.804097	0.443648	0.841718	-0.46329	0.492687	0.582348	0.291603	0.13303	0.696294	0.794369	0.360601	-0.395464	0.3776	-0.462187	0.870808	0.446258	0.24662	-0.306218	-0.516928
2-Hydroxy-3-morpholinopropanesulfonic Acid	0.679569	0.414394	0.938107	0.627942	0.592283	-0.518927	0.606904	0.489956	0.52194	0.488489	0.49258	0.666338	0.491316	0.912134	0.875893	0.718545	0.741013	0.451119	0.559213	-0.608509	0.39681	0.330049	0.563698	0.863108	0.460938	-0.498377	0.519381	0.213756	0.488956	0.686052	0.286425	0.659646	0.348662	-0.670233	0.591956	0.315879	0.774978	0.913225	0.374782	0.387611	0.914211	-0.574621	0.783488	-0.56619	0.140127	0.683415	0.839351	-0.670276	-0.443726
N-Methylpelletierine	0.605389	0.536793	0.614542	0.532591	0.76575	-0.594093	0.552201	0.674692	0.635651	0.640632	0.462223	0.52335	0.666639	0.531975	0.341879	0.540729	0.528631	0.591659	0.741645	-0.581542	0.882906	0.520013	0.798194	0.689243	0.569677	-0.388617	0.741833	0.271717	0.530668	0.710314	0.543075	0.660987	0.285447	-0.645031	0.689572	0.549138	0.899707	0.578642	0.342827	0.355652	0.654009	-0.49048	0.432936	-0.556018	0.31186	0.499343	0.781313	-0.556974	-0.560108
8-Oxoguanosine	0.688203	0.292123	0.867101	0.633681	0.449683	-0.474173	0.621368	0.326	0.34976	0.336415	0.511593	0.666362	0.323551	0.876756	0.959481	0.664628	0.656878	0.425112	0.380888	-0.414619	0.362236	0.312203	0.350881	0.83908	0.323811	-0.367072	0.285468	0.162178	0.447767	0.42255	0.150276	0.739204	0.372301	-0.526424	0.361708	0.313015	0.55702	0.799508	0.358625	0.23166	0.835677	-0.475112	0.494226	-0.295669	0.158662	0.765426	0.66487	-0.46072	-0.379766
Prenisteine	0.76006	0.589718	0.84264	0.708867	0.588094	-0.618049	0.710122	0.597761	0.622146	0.595322	0.508938	0.72265	0.59326	0.921654	0.911841	0.657761	0.839826	0.383837	0.61655	-0.42079	0.355742	0.412347	0.529733	0.738617	0.612815	-0.505205	0.599197	0.488925	0.640876	0.453289	0.404496	0.729622	0.611424	-0.694496	0.543668	0.448613	0.639587	0.829979	0.617714	0.50065	0.88944	-0.62201	0.656779	-0.459339	0.441776	0.754741	0.683948	-0.450819	-0.440854
3-Oxobutanoylcarnitine	-0.541864	-0.388544	-0.677983	-0.563155	-0.54224	0.339744	-0.526439	-0.462177	-0.487974	-0.473701	-0.518523	-0.538804	-0.456617	-0.635884	-0.466515	-0.62254	-0.519322	-0.470876	-0.452202	0.860949	-0.32618	-0.326892	-0.517394	-0.6514	-0.445911	0.635273	-0.380485	-0.168189	-0.402799	-0.744735	-0.388464	-0.397366	-0.208654	0.596214	-0.611213	-0.313388	-0.621128	-0.635487	-0.276122	-0.499978	-0.581298	0.56646	-0.769452	0.696896	-0.122732	-0.488573	-0.744902	0.704091	0.472964
L-Arogenate	0.631324	0.524958	0.896708	0.721735	0.775337	-0.456018	0.571645	0.603956	0.670969	0.638442	0.66972	0.796273	0.651934	0.821989	0.598628	0.574427	0.789095	0.761816	0.721408	-0.707171	0.506291	0.666453	0.749992	0.842973	0.550608	-0.603144	0.650094	0.258003	0.713454	0.672739	0.43489	0.675495	0.390175	-0.711973	0.779284	0.579033	0.768999	0.919919	0.539162	0.549756	0.785253	-0.579886	0.789644	-0.748392	0.202088	0.477721	0.888669	-0.778935	-0.362118
Glutamylthreonine	0.681574	0.822147	0.672011	0.676137	0.905261	-0.685036	0.656394	0.850954	0.902288	0.871242	0.618936	0.796896	0.898791	0.60831	0.365462	0.445285	0.782401	0.774651	0.906262	-0.638596	0.649181	0.825214	0.933586	0.666866	0.775531	-0.355066	0.901102	0.683529	0.822042	0.527119	0.732214	0.618943	0.719172	-0.748854	0.931635	0.785492	0.751199	0.693133	0.818946	0.727898	0.692331	-0.566573	0.650577	-0.834082	0.584381	0.422107	0.715248	-0.759921	-0.598431
Cyclo(Ala-Gly)	0.694911	0.884458	0.194739	0.642004	0.593356	-0.580727	0.742469	0.799063	0.764177	0.789397	0.508148	0.564247	0.767607	0.369454	0.244012	0.397199	0.527211	0.409636	0.617731	-0.425354	0.581807	0.645763	0.563324	0.262447	0.81475	-0.26069	0.60136	0.965042	0.727275	0.0938769	0.849909	0.569163	0.910444	-0.556298	0.560749	0.774671	0.322732	0.124108	0.857583	0.744449	0.332216	-0.483751	0.16783	-0.496663	0.981747	0.510566	0.250856	-0.277459	-0.576483
multiplolide B	-0.667529	-0.628437	-0.59682	-0.615402	-0.695526	0.78503	-0.573547	-0.622326	-0.634452	-0.604059	-0.558052	-0.670273	-0.641224	-0.605286	-0.49592	-0.481534	-0.680928	-0.51844	-0.6672	0.434993	-0.508036	-0.550553	-0.603995	-0.602726	-0.547594	0.377275	-0.711864	-0.536574	-0.692232	-0.444283	-0.392981	-0.605307	-0.61592	0.868525	-0.548473	-0.533241	-0.528434	-0.586345	-0.655857	-0.312757	-0.615008	0.358571	-0.370811	0.539335	-0.595193	-0.682919	-0.440008	0.3464	0.610178
2,5-Furandimethanol	0.729887	0.911497	0.334816	0.657244	0.68977	-0.584407	0.814433	0.895616	0.86717	0.891012	0.484639	0.602477	0.864399	0.439659	0.269975	0.450428	0.596481	0.451094	0.736862	-0.598635	0.607143	0.629133	0.714245	0.362208	0.925653	-0.405409	0.713513	0.894502	0.696782	0.307511	0.952796	0.539427	0.808523	-0.544297	0.736657	0.770474	0.552884	0.277737	0.809258	0.894012	0.477608	-0.741493	0.423536	-0.603708	0.853329	0.499428	0.512536	-0.438735	-0.661831
S-Adenosylhomocysteine	0.779899	0.858399	0.293755	0.748725	0.672449	-0.675111	0.788521	0.794285	0.756526	0.775629	0.681858	0.621737	0.758344	0.418937	0.27125	0.591404	0.58502	0.53	0.615144	-0.585975	0.667417	0.669966	0.604768	0.414416	0.76031	-0.32217	0.635993	0.865554	0.75666	0.352938	0.797415	0.624456	0.820467	-0.688836	0.61332	0.765759	0.4148	0.206181	0.795794	0.65946	0.357333	-0.533837	0.255148	-0.595161	0.939226	0.677787	0.31873	-0.396432	-0.650529
Dendroidinic acid	0.577109	0.766573	0.137953	0.540951	0.40029	-0.489114	0.628441	0.624685	0.615962	0.6297	0.419801	0.470871	0.597438	0.360956	0.298983	0.319902	0.47479	0.225051	0.44186	-0.284342	0.277903	0.494104	0.353125	0.13017	0.685289	-0.265702	0.399575	0.930956	0.606675	-0.0385954	0.697327	0.426173	0.904781	-0.435942	0.400081	0.616766	0.0943444	0.0826465	0.794862	0.708049	0.268704	-0.312233	0.1912	-0.387495	0.89853	0.417825	0.0930583	-0.198019	-0.463223
Prolyldiketopiperazine B	0.603511	0.559268	0.677267	0.530046	0.771085	-0.604893	0.574761	0.686814	0.694005	0.670901	0.483125	0.562205	0.692552	0.525921	0.346374	0.600543	0.621645	0.599282	0.733548	-0.701786	0.659831	0.483878	0.836735	0.71137	0.583991	-0.329827	0.790126	0.307963	0.48996	0.848006	0.558056	0.488385	0.288105	-0.60585	0.832382	0.475441	0.917021	0.668305	0.383732	0.492403	0.686951	-0.672667	0.724497	-0.710297	0.237905	0.487264	0.817339	-0.771987	-0.597963
10-Nitrooleate	0.708749	0.706039	0.379173	0.730492	0.416577	-0.513602	0.717045	0.572611	0.577658	0.579063	0.615644	0.593502	0.538996	0.605361	0.568661	0.594016	0.652386	0.292694	0.39531	-0.396655	0.228657	0.469918	0.30805	0.357263	0.625097	-0.428194	0.371114	0.796757	0.667616	0.185714	0.570118	0.565014	0.830348	-0.55807	0.397759	0.558918	0.171691	0.32002	0.75342	0.652193	0.418069	-0.447256	0.389183	-0.431666	0.803083	0.663344	0.225432	-0.299009	-0.402847
2-Amino-5-chloropyridine	0.719134	0.944823	0.392061	0.68397	0.775353	-0.587737	0.783053	0.949037	0.920383	0.944833	0.512722	0.631218	0.9291	0.503829	0.26516	0.428974	0.641029	0.52712	0.845958	-0.575507	0.732402	0.726986	0.814574	0.40104	0.964731	-0.502982	0.79773	0.878065	0.78096	0.343226	0.990042	0.637916	0.811033	-0.596329	0.792884	0.855484	0.644027	0.358741	0.821655	0.913817	0.532232	-0.661706	0.440716	-0.641991	0.843798	0.42436	0.606968	-0.471431	-0.605347
Asymmetric dimethylarginine	0.626793	0.66569	0.7953	0.62866	0.85767	-0.576581	0.602754	0.780205	0.813074	0.789726	0.518643	0.707672	0.81417	0.708122	0.461451	0.489982	0.774335	0.681522	0.893737	-0.611227	0.665838	0.663779	0.916342	0.735966	0.723421	-0.541302	0.873716	0.4002	0.694482	0.691414	0.63679	0.644368	0.441732	-0.66268	0.884887	0.64641	0.928682	0.834508	0.570913	0.650886	0.812224	-0.664073	0.765071	-0.716379	0.313181	0.398723	0.927305	-0.723065	-0.479464
6alpha,9-Difluoro-11beta-hydroxypregn-4-ene-3,20-dione	0.660422	0.865941	0.340542	0.684303	0.657499	-0.597355	0.708541	0.770316	0.800118	0.803609	0.59241	0.707863	0.789634	0.460898	0.290811	0.294032	0.660641	0.543176	0.687071	-0.412316	0.411893	0.771137	0.606194	0.322456	0.806003	-0.405627	0.624773	0.913799	0.819874	0.0847329	0.786459	0.543331	0.931906	-0.571601	0.63891	0.827419	0.282558	0.326711	0.950906	0.820216	0.41006	-0.487914	0.333301	-0.546695	0.884323	0.425146	0.32657	-0.349437	-0.532959
Indican	0.68169	0.828737	0.650764	0.726158	0.900952	-0.580731	0.667269	0.882968	0.910821	0.894828	0.647362	0.748371	0.911267	0.622671	0.33175	0.519167	0.786247	0.769404	0.911328	-0.646875	0.744784	0.828418	0.950048	0.654701	0.811885	-0.447108	0.911688	0.63752	0.838334	0.602737	0.801794	0.682082	0.639419	-0.691047	0.940009	0.815816	0.822834	0.675162	0.753503	0.779158	0.664474	-0.639079	0.673758	-0.818461	0.565689	0.392775	0.787231	-0.762226	-0.469233
Chlorpromazine	-0.692094	-0.766282	-0.569768	-0.739097	-0.686439	0.36344	-0.710403	-0.761915	-0.785124	-0.780163	-0.633637	-0.682441	-0.75435	-0.636337	-0.433513	-0.639276	-0.683209	-0.619137	-0.651456	0.759411	-0.551214	-0.670069	-0.716542	-0.592935	-0.741307	0.374988	-0.610157	-0.678822	-0.719131	-0.491349	-0.778886	-0.612904	-0.670361	0.56524	-0.809123	-0.691626	-0.625999	-0.532376	-0.70613	-0.845019	-0.563912	0.65247	-0.683013	0.82139	-0.568717	-0.437029	-0.671282	0.812662	0.389299
LysoPC(22:5(4Z,7Z,10Z,13Z,16Z)/0:0)	0.665999	0.850391	0.584001	0.616855	0.85842	-0.735891	0.690697	0.903439	0.912905	0.906334	0.48739	0.666865	0.922562	0.571086	0.339267	0.386985	0.7603	0.581882	0.952497	-0.449302	0.686986	0.718479	0.920261	0.524452	0.883012	-0.511229	0.94207	0.70027	0.747244	0.514811	0.835707	0.616619	0.685407	-0.608117	0.866986	0.783933	0.797439	0.614771	0.743305	0.793425	0.71034	-0.636626	0.610183	-0.608774	0.622542	0.391031	0.737561	-0.539826	-0.616376
Heleurine N-oxide	0.778711	0.673667	0.942039	0.756733	0.888951	-0.696776	0.740109	0.75741	0.803043	0.780756	0.647234	0.878448	0.797359	0.865581	0.695304	0.574274	0.857433	0.770497	0.876115	-0.665499	0.663713	0.725452	0.870426	0.896874	0.715299	-0.569919	0.795206	0.437691	0.771329	0.632125	0.57986	0.789153	0.571805	-0.76911	0.848526	0.700687	0.881047	0.939201	0.675775	0.619295	0.93515	-0.676514	0.728913	-0.695958	0.381474	0.618832	0.942368	-0.723909	-0.61432
2-MERCAPTOPYRIDINE	0.711804	0.617811	0.853485	0.644932	0.784594	-0.606837	0.661412	0.730505	0.746083	0.715603	0.490575	0.702436	0.737228	0.781653	0.634757	0.650519	0.770838	0.575246	0.785098	-0.700909	0.603022	0.493084	0.810778	0.8222	0.665443	-0.455048	0.816922	0.376839	0.618375	0.742643	0.526187	0.644466	0.416401	-0.767601	0.802471	0.487333	0.939329	0.851288	0.521994	0.523734	0.872424	-0.753638	0.770394	-0.721237	0.310484	0.630437	0.898056	-0.702855	-0.554044
2-Ethoxythiazole	0.715103	0.630404	0.842987	0.652249	0.805332	-0.606731	0.675924	0.750482	0.764314	0.738544	0.50091	0.710188	0.758457	0.761445	0.599726	0.634658	0.765956	0.603068	0.805787	-0.71465	0.632348	0.521545	0.835229	0.818539	0.687851	-0.471482	0.829566	0.377579	0.628334	0.745765	0.560245	0.647052	0.411385	-0.751372	0.82395	0.520312	0.952994	0.839961	0.528667	0.550322	0.861936	-0.784194	0.76284	-0.720719	0.316552	0.616912	0.916832	-0.703699	-0.568544
4-Hydroxy-3-methoxyacetophenone	0.640002	0.742114	0.54569	0.774916	0.683092	-0.376607	0.668427	0.709857	0.758722	0.754579	0.733711	0.712426	0.724888	0.619875	0.355982	0.547794	0.709625	0.665145	0.641323	-0.71041	0.432289	0.746604	0.665945	0.519832	0.718706	-0.600131	0.551363	0.638786	0.774204	0.473018	0.746385	0.570268	0.664095	-0.551055	0.773013	0.746787	0.482054	0.538521	0.727826	0.883411	0.483673	-0.568743	0.699443	-0.773342	0.563535	0.366169	0.620045	-0.731693	-0.353196
Arginylphenylalanine	0.779034	0.873974	0.681085	0.816544	0.89242	-0.597971	0.753858	0.883648	0.90988	0.900747	0.711691	0.852849	0.908575	0.720167	0.470081	0.545621	0.799417	0.799225	0.877768	-0.694354	0.751775	0.882235	0.880912	0.704974	0.832307	-0.454831	0.82277	0.743497	0.926114	0.444848	0.795831	0.794927	0.798905	-0.799893	0.873346	0.875779	0.719752	0.665417	0.878483	0.777275	0.68931	-0.590177	0.559468	-0.826492	0.705153	0.52037	0.730167	-0.709632	-0.524618
docosahexaenoyl ethanolamide	0.684779	0.59163	0.799524	0.760282	0.691942	-0.633756	0.664536	0.589443	0.659651	0.637878	0.685806	0.818561	0.639488	0.798516	0.691824	0.466929	0.896657	0.646182	0.705248	-0.268996	0.384534	0.707095	0.620832	0.693472	0.602031	-0.564492	0.635763	0.446682	0.776532	0.389544	0.452126	0.743571	0.61689	-0.529316	0.625571	0.68484	0.546915	0.841511	0.709032	0.586014	0.775741	-0.570719	0.610454	-0.384654	0.418083	0.552847	0.667184	-0.456246	-0.342935
7,8-dihydroxy-4-[(morpholin-4-yl)methyl]-2H-chromen-2-one	-0.686806	-0.626741	-0.452405	-0.657339	-0.480702	0.51602	-0.738881	-0.582638	-0.581421	-0.592596	-0.570583	-0.550467	-0.543227	-0.561772	-0.469165	-0.618221	-0.548735	-0.326313	-0.4281	0.711148	-0.26903	-0.373912	-0.411856	-0.43203	-0.641397	0.624349	-0.347043	-0.596285	-0.495783	-0.481637	-0.621916	-0.422575	-0.59354	0.537674	-0.528257	-0.47887	-0.363825	-0.366125	-0.544165	-0.71581	-0.469091	0.597549	-0.591721	0.54947	-0.574824	-0.627282	-0.469888	0.476321	0.637131
2-O-Methyl-L-fucose	0.52777	0.562327	0.608964	0.512086	0.837613	-0.57441	0.499224	0.701746	0.704544	0.700127	0.484282	0.586889	0.734757	0.463963	0.199016	0.370109	0.563167	0.717429	0.830062	-0.567889	0.812671	0.6624	0.887281	0.64647	0.603279	-0.426354	0.808643	0.275604	0.596909	0.662953	0.584366	0.578455	0.297592	-0.596245	0.794843	0.643042	0.870156	0.621945	0.430053	0.460428	0.615735	-0.508739	0.494267	-0.61108	0.275058	0.324889	0.80585	-0.604792	-0.531167
Dehydroepiandrosterone	0.693938	0.469162	0.861827	0.731494	0.696162	-0.502183	0.59791	0.552686	0.568016	0.5438	0.691042	0.662443	0.54876	0.826704	0.671671	0.833319	0.732204	0.631686	0.595296	-0.725544	0.617985	0.49063	0.665392	0.878575	0.460632	-0.523676	0.587268	0.206885	0.594115	0.866144	0.382922	0.727334	0.30192	-0.723298	0.683938	0.450412	0.8252	0.832159	0.357722	0.399934	0.768822	-0.52646	0.760989	-0.701127	0.200889	0.657453	0.839945	-0.795825	-0.385942
3beta-Hydroxy-5-cholestenoic acid	0.741703	0.924998	0.356094	0.754932	0.756091	-0.616279	0.785541	0.876455	0.863057	0.888607	0.638892	0.714396	0.873717	0.485966	0.270698	0.388245	0.650297	0.619916	0.778194	-0.495001	0.698225	0.83506	0.718491	0.400141	0.887843	-0.456292	0.709314	0.90472	0.873722	0.1864	0.903606	0.698091	0.899618	-0.627862	0.694524	0.928163	0.455533	0.313516	0.919603	0.82562	0.444725	-0.551916	0.268186	-0.570839	0.935808	0.48899	0.450632	-0.367762	-0.573827
17beta-Trenbolone	0.525666	0.549176	0.176239	0.567177	0.272382	-0.363161	0.535903	0.434594	0.421483	0.421224	0.560995	0.303964	0.372528	0.358126	0.288658	0.684057	0.452144	0.159303	0.198509	-0.460783	0.164581	0.261976	0.225559	0.203933	0.441159	-0.326661	0.249955	0.617778	0.407141	0.449387	0.513874	0.304412	0.544307	-0.365565	0.367904	0.347957	0.145343	0.112869	0.43067	0.573306	0.175443	-0.334243	0.484034	-0.472727	0.59713	0.494098	0.128216	-0.443008	-0.300792
S-succinylcysteine	0.643127	0.876078	0.173398	0.601813	0.529089	-0.523397	0.694217	0.775928	0.74805	0.764687	0.454227	0.503387	0.738356	0.38169	0.2452	0.402455	0.519363	0.300433	0.574355	-0.446305	0.44449	0.554504	0.512767	0.191842	0.810901	-0.328467	0.567067	0.976088	0.679006	0.118929	0.8366	0.473752	0.896693	-0.553012	0.545515	0.687882	0.2797	0.11767	0.825685	0.791829	0.312358	-0.456885	0.273479	-0.539461	0.953823	0.454249	0.228181	-0.294153	-0.530721
2-Chloro-L-phenylalanine	0.576672	0.862548	0.19404	0.632367	0.583306	-0.424112	0.629335	0.765871	0.772472	0.783051	0.542145	0.562193	0.760069	0.36339	0.140608	0.331739	0.547692	0.458747	0.610459	-0.481023	0.429815	0.700409	0.573087	0.203445	0.79055	-0.375981	0.574811	0.919155	0.757308	0.124517	0.84372	0.461894	0.861081	-0.518559	0.626452	0.772761	0.261872	0.173729	0.85752	0.855873	0.260073	-0.431032	0.3358	-0.625974	0.879148	0.302483	0.274231	-0.401553	-0.407867
Monocrotaline	0.782715	0.883311	0.633464	0.822815	0.839582	-0.56395	0.758041	0.868338	0.887717	0.881513	0.706678	0.826608	0.882253	0.717449	0.48691	0.567987	0.781302	0.745185	0.824707	-0.672188	0.72207	0.853963	0.820632	0.662486	0.826062	-0.426811	0.772394	0.792652	0.921886	0.38883	0.798537	0.796902	0.840758	-0.786083	0.823811	0.86167	0.654521	0.607102	0.891498	0.782788	0.65009	-0.557844	0.522127	-0.80913	0.756843	0.533214	0.662837	-0.679236	-0.488029
2-Chloro-L-alanine	0.733371	0.938336	0.369134	0.691847	0.730999	-0.584378	0.803628	0.925535	0.893115	0.921829	0.508398	0.625443	0.899916	0.504605	0.305804	0.431616	0.641777	0.490367	0.805556	-0.503034	0.708337	0.710283	0.759405	0.380574	0.954207	-0.461231	0.756139	0.903014	0.77466	0.271982	0.977642	0.659393	0.84454	-0.548199	0.738572	0.85396	0.591111	0.328117	0.836529	0.902751	0.523269	-0.662785	0.387063	-0.565826	0.875611	0.455041	0.555507	-0.412978	-0.580369
Canavalmine	0.756727	0.706734	0.798859	0.654748	0.847363	-0.707848	0.781768	0.815539	0.826918	0.824857	0.495837	0.75349	0.830088	0.715258	0.5754	0.506271	0.763101	0.636601	0.886616	-0.599669	0.702851	0.62925	0.884853	0.763595	0.802069	-0.503754	0.82495	0.490045	0.651335	0.600455	0.710887	0.696101	0.543614	-0.60085	0.84806	0.686275	0.922193	0.781608	0.62303	0.693477	0.887418	-0.810501	0.669515	-0.576144	0.41667	0.571907	0.92785	-0.626048	-0.700758
Glu-Pro	0.650965	0.886514	0.372829	0.714575	0.763952	-0.594498	0.671251	0.820908	0.857986	0.849958	0.687265	0.716862	0.849302	0.426431	0.185565	0.387003	0.700956	0.692117	0.756085	-0.499237	0.548595	0.867411	0.752558	0.402672	0.788207	-0.318717	0.751074	0.871103	0.863133	0.287775	0.824755	0.560555	0.861004	-0.595951	0.787905	0.873962	0.425424	0.377947	0.92035	0.821649	0.396904	-0.497473	0.439236	-0.704504	0.824153	0.371616	0.406405	-0.565901	-0.480753
xi-2,5-Dihydro-2,4-dimethylthiazole	0.573326	0.637647	0.7106	0.567945	0.892935	-0.663268	0.57235	0.750781	0.798892	0.780262	0.520802	0.736869	0.814433	0.548908	0.287267	0.285561	0.702812	0.767988	0.914716	-0.565639	0.639601	0.746661	0.920819	0.668368	0.697599	-0.53507	0.864645	0.372864	0.691483	0.586295	0.612719	0.550527	0.433602	-0.634515	0.868065	0.708627	0.821844	0.75531	0.608945	0.603065	0.713696	-0.628388	0.61964	-0.637945	0.32481	0.343892	0.841294	-0.601463	-0.608408
2-[3-(2-fluorophenyl)-2-oxoimidazolidin-1-yl]-N-(quinolin-6-yl)acetamide	0.765987	0.870528	0.265743	0.726867	0.672658	-0.659683	0.786093	0.811319	0.76903	0.792438	0.648004	0.605432	0.774423	0.392675	0.239752	0.553906	0.563546	0.519477	0.630263	-0.570368	0.686796	0.674004	0.618397	0.386175	0.783177	-0.310726	0.644807	0.880987	0.749556	0.320378	0.829804	0.616327	0.825171	-0.659685	0.61878	0.780864	0.421338	0.17868	0.799538	0.681861	0.346904	-0.5409	0.231203	-0.581416	0.948684	0.641097	0.32141	-0.3792	-0.650908
Arg Val Phe	0.739722	0.563658	0.846278	0.820016	0.741803	-0.561949	0.718934	0.57012	0.650474	0.634774	0.786603	0.927693	0.62923	0.793189	0.68181	0.508002	0.832143	0.836513	0.663096	-0.520646	0.467459	0.802578	0.643246	0.828781	0.558782	-0.473068	0.53831	0.404596	0.799479	0.381365	0.450038	0.778671	0.609215	-0.584856	0.679747	0.736967	0.547771	0.835921	0.732546	0.573908	0.749929	-0.609488	0.563796	-0.529565	0.387534	0.606544	0.717848	-0.61856	-0.427131
Adenosine	0.469049	0.707267	-0.0550158	0.41276	0.270328	-0.353549	0.546388	0.577671	0.535344	0.563285	0.264023	0.281079	0.524145	0.193195	0.145462	0.25659	0.319204	0.0587222	0.339759	-0.198927	0.259861	0.349016	0.261924	-0.0407591	0.647207	-0.166028	0.335764	0.892623	0.467257	-0.103735	0.70242	0.308179	0.79175	-0.28509	0.298933	0.51575	0.0436459	-0.116272	0.666648	0.66172	0.117765	-0.310742	0.0738632	-0.277361	0.870375	0.316843	-0.0108137	-0.0717949	-0.368018
Aminomethanesulfonic acid	0.69697	0.942464	0.414518	0.665819	0.810688	-0.598155	0.752076	0.956155	0.939535	0.955197	0.510759	0.647598	0.948954	0.491415	0.234229	0.4025	0.653577	0.570743	0.879519	-0.590876	0.731096	0.754211	0.860609	0.421003	0.955131	-0.474286	0.844262	0.860279	0.790607	0.370953	0.97635	0.613349	0.794639	-0.618351	0.838325	0.856263	0.674511	0.396128	0.829238	0.903816	0.542492	-0.656142	0.47418	-0.690256	0.809836	0.388892	0.627846	-0.519429	-0.607969
6-(alpha-D-Glucosaminyl)-1D-myo-inositol 1,2-cyclic phosphate	0.560571	0.564606	0.72747	0.615887	0.881025	-0.582061	0.531696	0.658909	0.729791	0.703792	0.652985	0.779188	0.736411	0.532258	0.272682	0.35387	0.693865	0.906797	0.821948	-0.614919	0.642358	0.823529	0.886895	0.744757	0.565067	-0.398096	0.770932	0.301545	0.711805	0.606803	0.526655	0.575738	0.400376	-0.604926	0.868877	0.719963	0.758023	0.761848	0.590969	0.53392	0.643303	-0.54729	0.608188	-0.702714	0.255487	0.335388	0.79671	-0.747312	-0.505835
IS_2-FLUROPHENYLGLYCINE	0.736028	0.865374	0.266126	0.673646	0.603066	-0.685236	0.766993	0.764921	0.737436	0.759235	0.564683	0.606324	0.73763	0.443881	0.34222	0.433993	0.566235	0.414365	0.611662	-0.416976	0.555306	0.64227	0.53613	0.314601	0.785938	-0.348208	0.565298	0.949683	0.733728	0.130977	0.793161	0.607806	0.941156	-0.612583	0.530306	0.768691	0.296875	0.187328	0.855573	0.706635	0.393824	-0.408011	0.190668	-0.469416	0.980885	0.589797	0.252578	-0.26889	-0.656546
Homocitrulline	-0.658675	-0.61706	-0.640128	-0.593845	-0.663408	0.739429	-0.617697	-0.619277	-0.631829	-0.619015	-0.538688	-0.597935	-0.627396	-0.652877	-0.59779	-0.541715	-0.723961	-0.490219	-0.686903	0.213171	-0.616699	-0.573879	-0.669882	-0.612899	-0.573292	0.29212	-0.660069	-0.540122	-0.603288	-0.477671	-0.531243	-0.719545	-0.636226	0.471964	-0.61554	-0.618426	-0.642288	-0.631255	-0.562351	-0.496027	-0.736091	0.32155	-0.496742	0.379169	-0.476403	-0.510969	-0.578649	0.53479	0.48493
2-benzoyl-1-benzofuran	0.634081	0.771939	0.238193	0.612129	0.38996	-0.454884	0.674233	0.644615	0.628792	0.638947	0.438965	0.483305	0.600855	0.494263	0.445679	0.462706	0.5684	0.181126	0.443626	-0.301108	0.272586	0.437822	0.349394	0.205505	0.711086	-0.328391	0.431718	0.904913	0.624013	0.0588615	0.690469	0.501384	0.873917	-0.4618	0.409428	0.572712	0.188417	0.189405	0.769812	0.729007	0.366888	-0.429493	0.311907	-0.399545	0.867289	0.505271	0.186361	-0.233582	-0.376225
Arteether	0.803573	0.85782	0.411642	0.772849	0.580737	-0.578054	0.841857	0.774586	0.754793	0.773936	0.580593	0.681752	0.740219	0.617262	0.543094	0.539596	0.686695	0.403896	0.605403	-0.446362	0.490324	0.610739	0.512724	0.420925	0.825902	-0.411723	0.565811	0.907917	0.776288	0.141467	0.77675	0.696442	0.917002	-0.605568	0.539889	0.738848	0.372496	0.342934	0.878002	0.766979	0.520909	-0.630347	0.319445	-0.467448	0.922105	0.678739	0.383295	-0.29372	-0.522409
Rhodotulic acid	0.761448	0.861036	0.670312	0.802199	0.876318	-0.566005	0.735307	0.871485	0.897819	0.888061	0.694296	0.838449	0.89601	0.71147	0.461283	0.537313	0.78388	0.788126	0.862527	-0.693856	0.740239	0.868843	0.869097	0.694837	0.819397	-0.4371	0.809913	0.732632	0.91417	0.431986	0.784765	0.781888	0.784699	-0.790039	0.86394	0.859061	0.712175	0.655792	0.86639	0.768731	0.676085	-0.582392	0.554127	-0.829436	0.690134	0.501168	0.722622	-0.71024	-0.498419
1,2-Dimethyl-5-nitroimidazole	0.543699	0.539848	0.542389	0.471659	0.647714	-0.616584	0.628655	0.604749	0.642145	0.641905	0.451439	0.550994	0.625123	0.409701	0.274893	0.360298	0.554133	0.506961	0.645292	-0.563233	0.380996	0.484403	0.685365	0.493359	0.624609	-0.500977	0.561525	0.38249	0.40333	0.599994	0.629403	0.32401	0.392263	-0.311754	0.739963	0.537378	0.620351	0.527685	0.44068	0.703662	0.584912	-0.668493	0.689292	-0.477716	0.271373	0.354488	0.694073	-0.604595	-0.706607
Arolycoricidine	0.606687	0.426663	0.645627	0.749695	0.462862	-0.498769	0.552185	0.390632	0.434846	0.410912	0.746686	0.595404	0.394632	0.710058	0.628692	0.695359	0.799146	0.442927	0.401271	-0.268528	0.212624	0.454476	0.355132	0.575311	0.382394	-0.577833	0.427998	0.293894	0.611695	0.581911	0.27483	0.608962	0.403737	-0.466333	0.424108	0.436904	0.378654	0.671762	0.452024	0.415601	0.545761	-0.473589	0.640045	-0.328613	0.330608	0.626055	0.4603	-0.414354	-0.146027
3',5'-Cyclic dAMP	0.559846	0.581399	0.670693	0.449953	0.737938	-0.580669	0.522515	0.719009	0.699806	0.685046	0.297783	0.498955	0.715369	0.6084	0.424445	0.476227	0.586093	0.437934	0.79857	-0.568225	0.695888	0.410547	0.819502	0.634357	0.653262	-0.450686	0.812588	0.342957	0.489247	0.691817	0.564077	0.548585	0.331338	-0.661324	0.739401	0.451731	0.940046	0.674815	0.38083	0.472688	0.766608	-0.547494	0.625409	-0.61525	0.279828	0.417329	0.839416	-0.576636	-0.560371
Ureidopropionic acid	0.60351	0.690605	0.70423	0.596699	0.909371	-0.679227	0.608591	0.792934	0.839072	0.822051	0.535896	0.757006	0.853448	0.562754	0.298594	0.299054	0.728685	0.771461	0.939438	-0.568409	0.655519	0.775522	0.93939	0.661608	0.745257	-0.53523	0.890642	0.442484	0.728857	0.566211	0.664936	0.574765	0.495827	-0.646579	0.889655	0.748505	0.822313	0.746915	0.663181	0.654809	0.721242	-0.651135	0.622943	-0.655475	0.388935	0.357828	0.837379	-0.606527	-0.619262
S-(Allylthio)-L-cysteine	0.50161	0.413437	0.806592	0.57354	0.684038	-0.571525	0.46133	0.434495	0.560259	0.507774	0.614581	0.799721	0.533445	0.64413	0.508186	0.294276	0.754256	0.740791	0.63282	-0.434462	0.200165	0.667088	0.621589	0.707347	0.401915	-0.439089	0.55493	0.240942	0.630274	0.44377	0.254961	0.465245	0.433645	-0.548138	0.672036	0.528449	0.486671	0.867257	0.593246	0.446863	0.688473	-0.436142	0.682649	-0.546214	0.149618	0.376029	0.643653	-0.624012	-0.418306
6-Chlorohyellazole	0.622455	0.520133	0.653387	0.468515	0.497845	-0.55434	0.582804	0.592852	0.556039	0.537441	0.262623	0.390553	0.536775	0.710699	0.68073	0.710203	0.597624	0.129699	0.548897	-0.518905	0.438688	0.11511	0.54523	0.584805	0.572952	-0.427839	0.606715	0.390408	0.342346	0.703737	0.453244	0.502094	0.363924	-0.606643	0.54341	0.218902	0.789034	0.617072	0.295641	0.436346	0.77721	-0.56758	0.706565	-0.504215	0.309093	0.62746	0.690247	-0.510943	-0.514493
Varenicline	-0.72448	-0.660321	-0.641816	-0.691652	-0.736136	0.473547	-0.749683	-0.716885	-0.740909	-0.735035	-0.622606	-0.716543	-0.718517	-0.560796	-0.416631	-0.641279	-0.638106	-0.707075	-0.646776	0.84756	-0.59849	-0.624924	-0.757873	-0.724395	-0.665422	0.258979	-0.625895	-0.508737	-0.608303	-0.610633	-0.689536	-0.558229	-0.513571	0.551254	-0.841448	-0.626406	-0.735169	-0.578193	-0.604975	-0.701517	-0.616983	0.811822	-0.663382	0.779621	-0.422297	-0.559411	-0.749461	0.840886	0.588626
3-(4-chlorophenyl)-7-methoxy-4H-chromen-4-one	-0.71897	-0.611437	-0.658117	-0.664032	-0.656063	0.468949	-0.772624	-0.693214	-0.702351	-0.705954	-0.491695	-0.684395	-0.687462	-0.599984	-0.528258	-0.554937	-0.690451	-0.558013	-0.650545	0.584696	-0.521655	-0.520296	-0.67561	-0.675619	-0.696584	0.30964	-0.651905	-0.44399	-0.573966	-0.479263	-0.633197	-0.59397	-0.455934	0.430675	-0.716799	-0.573475	-0.744345	-0.623827	-0.582234	-0.653103	-0.696419	0.983993	-0.589123	0.493248	-0.389834	-0.609254	-0.762267	0.553	0.489329
chaetoglocin D	0.616527	0.843876	0.142575	0.571691	0.486606	-0.507446	0.681741	0.756553	0.71872	0.741523	0.391963	0.463926	0.714574	0.358718	0.235046	0.345931	0.504461	0.229138	0.56159	-0.359489	0.405681	0.497983	0.466356	0.139214	0.813863	-0.37529	0.563126	0.931262	0.647819	0.0725901	0.810363	0.451799	0.84285	-0.508364	0.481366	0.653304	0.263043	0.0978256	0.79195	0.760719	0.300336	-0.512155	0.224795	-0.42596	0.935643	0.454746	0.213811	-0.153518	-0.49784
Benzothiophene	0.654026	0.453608	0.721999	0.704361	0.422448	-0.453597	0.594517	0.435195	0.455497	0.4336	0.555946	0.590541	0.418805	0.848197	0.843267	0.696239	0.793972	0.298368	0.427868	-0.249039	0.243608	0.335492	0.342821	0.622117	0.452855	-0.50585	0.443368	0.355981	0.580464	0.444108	0.278675	0.692232	0.471456	-0.523756	0.378066	0.363362	0.475125	0.727915	0.476573	0.401766	0.711626	-0.52484	0.600122	-0.303124	0.356018	0.688917	0.534202	-0.349372	-0.15427
Diallyl disulfide	0.694525	0.911732	0.430685	0.639318	0.757746	-0.551675	0.771755	0.931731	0.913504	0.93362	0.442166	0.63462	0.917643	0.518816	0.293083	0.383146	0.628028	0.498675	0.842485	-0.612328	0.657214	0.676108	0.809037	0.41156	0.964277	-0.513799	0.780288	0.836758	0.732405	0.327721	0.964456	0.580636	0.773412	-0.581096	0.802149	0.800156	0.66233	0.40199	0.801803	0.927355	0.574269	-0.718793	0.493946	-0.65216	0.769934	0.399048	0.655704	-0.482932	-0.625248
4-(7-methoxy-1-benzofuran-2-yl)-2-oxo-2H-chromen-6-yl propanoate	0.77838	0.403465	0.863615	0.679766	0.598794	-0.663874	0.715509	0.470315	0.48095	0.462847	0.585123	0.704871	0.462112	0.795787	0.834351	0.753175	0.704823	0.514256	0.501349	-0.583127	0.476573	0.356901	0.509825	0.888393	0.424374	-0.364055	0.492634	0.222869	0.485383	0.651703	0.263857	0.691648	0.36225	-0.66099	0.521416	0.360962	0.706554	0.790855	0.40043	0.265607	0.835992	-0.67282	0.573119	-0.431488	0.246765	0.892902	0.71772	-0.536264	-0.602727
Leu-Ala-Gly	0.666238	0.893196	0.387724	0.69551	0.730929	-0.613997	0.706697	0.817851	0.853419	0.852049	0.612735	0.741055	0.845874	0.477251	0.267132	0.300956	0.68664	0.615236	0.757979	-0.479952	0.473405	0.824261	0.696393	0.372581	0.834589	-0.421474	0.698291	0.905862	0.853628	0.15678	0.819436	0.557178	0.920768	-0.621174	0.723166	0.861809	0.367612	0.383199	0.962959	0.846048	0.446743	-0.505772	0.392563	-0.634113	0.863048	0.400201	0.40331	-0.435887	-0.556886
Xestodecalactone B	-0.74495	-0.778036	-0.626494	-0.640113	-0.768528	0.657636	-0.795034	-0.833775	-0.83548	-0.844204	-0.415435	-0.758656	-0.847069	-0.625104	-0.516933	-0.332016	-0.711601	-0.555877	-0.848403	0.46341	-0.618834	-0.653429	-0.770871	-0.595686	-0.861976	0.417942	-0.791911	-0.662933	-0.721659	-0.248673	-0.740072	-0.674321	-0.702952	0.600653	-0.719796	-0.737809	-0.711422	-0.606471	-0.795812	-0.70237	-0.7586	0.822145	-0.411857	0.461257	-0.632683	-0.57153	-0.715811	0.347949	0.657933
LysoPE(0:0/20:5(5Z,8Z,11Z,14Z,17Z))	0.526295	0.766502	0.108047	0.510951	0.422165	-0.413823	0.625348	0.65401	0.656018	0.676553	0.382954	0.47222	0.639447	0.282861	0.1816	0.211665	0.458038	0.272364	0.485707	-0.293823	0.260136	0.538902	0.408553	0.087179	0.735589	-0.288	0.428342	0.894317	0.594896	-0.0622879	0.769405	0.357804	0.843789	-0.316626	0.467813	0.662053	0.124041	0.073344	0.797038	0.808245	0.236447	-0.451886	0.224454	-0.374842	0.837128	0.299591	0.159336	-0.205503	-0.435842
Annomontine	0.629913	0.70641	0.769129	0.683735	0.780485	-0.505464	0.57811	0.747837	0.797835	0.760489	0.567526	0.726894	0.780619	0.77456	0.547688	0.542802	0.83075	0.632892	0.812981	-0.556126	0.534564	0.674862	0.814825	0.691133	0.695588	-0.475807	0.814389	0.5303	0.772021	0.571889	0.598526	0.666219	0.586221	-0.705383	0.824848	0.634777	0.773724	0.817638	0.68032	0.674142	0.766146	-0.552771	0.770469	-0.766855	0.420277	0.405046	0.78481	-0.734275	-0.326043
Prolyl-Gamma-glutamate	0.669685	0.88598	0.451668	0.702809	0.803539	-0.59433	0.683755	0.844255	0.886155	0.873316	0.639088	0.770086	0.88091	0.478973	0.246212	0.359316	0.710492	0.723014	0.803704	-0.560277	0.569252	0.869455	0.797631	0.476676	0.808701	-0.297629	0.788343	0.851953	0.872012	0.26624	0.808019	0.580491	0.858932	-0.663515	0.82167	0.862431	0.497628	0.454647	0.943911	0.803827	0.481317	-0.550738	0.449306	-0.750738	0.791	0.394382	0.484319	-0.587992	-0.52762
L-Leucyl-L-alanine	0.68441	0.94739	0.284995	0.65022	0.713223	-0.590889	0.725687	0.908012	0.875901	0.895013	0.498285	0.582394	0.885203	0.436472	0.219649	0.402342	0.597019	0.46808	0.777337	-0.490625	0.685116	0.706122	0.73398	0.313128	0.909389	-0.390026	0.762894	0.948972	0.782589	0.242462	0.94025	0.602731	0.874169	-0.619445	0.708469	0.8267	0.513135	0.249994	0.852887	0.8376	0.4309	-0.521555	0.325208	-0.618897	0.931376	0.41946	0.432182	-0.394418	-0.565181
Lycorine	0.52279	0.553598	0.551453	0.489613	0.784426	-0.570342	0.505914	0.670896	0.683209	0.674501	0.422263	0.637108	0.714094	0.410534	0.177146	0.233725	0.52329	0.671804	0.775511	-0.600666	0.630195	0.618034	0.774401	0.581146	0.603692	-0.426271	0.767175	0.309083	0.609852	0.468897	0.503264	0.468909	0.334373	-0.70166	0.698878	0.586069	0.709815	0.561043	0.531469	0.3998	0.545088	-0.605335	0.368481	-0.580924	0.353883	0.40925	0.676348	-0.394679	-0.604838
Adipoyl-carnitine	0.786146	0.54515	0.764102	0.615783	0.649552	-0.67563	0.744858	0.632206	0.587828	0.596539	0.442111	0.599846	0.593593	0.775023	0.779045	0.710043	0.626774	0.424231	0.638812	-0.518062	0.759597	0.376422	0.640445	0.798074	0.593742	-0.355035	0.591381	0.388006	0.48809	0.588201	0.499275	0.798766	0.470817	-0.620735	0.567979	0.475014	0.847334	0.670685	0.40822	0.384389	0.872816	-0.570479	0.465529	-0.414682	0.38894	0.772724	0.780455	-0.51263	-0.651045
Wharangin	0.707088	0.825559	0.267031	0.661343	0.511938	-0.577622	0.744729	0.712331	0.69736	0.71137	0.508119	0.597544	0.685283	0.46553	0.408022	0.418505	0.589533	0.339893	0.539048	-0.347859	0.405212	0.574294	0.445757	0.286508	0.755096	-0.279517	0.521464	0.937817	0.713146	0.0323444	0.726799	0.568537	0.929309	-0.55161	0.471617	0.691718	0.233309	0.204908	0.870044	0.699421	0.389383	-0.489607	0.207865	-0.420185	0.944806	0.586596	0.209098	-0.217039	-0.521274
2,4-Diamino-6,7-diisopropylpteridine	0.603011	0.267205	0.680042	0.619609	0.245809	-0.331554	0.545292	0.219953	0.248822	0.228503	0.530033	0.518226	0.192492	0.791822	0.882041	0.741008	0.611676	0.226789	0.161607	-0.380549	0.0797269	0.168224	0.133027	0.626271	0.244709	-0.378499	0.118815	0.232258	0.375006	0.408532	0.112647	0.561338	0.381265	-0.432063	0.239149	0.180011	0.299168	0.620104	0.317422	0.284641	0.61635	-0.391701	0.562157	-0.29872	0.209393	0.712521	0.424503	-0.433023	-0.201503
3-Chloro-2-methylmaleylacetate	0.781014	0.827803	0.435135	0.814425	0.66995	-0.539953	0.752302	0.786121	0.737294	0.762696	0.673955	0.647108	0.74548	0.651158	0.459597	0.630635	0.641208	0.514254	0.653462	-0.5555	0.749382	0.677396	0.594312	0.498	0.771753	-0.541117	0.608078	0.773992	0.83741	0.328148	0.752568	0.821532	0.786294	-0.769757	0.555659	0.775583	0.496731	0.362841	0.754525	0.641508	0.486245	-0.440448	0.274474	-0.581754	0.873344	0.649826	0.468482	-0.359464	-0.449373
Prolylproline	0.547702	0.641217	0.702118	0.585831	0.876664	-0.577276	0.513566	0.728145	0.794593	0.758146	0.564405	0.74792	0.798971	0.547245	0.275705	0.339223	0.72457	0.810872	0.868736	-0.596775	0.5958	0.777565	0.910664	0.683247	0.638182	-0.384268	0.868009	0.405534	0.733351	0.581152	0.569677	0.535551	0.460795	-0.671427	0.892271	0.685911	0.782197	0.759051	0.649944	0.581032	0.660907	-0.574129	0.654125	-0.76075	0.327976	0.312081	0.776105	-0.719732	-0.478573
4-O-alpha-D-Galactopyranuronosyl-D-galacturonic acid	-0.634256	-0.590764	-0.592416	-0.630255	-0.592455	0.262043	-0.678991	-0.671278	-0.673877	-0.679389	-0.418255	-0.632387	-0.660213	-0.597863	-0.46225	-0.494394	-0.599853	-0.501461	-0.597319	0.685444	-0.465724	-0.475984	-0.6109	-0.597184	-0.687563	0.390273	-0.580563	-0.420697	-0.57927	-0.391013	-0.613138	-0.540685	-0.409931	0.504905	-0.661389	-0.516655	-0.67908	-0.562414	-0.561068	-0.654159	-0.601363	0.923464	-0.552479	0.585882	-0.379014	-0.506412	-0.736914	0.50923	0.357374
Kasugamycin	-0.70792	-0.516001	-0.886897	-0.65625	-0.795841	0.749173	-0.696705	-0.61372	-0.65746	-0.642683	-0.628785	-0.753672	-0.64701	-0.742924	-0.620441	-0.571171	-0.756598	-0.6884	-0.751684	0.609876	-0.571146	-0.584975	-0.77424	-0.841246	-0.582749	0.605731	-0.653226	-0.261327	-0.564739	-0.762058	-0.487746	-0.647442	-0.39364	0.579035	-0.77055	-0.58171	-0.82582	-0.869791	-0.459286	-0.539164	-0.870938	0.631706	-0.756254	0.536294	-0.209842	-0.599758	-0.905233	0.701131	0.699827
Chlophedianol	0.562393	0.677309	0.175516	0.56368	0.371503	-0.325257	0.57882	0.623799	0.55513	0.577256	0.443181	0.258521	0.532825	0.419873	0.270618	0.689367	0.421025	0.120481	0.373229	-0.537945	0.454331	0.275457	0.387686	0.206052	0.632205	-0.444576	0.40559	0.68779	0.458231	0.479149	0.71411	0.436147	0.555679	-0.461513	0.448275	0.431694	0.382379	0.10175	0.425242	0.666643	0.263246	-0.383732	0.448196	-0.541742	0.682044	0.447583	0.308639	-0.420845	-0.32398
codonopyrrolidium B	-0.781876	-0.716719	-0.668539	-0.61954	-0.72397	0.70725	-0.758065	-0.74727	-0.752733	-0.733313	-0.43953	-0.74659	-0.749988	-0.643688	-0.616028	-0.518019	-0.682677	-0.531801	-0.718377	0.600067	-0.570226	-0.533169	-0.702946	-0.706442	-0.703206	0.159295	-0.744948	-0.653559	-0.648542	-0.360863	-0.571789	-0.628738	-0.698493	0.765311	-0.688916	-0.563198	-0.695938	-0.611007	-0.746292	-0.502673	-0.761405	0.712804	-0.437471	0.615231	-0.608922	-0.739002	-0.610587	0.504213	0.727023
Isoaaptamine	-0.555188	-0.326716	-0.652594	-0.531782	-0.527908	0.41788	-0.53793	-0.405236	-0.441684	-0.417845	-0.510249	-0.575508	-0.413904	-0.517185	-0.435042	-0.574932	-0.514966	-0.516479	-0.402219	0.779099	-0.269966	-0.313699	-0.477235	-0.682516	-0.360733	0.378013	-0.409205	-0.122937	-0.367652	-0.677779	-0.273404	-0.33542	-0.169604	0.562162	-0.571626	-0.266621	-0.575986	-0.608131	-0.303336	-0.342111	-0.543379	0.700208	-0.646261	0.595655	-0.107611	-0.604684	-0.637335	0.613021	0.528227
homoarginine	0.690361	0.921602	0.487833	0.712126	0.825646	-0.612428	0.705731	0.919787	0.914805	0.924194	0.567787	0.700927	0.927183	0.60288	0.313856	0.384066	0.704781	0.599499	0.89621	-0.551634	0.710259	0.800133	0.830239	0.45476	0.92135	-0.629291	0.825269	0.822171	0.873834	0.343808	0.889127	0.692315	0.81606	-0.736354	0.783512	0.87316	0.627247	0.488252	0.852943	0.844008	0.579578	-0.510739	0.460538	-0.686984	0.809471	0.396336	0.628191	-0.459459	-0.547551
Litsenolide C1	0.623759	0.499013	0.882108	0.643848	0.736652	-0.596276	0.594558	0.530697	0.638989	0.595553	0.624519	0.863844	0.610907	0.74308	0.635099	0.403573	0.790932	0.762325	0.685757	-0.550394	0.32034	0.684213	0.68796	0.807797	0.504224	-0.413651	0.587988	0.334058	0.664226	0.460922	0.364492	0.576049	0.523	-0.59683	0.739734	0.581551	0.601601	0.904503	0.652303	0.533074	0.801803	-0.553008	0.712901	-0.613868	0.224015	0.484806	0.749903	-0.711898	-0.512274
(6E)-8-Methylnon-6-enoylcarnitine	0.649117	0.771954	0.230737	0.590817	0.393403	-0.462993	0.690269	0.647516	0.62477	0.639203	0.406721	0.492015	0.602016	0.480874	0.454917	0.440356	0.524162	0.188277	0.440656	-0.328215	0.315981	0.435885	0.35133	0.22245	0.710964	-0.263634	0.411934	0.921114	0.608123	0.00482188	0.693751	0.513699	0.89724	-0.477044	0.399123	0.576629	0.191261	0.16056	0.77951	0.702738	0.37521	-0.41487	0.242795	-0.400239	0.885552	0.52521	0.180244	-0.226916	-0.437995
Costunolide	0.508599	0.349764	0.693532	0.52129	0.546049	-0.450515	0.435804	0.429121	0.458445	0.416383	0.534834	0.454363	0.423326	0.599073	0.460914	0.747133	0.59975	0.436858	0.450488	-0.693947	0.339072	0.26646	0.556837	0.6788	0.33714	-0.431921	0.520617	0.118331	0.358462	0.947365	0.285304	0.375648	0.131504	-0.574668	0.6372	0.216726	0.711532	0.69154	0.187468	0.351644	0.599829	-0.499842	0.86046	-0.681354	0.0506328	0.51035	0.689821	-0.788281	-0.380521
Houttuyfonate	-0.686374	-0.71741	-0.584909	-0.57053	-0.719327	0.62499	-0.734963	-0.778989	-0.776852	-0.787543	-0.340017	-0.710142	-0.795189	-0.578597	-0.488664	-0.249159	-0.650889	-0.507477	-0.812644	0.383893	-0.592822	-0.606659	-0.720752	-0.550188	-0.811194	0.381	-0.752291	-0.607777	-0.670693	-0.1716	-0.676619	-0.640495	-0.654428	0.560231	-0.648131	-0.691027	-0.670206	-0.568942	-0.748869	-0.624166	-0.727196	0.767608	-0.325323	0.378905	-0.589606	-0.528514	-0.670436	0.254738	0.626152
N3,N4-Dimethyl-L-arginine	0.592838	0.745475	0.598286	0.55377	0.877188	-0.624605	0.579176	0.847652	0.853961	0.841006	0.45846	0.631822	0.873899	0.518495	0.245645	0.387119	0.657142	0.662648	0.92253	-0.590179	0.772193	0.697212	0.952594	0.597048	0.769854	-0.417744	0.930565	0.52808	0.692762	0.602688	0.737119	0.579836	0.508553	-0.675274	0.884492	0.705295	0.879164	0.622726	0.616779	0.643083	0.665471	-0.584075	0.581016	-0.723656	0.46783	0.337941	0.789442	-0.638461	-0.573223
2-Methyl-3-(methylthio)furan	0.732203	0.751222	0.771531	0.82776	0.78223	-0.521408	0.691994	0.749331	0.8032	0.779285	0.702959	0.864166	0.785591	0.830025	0.61801	0.538288	0.874572	0.714002	0.780766	-0.581726	0.506316	0.782516	0.729746	0.713094	0.732861	-0.570767	0.732182	0.606912	0.904502	0.409447	0.604505	0.766683	0.712838	-0.778137	0.751836	0.746201	0.623614	0.79393	0.831846	0.699583	0.730906	-0.61366	0.638971	-0.716142	0.5748	0.548924	0.712887	-0.599632	-0.354223
Ajmalicine	-0.72481	-0.855988	-0.64981	-0.736454	-0.913366	0.633886	-0.719899	-0.914504	-0.936471	-0.922788	-0.610186	-0.800873	-0.94402	-0.620799	-0.349994	-0.457138	-0.790137	-0.753148	-0.935003	0.669339	-0.709531	-0.814659	-0.929126	-0.652012	-0.862507	0.478029	-0.944915	-0.669111	-0.86778	-0.514461	-0.791005	-0.66955	-0.67079	0.784148	-0.906321	-0.813092	-0.799038	-0.667669	-0.826962	-0.750639	-0.677963	0.756072	-0.592778	0.784569	-0.639717	-0.49506	-0.764571	0.614633	0.565706
N,N,N'',N''-Tetrakis(2-hydroxyethyl)hexanediamide	0.579853	0.230266	0.816422	0.646606	0.385438	-0.328858	0.500127	0.229333	0.291599	0.258708	0.616631	0.631033	0.241093	0.822426	0.830871	0.699659	0.656514	0.45353	0.264557	-0.508976	0.150319	0.311545	0.27477	0.769531	0.21474	-0.43002	0.197508	0.0953256	0.443538	0.525275	0.0745019	0.581905	0.287175	-0.510873	0.374228	0.242597	0.416168	0.783086	0.314868	0.264662	0.672954	-0.405266	0.654946	-0.437655	0.0671377	0.646024	0.581281	-0.592881	-0.209368
Mortivinacin B	0.733005	0.839869	0.711541	0.712697	0.895993	-0.647812	0.747041	0.896231	0.930208	0.916619	0.574987	0.810315	0.929569	0.67142	0.453657	0.452221	0.817779	0.732809	0.939611	-0.593272	0.688475	0.803409	0.938205	0.684076	0.864298	-0.428628	0.910359	0.676015	0.822205	0.484992	0.802743	0.695882	0.707559	-0.662323	0.923222	0.816721	0.825366	0.727431	0.819374	0.804789	0.773829	-0.748466	0.651262	-0.723722	0.58268	0.461276	0.818387	-0.679824	-0.573175
Eicosapentaenoic acid ethyl ester	0.634757	0.432397	0.509312	0.715513	0.334604	-0.493198	0.602867	0.3336	0.368086	0.351678	0.707958	0.551093	0.316994	0.621353	0.649086	0.705143	0.704819	0.334086	0.248141	-0.236637	0.120329	0.375469	0.206857	0.485688	0.34507	-0.364584	0.273752	0.432324	0.534626	0.402562	0.275131	0.549646	0.530995	-0.382258	0.314373	0.393421	0.192375	0.482678	0.498436	0.407165	0.447045	-0.432014	0.498792	-0.260311	0.454773	0.69686	0.257227	-0.359708	-0.213919
2-Naphthylaminomethyl-gamma-aminobutyric acid	0.397687	0.44682	0.456111	0.331007	0.596888	-0.444333	0.366934	0.577203	0.559353	0.537346	0.285242	0.298564	0.562492	0.344563	0.138777	0.495711	0.426027	0.356929	0.594193	-0.61623	0.534029	0.265702	0.696123	0.469821	0.477399	-0.326096	0.696478	0.212568	0.307793	0.827394	0.47381	0.270003	0.11332	-0.5186	0.685169	0.276926	0.805644	0.465814	0.183954	0.386292	0.484423	-0.508899	0.654144	-0.642438	0.149648	0.302495	0.660578	-0.626086	-0.460083
Hawkinsin	0.621396	0.4765	0.75183	0.469592	0.54457	-0.513041	0.590186	0.587672	0.565582	0.548346	0.238654	0.474104	0.553655	0.753199	0.72746	0.624949	0.619098	0.229356	0.603921	-0.511972	0.473424	0.176831	0.594855	0.677211	0.573664	-0.412882	0.625805	0.297816	0.366972	0.637567	0.420322	0.555446	0.315807	-0.581398	0.572434	0.255254	0.859053	0.725578	0.31141	0.416384	0.861554	-0.660323	0.684254	-0.470622	0.213219	0.606134	0.803603	-0.506205	-0.493694
Citpressine I	0.557141	0.632593	0.740036	0.68985	0.772958	-0.421549	0.514181	0.661686	0.743833	0.707069	0.64205	0.782789	0.726682	0.706054	0.43611	0.410554	0.790005	0.759511	0.765195	-0.572829	0.447847	0.777173	0.766675	0.667531	0.61719	-0.522286	0.714619	0.440522	0.806767	0.47637	0.527596	0.612164	0.54045	-0.667753	0.797185	0.681134	0.632339	0.801784	0.69997	0.654261	0.654317	-0.500904	0.707631	-0.759296	0.357261	0.311065	0.734503	-0.709127	-0.266777
Sulforaphane	0.663409	0.538994	0.847977	0.599666	0.753297	-0.56351	0.605515	0.668069	0.683361	0.653166	0.455947	0.671039	0.679108	0.752028	0.612722	0.611869	0.722819	0.570138	0.746067	-0.673671	0.593418	0.457529	0.776448	0.823562	0.596067	-0.430409	0.7758	0.27745	0.569834	0.731329	0.449964	0.621593	0.328412	-0.738003	0.755846	0.437651	0.930645	0.848038	0.450354	0.437967	0.851019	-0.723155	0.725382	-0.674287	0.226075	0.60361	0.892435	-0.667369	-0.515607
Ammelide	0.726207	0.943666	0.379725	0.676689	0.750021	-0.586847	0.795909	0.933325	0.911561	0.933169	0.499883	0.64579	0.915971	0.487593	0.285611	0.413202	0.642021	0.518787	0.817621	-0.547844	0.685008	0.721362	0.785092	0.394914	0.953043	-0.414829	0.778215	0.910317	0.773993	0.276372	0.974185	0.620927	0.848391	-0.5692	0.77667	0.8461	0.600232	0.34221	0.858406	0.908409	0.525564	-0.684922	0.413885	-0.621075	0.862827	0.443258	0.560767	-0.459827	-0.608028
N-(3-Oxotetradecanoyl)-DL-homoserine lactone	0.274693	0.227066	0.0513828	0.379299	0.0935367	-0.244798	0.263392	0.129698	0.132493	0.125755	0.506481	0.10846	0.0867969	0.145459	0.0820995	0.545443	0.269669	0.0881106	-0.0290612	-0.291798	-0.0307118	0.101277	0.0199888	0.0792605	0.114373	-0.308369	0.0391931	0.24611	0.181884	0.49336	0.198972	0.0806932	0.193417	-0.175597	0.16134	0.126317	-0.0375329	0.0192928	0.117137	0.274867	-0.0421771	-0.114277	0.390781	-0.267651	0.278558	0.331799	-0.0320036	-0.307472	-0.132518
10-Oxabenzo[def]chrysen-9-one	0.735088	0.803201	0.426089	0.720117	0.502087	-0.499467	0.743463	0.718294	0.703338	0.704373	0.505443	0.604429	0.677628	0.659552	0.585072	0.57797	0.691633	0.277577	0.545142	-0.437773	0.354834	0.475696	0.446497	0.389178	0.764572	-0.429843	0.555728	0.852946	0.719912	0.197149	0.675426	0.618561	0.842636	-0.649499	0.494184	0.58567	0.364961	0.383621	0.802515	0.709522	0.523507	-0.58541	0.421211	-0.509442	0.841115	0.650034	0.361516	-0.298359	-0.40399
Methionyl-Proline	0.55552	0.841984	0.118805	0.556714	0.498647	-0.458404	0.599344	0.730991	0.720253	0.727817	0.440264	0.467986	0.709375	0.311171	0.162315	0.330138	0.515328	0.31356	0.552515	-0.326218	0.392745	0.584297	0.49978	0.131448	0.750774	-0.225121	0.574881	0.953659	0.681146	0.0634666	0.792598	0.427605	0.871981	-0.468118	0.534777	0.683578	0.223413	0.0968559	0.824196	0.763428	0.24099	-0.390451	0.252575	-0.511546	0.911424	0.334812	0.157606	-0.292945	-0.388189
Adenine monohydrochloride hemihydrate	0.487997	0.628241	0.487599	0.420759	0.798306	-0.645567	0.4741	0.744162	0.733958	0.725986	0.380789	0.4757	0.761586	0.377142	0.11225	0.335077	0.517401	0.555894	0.834006	-0.534417	0.740524	0.564325	0.877324	0.494934	0.657642	-0.42946	0.848324	0.400404	0.529757	0.672444	0.652046	0.447053	0.357151	-0.596496	0.790846	0.587593	0.828141	0.505845	0.430786	0.516889	0.561468	-0.449337	0.520985	-0.621754	0.36592	0.276782	0.708259	-0.558159	-0.620058
Dendronobilin M	-0.532212	-0.649066	-0.648286	-0.591969	-0.816557	0.612136	-0.486977	-0.699083	-0.739014	-0.718147	-0.597588	-0.631995	-0.743373	-0.606359	-0.314964	-0.415381	-0.697976	-0.681884	-0.831297	0.487655	-0.651001	-0.732718	-0.84681	-0.59138	-0.63135	0.586731	-0.766637	-0.44211	-0.705459	-0.63761	-0.610536	-0.611211	-0.506465	0.624702	-0.802271	-0.70196	-0.723381	-0.693102	-0.555373	-0.617998	-0.643349	0.289828	-0.657441	0.677277	-0.378016	-0.25755	-0.734712	0.689809	0.442492
Piroctone	0.420278	0.27964	0.534939	0.422801	0.459644	-0.471802	0.343338	0.360286	0.351905	0.325986	0.468396	0.269743	0.333167	0.472399	0.338429	0.709162	0.482801	0.297928	0.384569	-0.502834	0.400016	0.168308	0.477119	0.531356	0.263752	-0.451201	0.466668	0.0525008	0.250895	0.958674	0.252013	0.345157	0.0360969	-0.462728	0.501322	0.166181	0.655143	0.53112	0.0276414	0.23552	0.482595	-0.316154	0.713563	-0.492102	0.0402544	0.443635	0.572998	-0.619698	-0.338001
Bidisomide	0.797645	0.683962	0.701758	0.862091	0.718051	-0.474492	0.740939	0.68278	0.691419	0.689872	0.783107	0.776412	0.678102	0.770981	0.640494	0.760244	0.773354	0.734118	0.634642	-0.574134	0.740156	0.747237	0.67289	0.784683	0.614523	-0.298667	0.603747	0.561716	0.815976	0.479347	0.603043	0.898791	0.658464	-0.638891	0.68339	0.741687	0.656013	0.648785	0.688999	0.576656	0.661925	-0.548334	0.488169	-0.642778	0.568208	0.655447	0.659144	-0.702567	-0.309569
PC(18:1(9Z)/18:1(9Z))	-0.470113	-0.444179	-0.603342	-0.507517	-0.56074	0.267354	-0.441867	-0.519311	-0.542731	-0.519061	-0.469466	-0.460118	-0.511873	-0.569055	-0.343242	-0.621505	-0.498701	-0.459835	-0.493558	0.859101	-0.381995	-0.346005	-0.600966	-0.585631	-0.466943	0.51857	-0.473947	-0.234088	-0.409042	-0.786372	-0.462584	-0.351629	-0.215926	0.580507	-0.694449	-0.31861	-0.677663	-0.58543	-0.274561	-0.550055	-0.523839	0.494288	-0.819503	0.818918	-0.135063	-0.337493	-0.730605	0.823362	0.369771
Phyllantidine	0.618808	0.71536	0.559648	0.755364	0.7356	-0.510888	0.615772	0.667002	0.748083	0.728154	0.746981	0.826656	0.732239	0.558987	0.351436	0.345774	0.786029	0.797384	0.705594	-0.401747	0.429485	0.901123	0.679269	0.546116	0.643966	-0.363789	0.657665	0.63812	0.884104	0.238257	0.604195	0.633023	0.741289	-0.544282	0.720029	0.83434	0.397347	0.597154	0.877696	0.69837	0.495571	-0.510926	0.4718	-0.595236	0.602341	0.378455	0.487616	-0.546972	-0.308799
Enicoflavine	0.536367	0.762096	0.538208	0.469041	0.7051	-0.566657	0.558414	0.823574	0.824197	0.809898	0.269259	0.508239	0.824754	0.582024	0.353412	0.336323	0.652124	0.332722	0.850258	-0.475836	0.495084	0.474506	0.796296	0.405936	0.83585	-0.589484	0.844972	0.626556	0.593653	0.489688	0.745581	0.455187	0.571982	-0.613259	0.763222	0.557721	0.757287	0.581141	0.603821	0.759761	0.687501	-0.571046	0.679773	-0.623672	0.50628	0.286298	0.717618	-0.473281	-0.523641
CLONIXIN	-0.706791	-0.717363	-0.67036	-0.67163	-0.720577	0.418084	-0.73125	-0.768271	-0.797792	-0.783566	-0.50667	-0.73438	-0.774606	-0.64419	-0.500697	-0.557857	-0.694803	-0.622093	-0.70718	0.76622	-0.525347	-0.606111	-0.760927	-0.685402	-0.745843	0.277556	-0.696224	-0.591096	-0.66416	-0.466316	-0.702513	-0.574077	-0.593927	0.598284	-0.831382	-0.614532	-0.742451	-0.639487	-0.701553	-0.752593	-0.689937	0.847491	-0.675939	0.777948	-0.470612	-0.514221	-0.763611	0.752649	0.496708
Decarbomethoxykopsifine	-0.429772	-0.220296	-0.6521	-0.463353	-0.505406	0.51158	-0.318201	-0.29322	-0.301118	-0.281198	-0.508469	-0.419736	-0.301644	-0.609372	-0.460179	-0.538876	-0.481765	-0.410161	-0.425996	0.465863	-0.422238	-0.286942	-0.428956	-0.615859	-0.222054	0.656591	-0.375783	0.0291085	-0.367782	-0.749167	-0.114445	-0.490552	-0.0901882	0.631316	-0.38493	-0.24796	-0.5556	-0.644741	-0.102158	-0.10934	-0.558703	0.119153	-0.524427	0.411819	-0.0428779	-0.473896	-0.591895	0.435349	0.381857
Casuarine	0.611143	0.549679	0.729147	0.474256	0.610177	-0.718554	0.592348	0.574097	0.60246	0.580313	0.341326	0.611094	0.588227	0.738651	0.673259	0.396459	0.620745	0.327716	0.659163	-0.513441	0.325646	0.356518	0.580181	0.592911	0.604118	-0.624521	0.540307	0.457488	0.472061	0.456129	0.434208	0.491268	0.566485	-0.68979	0.56822	0.407719	0.593433	0.705239	0.512869	0.514652	0.82009	-0.368381	0.628744	-0.500326	0.367736	0.533375	0.668326	-0.448598	-0.745666
trans-Isoferulic acid	-0.536264	-0.404277	-0.721842	-0.506567	-0.673238	0.45307	-0.465085	-0.484166	-0.538222	-0.495946	-0.543029	-0.613732	-0.516038	-0.550046	-0.410549	-0.596524	-0.538957	-0.681884	-0.53913	0.820791	-0.487813	-0.480741	-0.689086	-0.785356	-0.359774	0.181411	-0.537825	-0.207814	-0.445196	-0.747183	-0.342245	-0.429292	-0.274612	0.631496	-0.75192	-0.374736	-0.722919	-0.688002	-0.35691	-0.365968	-0.61946	0.448263	-0.706925	0.823243	-0.103354	-0.449676	-0.71481	0.928324	0.520865
4,6-O-Ethylidene-alpha-D-glucose	-0.574918	-0.530201	-0.593064	-0.605784	-0.594743	0.305519	-0.608093	-0.62101	-0.640804	-0.635681	-0.431861	-0.62194	-0.632178	-0.541064	-0.416444	-0.428444	-0.665211	-0.534311	-0.615791	0.457248	-0.432399	-0.510291	-0.616903	-0.582094	-0.616957	0.312889	-0.658041	-0.331006	-0.589143	-0.393306	-0.522047	-0.533262	-0.335337	0.403686	-0.641573	-0.517753	-0.675211	-0.614447	-0.540298	-0.559502	-0.58931	0.931999	-0.529802	0.444414	-0.303311	-0.462765	-0.696416	0.429132	0.23545
1-benzyl-4-phenylmethanesulfonylpiperidine	-0.62475	-0.413716	-0.840562	-0.548351	-0.731146	0.772092	-0.600627	-0.514707	-0.565394	-0.541995	-0.538758	-0.694618	-0.561954	-0.649021	-0.587699	-0.459942	-0.717849	-0.636568	-0.700778	0.402087	-0.503428	-0.52481	-0.709494	-0.794186	-0.468819	0.439202	-0.645546	-0.175822	-0.488029	-0.671438	-0.347039	-0.585221	-0.323966	0.48804	-0.675841	-0.500801	-0.766752	-0.845765	-0.404357	-0.373577	-0.838226	0.569964	-0.641477	0.375725	-0.132029	-0.566111	-0.799486	0.572957	0.64551
Pseudoconhydrine	0.532247	0.555295	0.654855	0.525825	0.837392	-0.549615	0.485523	0.694222	0.704787	0.690459	0.493472	0.603482	0.728607	0.510514	0.244386	0.41661	0.590249	0.721928	0.820383	-0.615794	0.781521	0.646191	0.886844	0.687185	0.584536	-0.412722	0.816686	0.264048	0.606339	0.699567	0.549452	0.577904	0.28951	-0.64903	0.810111	0.605494	0.889251	0.672661	0.431147	0.446023	0.64186	-0.514067	0.553519	-0.677325	0.249419	0.344095	0.823902	-0.662157	-0.499328
(+)-Diethyl L-tartrate	-0.581073	-0.549645	-0.58322	-0.614019	-0.602934	0.298317	-0.618948	-0.635503	-0.657157	-0.65189	-0.449152	-0.624489	-0.645295	-0.530562	-0.397736	-0.447553	-0.662492	-0.549646	-0.615432	0.497689	-0.437628	-0.524645	-0.631989	-0.580806	-0.628486	0.298643	-0.656806	-0.357599	-0.592222	-0.411405	-0.553442	-0.522436	-0.352457	0.399203	-0.670565	-0.531294	-0.676304	-0.599775	-0.551546	-0.595789	-0.575925	0.936859	-0.554812	0.486828	-0.316452	-0.452322	-0.697809	0.480582	0.247155
4,4',alpha-Trihydroxy-2'-methoxydihydrochalcone	0.554916	0.584629	0.339871	0.59017	0.350148	-0.212371	0.608185	0.551549	0.524055	0.545027	0.451993	0.357441	0.484158	0.539586	0.413116	0.648304	0.477603	0.184899	0.352288	-0.57781	0.314721	0.288354	0.364839	0.308157	0.611145	-0.546335	0.295913	0.554656	0.432742	0.44575	0.661772	0.440748	0.491908	-0.337389	0.474965	0.420228	0.393224	0.277144	0.407627	0.754701	0.382336	-0.516003	0.596054	-0.510961	0.489977	0.401655	0.469789	-0.505905	-0.264815
Triacanthine	0.537129	0.599758	0.768808	0.542629	0.840613	-0.582418	0.500271	0.701149	0.766744	0.72555	0.482765	0.719013	0.766401	0.621336	0.377329	0.348604	0.730798	0.712967	0.860601	-0.591107	0.52902	0.669218	0.883149	0.700763	0.630475	-0.455803	0.84882	0.35438	0.666138	0.614917	0.519253	0.514109	0.418816	-0.682168	0.863977	0.592414	0.823062	0.829496	0.586512	0.563189	0.750045	-0.575975	0.730337	-0.734919	0.252233	0.326458	0.833829	-0.703825	-0.498054
Leucyl-4-hydroxyproline	-0.664596	-0.803319	-0.532196	-0.672023	-0.823812	0.513037	-0.706536	-0.866754	-0.884315	-0.882098	-0.538506	-0.730058	-0.888944	-0.487155	-0.236986	-0.385224	-0.686759	-0.700297	-0.842062	0.672298	-0.629179	-0.750818	-0.85434	-0.554467	-0.839437	0.40221	-0.852119	-0.633594	-0.772306	-0.432886	-0.8037	-0.55124	-0.597227	0.62996	-0.862555	-0.767256	-0.722218	-0.538747	-0.776548	-0.774814	-0.561547	0.856766	-0.536083	0.71809	-0.597183	-0.431773	-0.7068	0.561452	0.532624
4-Hydroxycinnamic acid	0.564303	0.647401	0.196768	0.569999	0.303434	-0.349129	0.636122	0.556198	0.517936	0.548499	0.437994	0.325368	0.4847	0.451504	0.372107	0.54969	0.464376	0.0921288	0.338469	-0.361599	0.273899	0.302398	0.287595	0.155867	0.644555	-0.522008	0.28115	0.711559	0.45243	0.269077	0.696286	0.431386	0.648105	-0.284355	0.37055	0.481778	0.222062	0.130933	0.503589	0.756651	0.303729	-0.413176	0.421825	-0.334191	0.679947	0.424114	0.270709	-0.289148	-0.333805
CP-863187	-0.61153	-0.485977	-0.514378	-0.54309	-0.542301	0.351232	-0.627004	-0.523371	-0.542142	-0.533043	-0.503196	-0.569761	-0.5119	-0.429727	-0.36285	-0.608819	-0.441615	-0.553246	-0.408139	0.860903	-0.424977	-0.413223	-0.545997	-0.63074	-0.467924	0.0963026	-0.400465	-0.393914	-0.40379	-0.535617	-0.504172	-0.37628	-0.38849	0.483697	-0.663689	-0.403105	-0.559731	-0.417662	-0.442573	-0.517642	-0.466719	0.680997	-0.553709	0.722697	-0.310476	-0.542939	-0.568082	0.778618	0.566931
Ethionamide	0.440977	0.468731	0.573023	0.359944	0.70244	-0.526148	0.38855	0.608948	0.614398	0.582211	0.312853	0.441674	0.62661	0.406681	0.213374	0.422125	0.499554	0.506897	0.6985	-0.586984	0.601872	0.399066	0.787564	0.593231	0.488142	-0.239189	0.784945	0.223038	0.40796	0.743286	0.439243	0.365815	0.187476	-0.600126	0.742357	0.364027	0.859401	0.594051	0.301234	0.339516	0.594363	-0.512308	0.603076	-0.661231	0.156895	0.333788	0.715965	-0.645184	-0.508816
2-(4-methoxyphenyl)-N-methyl-2-oxoacetamide	0.716409	0.637614	0.640055	0.680147	0.593449	-0.451905	0.750112	0.705615	0.662419	0.689462	0.457004	0.551623	0.654173	0.766004	0.62124	0.642889	0.630115	0.335214	0.638585	-0.628349	0.583502	0.387598	0.591311	0.579375	0.761245	-0.776812	0.539451	0.457844	0.55467	0.563218	0.685947	0.68436	0.464985	-0.565853	0.587548	0.533228	0.731786	0.582513	0.452265	0.701647	0.721974	-0.709787	0.614896	-0.480038	0.458619	0.595986	0.806496	-0.433831	-0.493137
9,9-Dimethyl-1-(sulfinylamino)decane	0.467548	0.721808	-0.0441079	0.425318	0.29756	-0.378377	0.535942	0.587001	0.550804	0.57586	0.287835	0.307007	0.541993	0.203966	0.137361	0.233668	0.338499	0.0907177	0.367809	-0.190541	0.266015	0.390576	0.279718	-0.0367475	0.652452	-0.195928	0.358226	0.903623	0.506534	-0.112492	0.698316	0.322512	0.814984	-0.324217	0.308234	0.54486	0.0337631	-0.0964808	0.697579	0.659086	0.120101	-0.273527	0.0674066	-0.292594	0.889116	0.307243	-0.0152287	-0.0644661	-0.370964
Hept-5-enoylcarnitine	-0.550197	-0.46568	-0.67188	-0.54632	-0.609092	0.321962	-0.541489	-0.548089	-0.583591	-0.562791	-0.49277	-0.56036	-0.555879	-0.572565	-0.45367	-0.615723	-0.597919	-0.586685	-0.551799	0.640805	-0.509417	-0.476743	-0.682067	-0.700472	-0.479457	0.180342	-0.550887	-0.283897	-0.455794	-0.655021	-0.499591	-0.507771	-0.309125	0.37773	-0.751207	-0.446249	-0.760149	-0.653647	-0.378529	-0.553936	-0.638044	0.632749	-0.732473	0.667368	-0.142269	-0.376446	-0.765497	0.870878	0.320405
Brachystemidine B	0.433258	0.679532	0.495524	0.466927	0.757886	-0.523536	0.433365	0.726947	0.792026	0.748783	0.438491	0.583721	0.782978	0.387027	0.100742	0.264929	0.651257	0.600347	0.796442	-0.546985	0.383521	0.64251	0.829932	0.43125	0.664733	-0.370797	0.855706	0.520544	0.636592	0.547554	0.624617	0.29373	0.478406	-0.585418	0.861563	0.582899	0.643428	0.577208	0.638757	0.677864	0.496385	-0.554083	0.709785	-0.77056	0.390986	0.177895	0.605316	-0.655415	-0.444154
Asp Asn His	-0.684694	-0.488185	-0.702188	-0.625266	-0.713296	0.603392	-0.644949	-0.542366	-0.593527	-0.561659	-0.650833	-0.742782	-0.573902	-0.514464	-0.448731	-0.612341	-0.620739	-0.762019	-0.554778	0.764318	-0.504958	-0.576712	-0.674435	-0.817709	-0.432727	0.0841832	-0.58328	-0.33238	-0.540111	-0.635779	-0.396532	-0.499968	-0.409352	0.624458	-0.741684	-0.493667	-0.658634	-0.643909	-0.529494	-0.383731	-0.613998	0.673396	-0.573447	0.706823	-0.288224	-0.665832	-0.631771	0.794449	0.647492
Diisopropanolamine	-0.567016	-0.611928	-0.524281	-0.59191	-0.682444	0.433261	-0.482374	-0.631922	-0.652413	-0.619111	-0.551657	-0.622094	-0.646402	-0.515789	-0.286191	-0.523567	-0.541938	-0.611059	-0.593358	0.817228	-0.506168	-0.560034	-0.647494	-0.591948	-0.52587	0.3072	-0.640401	-0.48193	-0.660827	-0.528801	-0.466893	-0.463425	-0.483729	0.883406	-0.677587	-0.485927	-0.563679	-0.500593	-0.591183	-0.424737	-0.448181	0.422087	-0.49515	0.886715	-0.482136	-0.491362	-0.511262	0.644846	0.46543
2-Hydroxychrysene	0.685314	0.537998	0.685697	0.708101	0.434019	-0.463877	0.629626	0.477051	0.506678	0.4822	0.553087	0.641295	0.465814	0.837948	0.856585	0.662767	0.783327	0.327494	0.436708	-0.27197	0.248893	0.405946	0.357584	0.607242	0.494244	-0.361365	0.432359	0.525014	0.630719	0.299385	0.343993	0.705469	0.648193	-0.547465	0.407319	0.43018	0.407033	0.672206	0.61388	0.468101	0.700164	-0.460864	0.541413	-0.377395	0.483157	0.674555	0.460542	-0.407058	-0.207236
4-Hydroxybenzyl isothiocyanate rhamnoside	0.612627	0.81805	0.577878	0.714323	0.844551	-0.537649	0.606432	0.82054	0.877811	0.857276	0.656884	0.77919	0.874249	0.578224	0.280238	0.35666	0.783194	0.771245	0.866748	-0.527826	0.577548	0.88978	0.854458	0.543935	0.780281	-0.470561	0.838107	0.682774	0.894247	0.391619	0.746355	0.624673	0.719023	-0.660957	0.859378	0.849198	0.609928	0.629107	0.854987	0.788715	0.565883	-0.541533	0.584682	-0.753082	0.618086	0.305679	0.640343	-0.632144	-0.385505
2-(3,4,5-Trimethoxybenzoyl)-4,4-diethyl-3,5-isoxazolidinedione	-0.691269	-0.523811	-0.880786	-0.620166	-0.801626	0.748032	-0.680874	-0.624427	-0.677383	-0.6548	-0.577919	-0.764689	-0.668375	-0.706927	-0.61226	-0.516442	-0.773229	-0.700974	-0.775231	0.530404	-0.563335	-0.603203	-0.802292	-0.840511	-0.581374	0.447344	-0.712177	-0.287942	-0.569291	-0.690036	-0.478746	-0.634483	-0.416679	0.537298	-0.791793	-0.584512	-0.84113	-0.879123	-0.505145	-0.520791	-0.884639	0.672726	-0.726207	0.515773	-0.208247	-0.572059	-0.883244	0.69835	0.666698
Hydrocortisone	0.804245	0.865038	0.539858	0.706831	0.667807	-0.700007	0.791385	0.837668	0.794777	0.804024	0.478848	0.627032	0.795524	0.73531	0.640279	0.595982	0.72003	0.341202	0.74494	-0.424802	0.657758	0.537934	0.648501	0.510945	0.851801	-0.483487	0.723143	0.849964	0.74211	0.329623	0.762912	0.776515	0.858347	-0.73498	0.596559	0.680425	0.6191	0.487278	0.770318	0.685111	0.711089	-0.512929	0.41244	-0.509631	0.844832	0.67632	0.546324	-0.349174	-0.588281
6-Hydroxyoct-2-enedioylcarnitine	-0.604201	-0.396441	-0.874796	-0.537364	-0.74294	0.672944	-0.564998	-0.512889	-0.568438	-0.538604	-0.532233	-0.691601	-0.560154	-0.668736	-0.580898	-0.508571	-0.687248	-0.678631	-0.688726	0.539472	-0.533433	-0.521009	-0.74649	-0.849317	-0.442487	0.383784	-0.632463	-0.140674	-0.471973	-0.731704	-0.344805	-0.573205	-0.280263	0.522174	-0.733584	-0.467998	-0.827728	-0.872589	-0.367551	-0.379849	-0.843186	0.554554	-0.709937	0.517915	-0.0618253	-0.5187	-0.861599	0.728835	0.60617
Xanthiazone	0.644465	0.441007	0.59485	0.560041	0.292431	-0.453041	0.610398	0.424621	0.39667	0.389418	0.324019	0.430962	0.364953	0.775333	0.861026	0.675686	0.628999	0.0315503	0.338189	-0.248649	0.217472	0.0924839	0.235975	0.503393	0.473587	-0.422022	0.359914	0.416848	0.395821	0.353807	0.296097	0.592812	0.472848	-0.495246	0.255628	0.209523	0.450896	0.549437	0.385709	0.355422	0.692329	-0.520599	0.483463	-0.211722	0.408926	0.740747	0.449988	-0.203231	-0.295677
Niacin acid VB3	0.687627	0.771613	0.399532	0.687643	0.705974	-0.674518	0.750957	0.73544	0.749536	0.771499	0.616628	0.7354	0.756549	0.448702	0.266942	0.261477	0.600804	0.606875	0.702648	-0.510226	0.489812	0.751015	0.611796	0.400496	0.782558	-0.601938	0.582342	0.719756	0.76314	0.184025	0.735437	0.55285	0.767731	-0.605484	0.608064	0.821313	0.347712	0.359544	0.831476	0.727123	0.441023	-0.572516	0.277079	-0.457601	0.77752	0.519127	0.43982	-0.249995	-0.706985
N,N-Dimethylsphing-4-enine	0.634389	0.745731	0.258634	0.575698	0.40442	-0.41782	0.725397	0.649985	0.639214	0.662141	0.394132	0.501942	0.611579	0.454615	0.427646	0.401833	0.521509	0.231116	0.459191	-0.347584	0.304506	0.454768	0.39562	0.236829	0.738937	-0.284274	0.390365	0.861934	0.556996	0.031587	0.75434	0.479222	0.836456	-0.316577	0.466983	0.606605	0.245006	0.191201	0.742587	0.808155	0.404388	-0.545389	0.325734	-0.366899	0.782191	0.450469	0.287497	-0.300448	-0.449531
Pyridoxatin	0.802888	0.729074	0.563649	0.807447	0.739445	-0.737332	0.7157	0.68525	0.689937	0.670913	0.814016	0.73967	0.680507	0.602128	0.467603	0.743178	0.713302	0.680243	0.60746	-0.662881	0.637609	0.684396	0.633961	0.68088	0.578971	-0.2939	0.66136	0.660399	0.787872	0.570564	0.544299	0.7003	0.710078	-0.868943	0.651937	0.664643	0.517663	0.498343	0.727206	0.450252	0.517057	-0.441352	0.423851	-0.723526	0.72912	0.791671	0.425948	-0.59983	-0.604254
N-Acetylalliin	0.62223	0.748023	0.667922	0.619379	0.893019	-0.598924	0.619762	0.835221	0.875456	0.854525	0.514417	0.76738	0.886009	0.569459	0.298957	0.327956	0.721741	0.75011	0.921708	-0.652583	0.638192	0.767005	0.924365	0.644948	0.782653	-0.463134	0.907326	0.532779	0.772877	0.502108	0.694954	0.567082	0.554831	-0.730839	0.894679	0.735126	0.801262	0.702774	0.737017	0.679502	0.68359	-0.703157	0.602679	-0.757309	0.47562	0.384893	0.794484	-0.615211	-0.575413
Stearoylethanolamide	0.684691	0.696364	0.373355	0.593688	0.41162	-0.443008	0.771393	0.625952	0.615813	0.637365	0.40053	0.532261	0.583579	0.536227	0.556812	0.486893	0.554576	0.243644	0.45142	-0.381067	0.326953	0.410724	0.405233	0.353941	0.711681	-0.267769	0.374109	0.783453	0.512356	0.113328	0.710914	0.529279	0.784821	-0.301606	0.480526	0.563716	0.336879	0.290917	0.684365	0.773874	0.5169	-0.616125	0.393182	-0.349442	0.689781	0.53434	0.387602	-0.369241	-0.487471
Isonicotinylglycine	0.56322	0.526912	0.824632	0.628623	0.761338	-0.523835	0.556805	0.578484	0.683477	0.647968	0.597709	0.832592	0.664098	0.689358	0.509217	0.313175	0.781855	0.778318	0.748189	-0.511378	0.355293	0.737762	0.741127	0.730361	0.563824	-0.496174	0.645991	0.324759	0.697632	0.442098	0.441876	0.558212	0.482949	-0.539274	0.776001	0.642776	0.626486	0.877052	0.654461	0.608968	0.749514	-0.589189	0.709822	-0.601842	0.219177	0.353396	0.785661	-0.669105	-0.424171
(2R)-5-Hydroxy-7,2',3'-trimethoxyflavanone	-0.646455	-0.696559	-0.565197	-0.514397	-0.71541	0.609405	-0.676757	-0.753128	-0.756145	-0.760505	-0.297548	-0.701353	-0.77803	-0.547064	-0.456648	-0.19364	-0.592448	-0.516856	-0.798972	0.41068	-0.591066	-0.60444	-0.717285	-0.544633	-0.767489	0.302311	-0.731965	-0.607003	-0.653381	-0.119691	-0.633046	-0.60575	-0.66305	0.607314	-0.636609	-0.66435	-0.641144	-0.544213	-0.749547	-0.565205	-0.702747	0.661985	-0.27211	0.428641	-0.578655	-0.486348	-0.629544	0.273482	0.647491
alpha-Methyltryptamine	-0.565213	-0.491744	-0.483763	-0.624514	-0.468304	0.136076	-0.583912	-0.526637	-0.539896	-0.53721	-0.508805	-0.539947	-0.510074	-0.490666	-0.398311	-0.604563	-0.558666	-0.509256	-0.404792	0.576222	-0.412009	-0.459949	-0.491459	-0.555922	-0.495737	0.112477	-0.45041	-0.376459	-0.521163	-0.403031	-0.511651	-0.50779	-0.359095	0.329121	-0.590134	-0.45753	-0.543184	-0.451117	-0.477768	-0.557926	-0.433223	0.786734	-0.517451	0.556399	-0.319186	-0.452571	-0.55703	0.622206	0.126366
7-(benzyloxy)-2-methyl-3-phenoxy-4H-chromen-4-one	0.449798	0.475469	0.581798	0.343122	0.513817	-0.420964	0.399126	0.584568	0.559722	0.530425	0.152937	0.311444	0.553037	0.590868	0.469387	0.536571	0.528975	0.155777	0.599508	-0.473442	0.440048	0.140315	0.614428	0.497498	0.53515	-0.379366	0.689277	0.296788	0.327794	0.683908	0.425354	0.392059	0.23628	-0.576837	0.585608	0.194034	0.823591	0.601132	0.241085	0.396765	0.687607	-0.494629	0.695342	-0.559125	0.192945	0.381661	0.697536	-0.515112	-0.360865
lysophosphatidylcholine 18:2	0.475531	0.72435	-0.0119865	0.447946	0.309373	-0.360106	0.549679	0.58779	0.564155	0.58672	0.311006	0.349429	0.55091	0.225962	0.155766	0.22613	0.364219	0.129894	0.37435	-0.216204	0.236689	0.421869	0.287572	-0.0119118	0.65943	-0.204812	0.353245	0.902536	0.529771	-0.126192	0.699349	0.324944	0.826629	-0.321578	0.331733	0.562697	0.0283797	-0.0601486	0.7288	0.690507	0.135558	-0.311489	0.0992657	-0.315833	0.876112	0.303434	0.00825879	-0.0952603	-0.36106
Talatisamine	0.508454	0.490027	0.466047	0.414932	0.304739	-0.481381	0.542322	0.478916	0.468038	0.458636	0.23471	0.294078	0.426876	0.596836	0.602024	0.549878	0.57277	-0.0440501	0.404204	-0.252167	0.115099	0.0668946	0.338297	0.306467	0.553288	-0.520401	0.414098	0.469058	0.276385	0.48465	0.463866	0.341467	0.439907	-0.305022	0.399393	0.213619	0.462586	0.459547	0.323024	0.585552	0.609625	-0.495115	0.693162	-0.268393	0.349245	0.461427	0.471336	-0.328249	-0.383002
8-MeSO-octyl-CO2H	0.561019	0.565463	0.793255	0.563809	0.835558	-0.556395	0.525716	0.699885	0.740877	0.71306	0.479458	0.689734	0.74837	0.653747	0.412815	0.408545	0.719051	0.696228	0.857048	-0.588048	0.624295	0.631569	0.880823	0.739367	0.631284	-0.513221	0.839549	0.272058	0.640779	0.674991	0.521579	0.58498	0.332841	-0.656016	0.835646	0.582487	0.903303	0.841204	0.501055	0.528195	0.78116	-0.631585	0.708536	-0.669472	0.207299	0.371697	0.90766	-0.66677	-0.470526
3-Methyl-5-pentyl-1,2,4-trithiolane	-0.717971	-0.653533	-0.746752	-0.707356	-0.723763	0.403979	-0.727064	-0.734647	-0.758723	-0.747737	-0.517819	-0.764818	-0.744076	-0.714653	-0.572582	-0.558718	-0.730949	-0.638686	-0.714399	0.718889	-0.54546	-0.594851	-0.735318	-0.749109	-0.716856	0.373605	-0.702072	-0.465363	-0.687425	-0.474269	-0.616032	-0.649049	-0.50107	0.632414	-0.773526	-0.595822	-0.783075	-0.727312	-0.657702	-0.658351	-0.742872	0.905705	-0.640356	0.688709	-0.403145	-0.578829	-0.824876	0.643545	0.432886
9-Aminononanoic acid	0.584503	0.501369	0.646571	0.519182	0.765983	-0.572234	0.530608	0.649587	0.620156	0.622478	0.448134	0.541234	0.651668	0.543258	0.352892	0.500965	0.530088	0.611722	0.743493	-0.574632	0.856186	0.523272	0.795484	0.709275	0.547775	-0.398881	0.731983	0.219527	0.525428	0.691854	0.5031	0.653443	0.251459	-0.638088	0.685029	0.536471	0.902258	0.619391	0.332289	0.333723	0.672444	-0.499094	0.437307	-0.543314	0.256926	0.47909	0.806675	-0.549056	-0.541613
3-(3-methoxyphenoxy)-2-methyl-4-oxo-4H-chromen-7-yl methanesulfonate	-0.670182	-0.761503	-0.484546	-0.564962	-0.775147	0.746872	-0.669644	-0.791897	-0.796065	-0.786071	-0.440461	-0.690466	-0.816411	-0.437443	-0.311534	-0.298516	-0.642642	-0.582598	-0.808484	0.423585	-0.619576	-0.664543	-0.763566	-0.518564	-0.744787	0.218019	-0.850588	-0.678764	-0.711019	-0.28548	-0.648933	-0.557396	-0.686026	0.68786	-0.697998	-0.693984	-0.620137	-0.476573	-0.787223	-0.526414	-0.587555	0.641428	-0.297394	0.517595	-0.684386	-0.552935	-0.505688	0.333444	0.683958
benzyl styryl sulfone	-0.504062	-0.602858	-0.654005	-0.57467	-0.629164	0.414518	-0.476712	-0.605727	-0.685914	-0.635158	-0.496857	-0.655358	-0.646921	-0.65102	-0.423662	-0.426212	-0.707343	-0.500618	-0.632939	0.68321	-0.158315	-0.511768	-0.622615	-0.530241	-0.59523	0.570641	-0.627825	-0.474735	-0.636384	-0.522311	-0.470145	-0.351311	-0.507358	0.714503	-0.724676	-0.444394	-0.521125	-0.705961	-0.627166	-0.661746	-0.591488	0.528704	-0.827539	0.813309	-0.348802	-0.347174	-0.620067	0.662979	0.37691
L-Alanyl-L-proline	0.617012	0.888282	0.289946	0.639513	0.675454	-0.539379	0.669427	0.810407	0.834846	0.836726	0.547065	0.657835	0.827095	0.393104	0.186423	0.282408	0.621557	0.548624	0.71299	-0.456637	0.460567	0.772866	0.668356	0.289975	0.82563	-0.332271	0.67975	0.925242	0.800349	0.12355	0.843392	0.49402	0.897457	-0.549784	0.702603	0.824669	0.34162	0.283654	0.929232	0.852684	0.368085	-0.503985	0.358266	-0.624436	0.867946	0.337275	0.345117	-0.423602	-0.502258
Biocytin	-0.634135	-0.818516	-0.545267	-0.623576	-0.858337	0.530334	-0.674207	-0.888962	-0.909581	-0.906458	-0.492555	-0.721475	-0.919167	-0.494043	-0.220204	-0.32561	-0.662796	-0.70718	-0.897841	0.677505	-0.671662	-0.77293	-0.911912	-0.549066	-0.860153	0.423976	-0.871733	-0.648278	-0.764846	-0.425549	-0.833716	-0.549272	-0.620459	0.640529	-0.900137	-0.789353	-0.758568	-0.556058	-0.773746	-0.801806	-0.597021	0.758957	-0.549519	0.754867	-0.580709	-0.346441	-0.748285	0.605902	0.574778
Bestatin	-0.649044	-0.810613	-0.565054	-0.662148	-0.838723	0.572224	-0.665872	-0.869522	-0.888648	-0.881228	-0.510315	-0.737457	-0.902653	-0.541731	-0.298969	-0.326327	-0.7482	-0.678712	-0.903546	0.480781	-0.655615	-0.780903	-0.867179	-0.548473	-0.840161	0.41236	-0.920357	-0.643337	-0.825875	-0.3636	-0.760932	-0.631592	-0.639631	0.644612	-0.8225	-0.794768	-0.730867	-0.603206	-0.809668	-0.717611	-0.624732	0.759104	-0.482344	0.620399	-0.617705	-0.409624	-0.692739	0.458458	0.462428
[3h]Thienylcyclohexylpiperidine	-0.627873	-0.734318	-0.58862	-0.594479	-0.717097	0.421365	-0.65369	-0.76317	-0.787686	-0.784875	-0.451991	-0.673714	-0.778409	-0.604704	-0.435932	-0.415495	-0.625204	-0.604258	-0.748306	0.597193	-0.618596	-0.677936	-0.781382	-0.583635	-0.749584	0.282682	-0.660038	-0.649972	-0.669786	-0.326641	-0.754294	-0.620637	-0.679137	0.508457	-0.795696	-0.706849	-0.683818	-0.564258	-0.705156	-0.777453	-0.659507	0.562745	-0.553024	0.69729	-0.509967	-0.324827	-0.712925	0.710788	0.46355
OR-1855	-0.711538	-0.903618	-0.42257	-0.64356	-0.765619	0.692825	-0.798515	-0.893966	-0.900328	-0.912405	-0.507162	-0.685712	-0.898157	-0.461636	-0.273541	-0.341135	-0.661018	-0.536855	-0.824708	0.560955	-0.550047	-0.70831	-0.780638	-0.400395	-0.930187	0.486752	-0.768201	-0.860796	-0.730241	-0.314964	-0.919984	-0.514426	-0.822673	0.56086	-0.795797	-0.814948	-0.561033	-0.397464	-0.856682	-0.90976	-0.551326	0.719529	-0.489439	0.597561	-0.797248	-0.454232	-0.56639	0.451686	0.741974
LysoPC(22:5(7Z,10Z,13Z,16Z,19Z)/0:0)	0.573898	0.844828	0.413834	0.536681	0.792112	-0.731985	0.59831	0.854755	0.86462	0.858341	0.44826	0.586	0.879055	0.42866	0.187963	0.260147	0.669168	0.519391	0.893037	-0.338098	0.614647	0.714534	0.841698	0.358274	0.835348	-0.456474	0.889062	0.760231	0.726771	0.382929	0.81226	0.516496	0.729321	-0.573308	0.780739	0.778122	0.620981	0.452844	0.760473	0.752233	0.549633	-0.458697	0.472353	-0.553378	0.698083	0.290759	0.54183	-0.421535	-0.593738
Picrinine	-0.660974	-0.785074	-0.646185	-0.667616	-0.886653	0.579265	-0.664915	-0.86992	-0.893602	-0.882223	-0.531297	-0.766513	-0.907347	-0.586255	-0.32125	-0.367699	-0.744351	-0.73605	-0.926569	0.611111	-0.69416	-0.781336	-0.916872	-0.635838	-0.824742	0.462122	-0.924047	-0.573401	-0.8116	-0.471577	-0.742326	-0.636208	-0.582766	0.712118	-0.87602	-0.775178	-0.811732	-0.675677	-0.763174	-0.702713	-0.678578	0.76058	-0.557241	0.71233	-0.540695	-0.424558	-0.789728	0.562926	0.523536
Acetylcarnitine	-0.708346	-0.928092	-0.414828	-0.66713	-0.790872	0.729918	-0.780114	-0.911262	-0.915855	-0.926993	-0.54275	-0.687503	-0.919373	-0.470681	-0.259629	-0.335929	-0.700776	-0.553258	-0.862668	0.476004	-0.591145	-0.757364	-0.800748	-0.38487	-0.938094	0.517668	-0.818896	-0.878787	-0.786099	-0.317304	-0.924232	-0.563153	-0.846265	0.578246	-0.790745	-0.86074	-0.559541	-0.408046	-0.87985	-0.896224	-0.545572	0.661176	-0.464892	0.56879	-0.836588	-0.440474	-0.545674	0.411789	0.693354
gamma-Glutamyltyrosine	0.580126	0.869246	0.243718	0.517303	0.604331	-0.629366	0.600386	0.787424	0.783377	0.777128	0.39527	0.510804	0.77936	0.387612	0.228787	0.310486	0.563763	0.327891	0.682924	-0.36899	0.4389	0.578839	0.617684	0.217084	0.791295	-0.300055	0.697418	0.946331	0.679798	0.172873	0.781807	0.434141	0.8857	-0.60697	0.616585	0.669724	0.360407	0.233322	0.82618	0.738858	0.397418	-0.347241	0.345715	-0.578423	0.878276	0.362735	0.270557	-0.34381	-0.565792
1-[6-(1H-indol-1-yl)pyrimidin-4-yl]piperidine-4-carboxylic acid	-0.657224	-0.795798	-0.63827	-0.661689	-0.884247	0.565052	-0.668665	-0.879242	-0.904756	-0.892742	-0.528646	-0.754008	-0.914442	-0.575569	-0.310065	-0.384141	-0.743848	-0.732667	-0.924834	0.623698	-0.692022	-0.779362	-0.931144	-0.629016	-0.833234	0.434947	-0.925421	-0.591012	-0.797906	-0.491334	-0.771061	-0.620527	-0.588408	0.677713	-0.903313	-0.776234	-0.823806	-0.667263	-0.759441	-0.740427	-0.67564	0.771133	-0.59413	0.735222	-0.534436	-0.39973	-0.798194	0.614664	0.517747
Testosterone	-0.529408	-0.519547	-0.399843	-0.482789	-0.46411	0.428647	-0.440292	-0.50351	-0.465712	-0.456212	-0.416844	-0.376402	-0.458075	-0.538183	-0.387653	-0.611101	-0.366266	-0.258701	-0.399368	0.721809	-0.467447	-0.265611	-0.415553	-0.438289	-0.444447	0.451338	-0.383039	-0.467083	-0.442873	-0.526074	-0.410271	-0.443044	-0.457273	0.814212	-0.422911	-0.303322	-0.438238	-0.316634	-0.360024	-0.338466	-0.40576	0.117635	-0.404641	0.700789	-0.492774	-0.520497	-0.384664	0.484062	0.507307
4-Nitrophenyl butyrate	0.596905	0.378434	0.897333	0.620387	0.62536	-0.495006	0.515728	0.466172	0.513752	0.471751	0.579326	0.619977	0.480876	0.816181	0.695711	0.731179	0.742322	0.531782	0.561489	-0.632489	0.389977	0.379119	0.613708	0.830507	0.401403	-0.539966	0.558613	0.120508	0.48451	0.860463	0.277574	0.574614	0.226834	-0.627093	0.661629	0.321338	0.786447	0.907039	0.296634	0.390208	0.809749	-0.5348	0.884187	-0.63546	0.0475428	0.568784	0.840304	-0.776276	-0.364421
3-Hydroxyheptanoylcarnitine	-0.550462	-0.407568	-0.817897	-0.603165	-0.783869	0.645056	-0.477527	-0.502229	-0.569264	-0.535063	-0.659399	-0.729667	-0.5692	-0.641259	-0.426146	-0.442362	-0.689519	-0.771993	-0.699246	0.606272	-0.49434	-0.630775	-0.721485	-0.786145	-0.41994	0.610168	-0.640674	-0.111514	-0.60837	-0.735997	-0.297006	-0.549369	-0.259212	0.705407	-0.702465	-0.52447	-0.700673	-0.846468	-0.418277	-0.340297	-0.693384	0.435754	-0.658285	0.606633	-0.125608	-0.478169	-0.778236	0.63179	0.534691
4-O-(beta-L-arabinofuranosyl)-(2S,4S)-4-hydroxyproline	0.51767	0.421349	0.83118	0.518927	0.672448	-0.455707	0.45654	0.544588	0.586354	0.545228	0.448001	0.56729	0.566847	0.719902	0.5405	0.589816	0.682114	0.521919	0.659913	-0.642994	0.443919	0.392102	0.719356	0.753108	0.475587	-0.514703	0.667967	0.141442	0.467103	0.832104	0.365041	0.493366	0.196507	-0.612764	0.739093	0.339969	0.866814	0.864403	0.299783	0.4443	0.785258	-0.561175	0.874014	-0.686467	0.0364753	0.413615	0.885354	-0.770399	-0.378924
Bisnorbiotin	0.408751	0.528599	0.627541	0.400065	0.795293	-0.574316	0.387305	0.648762	0.702486	0.667819	0.379817	0.578811	0.714962	0.445189	0.173932	0.212908	0.594916	0.638909	0.831322	-0.520038	0.513892	0.598639	0.859381	0.559773	0.5755	-0.464073	0.823679	0.269807	0.547982	0.621064	0.495683	0.369997	0.296225	-0.589618	0.81371	0.534237	0.779833	0.699378	0.461097	0.498567	0.626245	-0.477468	0.652027	-0.651146	0.182695	0.189511	0.763377	-0.606547	-0.520129
2(R)-hydroxyicosanoic acid	0.625376	0.478417	0.753664	0.591387	0.759026	-0.652483	0.589115	0.613233	0.607961	0.610245	0.513361	0.625859	0.632214	0.650425	0.507555	0.477618	0.675856	0.623279	0.767405	-0.367505	0.761148	0.56892	0.757526	0.745897	0.55596	-0.512877	0.725583	0.188646	0.576779	0.639434	0.456847	0.73947	0.288435	-0.533169	0.644638	0.589418	0.864567	0.757489	0.382235	0.365348	0.781307	-0.566731	0.481555	-0.350357	0.229773	0.528184	0.83955	-0.446634	-0.485905
5-Azacytidine	-0.708333	-0.643942	-0.761065	-0.692494	-0.735299	0.415393	-0.716704	-0.728068	-0.757927	-0.74587	-0.503724	-0.783431	-0.746304	-0.715485	-0.575426	-0.511979	-0.727817	-0.657499	-0.730666	0.701637	-0.543874	-0.61255	-0.743655	-0.757449	-0.711794	0.369766	-0.7043	-0.454103	-0.69241	-0.438814	-0.599406	-0.650974	-0.505954	0.636764	-0.77183	-0.605381	-0.779139	-0.745307	-0.670061	-0.643376	-0.758191	0.887764	-0.618209	0.675464	-0.390609	-0.563536	-0.830757	0.627103	0.448008
Aeshynomate	0.540713	0.592372	0.608278	0.542634	0.818046	-0.490952	0.498664	0.713765	0.72119	0.708933	0.501106	0.594479	0.741566	0.488558	0.23615	0.445212	0.592163	0.727702	0.801039	-0.582064	0.812934	0.677432	0.886862	0.667274	0.596765	-0.28177	0.816004	0.338591	0.629489	0.639907	0.598961	0.607583	0.34759	-0.588991	0.821062	0.640773	0.872701	0.62095	0.474858	0.485739	0.606908	-0.522128	0.522503	-0.688405	0.30295	0.32029	0.782041	-0.704118	-0.420183
L-Valine	0.616362	0.817405	0.390801	0.686557	0.662523	-0.526309	0.662539	0.730554	0.789153	0.780744	0.623929	0.737811	0.769365	0.464386	0.275942	0.282881	0.695709	0.61401	0.676922	-0.427558	0.34182	0.804056	0.621981	0.359979	0.75651	-0.377706	0.622706	0.836895	0.823569	0.120484	0.738381	0.50593	0.869071	-0.524288	0.685662	0.812763	0.290125	0.402865	0.938019	0.829768	0.41042	-0.524596	0.426555	-0.591921	0.774314	0.35868	0.366785	-0.445451	-0.439313
2-Propanoylthiazole	0.540613	0.632967	0.690891	0.52901	0.854995	-0.567131	0.529392	0.745498	0.797267	0.767313	0.456614	0.70681	0.805652	0.531204	0.278815	0.30122	0.680152	0.730465	0.877077	-0.613107	0.588133	0.693503	0.908636	0.658649	0.676434	-0.400656	0.872854	0.389631	0.66496	0.566424	0.591378	0.492252	0.42071	-0.648929	0.880894	0.635425	0.828519	0.739632	0.609971	0.590796	0.690663	-0.657756	0.648627	-0.723072	0.303858	0.315227	0.816729	-0.662109	-0.537145
Decanoylcarnitine	0.466779	0.715812	-0.0362634	0.429435	0.291255	-0.353301	0.528048	0.575654	0.546722	0.565629	0.302071	0.313597	0.532185	0.202583	0.143515	0.265005	0.34447	0.108301	0.345736	-0.217392	0.24815	0.391377	0.278528	-0.0166155	0.628393	-0.127212	0.352599	0.906668	0.504063	-0.0989794	0.683594	0.310724	0.816075	-0.322793	0.325457	0.528367	0.0320095	-0.0894934	0.702108	0.65455	0.113051	-0.278356	0.0945011	-0.33662	0.874419	0.308257	-0.0248674	-0.127004	-0.345642
7alpha-Hydroxysophoramine	0.659232	0.821875	0.635927	0.744824	0.822682	-0.53932	0.666128	0.815043	0.876112	0.859014	0.646292	0.829693	0.866606	0.662656	0.401275	0.358602	0.810406	0.742065	0.855177	-0.54088	0.521584	0.868626	0.812371	0.574613	0.80976	-0.532184	0.786319	0.704316	0.90118	0.324236	0.74052	0.659041	0.769958	-0.6719	0.828683	0.845226	0.585591	0.674325	0.893841	0.823976	0.634767	-0.5903	0.595349	-0.720272	0.633571	0.367016	0.668525	-0.594751	-0.420492
TRPM8 agonist WS-3	0.642711	0.379269	0.861122	0.691828	0.668249	-0.47121	0.581562	0.473933	0.51313	0.490847	0.697174	0.668274	0.487853	0.753209	0.613946	0.755132	0.699097	0.678408	0.5468	-0.713884	0.523597	0.493411	0.636759	0.872164	0.399114	-0.514335	0.505956	0.0989162	0.520945	0.859279	0.339787	0.638166	0.213789	-0.575259	0.685636	0.435424	0.77678	0.836321	0.303929	0.409214	0.73565	-0.583063	0.787632	-0.633196	0.0731222	0.594953	0.852783	-0.815912	-0.397685
4-Mercaptobutyric acid	0.61193	0.599742	0.493058	0.787725	0.556756	-0.432942	0.606263	0.540831	0.585781	0.582937	0.737655	0.718461	0.568938	0.591958	0.425183	0.419201	0.746236	0.590639	0.527315	-0.304159	0.300671	0.704221	0.430112	0.455584	0.565568	-0.574076	0.494003	0.510485	0.813796	0.221842	0.467948	0.634941	0.608185	-0.529442	0.468113	0.689905	0.258826	0.51864	0.737435	0.56806	0.41102	-0.540845	0.376443	-0.373238	0.591212	0.518916	0.38304	-0.247314	-0.183192
Juglanin B	0.691026	0.518342	0.546242	0.692309	0.321218	-0.398989	0.655377	0.437247	0.422715	0.426849	0.515386	0.530176	0.387866	0.787265	0.838509	0.693267	0.650263	0.197038	0.319052	-0.252262	0.299914	0.31328	0.228138	0.504213	0.483819	-0.389601	0.273593	0.551778	0.555456	0.213915	0.380074	0.727457	0.652814	-0.475557	0.26494	0.409293	0.307542	0.480684	0.536621	0.451756	0.596912	-0.380248	0.378666	-0.262418	0.560796	0.702997	0.363393	-0.278785	-0.210637
methyl 10,11-dihydro-5H-dibenzo[b,f]azepin-3-ylcarbamate	-0.482345	-0.403417	-0.381287	-0.423025	-0.312926	0.553151	-0.423837	-0.341602	-0.329449	-0.314042	-0.436004	-0.256308	-0.298411	-0.484067	-0.507013	-0.662923	-0.485503	-0.128894	-0.286365	0.162382	-0.32734	-0.195797	-0.310981	-0.366994	-0.298373	0.199891	-0.314961	-0.429731	-0.28999	-0.537128	-0.327391	-0.449899	-0.457844	0.305745	-0.335595	-0.267786	-0.355224	-0.339139	-0.249223	-0.323685	-0.453479	0.040736	-0.480052	0.287526	-0.361707	-0.456485	-0.261614	0.483686	0.326599
Acetylacrifoline	-0.627774	-0.778574	-0.544975	-0.610829	-0.84021	0.573162	-0.645726	-0.852822	-0.867514	-0.862065	-0.463627	-0.724176	-0.888141	-0.492241	-0.250712	-0.275324	-0.676037	-0.682208	-0.892942	0.541844	-0.666527	-0.753477	-0.865208	-0.547703	-0.817624	0.390695	-0.898571	-0.603796	-0.780389	-0.350652	-0.73575	-0.582965	-0.597633	0.673759	-0.811274	-0.76282	-0.731362	-0.568953	-0.776814	-0.666365	-0.603378	0.747591	-0.43039	0.6346	-0.589195	-0.406427	-0.689595	0.440167	0.539451
Glutamic acid diethyl ester	0.49398	0.582031	0.71749	0.486325	0.803103	-0.550675	0.449536	0.697834	0.741998	0.703933	0.401453	0.626412	0.748802	0.593493	0.345184	0.343639	0.685727	0.620022	0.850645	-0.535586	0.559131	0.592154	0.867405	0.645114	0.622347	-0.451166	0.865088	0.329589	0.617593	0.627805	0.511516	0.498342	0.363072	-0.668617	0.821553	0.537136	0.85212	0.783644	0.514309	0.517152	0.728582	-0.538285	0.697099	-0.694501	0.237483	0.292031	0.818949	-0.641894	-0.448016
1-(4-hydroxyphenyl)-2-phenylethane-1,2-dione	-0.549373	-0.479492	-0.682856	-0.638522	-0.647221	0.351772	-0.493702	-0.540583	-0.558929	-0.549619	-0.636418	-0.55278	-0.542432	-0.683471	-0.450918	-0.669923	-0.60218	-0.611184	-0.57563	0.674422	-0.613446	-0.547774	-0.66152	-0.685062	-0.473133	0.553929	-0.496214	-0.252941	-0.561712	-0.748047	-0.493954	-0.635506	-0.318435	0.547746	-0.68594	-0.522597	-0.709848	-0.664792	-0.33502	-0.534814	-0.602655	0.340666	-0.710298	0.701196	-0.20347	-0.361167	-0.772573	0.816525	0.285016
Acanthomine A	-0.521256	-0.622203	-0.369831	-0.630298	-0.631263	0.333978	-0.598565	-0.656954	-0.65543	-0.693412	-0.56416	-0.569936	-0.664032	-0.423689	-0.127695	-0.279291	-0.486031	-0.580628	-0.633776	0.585435	-0.537374	-0.672886	-0.600514	-0.355718	-0.708237	0.774692	-0.477804	-0.443959	-0.652731	-0.339793	-0.730001	-0.51066	-0.449844	0.432446	-0.604657	-0.740521	-0.447804	-0.352242	-0.55401	-0.754107	-0.350624	0.563467	-0.388785	0.479669	-0.496071	-0.268112	-0.603683	0.346566	0.40815
ar-Pseudotsugonal	-0.335465	-0.423294	-0.33649	-0.410001	-0.357594	0.353208	-0.351892	-0.411438	-0.408131	-0.422108	-0.303856	-0.337937	-0.408277	-0.501015	-0.301596	-0.174503	-0.42354	-0.135195	-0.451032	0.235972	-0.17202	-0.298508	-0.292815	-0.16135	-0.507953	0.922408	-0.311642	-0.320654	-0.446726	-0.237159	-0.390087	-0.360814	-0.366308	0.452565	-0.262802	-0.38703	-0.231696	-0.364319	-0.353284	-0.487859	-0.372755	0.173046	-0.366978	0.218462	-0.370934	-0.222248	-0.389855	0.0122577	0.278872
Ser Thr His	0.573482	0.470882	0.863978	0.64157	0.805292	-0.546936	0.517575	0.565399	0.649521	0.607199	0.67061	0.7673	0.633306	0.68083	0.467227	0.513818	0.763973	0.821413	0.729747	-0.648361	0.496911	0.682292	0.800194	0.833661	0.477018	-0.46797	0.696337	0.189103	0.642765	0.75125	0.393038	0.570234	0.313421	-0.620634	0.828578	0.563359	0.782841	0.903637	0.485097	0.48576	0.74303	-0.56545	0.799478	-0.717866	0.113265	0.42116	0.855968	-0.831848	-0.429593
Benzoyl cyanide	-0.556306	-0.349236	-0.647254	-0.408229	-0.633838	0.825886	-0.531438	-0.403488	-0.454944	-0.429327	-0.465002	-0.620738	-0.455957	-0.420804	-0.440143	-0.327536	-0.538524	-0.583923	-0.558273	0.347631	-0.412811	-0.463417	-0.582889	-0.670796	-0.337592	0.160883	-0.520599	-0.221423	-0.371937	-0.493654	-0.2481	-0.419896	-0.36449	0.44817	-0.554081	-0.426087	-0.54693	-0.616313	-0.403259	-0.216018	-0.656778	0.402481	-0.403085	0.307261	-0.191478	-0.563025	-0.525683	0.470507	0.779548
N-acetylarginine	0.447575	0.570145	0.685246	0.479469	0.788488	-0.492661	0.400152	0.666588	0.730144	0.684832	0.426703	0.637406	0.731074	0.555547	0.282073	0.299938	0.670383	0.657179	0.818497	-0.562868	0.484424	0.627631	0.845068	0.612592	0.586945	-0.430249	0.830819	0.332882	0.636007	0.588657	0.48654	0.44073	0.370015	-0.670396	0.825915	0.538209	0.772372	0.762598	0.542722	0.527759	0.658135	-0.491966	0.703917	-0.75101	0.228779	0.227208	0.765312	-0.675392	-0.397604
Cytosporin E	-0.521616	-0.790881	-0.377942	-0.605668	-0.773043	0.375413	-0.5489	-0.844124	-0.840923	-0.850934	-0.485881	-0.591903	-0.861284	-0.418755	-0.0644418	-0.272748	-0.576659	-0.62867	-0.8297	0.580176	-0.680902	-0.760554	-0.816156	-0.378533	-0.820714	0.543698	-0.806487	-0.615051	-0.785258	-0.361961	-0.822525	-0.539115	-0.554654	0.616006	-0.777566	-0.788133	-0.636927	-0.408583	-0.705299	-0.763788	-0.408461	0.592174	-0.424341	0.694444	-0.616223	-0.213373	-0.628386	0.450114	0.354713
Niflumic acid	0.584339	0.577281	0.778386	0.597867	0.872538	-0.592845	0.551105	0.701997	0.744664	0.724566	0.552831	0.730366	0.758327	0.625362	0.382954	0.393584	0.715148	0.789919	0.87043	-0.559743	0.708069	0.730136	0.903994	0.759828	0.623314	-0.472257	0.825414	0.290263	0.683569	0.637907	0.546861	0.64578	0.375904	-0.624504	0.844375	0.675219	0.878288	0.814448	0.536802	0.526027	0.756619	-0.583095	0.629188	-0.641452	0.245363	0.370924	0.88724	-0.678666	-0.493339
Etoprine	-0.67518	-0.591948	-0.756734	-0.652063	-0.711955	0.398277	-0.679428	-0.686257	-0.718242	-0.70379	-0.468532	-0.761769	-0.708753	-0.686752	-0.563699	-0.480684	-0.701872	-0.647447	-0.705537	0.664904	-0.524462	-0.582074	-0.72258	-0.756947	-0.663442	0.317992	-0.689124	-0.395293	-0.652786	-0.424787	-0.543377	-0.624386	-0.452475	0.606407	-0.7441	-0.564001	-0.774808	-0.745272	-0.628993	-0.581198	-0.749646	0.880545	-0.590494	0.636246	-0.333523	-0.548807	-0.81799	0.602993	0.426659
1-Aminobenzotriazole	0.594635	0.440982	0.422045	0.548926	0.210909	-0.362864	0.613556	0.348092	0.35433	0.348911	0.442838	0.404474	0.291866	0.58804	0.659398	0.682635	0.504032	0.0843764	0.162298	-0.455426	0.0306522	0.129311	0.145945	0.378992	0.41121	-0.34224	0.131861	0.515892	0.318572	0.345942	0.372441	0.371726	0.542304	-0.349848	0.298649	0.225629	0.19832	0.335706	0.407761	0.527704	0.449823	-0.441105	0.555356	-0.365685	0.439105	0.626214	0.281764	-0.425368	-0.375511
2-n-Propylthiazolidine-4-carboxylic acid	0.628742	0.616338	0.372371	0.566728	0.289644	-0.455837	0.645226	0.533573	0.500885	0.506864	0.33286	0.406575	0.469124	0.634609	0.660239	0.556019	0.585329	-0.00338337	0.368069	-0.237429	0.180132	0.192975	0.23738	0.277718	0.620417	-0.461109	0.37179	0.689771	0.480298	0.182577	0.505734	0.510456	0.683081	-0.46825	0.279259	0.353461	0.275342	0.326685	0.564224	0.568099	0.513261	-0.476471	0.398338	-0.252129	0.673464	0.627385	0.28178	-0.124753	-0.340813
SL327	-0.677222	-0.720542	-0.5639	-0.557498	-0.764801	0.663496	-0.661496	-0.773908	-0.772775	-0.763791	-0.385399	-0.709475	-0.795292	-0.528151	-0.414464	-0.311763	-0.618503	-0.577602	-0.799827	0.493148	-0.653	-0.626335	-0.755214	-0.59674	-0.728672	0.220365	-0.810285	-0.617982	-0.696781	-0.254688	-0.603788	-0.61323	-0.650931	0.741176	-0.677739	-0.649638	-0.678875	-0.541253	-0.753441	-0.483141	-0.663198	0.63934	-0.289279	0.551095	-0.618749	-0.568495	-0.588644	0.356157	0.656437
Tetrahydrocytisine	0.384007	0.179912	0.363168	0.357035	0.242992	-0.298984	0.334701	0.221367	0.203488	0.182865	0.383596	0.174985	0.168477	0.327707	0.301457	0.71667	0.324478	0.148022	0.119084	-0.546618	0.189072	-0.0168016	0.232876	0.418936	0.14697	-0.2209	0.240138	0.0503917	0.100527	0.788939	0.153681	0.177432	-0.0059818	-0.35457	0.331299	-0.00644842	0.432846	0.310768	-0.0201525	0.153294	0.294263	-0.403058	0.576711	-0.426625	0.0472479	0.514076	0.352271	-0.52049	-0.293904
5-Hydroxybisphenol A	0.610158	0.790566	0.117235	0.517279	0.419174	-0.523828	0.667151	0.694297	0.646912	0.670844	0.326423	0.423007	0.644779	0.33999	0.286679	0.333293	0.45168	0.152919	0.493179	-0.283944	0.383689	0.417157	0.389021	0.127359	0.751762	-0.268163	0.498637	0.917195	0.577982	-0.00262351	0.735936	0.445219	0.842617	-0.480035	0.389815	0.584808	0.21566	0.053541	0.753928	0.660134	0.301138	-0.45326	0.128677	-0.334698	0.928348	0.498962	0.141471	-0.0795916	-0.519614
Fluorocarazolol	-0.61246	-0.739373	-0.617541	-0.625648	-0.858025	0.597518	-0.614065	-0.826633	-0.852905	-0.839014	-0.500418	-0.732131	-0.870501	-0.544908	-0.282958	-0.304002	-0.732251	-0.697719	-0.910623	0.521831	-0.63651	-0.747942	-0.878336	-0.587552	-0.785469	0.487404	-0.922642	-0.519526	-0.784027	-0.454469	-0.679882	-0.589156	-0.531474	0.689549	-0.823715	-0.73715	-0.770118	-0.665818	-0.728465	-0.640784	-0.648482	0.734695	-0.523967	0.631599	-0.506999	-0.403085	-0.744348	0.464461	0.501485
Dibenzoylmethane	0.600434	0.427691	0.736812	0.610737	0.766336	-0.558961	0.543922	0.533413	0.578402	0.550722	0.677942	0.679597	0.570981	0.526468	0.352523	0.607545	0.61527	0.8075	0.619319	-0.758961	0.609503	0.601802	0.751724	0.824744	0.405956	-0.29744	0.627532	0.156764	0.535083	0.821226	0.388364	0.523705	0.231132	-0.610949	0.779198	0.50559	0.775023	0.713952	0.377868	0.364477	0.613243	-0.584961	0.65586	-0.714327	0.138804	0.530547	0.764062	-0.831932	-0.545383
Metacytofilin	0.566345	0.555673	0.471755	0.590828	0.314521	-0.376813	0.543419	0.485747	0.48659	0.468718	0.399337	0.438422	0.443648	0.701297	0.654768	0.591936	0.649245	0.0696613	0.367826	-0.328977	0.0824492	0.209303	0.256819	0.341129	0.546105	-0.56106	0.395614	0.562788	0.516322	0.323872	0.400131	0.466196	0.572616	-0.559742	0.331514	0.292445	0.302652	0.469789	0.521591	0.537218	0.52091	-0.450208	0.572143	-0.395318	0.531986	0.568299	0.34786	-0.248421	-0.211013
5'-N-Methylcarboxamidoadenosine	0.651179	0.509382	0.918731	0.650734	0.825766	-0.598662	0.582756	0.620878	0.671354	0.64095	0.597236	0.782532	0.668853	0.788824	0.603338	0.537701	0.746766	0.75673	0.778967	-0.681323	0.617346	0.63381	0.809483	0.888226	0.546086	-0.532924	0.710751	0.228354	0.653648	0.702686	0.416414	0.686094	0.367327	-0.745464	0.784081	0.562175	0.862655	0.924917	0.494849	0.448655	0.856336	-0.553853	0.713673	-0.694813	0.185361	0.530747	0.919903	-0.74062	-0.533684
2-[3-(1,3-benzoxazol-2-yl)phenyl]-1,3-benzoxazole	0.452602	0.529886	0.559373	0.582995	0.688815	-0.455124	0.453656	0.510207	0.627138	0.595361	0.634479	0.793596	0.613656	0.448556	0.231813	0.120988	0.649903	0.811074	0.640882	-0.438202	0.252529	0.831329	0.622114	0.514886	0.491594	-0.384443	0.542967	0.417297	0.741047	0.197394	0.419819	0.423605	0.559708	-0.507388	0.67139	0.702408	0.313372	0.615167	0.752074	0.56853	0.441376	-0.411277	0.459353	-0.575584	0.363939	0.229807	0.477647	-0.516933	-0.363655
Oxoadipic acid	-0.554002	-0.565437	-0.72199	-0.567907	-0.79199	0.493503	-0.476722	-0.634608	-0.693582	-0.649277	-0.565177	-0.69547	-0.68484	-0.592913	-0.375619	-0.500149	-0.65084	-0.761734	-0.723338	0.715769	-0.591116	-0.665727	-0.82327	-0.7527	-0.509992	0.232739	-0.729626	-0.3699	-0.644195	-0.638366	-0.471347	-0.53996	-0.434506	0.713774	-0.837711	-0.555447	-0.763938	-0.733817	-0.55088	-0.47638	-0.653201	0.437229	-0.67058	0.861746	-0.267899	-0.370753	-0.73487	0.873022	0.449931
Indole-3-propionic acid	0.578533	0.760019	0.487039	0.680294	0.742911	-0.537944	0.603	0.706885	0.78647	0.770864	0.657524	0.800628	0.775712	0.492906	0.254977	0.212872	0.712456	0.744712	0.743756	-0.454854	0.384748	0.885354	0.694237	0.445978	0.711634	-0.44714	0.65765	0.707217	0.857166	0.169373	0.669587	0.529327	0.787205	-0.576672	0.731514	0.841201	0.35185	0.521906	0.910979	0.76825	0.45848	-0.474156	0.44833	-0.626639	0.6561	0.30195	0.463239	-0.488822	-0.438688
Diethyl sulfone	0.636624	0.327405	0.919062	0.603202	0.504114	-0.453446	0.569867	0.384277	0.432652	0.398562	0.467991	0.674285	0.399158	0.887285	0.914917	0.631952	0.732034	0.438004	0.472375	-0.443245	0.290402	0.321859	0.453444	0.837887	0.372366	-0.387225	0.425825	0.16008	0.468316	0.513159	0.17613	0.656042	0.337558	-0.549337	0.484958	0.289596	0.653105	0.904005	0.382746	0.310127	0.882246	-0.56398	0.677521	-0.412343	0.0919604	0.665442	0.7495	-0.560207	-0.326729
2-Sec-butyl-3-methoxypyrazine	0.62749	0.574557	0.636195	0.485799	0.638293	-0.557069	0.604121	0.703849	0.648779	0.652025	0.246334	0.467173	0.667138	0.654515	0.549736	0.527941	0.576627	0.294939	0.721557	-0.478993	0.684662	0.300085	0.689027	0.604205	0.678059	-0.46523	0.74486	0.367335	0.467094	0.578289	0.549041	0.621823	0.349507	-0.63722	0.592627	0.406673	0.893199	0.611257	0.374405	0.428267	0.777376	-0.652854	0.498215	-0.443847	0.362858	0.569381	0.784982	-0.365334	-0.530102
[truncated: 242 more columns]
