# Supplementary material for: Metabolomic Analysis of Cauda Epididymal Fluid in Yaks and Cattle
Source: Animals (Basel). 2025 Sep 30;15(19):2861. doi: 10.3390/ani15192861 (PMC12524237; doi:10.3390/ani15192861)
Supplement: Supplementary file 1 [file animals-15-02861-s001.zip › Table S13 List of significant differential metabolites detected in the negative ion mode.xlsx]

## Sheet: Sheet1
corr	(S)-a-Amino-2,5-dihydro-5-oxo-4-isoxazolepropanoic acid N2-glucoside	Buspirone N-oxide	Noraugustamine	8-Hydroxypurine	6-Lactoyltetrahydropterin	2-(Methylthio)-3H-phenoxazin-3-one	2-[(3,4,5-trimethoxyphenyl)formamido]acetic acid	FMN	LysoPE(0:0/22:4(7Z,10Z,13Z,16Z))	N6-Carboxymethyllysine	2-Aminomuconic acid semialdehyde	5-Aminosalicylic acid	Romucosine C	3-O-methyl-alpha-L-rhamnose	LPC 18:3	DHEA-7-CMO	Mescaline	D-Glucose 6-sulfate	Tranilast	2-Hydroxybenzoic acid sulfate	Talaroconvolutin B	Platensimycin A4 Methyl Ester	2-Chloroaniline	IBMX	3-Hydroxy-2-methylpyridine	Dihydrosyringin	Stellattasterenol	Oxaloglutarate	Indole-3-acetic-acid-O-glucuronide	Formylfusarochromanone	24-Epicastasterone	H-PHE-ASP-OH	17-Hydroxypregnenolone sulfate	Propyl thiosulfate	imidazoleacetic acid ribotide	Brassicanal B	Oxystemokerrine N-oxide	3-Mercaptoheptyl acetate	cannabigerolate	Ancistrobenomine A	4-(N,N-Dimethylsulfamoyl)-7-hydrazino-benzofurazan	Oxaceprol	Ilexgenin A	6,8-Dihydroxy-4-methyl-7H-benz[de]anthracen-7-one	Eupteleasaponin VIII	(R)-2-Aminoheptanoic acid	Diethadione	N-acetyltaurine	3-(4-chlorophenyl)-8-[(dimethylamino)methyl]-7-hydroxy-2-methyl-4H-chromen-4-one
(S)-a-Amino-2,5-dihydro-5-oxo-4-isoxazolepropanoic acid N2-glucoside	1	0.817335	0.756377	0.800318	0.6177	0.894704	0.713023	0.707346	0.869395	0.827663	0.92253	0.907661	0.817129	0.837569	0.904294	0.709911	0.657331	0.826781	0.866314	0.838817	0.886755	0.627975	-0.695247	0.853633	0.581765	0.505368	0.835568	-0.615886	0.786581	0.611276	-0.401674	-0.710251	-0.782942	0.659263	0.799206	0.731466	0.676537	0.54583	0.841821	0.500318	-0.720158	0.801355	0.836578	0.49906	-0.767615	-0.81695	0.794388	-0.852879	0.714016
Buspirone N-oxide	0.817335	1	0.914635	0.620077	0.707692	0.866502	0.759571	0.848108	0.615146	0.826568	0.647257	0.675661	0.740601	0.882443	0.756664	0.928586	0.65475	0.655393	0.655985	0.907821	0.624183	0.940563	-0.588775	0.690565	0.677324	0.80761	0.606805	-0.699285	0.912564	0.662	-0.33881	-0.503937	-0.710881	0.677551	0.919406	0.91033	0.802312	0.792583	0.843482	0.676755	-0.817974	0.688504	0.70612	0.66449	-0.715678	-0.879564	0.940773	-0.865233	0.526651
Noraugustamine	0.756377	0.914635	1	0.780989	0.755473	0.806736	0.92886	0.772239	0.608355	0.648476	0.58974	0.61712	0.543946	0.769157	0.617745	0.874345	0.574588	0.638673	0.498161	0.784244	0.498408	0.889954	-0.555015	0.55873	0.666582	0.833959	0.596971	-0.738572	0.763031	0.620432	-0.476243	-0.450336	-0.598047	0.704724	0.811124	0.900508	0.753639	0.744767	0.833927	0.582684	-0.739973	0.682138	0.70171	0.645738	-0.612024	-0.759695	0.911311	-0.724955	0.623324
8-Hydroxypurine	0.800318	0.620077	0.780989	1	0.512589	0.660781	0.91071	0.435196	0.76632	0.485062	0.739966	0.733416	0.445665	0.616524	0.629962	0.540799	0.350197	0.613876	0.506201	0.636745	0.550943	0.495165	-0.674002	0.585727	0.434217	0.459551	0.744962	-0.659984	0.457386	0.424234	-0.411469	-0.640021	-0.556147	0.555869	0.530503	0.581545	0.510566	0.33919	0.781539	0.255948	-0.634254	0.583433	0.68794	0.362993	-0.498605	-0.603555	0.626942	-0.650725	0.835972
6-Lactoyltetrahydropterin	0.6177	0.707692	0.755473	0.512589	1	0.840455	0.56275	0.899827	0.596544	0.55508	0.415582	0.4447	0.574631	0.524055	0.490719	0.636397	0.851699	0.657281	0.578664	0.577664	0.457302	0.730157	-0.430027	0.484468	0.833122	0.871913	0.51041	-0.662382	0.756166	0.807839	-0.345736	-0.431941	-0.506621	0.933746	0.590145	0.714297	0.810414	0.901979	0.549699	0.841489	-0.690607	0.834286	0.686164	0.910432	-0.589831	-0.700523	0.682205	-0.579149	0.463848
2-(Methylthio)-3H-phenoxazin-3-one	0.894704	0.866502	0.806736	0.660781	0.840455	1	0.650292	0.863922	0.806004	0.734507	0.688663	0.685516	0.74353	0.741017	0.726469	0.817284	0.747566	0.820627	0.785767	0.785423	0.795423	0.737982	-0.582188	0.714203	0.686592	0.76075	0.789546	-0.609878	0.856779	0.677808	-0.345783	-0.546133	-0.662804	0.852046	0.831324	0.860359	0.79048	0.777013	0.806155	0.688498	-0.779216	0.92927	0.897209	0.738826	-0.786367	-0.868014	0.825209	-0.829175	0.632782
2-[(3,4,5-trimethoxyphenyl)formamido]acetic acid	0.713023	0.759571	0.92886	0.91071	0.56275	0.650292	1	0.53048	0.58729	0.510344	0.615907	0.628374	0.400554	0.678319	0.568336	0.718865	0.353425	0.522971	0.377738	0.679091	0.41483	0.713686	-0.60764	0.484729	0.505052	0.632855	0.582655	-0.703952	0.549885	0.461131	-0.475596	-0.456667	-0.496123	0.534522	0.658036	0.734767	0.60477	0.488916	0.79721	0.342352	-0.662351	0.521065	0.60262	0.427634	-0.490106	-0.62408	0.787737	-0.638211	0.709158
FMN	0.707346	0.848108	0.772239	0.435196	0.899827	0.863922	0.53048	1	0.531013	0.748055	0.515151	0.534071	0.746079	0.702932	0.667592	0.784277	0.891505	0.755904	0.713494	0.699775	0.602854	0.843179	-0.433572	0.615854	0.865646	0.815321	0.468394	-0.651626	0.927197	0.843092	-0.382056	-0.496909	-0.697314	0.854969	0.808304	0.799312	0.820935	0.953522	0.595387	0.891849	-0.729368	0.801008	0.653157	0.823574	-0.636719	-0.769711	0.779559	-0.678814	0.296046
LysoPE(0:0/22:4(7Z,10Z,13Z,16Z))	0.869395	0.615146	0.608355	0.76632	0.596544	0.806004	0.58729	0.531013	1	0.641355	0.788817	0.775305	0.680393	0.683032	0.688832	0.450811	0.545341	0.748265	0.794965	0.743906	0.781935	0.402931	-0.599361	0.830712	0.45007	0.454152	0.959219	-0.45688	0.573289	0.516577	-0.33072	-0.628423	-0.585138	0.696641	0.523599	0.579831	0.556648	0.403921	0.839084	0.398874	-0.589007	0.810113	0.89466	0.50618	-0.619134	-0.714679	0.59226	-0.75201	0.874393
N6-Carboxymethyllysine	0.827663	0.826568	0.648476	0.485062	0.55508	0.734507	0.510344	0.748055	0.641355	1	0.842338	0.862555	0.96694	0.940655	0.926898	0.609684	0.769118	0.591306	0.874148	0.915612	0.667281	0.749199	-0.55947	0.88725	0.730245	0.516875	0.524101	-0.565648	0.904295	0.788162	-0.382294	-0.55613	-0.74277	0.568432	0.726197	0.589009	0.796528	0.652047	0.70344	0.705752	-0.679545	0.569274	0.531664	0.592636	-0.715771	-0.770066	0.82171	-0.783468	0.486555
2-Aminomuconic acid semialdehyde	0.92253	0.647257	0.58974	0.739966	0.415582	0.688663	0.615907	0.515151	0.788817	0.842338	1	0.989383	0.820571	0.810173	0.933325	0.466505	0.591884	0.66135	0.844299	0.778544	0.783441	0.475521	-0.639006	0.857813	0.519037	0.270002	0.69451	-0.537087	0.658426	0.583597	-0.456631	-0.663408	-0.711574	0.461282	0.600321	0.474854	0.594432	0.34536	0.710423	0.381564	-0.542314	0.584722	0.623512	0.345805	-0.679523	-0.633893	0.69576	-0.709848	0.68633
5-Aminosalicylic acid	0.907661	0.675661	0.61712	0.733416	0.4447	0.685516	0.628374	0.534071	0.775305	0.862555	0.989383	1	0.82195	0.819219	0.931582	0.481272	0.622336	0.62123	0.815336	0.812827	0.728326	0.533881	-0.629519	0.841873	0.542091	0.335147	0.666587	-0.596524	0.677637	0.605383	-0.428494	-0.677586	-0.733551	0.473057	0.584623	0.483923	0.62643	0.384781	0.706045	0.415257	-0.55513	0.561089	0.604302	0.405701	-0.702304	-0.648977	0.723054	-0.717782	0.700238
Romucosine C	0.817129	0.740601	0.543946	0.445665	0.574631	0.74353	0.400554	0.746079	0.680393	0.96694	0.820571	0.82195	1	0.889334	0.90258	0.510039	0.806488	0.631551	0.947868	0.853142	0.702038	0.641741	-0.546872	0.92369	0.752872	0.455845	0.547365	-0.471995	0.890468	0.816359	-0.325086	-0.589224	-0.731839	0.625788	0.658532	0.506515	0.777855	0.645792	0.650421	0.744902	-0.686288	0.623585	0.540118	0.613343	-0.714192	-0.771631	0.715324	-0.752768	0.471676
3-O-methyl-alpha-L-rhamnose	0.837569	0.882443	0.769157	0.616524	0.524055	0.741017	0.678319	0.702932	0.683032	0.940655	0.810173	0.819219	0.889334	1	0.851081	0.691054	0.63146	0.616669	0.813041	0.955896	0.63736	0.790562	-0.544037	0.899359	0.685436	0.568181	0.604426	-0.516569	0.880143	0.713176	-0.451956	-0.504264	-0.706559	0.578529	0.776634	0.695237	0.772519	0.632479	0.856956	0.629086	-0.705562	0.577779	0.589474	0.547753	-0.68903	-0.797019	0.880369	-0.794669	0.601053
LPC 18:3	0.904294	0.756664	0.617745	0.629962	0.490719	0.726469	0.568336	0.667592	0.688832	0.926898	0.933325	0.931582	0.90258	0.851081	1	0.574922	0.688473	0.646093	0.861883	0.831037	0.779947	0.618081	-0.737927	0.846762	0.616663	0.364496	0.605305	-0.662588	0.788592	0.68954	-0.345123	-0.713994	-0.781545	0.491258	0.725087	0.531502	0.682613	0.492702	0.670873	0.545926	-0.700731	0.569646	0.578852	0.425734	-0.6589	-0.736438	0.727237	-0.825896	0.515769
DHEA-7-CMO	0.709911	0.928586	0.874345	0.540799	0.636397	0.817284	0.718865	0.784277	0.450811	0.609684	0.466505	0.481272	0.510039	0.691054	0.574922	1	0.499613	0.646552	0.463585	0.709569	0.589906	0.866972	-0.459991	0.453144	0.511912	0.769512	0.52022	-0.604025	0.793392	0.444752	-0.283649	-0.38139	-0.61976	0.582062	0.944791	0.960126	0.635835	0.730423	0.729973	0.519907	-0.704779	0.666417	0.684976	0.530412	-0.651902	-0.771115	0.860468	-0.738712	0.359971
Mescaline	0.657331	0.65475	0.574588	0.350197	0.851699	0.747566	0.353425	0.891505	0.545341	0.769118	0.591884	0.622336	0.806488	0.63146	0.688473	0.499613	1	0.661544	0.776889	0.617593	0.547901	0.661872	-0.391066	0.665991	0.864224	0.6438	0.38342	-0.553437	0.840954	0.882815	-0.311462	-0.557051	-0.699796	0.782535	0.559427	0.544544	0.767348	0.839937	0.414666	0.869517	-0.591128	0.739642	0.522054	0.816191	-0.691471	-0.681899	0.639206	-0.535879	0.308157
D-Glucose 6-sulfate	0.826781	0.655393	0.638673	0.613876	0.657281	0.820627	0.522971	0.755904	0.748265	0.591306	0.66135	0.62123	0.631551	0.616669	0.646093	0.646552	0.661544	1	0.78823	0.564788	0.877976	0.473684	-0.378125	0.710871	0.549827	0.459456	0.757126	-0.397885	0.688279	0.541375	-0.478133	-0.617579	-0.752496	0.728205	0.751151	0.738526	0.465636	0.595108	0.674626	0.493262	-0.482812	0.896156	0.84647	0.454148	-0.570244	-0.630595	0.591376	-0.590377	0.438002
Tranilast	0.866314	0.655985	0.498161	0.506201	0.578664	0.785767	0.377738	0.713494	0.794965	0.874148	0.844299	0.815336	0.947868	0.813041	0.861883	0.463585	0.776889	0.78823	1	0.761713	0.839402	0.488297	-0.506356	0.943799	0.682325	0.368338	0.690763	-0.370551	0.811888	0.745181	-0.393392	-0.615279	-0.725598	0.674439	0.641493	0.512209	0.672776	0.571909	0.670548	0.652454	-0.596997	0.755577	0.677658	0.542934	-0.689892	-0.721373	0.633544	-0.705071	0.521652
2-Hydroxybenzoic acid sulfate	0.838817	0.907821	0.784244	0.636745	0.577664	0.785423	0.679091	0.699775	0.743906	0.915612	0.778544	0.812827	0.853142	0.955896	0.831037	0.709569	0.617593	0.564788	0.761713	1	0.608589	0.821223	-0.602455	0.852376	0.646852	0.667843	0.678527	-0.633123	0.857922	0.687562	-0.339389	-0.539453	-0.684513	0.625412	0.744112	0.711763	0.802702	0.643878	0.88778	0.634847	-0.767099	0.59002	0.660986	0.63189	-0.694183	-0.840826	0.87607	-0.881181	0.693969
Talaroconvolutin B	0.886755	0.624183	0.498408	0.550943	0.457302	0.795423	0.41483	0.602854	0.781935	0.667281	0.783441	0.728326	0.702038	0.63736	0.779947	0.589906	0.547901	0.877976	0.839402	0.608589	1	0.355858	-0.562667	0.762173	0.35231	0.250336	0.816706	-0.3515	0.631793	0.406363	-0.31302	-0.618459	-0.697879	0.507845	0.759827	0.63834	0.404991	0.371797	0.669943	0.324083	-0.502278	0.80694	0.835455	0.258828	-0.616214	-0.665042	0.560317	-0.724957	0.461179
Platensimycin A4 Methyl Ester	0.627975	0.940563	0.889954	0.495165	0.730157	0.737982	0.713686	0.843179	0.402931	0.749199	0.475521	0.533881	0.641741	0.790562	0.618081	0.866972	0.661872	0.473684	0.488297	0.821223	0.355858	1	-0.442043	0.519449	0.759743	0.888088	0.354225	-0.726421	0.881095	0.714941	-0.341744	-0.363944	-0.59885	0.665605	0.795228	0.822572	0.844358	0.869965	0.688431	0.764007	-0.760061	0.532978	0.495175	0.755874	-0.620576	-0.762229	0.909195	-0.708432	0.392933
2-Chloroaniline	-0.695247	-0.588775	-0.555015	-0.674002	-0.430027	-0.582188	-0.60764	-0.433572	-0.599361	-0.55947	-0.639006	-0.629519	-0.546872	-0.544037	-0.737927	-0.459991	-0.391066	-0.378125	-0.506356	-0.602455	-0.562667	-0.442043	1	-0.542629	-0.327791	-0.309473	-0.593077	0.713859	-0.463814	-0.414446	-0.0565895	0.709721	0.519372	-0.333249	-0.550039	-0.42523	-0.476688	-0.265084	-0.558694	-0.292636	0.824258	-0.440894	-0.526827	-0.26002	0.436138	0.7295	-0.468512	0.837696	-0.538904
IBMX	0.853633	0.690565	0.55873	0.585727	0.484468	0.714203	0.484729	0.615854	0.830712	0.88725	0.857813	0.841873	0.92369	0.899359	0.846762	0.453144	0.665991	0.710871	0.943799	0.852376	0.762173	0.519449	-0.542629	1	0.603239	0.36437	0.729574	-0.361513	0.769466	0.677962	-0.366345	-0.632863	-0.733958	0.588758	0.615037	0.521865	0.628095	0.490052	0.78071	0.556572	-0.60792	0.663367	0.655833	0.475642	-0.664188	-0.752049	0.66239	-0.738997	0.640198
3-Hydroxy-2-methylpyridine	0.581765	0.677324	0.666582	0.434217	0.833122	0.686592	0.505052	0.865646	0.45007	0.730245	0.519037	0.542091	0.752872	0.685436	0.616663	0.511912	0.864224	0.549827	0.682325	0.646852	0.35231	0.759743	-0.327791	0.603239	1	0.72764	0.284238	-0.598658	0.843046	0.977404	-0.539547	-0.356002	-0.510213	0.84429	0.537662	0.519899	0.909306	0.895343	0.494596	0.952832	-0.641169	0.598386	0.400636	0.866397	-0.512665	-0.583462	0.709452	-0.492446	0.347214
Dihydrosyringin	0.505368	0.80761	0.833959	0.459551	0.871913	0.76075	0.632855	0.815321	0.454152	0.516875	0.270002	0.335147	0.455845	0.568181	0.364496	0.769512	0.6438	0.459456	0.368338	0.667843	0.250336	0.888088	-0.309473	0.36437	0.72764	1	0.413617	-0.660797	0.748497	0.663759	-0.278232	-0.25959	-0.421108	0.822805	0.620222	0.798876	0.808859	0.901126	0.629428	0.772254	-0.690377	0.64393	0.59006	0.896208	-0.559495	-0.694509	0.777309	-0.591333	0.465825
Stellattasterenol	0.835568	0.606805	0.596971	0.744962	0.51041	0.789546	0.582655	0.468394	0.959219	0.524101	0.69451	0.666587	0.547365	0.604426	0.605305	0.52022	0.38342	0.757126	0.690763	0.678527	0.816706	0.354225	-0.593077	0.729574	0.284238	0.413617	1	-0.413384	0.489381	0.341497	-0.276067	-0.573702	-0.528316	0.614099	0.58477	0.642295	0.429916	0.318005	0.854539	0.255268	-0.557186	0.797915	0.946189	0.369224	-0.532714	-0.683614	0.546585	-0.765925	0.817044
Oxaloglutarate	-0.615886	-0.699285	-0.738572	-0.659984	-0.662382	-0.609878	-0.703952	-0.651626	-0.45688	-0.565648	-0.537087	-0.596524	-0.471995	-0.516569	-0.662588	-0.604025	-0.553437	-0.397885	-0.370551	-0.633123	-0.3515	-0.726421	0.713859	-0.361513	-0.598658	-0.660797	-0.413384	1	-0.577044	-0.6196	0.237801	0.606172	0.547116	-0.56136	-0.55975	-0.541327	-0.673167	-0.585217	-0.516389	-0.552026	0.735904	-0.418309	-0.476981	-0.579306	0.358537	0.585147	-0.628674	0.713574	-0.457424
Indole-3-acetic-acid-O-glucuronide	0.786581	0.912564	0.763031	0.457386	0.756166	0.856779	0.549885	0.927197	0.573289	0.904295	0.658426	0.677637	0.890468	0.880143	0.788592	0.793392	0.840954	0.688279	0.811888	0.857922	0.631793	0.881095	-0.463814	0.769466	0.843046	0.748497	0.489381	-0.577044	1	0.830873	-0.362976	-0.497145	-0.742308	0.758669	0.838454	0.773425	0.869818	0.886172	0.698967	0.859154	-0.769933	0.716319	0.60409	0.770677	-0.764634	-0.844226	0.870928	-0.760074	0.394905
Formylfusarochromanone	0.611276	0.662	0.620432	0.424234	0.807839	0.677808	0.461131	0.843092	0.516577	0.788162	0.583597	0.605383	0.816359	0.713176	0.68954	0.444752	0.882815	0.541375	0.745181	0.687562	0.406363	0.714941	-0.414446	0.677962	0.977404	0.663759	0.341497	-0.6196	0.830873	1	-0.516759	-0.406361	-0.51937	0.815146	0.514993	0.465874	0.903668	0.838789	0.509361	0.9413	-0.649651	0.592029	0.42152	0.836014	-0.484497	-0.597064	0.682836	-0.554043	0.380043
24-Epicastasterone	-0.401674	-0.33881	-0.476243	-0.411469	-0.345736	-0.345783	-0.475596	-0.382056	-0.33072	-0.382294	-0.456631	-0.428494	-0.325086	-0.451956	-0.345123	-0.283649	-0.311462	-0.478133	-0.393392	-0.339389	-0.31302	-0.341744	-0.0565895	-0.366345	-0.539547	-0.278232	-0.276067	0.237801	-0.362976	-0.516759	1	-0.104062	0.101534	-0.453301	-0.348407	-0.353468	-0.472976	-0.362872	-0.45927	-0.351819	0.0060131	-0.349307	-0.327905	-0.288019	0.065049	0.00138235	-0.538999	0.105263	-0.306869
H-PHE-ASP-OH	-0.710251	-0.503937	-0.450336	-0.640021	-0.431941	-0.546133	-0.456667	-0.496909	-0.628423	-0.55613	-0.663408	-0.677586	-0.589224	-0.504264	-0.713994	-0.38139	-0.557051	-0.617579	-0.615279	-0.539453	-0.618459	-0.363944	0.709721	-0.632863	-0.356002	-0.25959	-0.573702	0.606172	-0.497145	-0.406361	-0.104062	1	0.882186	-0.41034	-0.461881	-0.378064	-0.296935	-0.323695	-0.441283	-0.319246	0.642133	-0.516631	-0.52605	-0.300097	0.540363	0.682905	-0.324385	0.656636	-0.446802
17-Hydroxypregnenolone sulfate	-0.782942	-0.710881	-0.598047	-0.556147	-0.506621	-0.662804	-0.496123	-0.697314	-0.585138	-0.74277	-0.711574	-0.733551	-0.731839	-0.706559	-0.781545	-0.61976	-0.699796	-0.752496	-0.725598	-0.684513	-0.697879	-0.59885	0.519372	-0.733958	-0.510213	-0.421108	-0.528316	0.547116	-0.742308	-0.51937	0.101534	0.882186	1	-0.491635	-0.692731	-0.608673	-0.434844	-0.551385	-0.54687	-0.482699	0.610329	-0.612016	-0.565952	-0.418253	0.705776	0.753291	-0.575014	0.662843	-0.356344
Propyl thiosulfate	0.659263	0.677551	0.704724	0.555869	0.933746	0.852046	0.534522	0.854969	0.696641	0.568432	0.461282	0.473057	0.625788	0.578529	0.491258	0.582062	0.782535	0.728205	0.674439	0.625412	0.507845	0.665605	-0.333249	0.588758	0.84429	0.822805	0.614099	-0.56136	0.758669	0.815146	-0.453301	-0.41034	-0.491635	1	0.557875	0.671114	0.814148	0.867521	0.648006	0.84342	-0.654414	0.846544	0.735356	0.903694	-0.545458	-0.660063	0.655482	-0.577452	0.557269
imidazoleacetic acid ribotide	0.799206	0.919406	0.811124	0.530503	0.590145	0.831324	0.658036	0.808304	0.523599	0.726197	0.600321	0.584623	0.658532	0.776634	0.725087	0.944791	0.559427	0.751151	0.641493	0.744112	0.759827	0.795228	-0.550039	0.615037	0.537662	0.620222	0.58477	-0.55975	0.838454	0.514993	-0.348407	-0.461881	-0.692731	0.557875	1	0.913035	0.624953	0.682616	0.750247	0.534472	-0.710713	0.705998	0.712417	0.442031	-0.630326	-0.788813	0.838479	-0.798801	0.323193
Brassicanal B	0.731466	0.91033	0.900508	0.581545	0.714297	0.860359	0.734767	0.799312	0.579831	0.589009	0.474854	0.483923	0.506515	0.695237	0.531502	0.960126	0.544544	0.738526	0.512209	0.711763	0.63834	0.822572	-0.42523	0.521865	0.519899	0.798876	0.642295	-0.541327	0.773425	0.465874	-0.353468	-0.378064	-0.608673	0.671114	0.913035	1	0.62209	0.742699	0.798523	0.522035	-0.655138	0.789406	0.803697	0.57568	-0.657077	-0.781041	0.856601	-0.716905	0.462869
Oxystemokerrine N-oxide	0.676537	0.802312	0.753639	0.510566	0.810414	0.79048	0.60477	0.820935	0.556648	0.796528	0.594432	0.62643	0.777855	0.772519	0.682613	0.635835	0.767348	0.465636	0.672776	0.802702	0.404991	0.844358	-0.476688	0.628095	0.909306	0.808859	0.429916	-0.673167	0.869818	0.903668	-0.472976	-0.296935	-0.434844	0.814148	0.624953	0.62209	1	0.85199	0.66421	0.889441	-0.759345	0.609932	0.51784	0.877389	-0.619544	-0.705201	0.850321	-0.687415	0.537969
3-Mercaptoheptyl acetate	0.54583	0.792583	0.744767	0.33919	0.901979	0.777013	0.488916	0.953522	0.403921	0.652047	0.34536	0.384781	0.645792	0.632479	0.492702	0.730423	0.839937	0.595108	0.571909	0.643878	0.371797	0.869965	-0.265084	0.490052	0.895343	0.901126	0.318005	-0.585217	0.886172	0.838789	-0.362872	-0.323695	-0.551385	0.867521	0.682616	0.742699	0.85199	1	0.52501	0.937377	-0.677046	0.697115	0.520694	0.913224	-0.590118	-0.692123	0.754419	-0.54807	0.263983
cannabigerolate	0.841821	0.843482	0.833927	0.781539	0.549699	0.806155	0.79721	0.595387	0.839084	0.70344	0.710423	0.706045	0.650421	0.856956	0.670873	0.729973	0.414666	0.674626	0.670548	0.88778	0.669943	0.688431	-0.558694	0.78071	0.494596	0.629428	0.854539	-0.516389	0.698967	0.509361	-0.45927	-0.441283	-0.54687	0.648006	0.750247	0.798523	0.66421	0.52501	1	0.4387	-0.681623	0.692711	0.827468	0.500009	-0.582191	-0.764582	0.827091	-0.824393	0.811403
Ancistrobenomine A	0.500318	0.676755	0.582684	0.255948	0.841489	0.688498	0.342352	0.891849	0.398874	0.705752	0.381564	0.415257	0.744902	0.629086	0.545926	0.519907	0.869517	0.493262	0.652454	0.634847	0.324083	0.764007	-0.292636	0.556572	0.952832	0.772254	0.255268	-0.552026	0.859154	0.9413	-0.351819	-0.319246	-0.482699	0.84342	0.534472	0.522035	0.889441	0.937377	0.4387	1	-0.66697	0.595142	0.39629	0.914	-0.502484	-0.626681	0.647858	-0.525551	0.243537
4-(N,N-Dimethylsulfamoyl)-7-hydrazino-benzofurazan	-0.720158	-0.817974	-0.739973	-0.634254	-0.690607	-0.779216	-0.662351	-0.729368	-0.589007	-0.679545	-0.542314	-0.55513	-0.686288	-0.705562	-0.700731	-0.704779	-0.591128	-0.482812	-0.596997	-0.767099	-0.502278	-0.760061	0.824258	-0.60792	-0.641169	-0.690377	-0.557186	0.735904	-0.769933	-0.649651	0.0060131	0.642133	0.610329	-0.654414	-0.710713	-0.655138	-0.759345	-0.677046	-0.681623	-0.66697	1	-0.593592	-0.583951	-0.643015	0.61632	0.909561	-0.677876	0.889795	-0.531214
Oxaceprol	0.801355	0.688504	0.682138	0.583433	0.834286	0.92927	0.521065	0.801008	0.810113	0.569274	0.584722	0.561089	0.623585	0.577779	0.569646	0.666417	0.739642	0.896156	0.755577	0.59002	0.80694	0.532978	-0.440894	0.663367	0.598386	0.64393	0.797915	-0.418309	0.716319	0.592029	-0.349307	-0.516631	-0.612016	0.846544	0.705998	0.789406	0.609932	0.697115	0.692711	0.595142	-0.593592	1	0.919481	0.660975	-0.702643	-0.748744	0.649736	-0.646499	0.562283
Ilexgenin A	0.836578	0.70612	0.70171	0.68794	0.686164	0.897209	0.60262	0.653157	0.89466	0.531664	0.623512	0.604302	0.540118	0.589474	0.578852	0.684976	0.522054	0.84647	0.677658	0.660986	0.835455	0.495175	-0.526827	0.655833	0.400636	0.59006	0.946189	-0.476981	0.60409	0.42152	-0.327905	-0.52605	-0.565952	0.735356	0.712417	0.803697	0.51784	0.520694	0.827468	0.39629	-0.583951	0.919481	1	0.512497	-0.603338	-0.727263	0.646564	-0.755361	0.705112
6,8-Dihydroxy-4-methyl-7H-benz[de]anthracen-7-one	0.49906	0.66449	0.645738	0.362993	0.910432	0.738826	0.427634	0.823574	0.50618	0.592636	0.345805	0.405701	0.613343	0.547753	0.425734	0.530412	0.816191	0.454148	0.542934	0.63189	0.258828	0.755874	-0.26002	0.475642	0.866397	0.896208	0.369224	-0.579306	0.770677	0.836014	-0.288019	-0.300097	-0.418253	0.903694	0.442031	0.57568	0.877389	0.913224	0.500009	0.914	-0.643015	0.660975	0.512497	1	-0.590599	-0.644263	0.665203	-0.511641	0.458225
Eupteleasaponin VIII	-0.767615	-0.715678	-0.612024	-0.498605	-0.589831	-0.786367	-0.490106	-0.636719	-0.619134	-0.715771	-0.679523	-0.702304	-0.714192	-0.68903	-0.6589	-0.651902	-0.691471	-0.570244	-0.689892	-0.694183	-0.616214	-0.620576	0.436138	-0.664188	-0.512665	-0.559495	-0.532714	0.358537	-0.764634	-0.484497	0.065049	0.540363	0.705776	-0.545458	-0.630326	-0.657077	-0.619544	-0.590118	-0.582191	-0.502484	0.61632	-0.702643	-0.603338	-0.590599	1	0.822983	-0.727523	0.622897	-0.550006
(R)-2-Aminoheptanoic acid	-0.81695	-0.879564	-0.759695	-0.603555	-0.700523	-0.868014	-0.62408	-0.769711	-0.714679	-0.770066	-0.633893	-0.648977	-0.771631	-0.797019	-0.736438	-0.771115	-0.681899	-0.630595	-0.721373	-0.840826	-0.665042	-0.762229	0.7295	-0.752049	-0.583462	-0.694509	-0.683614	0.585147	-0.844226	-0.597064	0.00138235	0.682905	0.753291	-0.660063	-0.788813	-0.781041	-0.705201	-0.692123	-0.764582	-0.626681	0.909561	-0.748744	-0.727263	-0.644263	0.822983	1	-0.754318	0.897948	-0.58823
Diethadione	0.794388	0.940773	0.911311	0.626942	0.682205	0.825209	0.787737	0.779559	0.59226	0.82171	0.69576	0.723054	0.715324	0.880369	0.727237	0.860468	0.639206	0.591376	0.633544	0.87607	0.560317	0.909195	-0.468512	0.66239	0.709452	0.777309	0.546585	-0.628674	0.870928	0.682836	-0.538999	-0.324385	-0.575014	0.655482	0.838479	0.856601	0.850321	0.754419	0.827091	0.647858	-0.677876	0.649736	0.646564	0.665203	-0.727523	-0.754318	1	-0.736868	0.582155
N-acetyltaurine	-0.852879	-0.865233	-0.724955	-0.650725	-0.579149	-0.829175	-0.638211	-0.678814	-0.75201	-0.783468	-0.709848	-0.717782	-0.752768	-0.794669	-0.825896	-0.738712	-0.535879	-0.590377	-0.705071	-0.881181	-0.724957	-0.708432	0.837696	-0.738997	-0.492446	-0.591333	-0.765925	0.713574	-0.760074	-0.554043	0.105263	0.656636	0.662843	-0.577452	-0.798801	-0.716905	-0.687415	-0.54807	-0.824393	-0.525551	0.889795	-0.646499	-0.755361	-0.511641	0.622897	0.897948	-0.736868	1	-0.625896
3-(4-chlorophenyl)-8-[(dimethylamino)methyl]-7-hydroxy-2-methyl-4H-chromen-4-one	0.714016	0.526651	0.623324	0.835972	0.463848	0.632782	0.709158	0.296046	0.874393	0.486555	0.68633	0.700238	0.471676	0.601053	0.515769	0.359971	0.308157	0.438002	0.521652	0.693969	0.461179	0.392933	-0.538904	0.640198	0.347214	0.465825	0.817044	-0.457424	0.394905	0.380043	-0.306869	-0.446802	-0.356344	0.557269	0.323193	0.462869	0.537969	0.263983	0.811403	0.243537	-0.531214	0.562283	0.705112	0.458225	-0.550006	-0.58823	0.582155	-0.625896	1
Glutaric acid	0.855616	0.645526	0.617175	0.622773	0.60864	0.860209	0.519455	0.672577	0.810405	0.55999	0.679975	0.627395	0.596918	0.594799	0.632158	0.657212	0.562958	0.95674	0.773169	0.569292	0.934987	0.414265	-0.428046	0.693173	0.433965	0.425101	0.853387	-0.342249	0.63377	0.438233	-0.445932	-0.524076	-0.634573	0.68079	0.758273	0.755489	0.453462	0.49948	0.730092	0.388717	-0.477928	0.922023	0.924544	0.396364	-0.605186	-0.64349	0.608436	-0.643235	0.529499
Glutamyl pyruvate	0.647368	0.693405	0.659334	0.407989	0.962088	0.872704	0.424054	0.917796	0.617458	0.617737	0.44718	0.462186	0.675783	0.559198	0.523845	0.618452	0.899318	0.713826	0.699638	0.588946	0.552919	0.681419	-0.355146	0.572185	0.833509	0.806959	0.524364	-0.516082	0.818095	0.811749	-0.312925	-0.42283	-0.549562	0.936278	0.611585	0.695104	0.801748	0.908613	0.532852	0.872666	-0.657746	0.882707	0.698463	0.906137	-0.67749	-0.727467	0.664124	-0.573982	0.411918
Phorbazole D	-0.471173	-0.454044	-0.405507	-0.427187	-0.337473	-0.402392	-0.385705	-0.417609	-0.232686	-0.448545	-0.476072	-0.546378	-0.374489	-0.340484	-0.531323	-0.424601	-0.387305	-0.268654	-0.284925	-0.449359	-0.235024	-0.508862	0.280675	-0.206339	-0.426565	-0.411374	-0.172088	0.717756	-0.445317	-0.391372	0.181042	0.477669	0.514528	-0.356248	-0.339713	-0.274854	-0.470688	-0.397126	-0.252645	-0.378956	0.396997	-0.176857	-0.220973	-0.420855	0.376457	0.297346	-0.438188	0.410819	-0.268503
N-Benzoylanthranilic acid	0.862135	0.872528	0.744823	0.56408	0.800362	0.952871	0.558574	0.862737	0.762947	0.83954	0.70651	0.726436	0.85233	0.814311	0.762211	0.759272	0.808025	0.725189	0.833758	0.862575	0.710576	0.785485	-0.511647	0.780133	0.751992	0.768804	0.691689	-0.575388	0.927826	0.748775	-0.286124	-0.54628	-0.705186	0.833486	0.76812	0.776832	0.853539	0.815974	0.769687	0.778596	-0.780756	0.836676	0.777807	0.812917	-0.85331	-0.886221	0.837805	-0.815316	0.613128
2-Ethylthiophene	0.877024	0.85416	0.796577	0.685748	0.757591	0.908294	0.684284	0.809177	0.769895	0.828797	0.753717	0.754337	0.848779	0.873825	0.760026	0.726513	0.761628	0.732791	0.840958	0.854471	0.67659	0.765511	-0.530309	0.834089	0.779117	0.710449	0.678431	-0.509662	0.906724	0.75695	-0.372843	-0.553087	-0.704593	0.807855	0.750191	0.757967	0.840893	0.770934	0.814803	0.733822	-0.788574	0.809927	0.726741	0.747431	-0.857028	-0.881161	0.852844	-0.760361	0.67849
Thalihazine	0.651256	0.781279	0.618615	0.374224	0.592851	0.645127	0.461148	0.742775	0.482495	0.93181	0.658061	0.698244	0.907514	0.882	0.781116	0.542889	0.756156	0.39747	0.747697	0.870282	0.402359	0.809093	-0.450898	0.764245	0.836063	0.623306	0.326542	-0.557112	0.898299	0.866091	-0.345262	-0.398205	-0.587218	0.610835	0.600364	0.499114	0.891155	0.746452	0.607936	0.836265	-0.704549	0.439303	0.350938	0.728428	-0.634469	-0.71324	0.789714	-0.683383	0.417421
2,2'-Dithenyl sulfide	0.706861	0.67756	0.684705	0.584507	0.836131	0.820875	0.533579	0.832949	0.698568	0.618702	0.545549	0.554821	0.67034	0.638189	0.54936	0.582607	0.762172	0.80107	0.732412	0.653939	0.560326	0.650287	-0.249073	0.656846	0.832908	0.742511	0.612959	-0.520931	0.778668	0.792833	-0.53179	-0.47231	-0.604255	0.958963	0.578692	0.653956	0.760495	0.828794	0.66659	0.801302	-0.581723	0.809322	0.711844	0.829317	-0.556228	-0.616092	0.658609	-0.544639	0.540773
Antibiotic X 1092	0.816919	0.665277	0.732143	0.725065	0.757248	0.858174	0.653639	0.654972	0.89446	0.572474	0.691749	0.691545	0.55682	0.596314	0.601762	0.58454	0.614156	0.781414	0.672014	0.663905	0.734908	0.517223	-0.482642	0.647647	0.530611	0.623819	0.874018	-0.559887	0.590164	0.561962	-0.5256	-0.451585	-0.489752	0.780647	0.599709	0.723111	0.627404	0.551563	0.791006	0.467753	-0.502608	0.88061	0.9302	0.608825	-0.576439	-0.62238	0.701716	-0.663333	0.772346
N-(1-Deoxy-1-fructosyl)leucine	0.496075	0.81515	0.779169	0.335603	0.868495	0.751814	0.535334	0.912818	0.331003	0.592238	0.271602	0.317982	0.552774	0.594884	0.438198	0.787734	0.735669	0.499593	0.449377	0.632485	0.296504	0.910806	-0.28738	0.380739	0.833961	0.941027	0.278958	-0.633922	0.844969	0.765933	-0.32679	-0.243091	-0.464382	0.812246	0.701102	0.772353	0.848366	0.977189	0.529401	0.885537	-0.70094	0.625729	0.491789	0.882787	-0.539449	-0.675829	0.775008	-0.566926	0.250098
2-Aminobenzenesulfonamide	0.491962	0.422889	0.37369	0.456761	0.0580496	0.183052	0.470472	0.28298	0.197314	0.658908	0.669038	0.666844	0.607342	0.656262	0.719971	0.239436	0.336495	0.22491	0.483857	0.521909	0.278315	0.410739	-0.483393	0.564242	0.447864	0.0201982	0.0745204	-0.418254	0.470307	0.478102	-0.304478	-0.499387	-0.559068	0.0603822	0.379073	0.128541	0.389492	0.188206	0.325402	0.284809	-0.42177	0.00485315	-0.0250852	0.0646261	-0.307437	-0.348749	0.440545	-0.390083	0.205822
(+)-Kopsoffine	0.833607	0.961591	0.851937	0.60779	0.617313	0.847954	0.729093	0.800015	0.55529	0.82197	0.680113	0.685298	0.757713	0.874569	0.785539	0.921085	0.60939	0.642657	0.680304	0.856233	0.660361	0.881203	-0.598755	0.683218	0.64642	0.693714	0.550504	-0.613042	0.909209	0.61357	-0.307952	-0.493949	-0.707339	0.59948	0.936987	0.860749	0.77151	0.729941	0.789333	0.625097	-0.821208	0.652204	0.639201	0.569119	-0.766634	-0.869767	0.915517	-0.837387	0.466716
Dibenzothiophene	-0.620879	-0.706552	-0.684109	-0.575488	-0.628676	-0.683464	-0.644812	-0.622885	-0.457517	-0.580453	-0.507973	-0.516828	-0.535237	-0.558534	-0.652667	-0.624176	-0.462912	-0.321704	-0.438894	-0.642005	-0.407843	-0.688324	0.775171	-0.387537	-0.60667	-0.620737	-0.443339	0.823656	-0.618322	-0.630608	0.254746	0.347479	0.294709	-0.566344	-0.627142	-0.542809	-0.793191	-0.569597	-0.580072	-0.589144	0.833191	-0.451035	-0.492108	-0.563063	0.378699	0.636317	-0.676215	0.787075	-0.465454
S-(LACTOYL)GLUTATHIONE	0.54832	0.88299	0.835545	0.367098	0.836057	0.782836	0.594646	0.897918	0.365406	0.624277	0.314404	0.360501	0.555454	0.645406	0.477313	0.87058	0.704733	0.508825	0.445043	0.683694	0.36324	0.941192	-0.370405	0.410991	0.744567	0.936184	0.341185	-0.631564	0.854174	0.685944	-0.26381	-0.273471	-0.50916	0.738213	0.78568	0.860553	0.810559	0.934591	0.594991	0.800803	-0.730488	0.650606	0.550893	0.814232	-0.616773	-0.756742	0.834567	-0.642138	0.287828
Dibutylone	0.644411	0.90551	0.909659	0.563451	0.79648	0.788487	0.751008	0.889176	0.430662	0.655036	0.433486	0.456884	0.594716	0.738438	0.560175	0.882998	0.654599	0.614579	0.514882	0.728095	0.418587	0.942816	-0.415788	0.504186	0.807121	0.88289	0.406401	-0.672642	0.868344	0.732118	-0.437059	-0.360643	-0.577567	0.774553	0.82877	0.861188	0.825043	0.907372	0.700954	0.784919	-0.770592	0.644664	0.567397	0.752879	-0.564979	-0.739584	0.863487	-0.661643	0.374863
2-Amino-5-ureidopentanoic acid	-0.76074	-0.890494	-0.841792	-0.600342	-0.779176	-0.817278	-0.689445	-0.787467	-0.676344	-0.795734	-0.654516	-0.71936	-0.703052	-0.768217	-0.73566	-0.744493	-0.732139	-0.530351	-0.604347	-0.873937	-0.527158	-0.863843	0.634809	-0.638675	-0.665258	-0.819753	-0.610548	0.811426	-0.802572	-0.701094	0.270849	0.535055	0.635953	-0.688288	-0.708549	-0.766792	-0.814446	-0.74004	-0.747152	-0.675315	0.756463	-0.662032	-0.692979	-0.755475	0.684943	0.817355	-0.861581	0.831445	-0.627166
Kosamol A	0.683931	0.801896	0.678619	0.412911	0.6677	0.701754	0.504521	0.77704	0.58407	0.925757	0.66767	0.701143	0.905778	0.908876	0.748154	0.561626	0.801163	0.495626	0.787927	0.882746	0.462609	0.803587	-0.423778	0.826583	0.839267	0.667252	0.43082	-0.492478	0.905855	0.872532	-0.408515	-0.387676	-0.597594	0.67827	0.623078	0.586944	0.879857	0.775699	0.685176	0.832487	-0.670733	0.566321	0.467108	0.75959	-0.676594	-0.750462	0.825199	-0.673143	0.494344
Obliquine	0.768188	0.845032	0.850108	0.732511	0.480419	0.743417	0.818671	0.544471	0.666497	0.569555	0.585511	0.587721	0.474792	0.728944	0.585171	0.839862	0.331992	0.606384	0.471658	0.753535	0.6323	0.685325	-0.63688	0.594222	0.286718	0.590134	0.739101	-0.509884	0.615321	0.274518	-0.173234	-0.512348	-0.615298	0.440192	0.817569	0.876993	0.467685	0.445996	0.867415	0.24926	-0.693156	0.642484	0.765516	0.331993	-0.652935	-0.819078	0.773972	-0.795833	0.64692
2-Methyl butyroyl carnitine	-0.829704	-0.898735	-0.772948	-0.601198	-0.722295	-0.883658	-0.622026	-0.801765	-0.735208	-0.792113	-0.643019	-0.66021	-0.790133	-0.814094	-0.753184	-0.783082	-0.704619	-0.665398	-0.743847	-0.863375	-0.687748	-0.780629	0.719409	-0.772496	-0.606885	-0.714994	-0.706739	0.611147	-0.863849	-0.627198	0.0443746	0.689125	0.769763	-0.690999	-0.808271	-0.799984	-0.72003	-0.71845	-0.786274	-0.655431	0.903601	-0.7679	-0.75538	-0.66505	0.797462	0.995416	-0.767475	0.914295	-0.585705
Bicalutamide	0.735053	0.844317	0.735444	0.60115	0.364796	0.608003	0.681033	0.521754	0.610061	0.83529	0.723058	0.772246	0.718883	0.911325	0.750572	0.665397	0.432126	0.418429	0.593023	0.948853	0.478827	0.772369	-0.523895	0.75382	0.462766	0.553073	0.564128	-0.567538	0.727455	0.495223	-0.273799	-0.493478	-0.658877	0.397223	0.671665	0.644321	0.636066	0.475345	0.830661	0.429636	-0.638659	0.386928	0.515464	0.441996	-0.625243	-0.734953	0.821775	-0.784213	0.640873
D-Luciferin	0.791045	0.435805	0.38781	0.564106	0.413454	0.722049	0.356136	0.434363	0.809135	0.432942	0.670697	0.608166	0.496767	0.422159	0.58998	0.439089	0.41697	0.828866	0.70465	0.424933	0.938618	0.141751	-0.508598	0.626986	0.172858	0.160813	0.863922	-0.237839	0.410547	0.223607	-0.207302	-0.584652	-0.563279	0.464548	0.573644	0.539624	0.230259	0.208878	0.585548	0.138583	-0.38016	0.814552	0.86358	0.17338	-0.54925	-0.560557	0.379301	-0.596127	0.525709
Bisdemethoxycucurmin	0.697247	0.534089	0.410774	0.457643	0.565978	0.627586	0.34704	0.672283	0.539476	0.774583	0.709999	0.685065	0.873022	0.672525	0.810591	0.330942	0.754689	0.54998	0.847883	0.609505	0.575749	0.473876	-0.593199	0.748297	0.787812	0.326195	0.387143	-0.492942	0.744374	0.830482	-0.278435	-0.605472	-0.607924	0.61756	0.492255	0.288205	0.724344	0.577286	0.427485	0.738138	-0.701892	0.528442	0.372333	0.558092	-0.541295	-0.629542	0.498802	-0.610082	0.348334
Griseolutein B	0.674046	0.838764	0.764386	0.486823	0.784004	0.78625	0.588521	0.811537	0.622929	0.829666	0.578536	0.618078	0.808408	0.845508	0.655479	0.640085	0.755239	0.490657	0.703223	0.879503	0.413461	0.860508	-0.428986	0.723548	0.865598	0.83158	0.501503	-0.586629	0.890437	0.872314	-0.427242	-0.315846	-0.488166	0.812995	0.631097	0.668821	0.958576	0.851792	0.751368	0.875217	-0.744055	0.630865	0.565879	0.879888	-0.642802	-0.764009	0.85882	-0.713722	0.589565
TR-2	0.739853	0.800817	0.760767	0.670314	0.576879	0.676249	0.737632	0.633168	0.610764	0.841448	0.735718	0.752279	0.792843	0.881037	0.802034	0.578624	0.575627	0.39093	0.668127	0.883258	0.43803	0.774691	-0.706455	0.739447	0.739266	0.601608	0.504321	-0.688446	0.773096	0.777568	-0.409774	-0.431693	-0.484478	0.58497	0.628444	0.54905	0.87632	0.601971	0.769023	0.663689	-0.815251	0.453113	0.468593	0.607943	-0.553786	-0.738122	0.824278	-0.795308	0.651715
Vildagliptin	-0.808162	-0.770617	-0.64754	-0.582221	-0.591967	-0.771613	-0.525255	-0.682922	-0.762344	-0.752664	-0.679353	-0.699191	-0.765692	-0.767674	-0.727431	-0.633722	-0.68108	-0.702066	-0.760872	-0.794982	-0.707338	-0.618908	0.622731	-0.824409	-0.478988	-0.540919	-0.713843	0.473274	-0.760945	-0.513248	-0.0236521	0.811245	0.882349	-0.580667	-0.684228	-0.687591	-0.520619	-0.570485	-0.713415	-0.507792	0.740086	-0.730065	-0.718185	-0.530654	0.805145	0.924406	-0.629025	0.797621	-0.578835
Guan-fu base K	0.618382	0.686975	0.602057	0.491391	0.202965	0.396519	0.602287	0.474001	0.347818	0.786243	0.681886	0.6762	0.703284	0.861601	0.755603	0.526099	0.401242	0.410647	0.587254	0.729672	0.443504	0.629041	-0.497873	0.714574	0.497706	0.253489	0.28473	-0.408354	0.66598	0.522584	-0.387002	-0.452248	-0.637745	0.208923	0.658586	0.470368	0.499841	0.378429	0.606435	0.386834	-0.535717	0.228932	0.234693	0.182266	-0.42966	-0.562958	0.675195	-0.579048	0.297069
cystathionine	0.755067	0.849745	0.81583	0.650622	0.787162	0.893366	0.670164	0.742099	0.797984	0.636655	0.532778	0.570282	0.610587	0.705436	0.561117	0.758354	0.5926	0.631554	0.602418	0.833817	0.565165	0.768477	-0.522177	0.637786	0.587673	0.863089	0.790547	-0.633003	0.750467	0.585061	-0.226143	-0.480438	-0.55538	0.823265	0.687	0.825009	0.752849	0.730693	0.86288	0.631369	-0.769897	0.788574	0.853752	0.780451	-0.66885	-0.843294	0.779545	-0.825327	0.747509
Buspirone	0.759116	0.919924	0.807018	0.507626	0.648903	0.826194	0.642591	0.86139	0.461472	0.724013	0.54687	0.537673	0.674843	0.757304	0.716206	0.935847	0.61021	0.709253	0.62822	0.730107	0.682231	0.840774	-0.567341	0.579097	0.633078	0.675713	0.500488	-0.620892	0.875928	0.5981	-0.301952	-0.482609	-0.692387	0.613293	0.977262	0.876014	0.69185	0.763692	0.692054	0.642868	-0.789531	0.676641	0.641707	0.52813	-0.612951	-0.804882	0.817639	-0.795946	0.269639
Entecavir	-0.564352	-0.352088	-0.40487	-0.606847	-0.549439	-0.48771	-0.427143	-0.530407	-0.559447	-0.409563	-0.495941	-0.467547	-0.527423	-0.409045	-0.534875	-0.218025	-0.587122	-0.633059	-0.607017	-0.358573	-0.480483	-0.26678	0.582105	-0.582962	-0.552947	-0.257942	-0.464779	0.457087	-0.450192	-0.574036	0.0996673	0.81153	0.662808	-0.578602	-0.33087	-0.270553	-0.359902	-0.416004	-0.357195	-0.474269	0.607099	-0.553874	-0.434038	-0.388922	0.342756	0.549607	-0.213455	0.452396	-0.369205
L-Anticapsin	0.676069	0.583619	0.566756	0.507799	0.811151	0.764462	0.44976	0.721988	0.612458	0.605076	0.60244	0.630592	0.61144	0.450023	0.672485	0.471177	0.765461	0.516431	0.603633	0.557745	0.540212	0.556131	-0.610269	0.457153	0.690134	0.616444	0.51936	-0.784478	0.626365	0.736673	-0.301047	-0.483505	-0.436259	0.73411	0.485311	0.476516	0.768091	0.641347	0.443625	0.679985	-0.637545	0.675177	0.61854	0.730084	-0.523961	-0.57952	0.591532	-0.651103	0.488264
Ingol	0.668887	0.936322	0.906886	0.501136	0.781291	0.835063	0.701055	0.844467	0.519908	0.654733	0.44121	0.483063	0.555764	0.717991	0.536424	0.930332	0.641358	0.609013	0.486947	0.763512	0.503876	0.919905	-0.421229	0.505499	0.620901	0.899498	0.529926	-0.619541	0.827726	0.577351	-0.305577	-0.345301	-0.585831	0.695116	0.852866	0.957373	0.734993	0.835092	0.745569	0.650278	-0.694955	0.723104	0.705464	0.714864	-0.683226	-0.802585	0.896158	-0.716836	0.445783
Clofarabine	0.604787	0.736557	0.726863	0.483697	0.898545	0.821606	0.538626	0.818694	0.615749	0.627863	0.435468	0.479291	0.638096	0.628973	0.482389	0.615043	0.751106	0.527673	0.595044	0.714173	0.364315	0.780113	-0.31396	0.541901	0.847425	0.910492	0.512566	-0.594382	0.793902	0.815856	-0.39499	-0.280967	-0.404385	0.935784	0.53442	0.664224	0.915346	0.890058	0.653854	0.872374	-0.682258	0.722046	0.633459	0.97127	-0.609774	-0.681682	0.753775	-0.603907	0.584847
Etazolate	0.825085	0.709018	0.572242	0.540345	0.349664	0.669846	0.490922	0.6038	0.671513	0.772855	0.763647	0.730863	0.774598	0.832932	0.767843	0.617778	0.52783	0.82412	0.830845	0.736033	0.828777	0.509965	-0.405768	0.873638	0.439198	0.289481	0.663514	-0.267698	0.734166	0.458238	-0.359861	-0.628595	-0.834153	0.451454	0.7704	0.650604	0.414506	0.44201	0.734567	0.386235	-0.494683	0.641146	0.648902	0.263109	-0.627543	-0.687364	0.636556	-0.656784	0.420733
Tuliposide B	-0.577326	-0.405332	-0.416387	-0.469586	-0.3857	-0.437731	-0.425392	-0.334259	-0.46613	-0.537683	-0.669145	-0.706746	-0.48249	-0.421626	-0.622527	-0.283504	-0.559878	-0.292221	-0.439478	-0.436249	-0.432857	-0.331862	0.595314	-0.452395	-0.273922	-0.218734	-0.345186	0.469536	-0.3831	-0.333864	-0.00694357	0.586193	0.553871	-0.183764	-0.311458	-0.303541	-0.348577	-0.210627	-0.278927	-0.186594	0.387153	-0.40201	-0.349921	-0.270125	0.69121	0.529383	-0.457722	0.439416	-0.452777
Broussonetine F	0.734333	0.886909	0.757834	0.4602	0.829008	0.837187	0.542461	0.920307	0.614267	0.877243	0.604223	0.640956	0.86842	0.83615	0.75813	0.71149	0.8641	0.601855	0.767668	0.868381	0.546041	0.878259	-0.562239	0.749395	0.859986	0.807307	0.512061	-0.676907	0.953183	0.882382	-0.277204	-0.52723	-0.680472	0.801581	0.743686	0.717709	0.904642	0.89337	0.689835	0.904464	-0.834214	0.699511	0.607536	0.850293	-0.686685	-0.864979	0.819055	-0.805025	0.458201
Difluprednate	0.746073	0.527131	0.459024	0.514247	0.569285	0.640117	0.41356	0.665748	0.592601	0.780157	0.785778	0.744828	0.86326	0.699872	0.825378	0.335737	0.772071	0.645097	0.883227	0.587156	0.659177	0.43602	-0.562745	0.793534	0.771412	0.275289	0.440909	-0.427434	0.723618	0.816628	-0.437605	-0.572225	-0.612661	0.601032	0.525449	0.341578	0.683388	0.539832	0.468322	0.668511	-0.599613	0.603105	0.434943	0.490483	-0.56263	-0.591382	0.546922	-0.553616	0.383471
Carbazolepropanoic acid	0.499497	0.693096	0.705775	0.420236	0.899311	0.763733	0.500013	0.771453	0.561349	0.513059	0.299304	0.363149	0.505383	0.517411	0.352428	0.594516	0.701745	0.449287	0.453288	0.643673	0.2634	0.757877	-0.275192	0.422958	0.746323	0.947712	0.476415	-0.589787	0.704089	0.713772	-0.262556	-0.258618	-0.360231	0.890439	0.46558	0.66449	0.824691	0.862763	0.591196	0.805833	-0.636551	0.688745	0.617606	0.964456	-0.566573	-0.657803	0.684718	-0.555007	0.552381
Dexanabinol	0.73457	0.953237	0.893228	0.570393	0.753025	0.871936	0.720907	0.82805	0.593062	0.734	0.533827	0.5668	0.659686	0.806618	0.616677	0.900784	0.608812	0.592547	0.584133	0.862424	0.517558	0.931968	-0.440416	0.594503	0.707871	0.896425	0.584623	-0.644452	0.877791	0.666677	-0.404132	-0.317249	-0.537134	0.766769	0.836991	0.894392	0.86165	0.838419	0.83644	0.722986	-0.76396	0.690821	0.705183	0.768832	-0.670216	-0.80071	0.935061	-0.785807	0.560244
4-Hydroxydebrisoquine	0.551843	0.821843	0.746743	0.324561	0.899148	0.8101	0.482287	0.937188	0.418411	0.644312	0.325794	0.368881	0.62868	0.616508	0.493658	0.770677	0.797447	0.542421	0.540443	0.668675	0.384161	0.88369	-0.340736	0.457	0.834973	0.929233	0.358652	-0.62149	0.876687	0.789954	-0.270451	-0.302202	-0.503572	0.845632	0.708238	0.769794	0.865271	0.979559	0.548718	0.910725	-0.73395	0.697949	0.560594	0.912881	-0.605986	-0.739256	0.767769	-0.628651	0.292017
Kyotorphin	-0.816131	-0.855666	-0.732908	-0.572391	-0.680319	-0.853542	-0.579348	-0.765597	-0.717793	-0.771168	-0.64603	-0.668196	-0.772722	-0.794261	-0.711839	-0.756627	-0.7161	-0.685742	-0.742201	-0.822659	-0.68106	-0.736912	0.601118	-0.775074	-0.563731	-0.673866	-0.673549	0.500262	-0.847404	-0.564057	0.0158107	0.703632	0.828686	-0.652288	-0.765805	-0.786126	-0.644533	-0.691829	-0.739371	-0.601153	0.806435	-0.772695	-0.728909	-0.638404	0.886185	0.972628	-0.743304	0.817813	-0.570902
3,4,6-Trimethoxyphenanthrene	-0.531499	-0.636036	-0.604445	-0.524688	-0.549378	-0.525658	-0.533523	-0.645421	-0.383128	-0.563136	-0.450144	-0.50358	-0.513466	-0.540892	-0.584454	-0.529237	-0.49716	-0.443142	-0.427142	-0.629217	-0.291673	-0.690402	0.404267	-0.407358	-0.665428	-0.615728	-0.334186	0.829415	-0.615445	-0.655803	0.352864	0.52322	0.557576	-0.619803	-0.500888	-0.446003	-0.648491	-0.629818	-0.499102	-0.642865	0.615251	-0.32752	-0.377348	-0.596848	0.223685	0.450891	-0.540901	0.592883	-0.335881
2-Hydroxy-6-oxonona-2,4-diene-1,9-dioate	-0.649543	-0.739307	-0.606396	-0.442323	-0.628047	-0.728373	-0.463989	-0.679727	-0.608694	-0.622369	-0.450529	-0.45305	-0.639729	-0.619874	-0.628376	-0.628846	-0.575773	-0.510671	-0.592553	-0.684983	-0.597024	-0.611283	0.810435	-0.619066	-0.444147	-0.566879	-0.61889	0.567532	-0.678174	-0.509334	-0.150275	0.633534	0.600281	-0.537495	-0.695362	-0.652134	-0.558352	-0.566578	-0.621078	-0.542066	0.876493	-0.646979	-0.6521	-0.506241	0.557695	0.905485	-0.546198	0.874849	-0.416703
Ser Ile Ser	-0.459842	-0.468956	-0.465361	-0.411024	-0.473572	-0.387192	-0.37175	-0.532632	-0.483053	-0.457111	-0.394763	-0.435535	-0.433917	-0.4375	-0.482898	-0.327942	-0.554389	-0.562223	-0.437808	-0.466387	-0.416694	-0.410133	0.452407	-0.522996	-0.359612	-0.359492	-0.440087	0.539025	-0.426395	-0.429161	0.046723	0.765293	0.747412	-0.404846	-0.396877	-0.419581	-0.21713	-0.405999	-0.390307	-0.365186	0.419613	-0.448578	-0.456823	-0.330506	0.248259	0.511412	-0.288374	0.480683	-0.25853
Dihydrolipoamide	0.825132	0.555195	0.511536	0.58423	0.655381	0.867614	0.408648	0.617128	0.854904	0.537881	0.682443	0.659533	0.596962	0.495653	0.603825	0.526995	0.610715	0.830023	0.758395	0.554988	0.848939	0.355966	-0.400913	0.637828	0.445267	0.462722	0.84638	-0.386555	0.586066	0.46154	-0.338812	-0.512133	-0.552138	0.734524	0.573553	0.617485	0.52164	0.486216	0.64496	0.428707	-0.461304	0.902228	0.903735	0.536039	-0.675162	-0.612829	0.551598	-0.619764	0.636015
5-(1-Hydroxyethyl)-4-methylthiazole	0.552024	0.723413	0.672742	0.371864	0.908207	0.795257	0.43934	0.870797	0.557676	0.633099	0.362807	0.40049	0.666052	0.616123	0.467108	0.595189	0.796782	0.544543	0.617713	0.682552	0.364084	0.772903	-0.297333	0.550962	0.875111	0.892079	0.456207	-0.554313	0.822728	0.85348	-0.341315	-0.293084	-0.429762	0.938805	0.549404	0.646475	0.891815	0.934278	0.593618	0.937055	-0.692405	0.719676	0.593313	0.97256	-0.552937	-0.689452	0.694844	-0.593631	0.45039
2-Aminoanthracene	0.481654	0.672992	0.666124	0.367062	0.903677	0.745158	0.448693	0.785909	0.533777	0.55079	0.306108	0.367443	0.557402	0.53106	0.3747	0.547766	0.751114	0.422191	0.490915	0.639419	0.247081	0.750993	-0.27237	0.44786	0.798145	0.923121	0.422337	-0.565659	0.729243	0.774383	-0.266376	-0.241579	-0.348583	0.889308	0.441611	0.613158	0.85864	0.881055	0.547886	0.860367	-0.638491	0.66962	0.561722	0.985265	-0.569427	-0.652171	0.674656	-0.53612	0.510248
Phenylalanylmethionine	0.735303	0.692517	0.699604	0.644012	0.697983	0.768613	0.625631	0.669646	0.764723	0.735023	0.679676	0.679695	0.760675	0.80536	0.622642	0.498716	0.644334	0.602318	0.768012	0.796711	0.501048	0.647453	-0.351247	0.784538	0.805254	0.661805	0.642641	-0.432616	0.76061	0.802986	-0.61489	-0.300854	-0.422673	0.834612	0.523138	0.575966	0.86431	0.688255	0.807019	0.728318	-0.606228	0.685015	0.640954	0.760979	-0.595826	-0.636564	0.774369	-0.604595	0.749796
4-Propylphenol	0.785132	0.534194	0.494463	0.56712	0.562888	0.727472	0.394469	0.581762	0.866653	0.634843	0.72939	0.725641	0.683713	0.633002	0.613302	0.403757	0.65622	0.8471	0.822898	0.635329	0.766981	0.361078	-0.250413	0.812695	0.487255	0.399259	0.793572	-0.273268	0.607022	0.518516	-0.413804	-0.594733	-0.704384	0.686591	0.481641	0.545302	0.450793	0.47095	0.674248	0.439809	-0.339195	0.808224	0.793848	0.509344	-0.647831	-0.576525	0.53141	-0.515312	0.645427
Acetyl-maltose	0.691374	0.320043	0.22356	0.41655	0.371779	0.653055	0.170752	0.408941	0.73887	0.375892	0.566048	0.486384	0.494221	0.331743	0.532413	0.309441	0.394256	0.783334	0.713895	0.330048	0.902512	0.0299015	-0.461156	0.591312	0.180564	0.0698965	0.79285	-0.154331	0.366884	0.247206	-0.15883	-0.526364	-0.467946	0.464742	0.487945	0.399675	0.200385	0.185687	0.473037	0.186464	-0.3555	0.760039	0.781401	0.155087	-0.406388	-0.480415	0.230417	-0.544673	0.392185
Shogasulfonic acid C	0.568995	0.675581	0.494967	0.363413	0.0751344	0.350415	0.474181	0.364648	0.31076	0.805516	0.653081	0.672056	0.698824	0.841115	0.746856	0.497894	0.300332	0.229248	0.527749	0.782879	0.385708	0.616027	-0.485971	0.668514	0.363911	0.228816	0.260837	-0.392309	0.629978	0.412956	-0.215788	-0.377362	-0.560433	0.0873996	0.601036	0.399641	0.486534	0.287067	0.583651	0.318473	-0.518933	0.100941	0.181366	0.155225	-0.451009	-0.55857	0.657326	-0.636676	0.306453
Glutethimide	0.642801	0.913777	0.876243	0.497101	0.808325	0.79017	0.687243	0.910125	0.458732	0.731684	0.458306	0.485049	0.673839	0.782588	0.608861	0.83775	0.702315	0.584395	0.574851	0.783522	0.430236	0.951474	-0.437715	0.564715	0.848966	0.881451	0.416641	-0.683369	0.900808	0.809724	-0.464543	-0.323785	-0.541797	0.788275	0.816325	0.825448	0.885515	0.923462	0.713804	0.851068	-0.77491	0.635613	0.564651	0.792346	-0.531605	-0.742116	0.877112	-0.70461	0.374764
Floribundine	-0.785869	-0.851785	-0.706038	-0.537013	-0.690666	-0.863972	-0.552313	-0.748385	-0.72527	-0.768924	-0.60306	-0.614649	-0.786819	-0.790658	-0.705233	-0.725026	-0.669379	-0.590819	-0.736986	-0.843168	-0.649991	-0.731196	0.693283	-0.763166	-0.580502	-0.687995	-0.690194	0.518566	-0.838225	-0.605045	-0.00568895	0.602811	0.674753	-0.671568	-0.750217	-0.745972	-0.726237	-0.685756	-0.765183	-0.647834	0.892399	-0.7457	-0.724348	-0.667421	0.806846	0.987476	-0.736149	0.892333	-0.595691
L-Ascorbic acid 3-sulfate	-0.633933	-0.786152	-0.811141	-0.601887	-0.755385	-0.691563	-0.723226	-0.723865	-0.442375	-0.653572	-0.551095	-0.621451	-0.552677	-0.603762	-0.656681	-0.69228	-0.684713	-0.359921	-0.410425	-0.690781	-0.32676	-0.840753	0.667328	-0.404968	-0.673997	-0.778179	-0.354889	0.893989	-0.703015	-0.667489	0.184559	0.519808	0.559406	-0.58755	-0.608863	-0.643595	-0.785087	-0.706179	-0.526442	-0.637974	0.771166	-0.501312	-0.466524	-0.708685	0.633507	0.71869	-0.776878	0.694259	-0.487319
N-Methyltyramine sulfate	0.699608	0.904282	0.899776	0.551164	0.739641	0.856482	0.723601	0.811811	0.573283	0.592343	0.443488	0.447317	0.51782	0.708125	0.505117	0.935187	0.548065	0.713434	0.518847	0.716718	0.601657	0.832111	-0.396452	0.527548	0.574503	0.82391	0.626951	-0.516534	0.784086	0.523953	-0.423413	-0.286284	-0.525218	0.71178	0.895969	0.986939	0.677971	0.775725	0.812916	0.579329	-0.653336	0.785975	0.788805	0.618045	-0.606148	-0.757211	0.869574	-0.701815	0.463039
2-O-Methylneovibsanin H	-0.71859	-0.626887	-0.525754	-0.531539	-0.637853	-0.770458	-0.443375	-0.593468	-0.605482	-0.599482	-0.614327	-0.651689	-0.607508	-0.479417	-0.675224	-0.555455	-0.617647	-0.420254	-0.564702	-0.619765	-0.545364	-0.553947	0.67304	-0.463852	-0.486961	-0.570314	-0.545246	0.690898	-0.626597	-0.503194	-0.0621372	0.603245	0.548057	-0.578259	-0.513498	-0.49412	-0.668222	-0.525166	-0.474498	-0.51721	0.748086	-0.602891	-0.59573	-0.629111	0.757248	0.742633	-0.577916	0.746649	-0.558995
Triethylene glycol diglycidyl ether	0.645194	0.668598	0.680851	0.494081	0.781021	0.783072	0.522274	0.831123	0.557111	0.484669	0.418766	0.388715	0.496934	0.490574	0.527086	0.679958	0.618865	0.813178	0.585311	0.492832	0.669146	0.585991	-0.432071	0.46394	0.654611	0.627542	0.596441	-0.600673	0.658334	0.650444	-0.529616	-0.379411	-0.468167	0.793644	0.748756	0.734321	0.611221	0.720981	0.594043	0.646833	-0.575097	0.792382	0.75188	0.572377	-0.284493	-0.538901	0.591947	-0.609144	0.282975
Ammoresinol	0.787939	0.582335	0.55881	0.719238	0.439902	0.666949	0.57555	0.420843	0.921177	0.69012	0.784505	0.770309	0.715225	0.774916	0.677846	0.348881	0.426656	0.591497	0.775734	0.803248	0.636246	0.407077	-0.513314	0.873593	0.477753	0.381836	0.852308	-0.374391	0.556672	0.552004	-0.448988	-0.471331	-0.461966	0.609709	0.441909	0.455529	0.598719	0.339794	0.869522	0.402231	-0.537902	0.608442	0.721711	0.453178	-0.493888	-0.614667	0.603662	-0.699688	0.877745
3'-Acetylindicine N-oxide	-0.628053	-0.81065	-0.757278	-0.501073	-0.6542	-0.631325	-0.61369	-0.725862	-0.465357	-0.760466	-0.572348	-0.662344	-0.661417	-0.73165	-0.66107	-0.666135	-0.735567	-0.433373	-0.509663	-0.787765	-0.340752	-0.85634	0.469671	-0.579724	-0.647056	-0.741194	-0.350386	0.714876	-0.779642	-0.642152	0.127488	0.619001	0.776476	-0.545295	-0.599081	-0.650422	-0.683083	-0.720342	-0.561065	-0.641547	0.663286	-0.479746	-0.434729	-0.69311	0.722957	0.757923	-0.762698	0.642885	-0.451617
N-Arachidonylglycine	0.73595	0.708023	0.577519	0.362053	0.673685	0.818135	0.377064	0.866552	0.491021	0.667592	0.55953	0.519773	0.702359	0.604686	0.686302	0.728167	0.725417	0.842484	0.761885	0.543917	0.801055	0.598109	-0.381733	0.586099	0.673488	0.50687	0.496921	-0.448181	0.815936	0.655019	-0.432243	-0.432276	-0.638324	0.691099	0.844665	0.711517	0.627983	0.732432	0.516972	0.679869	-0.572685	0.784884	0.660672	0.526942	-0.554613	-0.624484	0.647633	-0.61542	0.152795
1-Octanethiol	-0.525166	-0.667698	-0.627905	-0.471773	-0.646675	-0.663804	-0.528426	-0.650071	-0.515908	-0.459652	-0.284349	-0.261553	-0.500762	-0.541146	-0.458514	-0.587663	-0.450255	-0.466401	-0.474638	-0.572026	-0.443526	-0.586215	0.723265	-0.498344	-0.514086	-0.599194	-0.543617	0.521139	-0.602106	-0.539499	0.00568107	0.446468	0.388578	-0.612743	-0.636505	-0.618113	-0.585183	-0.594043	-0.617055	-0.5778	0.870502	-0.594667	-0.581705	-0.516223	0.341635	0.781384	-0.494005	0.760938	-0.383752
3-hydroxy-O,5-dimethyl-L-tyrosine	0.641694	0.603646	0.780285	0.832636	0.487374	0.554389	0.847253	0.366322	0.688091	0.436599	0.612443	0.655335	0.304066	0.549002	0.488348	0.50899	0.291501	0.442756	0.31463	0.639893	0.381671	0.538455	-0.492612	0.446586	0.332325	0.550236	0.674713	-0.675854	0.359522	0.350878	-0.483624	-0.399117	-0.385063	0.470478	0.435325	0.594709	0.4797	0.314082	0.757562	0.19317	-0.418948	0.474584	0.653938	0.388325	-0.374066	-0.454193	0.667863	-0.561326	0.816573
Aristeromycin M	0.492735	0.697597	0.673946	0.302174	0.95019	0.781312	0.409346	0.883239	0.468466	0.545857	0.281123	0.333552	0.551662	0.492999	0.390561	0.632423	0.829629	0.527059	0.504063	0.572519	0.335337	0.767009	-0.259803	0.408543	0.804215	0.918568	0.380366	-0.568163	0.772608	0.768853	-0.25627	-0.281396	-0.435387	0.885802	0.547029	0.690144	0.812593	0.940823	0.474888	0.878849	-0.620308	0.742605	0.584962	0.959012	-0.594834	-0.663732	0.673352	-0.517922	0.349834
(-)-Ebelactone B	0.761379	0.852408	0.71454	0.430881	0.666311	0.877366	0.525796	0.848181	0.49587	0.700513	0.545476	0.520194	0.689667	0.702166	0.679225	0.88555	0.625798	0.724973	0.685238	0.67817	0.734846	0.753481	-0.466904	0.568977	0.639912	0.649004	0.529785	-0.499105	0.869004	0.60096	-0.35446	-0.35126	-0.577913	0.669278	0.933723	0.837529	0.726855	0.760671	0.661447	0.663771	-0.715994	0.749018	0.685211	0.570578	-0.657614	-0.754202	0.799799	-0.743996	0.281512
Cappariloside A	0.487678	0.563999	0.553132	0.289231	0.921998	0.701437	0.325257	0.824328	0.512022	0.598039	0.385812	0.427749	0.640146	0.492053	0.460434	0.405822	0.906159	0.498871	0.607449	0.536349	0.334012	0.631536	-0.27816	0.501664	0.8697	0.763534	0.350902	-0.525654	0.723404	0.879925	-0.348725	-0.30257	-0.399676	0.868037	0.393585	0.491383	0.822676	0.859763	0.395668	0.901048	-0.540365	0.702102	0.501695	0.936419	-0.538736	-0.571131	0.589662	-0.441402	0.372696
Cleomiscosin A	-0.570609	-0.568836	-0.460122	-0.421785	-0.434283	-0.593939	-0.379687	-0.527288	-0.457619	-0.55183	-0.448141	-0.451836	-0.625808	-0.617097	-0.459192	-0.500882	-0.511546	-0.485401	-0.601426	-0.576493	-0.397293	-0.517385	0.263868	-0.613559	-0.51215	-0.464815	-0.372992	0.165452	-0.684823	-0.437479	-0.0421434	0.520024	0.655454	-0.528312	-0.47801	-0.477593	-0.502304	-0.553746	-0.494518	-0.515985	0.619459	-0.513955	-0.384758	-0.525618	0.786526	0.726903	-0.497883	0.472261	-0.413308
Lucidenic acid P	0.671732	0.793956	0.789841	0.639023	0.558062	0.767373	0.70378	0.557898	0.633879	0.422135	0.403142	0.42678	0.348522	0.557967	0.420002	0.842838	0.319695	0.576023	0.360023	0.663811	0.551606	0.663174	-0.525783	0.437047	0.240509	0.70477	0.730621	-0.515093	0.564569	0.203129	-0.0123476	-0.483863	-0.56118	0.52647	0.740506	0.881822	0.434268	0.504914	0.78436	0.275608	-0.678412	0.680826	0.805149	0.446169	-0.641219	-0.80072	0.678437	-0.753722	0.611637
3-[4-(sulfooxy)phenyl]propanoic acid	-0.732494	-0.629867	-0.572228	-0.480925	-0.674085	-0.783427	-0.423771	-0.640019	-0.668846	-0.582884	-0.620218	-0.662742	-0.559585	-0.482079	-0.601403	-0.597703	-0.715248	-0.630784	-0.5911	-0.573833	-0.663843	-0.520159	0.455972	-0.522246	-0.402528	-0.566343	-0.618984	0.515589	-0.61736	-0.414334	0.0474397	0.612393	0.691778	-0.5678	-0.562274	-0.650242	-0.495897	-0.53847	-0.49299	-0.419438	0.497709	-0.772339	-0.731534	-0.578049	0.847542	0.712846	-0.608366	0.604949	-0.522399
Formycin A	-0.626119	-0.676702	-0.514258	-0.436914	-0.460295	-0.639319	-0.432082	-0.648033	-0.414138	-0.597363	-0.443922	-0.410231	-0.658765	-0.624041	-0.644244	-0.623749	-0.470968	-0.529026	-0.614439	-0.594992	-0.562045	-0.572665	0.682288	-0.582081	-0.51774	-0.415252	-0.426339	0.469644	-0.710962	-0.513283	-0.0582344	0.616735	0.632798	-0.48735	-0.720254	-0.536475	-0.53741	-0.551182	-0.522954	-0.560906	0.871749	-0.496238	-0.444059	-0.389174	0.489638	0.790201	-0.479516	0.759277	-0.225858
Pyronine Y	-0.790282	-0.885778	-0.806438	-0.584655	-0.762311	-0.86935	-0.641559	-0.862768	-0.62973	-0.802732	-0.636883	-0.663311	-0.794367	-0.840184	-0.687864	-0.795908	-0.763705	-0.700921	-0.747395	-0.838747	-0.570463	-0.861079	0.378769	-0.729309	-0.808804	-0.804433	-0.547731	0.546249	-0.942039	-0.753003	0.365518	0.505924	0.732768	-0.815683	-0.767745	-0.791955	-0.841222	-0.866813	-0.751542	-0.794543	0.747221	-0.739641	-0.648231	-0.805078	0.8163	0.830788	-0.86282	0.700647	-0.542181
Dendroside F	0.691199	0.445567	0.325304	0.376986	0.418269	0.685344	0.223317	0.511439	0.634312	0.400783	0.512809	0.449832	0.472302	0.345101	0.557624	0.49029	0.443578	0.788976	0.642292	0.347176	0.910864	0.173561	-0.54455	0.523662	0.157728	0.162295	0.721775	-0.259421	0.440468	0.210506	-0.0208284	-0.600975	-0.589317	0.407635	0.643344	0.547203	0.182837	0.271049	0.444491	0.197402	-0.444869	0.768593	0.776235	0.149235	-0.478756	-0.590717	0.301245	-0.615743	0.259456
D-(-)-3-Phosphoglyceric acid disodium salt	0.833475	0.762836	0.73879	0.714073	0.592991	0.767026	0.69784	0.636881	0.826522	0.771361	0.755014	0.728462	0.784042	0.871809	0.745732	0.580147	0.593907	0.687332	0.804323	0.822676	0.701763	0.60008	-0.677112	0.897243	0.588151	0.498886	0.769711	-0.425538	0.734086	0.636415	-0.35242	-0.567102	-0.625595	0.625443	0.692839	0.675406	0.655742	0.530957	0.865537	0.522588	-0.733967	0.728252	0.727758	0.489797	-0.647181	-0.8345	0.732981	-0.783196	0.713027
5-Methyl-2-thiophenecarboxaldehyde	-0.685374	-0.660888	-0.551143	-0.494498	-0.660251	-0.790757	-0.457452	-0.620749	-0.654013	-0.613876	-0.538291	-0.529923	-0.65254	-0.564693	-0.652071	-0.543374	-0.54039	-0.414215	-0.620724	-0.669085	-0.571271	-0.554557	0.77209	-0.548958	-0.548874	-0.574813	-0.631978	0.61686	-0.647049	-0.605457	0.0767242	0.406156	0.327852	-0.644389	-0.585959	-0.525789	-0.762794	-0.548426	-0.61933	-0.603977	0.846977	-0.632865	-0.650512	-0.617104	0.541678	0.76441	-0.598033	0.847278	-0.564451
2,5-Dimethoxy-4-(ethylthio)phenethylamine	0.51457	0.703295	0.779894	0.585927	0.818769	0.71872	0.674761	0.691156	0.522265	0.473577	0.333433	0.387041	0.444842	0.545219	0.364183	0.619908	0.551079	0.388168	0.377232	0.654417	0.188893	0.78393	-0.336673	0.376334	0.750633	0.924864	0.450747	-0.667735	0.65892	0.689063	-0.361939	-0.235868	-0.299685	0.850452	0.470191	0.640985	0.851345	0.79901	0.652007	0.740841	-0.694146	0.574395	0.55045	0.889439	-0.487751	-0.609557	0.719157	-0.562395	0.626335
Muramic acid	0.560093	0.559246	0.568677	0.378056	0.864248	0.741358	0.360878	0.810805	0.546212	0.539917	0.424305	0.456821	0.593381	0.486066	0.416752	0.487566	0.858393	0.683501	0.634623	0.498275	0.427579	0.592836	-0.0805851	0.515088	0.810367	0.735939	0.412099	-0.400157	0.728523	0.754238	-0.408395	-0.374581	-0.551619	0.895161	0.43999	0.572243	0.705142	0.847014	0.432976	0.803405	-0.430749	0.781617	0.577465	0.879489	-0.654008	-0.542755	0.587983	-0.345659	0.395285
Unguisin C	0.656627	0.919201	0.863885	0.526629	0.670061	0.719154	0.714301	0.740936	0.529027	0.805083	0.563528	0.628	0.690153	0.857559	0.647057	0.769992	0.622919	0.410118	0.534422	0.909512	0.360174	0.948272	-0.467651	0.625729	0.702514	0.842354	0.4569	-0.672574	0.839266	0.698874	-0.35901	-0.331948	-0.540988	0.627689	0.711416	0.766972	0.853034	0.768955	0.779459	0.700353	-0.719934	0.512752	0.530573	0.738927	-0.643803	-0.768164	0.927842	-0.743329	0.566948
Glutathione	0.555361	0.673162	0.657558	0.448761	0.873685	0.782131	0.466603	0.749275	0.659026	0.56674	0.379361	0.432792	0.588591	0.563939	0.416586	0.529518	0.710839	0.482772	0.556417	0.690771	0.332921	0.701587	-0.316242	0.529779	0.753517	0.886673	0.560726	-0.560794	0.71253	0.745591	-0.270022	-0.310289	-0.379249	0.912291	0.43973	0.610292	0.836855	0.821699	0.636955	0.812674	-0.654484	0.71079	0.655303	0.956908	-0.572839	-0.678071	0.659512	-0.602058	0.625756
Kifunensine	0.855927	0.748271	0.653351	0.553037	0.70989	0.945739	0.49993	0.764603	0.793104	0.642579	0.643178	0.604004	0.679294	0.639471	0.678113	0.736379	0.630853	0.85074	0.785708	0.663564	0.899729	0.546314	-0.555026	0.683519	0.520859	0.567319	0.830558	-0.44935	0.741581	0.53865	-0.327222	-0.474673	-0.571904	0.742414	0.818208	0.796772	0.627842	0.6199	0.749179	0.542162	-0.660482	0.928989	0.923543	0.546867	-0.666161	-0.772475	0.690509	-0.788605	0.528836
Cudraphenone A	-0.504744	-0.593	-0.585612	-0.542146	-0.532856	-0.483291	-0.540509	-0.540927	-0.488745	-0.467837	-0.39299	-0.436821	-0.415101	-0.453338	-0.560431	-0.455353	-0.431251	-0.384288	-0.3457	-0.577463	-0.358298	-0.553827	0.761228	-0.413165	-0.402006	-0.50785	-0.490814	0.847691	-0.444904	-0.482256	0.00677585	0.689734	0.547929	-0.452008	-0.480106	-0.455614	-0.440941	-0.432568	-0.503731	-0.42845	0.712845	-0.373902	-0.487474	-0.411556	0.163502	0.596433	-0.398705	0.736824	-0.387537
plakortolide S	-0.707649	-0.695572	-0.544437	-0.390998	-0.58336	-0.711142	-0.39757	-0.620539	-0.59853	-0.747201	-0.652703	-0.692379	-0.714383	-0.628375	-0.739719	-0.561297	-0.708662	-0.433278	-0.635913	-0.700638	-0.60921	-0.592019	0.698035	-0.625667	-0.43052	-0.499605	-0.525176	0.55677	-0.686886	-0.503384	-0.0930258	0.609384	0.654218	-0.424353	-0.600096	-0.567375	-0.586872	-0.504767	-0.503517	-0.482488	0.677912	-0.608718	-0.575961	-0.524018	0.809993	0.82791	-0.640489	0.763137	-0.463743
Tyramine-O-sulfate	0.536689	0.638165	0.775	0.595165	0.900403	0.724593	0.659373	0.789324	0.526375	0.453455	0.365584	0.389405	0.456735	0.510682	0.375132	0.576671	0.680601	0.602761	0.470274	0.534017	0.29831	0.707866	-0.247132	0.413049	0.854752	0.851111	0.439249	-0.613048	0.666454	0.786062	-0.583274	-0.273997	-0.372127	0.93198	0.495212	0.647441	0.800225	0.851165	0.584542	0.789205	-0.573015	0.697673	0.583187	0.863673	-0.418622	-0.51279	0.673849	-0.429048	0.507478
Tenuiphenone D	0.487728	0.133392	0.225714	0.585994	0.211239	0.23916	0.374839	0.252883	0.385883	0.296157	0.55621	0.499395	0.381501	0.287404	0.526218	0.0392116	0.342451	0.521046	0.488325	0.164633	0.44953	0.0232107	-0.496474	0.456493	0.341931	-0.115313	0.307882	-0.334469	0.215396	0.367746	-0.243559	-0.701513	-0.542315	0.253019	0.210186	0.0434892	0.129137	0.0823364	0.193005	0.160002	-0.330361	0.299252	0.222188	0.00809749	-0.155508	-0.242682	0.0773669	-0.246184	0.237714
Mopidralazine	0.750346	0.925798	0.846467	0.584991	0.498822	0.723678	0.732017	0.683061	0.567418	0.801432	0.649726	0.67946	0.68568	0.911144	0.686142	0.841097	0.485843	0.584066	0.602452	0.908339	0.541269	0.869782	-0.373558	0.697578	0.57849	0.690254	0.559748	-0.535031	0.825596	0.554437	-0.482853	-0.353702	-0.633271	0.55055	0.829269	0.828618	0.708085	0.655534	0.871023	0.540074	-0.613021	0.534991	0.608762	0.531211	-0.626464	-0.714752	0.926096	-0.732864	0.544853
gardneramine-N(4)-oxide	0.645385	0.77645	0.635568	0.357965	0.668143	0.718643	0.46472	0.781356	0.473715	0.868029	0.600798	0.616447	0.864807	0.827937	0.722631	0.590795	0.746537	0.423994	0.737876	0.805271	0.433449	0.797193	-0.437228	0.6966	0.869164	0.666298	0.342995	-0.513449	0.902047	0.879428	-0.418655	-0.254029	-0.449061	0.685644	0.644801	0.552891	0.949821	0.794528	0.610835	0.871898	-0.719898	0.527554	0.408882	0.766542	-0.627021	-0.700222	0.815426	-0.669192	0.400412
N,N-Dimethyl-N'-phenylsulfamide	0.617491	0.8795	0.783678	0.419025	0.656476	0.674731	0.618851	0.806406	0.386694	0.850671	0.546411	0.585586	0.781033	0.870607	0.68973	0.728045	0.704969	0.416108	0.609456	0.839445	0.349925	0.936623	-0.441809	0.642302	0.83338	0.755532	0.281261	-0.600321	0.91509	0.815165	-0.385673	-0.31773	-0.561406	0.618943	0.731908	0.680501	0.891664	0.832081	0.64892	0.821197	-0.745502	0.467236	0.373286	0.727061	-0.623497	-0.742344	0.884553	-0.672363	0.360668
(2,5-Dioxopyrrolidin-1-yl) 5-(2-hydroxyethoxy)-4-oxopentanoate	-0.697671	-0.856544	-0.801597	-0.526234	-0.62763	-0.670516	-0.675319	-0.750765	-0.494118	-0.834719	-0.672875	-0.723713	-0.70301	-0.800056	-0.788122	-0.707946	-0.658026	-0.476886	-0.572035	-0.834809	-0.478659	-0.862988	0.561119	-0.599877	-0.69848	-0.678481	-0.429793	0.816077	-0.784907	-0.739407	0.502583	0.407755	0.574576	-0.550719	-0.7347	-0.678659	-0.798083	-0.683193	-0.676883	-0.655944	0.637512	-0.472699	-0.507962	-0.601638	0.479112	0.629445	-0.8691	0.74132	-0.433777
Guanosine 5'-diphosphate	0.803116	0.704801	0.672924	0.580367	0.780035	0.823714	0.526054	0.837027	0.782484	0.721675	0.670441	0.645479	0.776931	0.723098	0.711444	0.573634	0.818014	0.898433	0.861814	0.673416	0.787629	0.568186	-0.525393	0.826767	0.715791	0.549233	0.719001	-0.471211	0.78016	0.753003	-0.417151	-0.646571	-0.73841	0.798142	0.705357	0.691623	0.628652	0.703763	0.690856	0.685701	-0.634896	0.887043	0.785282	0.613856	-0.586366	-0.751428	0.632009	-0.673135	0.483952
6-Chlorohexanenitrile	0.739828	0.509208	0.50497	0.615655	0.327132	0.584961	0.529747	0.41329	0.628478	0.470359	0.685735	0.638398	0.423104	0.455437	0.693439	0.499422	0.305467	0.672285	0.534332	0.459335	0.82293	0.273875	-0.692358	0.501023	0.1764	0.140723	0.712112	-0.54659	0.361256	0.259597	-0.364135	-0.537834	-0.491021	0.291787	0.654621	0.527407	0.263166	0.152529	0.575505	0.091611	-0.416247	0.566797	0.707978	0.0320228	-0.268394	-0.444612	0.458259	-0.666272	0.408064
3'-O-Methyl-(-)-epicatechin-7-O-sulphate	0.676264	0.86189	0.806133	0.57201	0.602078	0.72159	0.688552	0.661905	0.549114	0.735453	0.569407	0.63503	0.652339	0.812089	0.584577	0.755893	0.572936	0.438827	0.530885	0.863731	0.359782	0.87313	-0.357105	0.617974	0.621456	0.800716	0.472098	-0.54295	0.808255	0.569817	-0.231312	-0.41183	-0.627165	0.614097	0.647613	0.740412	0.759852	0.714752	0.752349	0.609093	-0.681443	0.528485	0.529339	0.716303	-0.801796	-0.785912	0.867558	-0.667438	0.627536
17-Hydroxy sprengerinin C	0.727839	0.769617	0.709562	0.557184	0.348968	0.560617	0.658267	0.517964	0.555899	0.842815	0.783302	0.814838	0.723105	0.903296	0.747769	0.60709	0.513876	0.487886	0.634455	0.845142	0.517304	0.699403	-0.387016	0.769523	0.491753	0.440649	0.472425	-0.416458	0.713965	0.512514	-0.455798	-0.415303	-0.665513	0.341778	0.654351	0.623238	0.581525	0.451924	0.73966	0.390116	-0.448331	0.422743	0.458228	0.368481	-0.67709	-0.628353	0.838035	-0.599605	0.55243
Lemnabourside B	-0.723209	-0.724144	-0.652938	-0.502322	-0.669122	-0.783651	-0.540458	-0.621869	-0.614937	-0.709693	-0.659734	-0.699562	-0.663454	-0.633997	-0.680924	-0.61783	-0.671467	-0.388453	-0.58571	-0.716689	-0.525023	-0.665704	0.62026	-0.551748	-0.536425	-0.638471	-0.528842	0.588473	-0.700302	-0.560832	0.111634	0.410842	0.477972	-0.547085	-0.583345	-0.615182	-0.754972	-0.577298	-0.58181	-0.538261	0.683994	-0.635783	-0.600414	-0.655479	0.850053	0.778494	-0.772262	0.719847	-0.613494
D-Erythroascorbic acid 1'-a-D-xylopyranoside	0.620401	0.633763	0.519131	0.342456	0.809548	0.743092	0.311986	0.835737	0.572193	0.756356	0.53553	0.561088	0.839425	0.666361	0.624061	0.443938	0.91082	0.579465	0.797712	0.671862	0.456636	0.652845	-0.326193	0.704826	0.903045	0.675963	0.399822	-0.461113	0.856181	0.904749	-0.274418	-0.473997	-0.598454	0.85356	0.48079	0.472386	0.843587	0.851523	0.479306	0.934555	-0.659531	0.68609	0.485153	0.89351	-0.674863	-0.697594	0.610841	-0.551403	0.40026
DHAP(8:0)	-0.567053	-0.325718	-0.320838	-0.558641	-0.464644	-0.499875	-0.36364	-0.482459	-0.443038	-0.438169	-0.539132	-0.510591	-0.560362	-0.392799	-0.56547	-0.228482	-0.513804	-0.504121	-0.604022	-0.359757	-0.414111	-0.288275	0.442724	-0.481835	-0.631183	-0.250916	-0.330837	0.459238	-0.493305	-0.60395	0.219491	0.607818	0.509929	-0.585981	-0.297601	-0.163253	-0.519626	-0.427267	-0.297101	-0.535541	0.582236	-0.42691	-0.304761	-0.4477	0.388407	0.426838	-0.277441	0.405492	-0.351086
N6-Methyladenosine	0.685198	0.888068	0.771741	0.536751	0.409934	0.609665	0.688405	0.592477	0.49448	0.844566	0.651124	0.698923	0.720883	0.918888	0.733095	0.72901	0.459036	0.37151	0.555917	0.93654	0.413314	0.861602	-0.514457	0.692946	0.549622	0.620591	0.448317	-0.594543	0.788211	0.562531	-0.29911	-0.402895	-0.607592	0.415784	0.727339	0.676334	0.716548	0.57245	0.792169	0.526729	-0.691565	0.356616	0.441479	0.493993	-0.602762	-0.73967	0.869691	-0.775237	0.531846
Starch acetate	0.520111	0.823992	0.853879	0.556369	0.653018	0.62719	0.757767	0.736929	0.306843	0.572799	0.349914	0.386787	0.500097	0.698846	0.461062	0.785317	0.50233	0.424337	0.372466	0.688362	0.205961	0.912525	-0.349488	0.417783	0.7489	0.829117	0.265678	-0.629454	0.770236	0.653089	-0.370211	-0.303544	-0.496371	0.658528	0.688562	0.729027	0.771184	0.811605	0.641988	0.70599	-0.737205	0.434897	0.37877	0.687291	-0.485911	-0.653459	0.792042	-0.565509	0.372511
2-(Acetamidomethylene)succinate	0.430285	0.584175	0.518863	0.247651	0.836295	0.66097	0.298924	0.778856	0.419515	0.598972	0.316803	0.36944	0.643134	0.515734	0.426827	0.423869	0.796839	0.360374	0.551934	0.587913	0.204897	0.693156	-0.226973	0.455369	0.88516	0.803547	0.262596	-0.528065	0.751272	0.86813	-0.278777	-0.228384	-0.336708	0.852672	0.369034	0.437099	0.888172	0.875837	0.402964	0.945364	-0.613437	0.557502	0.387379	0.972237	-0.512503	-0.567142	0.592677	-0.466433	0.360218
Uridine 5'-monophosphate	0.368567	0.715201	0.736824	0.353719	0.368717	0.484159	0.634382	0.51197	0.0844001	0.270914	0.129708	0.150511	0.112844	0.41003	0.239837	0.888837	0.158208	0.361663	0.0384066	0.412821	0.267999	0.718051	-0.253442	0.0753723	0.220004	0.612567	0.217179	-0.44865	0.485143	0.116793	-0.177587	-0.126591	-0.368882	0.25728	0.771837	0.824874	0.331259	0.501343	0.489771	0.220322	-0.452957	0.345721	0.400255	0.24124	-0.359924	-0.483973	0.653942	-0.451975	0.0974962
(-)-Epigallocatechin	-0.47406	-0.459348	-0.540859	-0.547704	-0.45337	-0.495425	-0.586756	-0.431623	-0.429362	-0.387108	-0.395694	-0.329704	-0.414618	-0.50024	-0.433276	-0.371937	-0.253541	-0.36711	-0.434196	-0.436817	-0.351216	-0.403008	0.525825	-0.421808	-0.559328	-0.358121	-0.422003	0.401502	-0.430202	-0.569235	0.551287	0.0815852	0.0419898	-0.523134	-0.467947	-0.386244	-0.621169	-0.39335	-0.577851	-0.455935	0.580228	-0.405867	-0.404528	-0.342463	0.0969465	0.382032	-0.497994	0.498967	-0.424529
Coumarin 521	-0.664878	-0.756982	-0.571871	-0.417103	-0.585727	-0.734066	-0.405563	-0.680267	-0.557546	-0.655992	-0.49973	-0.552484	-0.617206	-0.571799	-0.671419	-0.674506	-0.546314	-0.468836	-0.53705	-0.743609	-0.547532	-0.689767	0.61209	-0.495906	-0.468536	-0.652828	-0.569384	0.769333	-0.693051	-0.510576	-0.016067	0.588332	0.610809	-0.578304	-0.656431	-0.607068	-0.636507	-0.601927	-0.587624	-0.577836	0.756858	-0.529751	-0.627437	-0.605721	0.516024	0.735622	-0.598992	0.860746	-0.417784
ANILINE-2-SULFONIC ACID	0.528981	0.631816	0.549022	0.37774	0.721897	0.639278	0.402992	0.765305	0.42819	0.698011	0.447233	0.470072	0.765014	0.67112	0.566675	0.447244	0.759491	0.426146	0.667438	0.659275	0.277375	0.704606	-0.346511	0.61226	0.921262	0.678724	0.264347	-0.497996	0.820391	0.893928	-0.284192	-0.387403	-0.491196	0.789524	0.457663	0.417988	0.872996	0.829169	0.474317	0.926428	-0.731742	0.504021	0.322377	0.846434	-0.546907	-0.649512	0.606627	-0.530244	0.364566
N-linoleoylglycine	0.587525	0.799997	0.66614	0.234746	0.73665	0.73839	0.395524	0.937244	0.299762	0.720962	0.424816	0.448792	0.688173	0.653432	0.602869	0.788696	0.80679	0.64581	0.615234	0.618838	0.51204	0.834165	-0.233907	0.493208	0.796143	0.728462	0.250045	-0.531352	0.908012	0.746067	-0.386758	-0.332559	-0.644776	0.690549	0.803839	0.743613	0.746451	0.912352	0.455196	0.834729	-0.577085	0.635164	0.468694	0.716059	-0.599098	-0.634355	0.758914	-0.543232	0.0702506
Avenanthramide L	0.708137	0.39012	0.296158	0.414362	0.334961	0.648552	0.232014	0.434304	0.690428	0.400921	0.574242	0.492405	0.480254	0.386691	0.545821	0.416641	0.378143	0.832789	0.692997	0.347186	0.940573	0.0914689	-0.435573	0.596389	0.14242	0.0692168	0.771154	-0.129479	0.39963	0.195527	-0.200739	-0.518152	-0.537049	0.396174	0.600029	0.506039	0.150769	0.19308	0.505573	0.134668	-0.322422	0.761919	0.786189	0.0782827	-0.433751	-0.497368	0.30079	-0.53982	0.327405
4,6-O-Ethylidene-D-glucose	-0.564782	-0.637185	-0.598194	-0.488917	-0.655278	-0.648136	-0.497345	-0.583045	-0.624732	-0.503311	-0.403776	-0.430046	-0.485479	-0.481281	-0.54385	-0.501077	-0.511857	-0.394948	-0.441318	-0.616074	-0.468452	-0.545127	0.822461	-0.482195	-0.395582	-0.58482	-0.627295	0.705544	-0.507559	-0.490108	-0.0759085	0.5659	0.434732	-0.533114	-0.527381	-0.55771	-0.539711	-0.48183	-0.580022	-0.470992	0.780705	-0.576681	-0.648034	-0.518739	0.377812	0.753637	-0.484225	0.816285	-0.508452
Unnarmicin A	-0.783072	-0.621114	-0.624111	-0.623353	-0.55016	-0.688195	-0.572564	-0.642677	-0.611354	-0.722486	-0.804429	-0.80969	-0.695338	-0.700161	-0.722751	-0.530413	-0.65337	-0.718444	-0.735846	-0.652449	-0.619807	-0.568758	0.216894	-0.66532	-0.70307	-0.463334	-0.505483	0.489402	-0.704661	-0.674401	0.729243	0.414803	0.616693	-0.652822	-0.571767	-0.535288	-0.675462	-0.577643	-0.609744	-0.556407	0.360269	-0.609938	-0.558301	-0.545514	0.606171	0.435423	-0.735122	0.452678	-0.523731
LPC(12:0)	0.425335	0.531103	0.561595	0.352668	0.885535	0.652214	0.388521	0.772578	0.403511	0.484628	0.304449	0.351657	0.517241	0.402539	0.389724	0.419386	0.770005	0.406225	0.466271	0.478149	0.196236	0.651207	-0.245596	0.336038	0.883403	0.800367	0.262912	-0.636219	0.660381	0.8507	-0.385804	-0.243423	-0.298591	0.880471	0.346508	0.436006	0.850832	0.852066	0.358365	0.892121	-0.570423	0.576313	0.412848	0.941539	-0.41237	-0.467082	0.557581	-0.404722	0.359211
Nortopsentin D	-0.626902	-0.667998	-0.543219	-0.516892	-0.392079	-0.577941	-0.498424	-0.539594	-0.350936	-0.558339	-0.507984	-0.549668	-0.528562	-0.533868	-0.629792	-0.657161	-0.44414	-0.408311	-0.431656	-0.596896	-0.425524	-0.628397	0.566912	-0.417822	-0.38985	-0.475154	-0.334332	0.633078	-0.631516	-0.344073	-0.177738	0.737513	0.773669	-0.367045	-0.604293	-0.513265	-0.458313	-0.480031	-0.426483	-0.400876	0.741375	-0.36488	-0.370236	-0.403756	0.672022	0.722039	-0.516989	0.670181	-0.317376
(-)-Catechin gallate	-0.372025	-0.397299	-0.433923	-0.458952	-0.390719	-0.421989	-0.485943	-0.337595	-0.352953	-0.289957	-0.262043	-0.20602	-0.33278	-0.376146	-0.36824	-0.310786	-0.166739	-0.187012	-0.310073	-0.37055	-0.258416	-0.337046	0.685933	-0.312164	-0.407677	-0.311611	-0.368156	0.424335	-0.332782	-0.441695	0.180549	0.15392	-0.00166056	-0.39719	-0.389592	-0.294209	-0.525919	-0.295841	-0.465134	-0.375644	0.690925	-0.304795	-0.326842	-0.27958	0.0702136	0.451277	-0.350193	0.562605	-0.364898
Eleganin	0.809951	0.597276	0.548371	0.60438	0.620753	0.852644	0.452494	0.58171	0.916885	0.517912	0.623399	0.589059	0.575178	0.54103	0.576951	0.543206	0.517219	0.815974	0.734718	0.606419	0.866442	0.351019	-0.544374	0.697068	0.343685	0.454129	0.953713	-0.361293	0.550609	0.395232	-0.221575	-0.546077	-0.53535	0.685802	0.619807	0.674261	0.453481	0.427708	0.754599	0.362116	-0.554697	0.906711	0.969179	0.45424	-0.591891	-0.712409	0.52326	-0.73452	0.68024
Palmitoylglycine	0.778434	0.611772	0.454506	0.38841	0.351696	0.616206	0.358367	0.616957	0.541046	0.795456	0.791215	0.740404	0.793765	0.730606	0.852913	0.516936	0.60573	0.744169	0.837006	0.607165	0.862118	0.425317	-0.492528	0.776345	0.479598	0.148773	0.514541	-0.331279	0.692977	0.546108	-0.455704	-0.510868	-0.688164	0.359079	0.75144	0.517717	0.452191	0.396437	0.536327	0.415182	-0.423987	0.5848	0.538253	0.19345	-0.508208	-0.549555	0.595047	-0.610683	0.217639
2-O-a-L-Fucopyranosyl-galactose	-0.620409	-0.738088	-0.614361	-0.434787	-0.643919	-0.747229	-0.485427	-0.633875	-0.557347	-0.596884	-0.432861	-0.450224	-0.591208	-0.571214	-0.597346	-0.644756	-0.528907	-0.348717	-0.502217	-0.684462	-0.494178	-0.652472	0.809591	-0.496177	-0.454413	-0.641182	-0.558117	0.629104	-0.658729	-0.503119	-0.146583	0.47438	0.429562	-0.53538	-0.646462	-0.624545	-0.674479	-0.570015	-0.596257	-0.552267	0.896446	-0.586588	-0.605896	-0.58278	0.603856	0.871696	-0.612797	0.873913	-0.479736
Mephenytoin	-0.725499	-0.80378	-0.646699	-0.562362	-0.45656	-0.690127	-0.560029	-0.584394	-0.593224	-0.688138	-0.576602	-0.616373	-0.652622	-0.718219	-0.68941	-0.71019	-0.478676	-0.482498	-0.563338	-0.803837	-0.552284	-0.692079	0.691988	-0.646843	-0.368083	-0.562591	-0.592817	0.594486	-0.7077	-0.382131	-0.188929	0.757684	0.797373	-0.436102	-0.69567	-0.659791	-0.511648	-0.504061	-0.681017	-0.425738	0.834191	-0.5107	-0.584022	-0.456799	0.727559	0.909925	-0.624514	0.864964	-0.52194
S-Methyl benzenecarbothioate	-0.48984	-0.564884	-0.435862	-0.316275	-0.406948	-0.590689	-0.324384	-0.509912	-0.437003	-0.472989	-0.294988	-0.266154	-0.566112	-0.598599	-0.342425	-0.520949	-0.388503	-0.469157	-0.564117	-0.543185	-0.40358	-0.480441	0.24735	-0.588697	-0.449571	-0.460268	-0.416051	0.0238744	-0.652923	-0.385505	-0.0304754	0.324582	0.471076	-0.526814	-0.531296	-0.529903	-0.476977	-0.540881	-0.556039	-0.502068	0.628933	-0.535555	-0.431032	-0.469347	0.639563	0.721164	-0.467797	0.496635	-0.351733
Casticin	-0.63707	-0.715103	-0.475248	-0.235563	-0.5142	-0.735585	-0.247451	-0.627479	-0.591205	-0.676553	-0.463038	-0.488415	-0.690766	-0.643487	-0.559702	-0.634808	-0.598314	-0.515228	-0.650851	-0.71104	-0.621347	-0.581018	0.434237	-0.659101	-0.354694	-0.549028	-0.579824	0.270213	-0.735749	-0.383843	-0.184636	0.498893	0.654538	-0.486081	-0.651999	-0.662418	-0.500948	-0.564333	-0.584229	-0.496771	0.636879	-0.663723	-0.640634	-0.53824	0.814878	0.867182	-0.58832	0.732523	-0.395257
Macarangioside F	0.727703	0.888985	0.866852	0.574224	0.809982	0.910596	0.675901	0.8347	0.654964	0.582977	0.453464	0.476198	0.528079	0.652274	0.517854	0.905676	0.597923	0.729506	0.539813	0.733526	0.616873	0.817456	-0.422378	0.517954	0.586711	0.881912	0.699739	-0.617782	0.77883	0.546448	-0.338595	-0.386057	-0.56228	0.803144	0.837038	0.954324	0.705664	0.801805	0.801367	0.624483	-0.692808	0.831035	0.857585	0.720576	-0.626941	-0.779215	0.823095	-0.753519	0.534759
Ganoderic acid A	0.535995	0.704092	0.655019	0.40185	0.740286	0.65603	0.474791	0.796366	0.527717	0.70312	0.423719	0.448593	0.729357	0.750026	0.513098	0.511029	0.71733	0.545868	0.667218	0.738278	0.325217	0.752817	-0.238813	0.683838	0.891928	0.753393	0.405847	-0.464008	0.81922	0.879953	-0.48239	-0.308615	-0.484815	0.843859	0.528799	0.564041	0.83479	0.854845	0.648992	0.899742	-0.62856	0.576386	0.468535	0.836769	-0.428763	-0.617989	0.678251	-0.541271	0.428435
Dihydrowithaferin A	0.584483	0.725398	0.56644	0.396682	0.147918	0.385191	0.533455	0.421069	0.303616	0.806338	0.647948	0.679849	0.679927	0.833217	0.756624	0.565135	0.354104	0.246429	0.495843	0.788517	0.382173	0.681459	-0.535091	0.635605	0.38154	0.302914	0.255056	-0.481222	0.653607	0.423306	-0.177485	-0.435929	-0.617165	0.107981	0.642133	0.465957	0.500779	0.340916	0.577441	0.337489	-0.562442	0.13687	0.207044	0.19746	-0.497603	-0.607572	0.695027	-0.661709	0.303236
Paeonin B	0.581886	0.738178	0.724736	0.407391	0.945911	0.848646	0.48376	0.884019	0.61879	0.554037	0.334464	0.355691	0.575978	0.560027	0.428805	0.667193	0.766014	0.65378	0.585415	0.627671	0.481457	0.729756	-0.358554	0.519252	0.763239	0.887163	0.577621	-0.543889	0.766734	0.751397	-0.332364	-0.310335	-0.431484	0.92882	0.633942	0.767426	0.788896	0.89586	0.63639	0.831087	-0.669628	0.842377	0.744266	0.890226	-0.529941	-0.715312	0.685371	-0.625177	0.451373
isobutyryl carnitine	-0.611236	-0.820314	-0.697738	-0.408211	-0.731777	-0.783094	-0.493271	-0.831253	-0.521926	-0.608552	-0.33554	-0.34106	-0.633595	-0.656919	-0.532574	-0.765361	-0.627956	-0.613451	-0.586988	-0.691506	-0.531075	-0.758511	0.572231	-0.584329	-0.615731	-0.747327	-0.536393	0.530711	-0.807843	-0.605975	0.003228	0.534164	0.630347	-0.711427	-0.780026	-0.775897	-0.652229	-0.79153	-0.650543	-0.719938	0.871252	-0.699349	-0.642474	-0.664875	0.557494	0.887672	-0.626273	0.790471	-0.322886
beta-D-3-Ribofuranosyluric acid	0.581596	0.89941	0.898542	0.521846	0.702492	0.757328	0.741996	0.739775	0.420254	0.560794	0.351976	0.403729	0.451273	0.669177	0.432492	0.914234	0.497915	0.454714	0.346453	0.731617	0.329779	0.929228	-0.365384	0.388977	0.584037	0.919622	0.432659	-0.607622	0.762956	0.502329	-0.254236	-0.256575	-0.480302	0.645895	0.770465	0.898436	0.735444	0.793442	0.721619	0.601317	-0.706466	0.584217	0.588539	0.705193	-0.651205	-0.751077	0.875015	-0.659173	0.471763
4-Hydroxytolbutamide	0.582308	0.686868	0.695833	0.420962	0.741392	0.740507	0.516645	0.759692	0.430144	0.394564	0.33581	0.351559	0.331378	0.353577	0.458154	0.778923	0.592525	0.664038	0.362391	0.417735	0.597935	0.617032	-0.503774	0.264292	0.408924	0.656067	0.498405	-0.657987	0.571706	0.395292	-0.156741	-0.465816	-0.55252	0.570245	0.753069	0.808456	0.445273	0.638148	0.450254	0.444486	-0.554656	0.738859	0.712594	0.486986	-0.475598	-0.620857	0.583722	-0.60336	0.211905
D-Xylonic acid	0.437013	0.606775	0.593068	0.288549	0.893301	0.688739	0.359073	0.801129	0.459741	0.55439	0.297717	0.361394	0.574002	0.495496	0.367969	0.476152	0.815633	0.432356	0.509705	0.575184	0.216631	0.714648	-0.160999	0.432968	0.852793	0.871757	0.315214	-0.525283	0.732432	0.822046	-0.317245	-0.236714	-0.376505	0.885005	0.385562	0.534552	0.84045	0.901039	0.437984	0.903484	-0.546892	0.63573	0.472026	0.992088	-0.547516	-0.566809	0.625315	-0.42647	0.402249
Dibutyryl cyclic 3',5'-cytidine monophosphate	0.798711	0.615268	0.570053	0.670735	0.444946	0.694818	0.580834	0.436138	0.863674	0.736656	0.803856	0.774097	0.758333	0.803946	0.72362	0.393349	0.450563	0.525906	0.789397	0.798939	0.657916	0.435084	-0.609851	0.864116	0.491616	0.362066	0.791978	-0.343271	0.600186	0.569572	-0.417818	-0.386206	-0.393375	0.549182	0.509388	0.477168	0.661929	0.345623	0.842505	0.41596	-0.60092	0.611529	0.680697	0.430918	-0.576614	-0.672718	0.669803	-0.733328	0.828371
Rugulotrosin A	-0.708151	-0.725705	-0.580627	-0.438949	-0.555383	-0.738469	-0.41541	-0.661928	-0.552624	-0.594064	-0.533865	-0.582871	-0.551887	-0.524389	-0.62425	-0.729094	-0.602551	-0.621852	-0.533435	-0.630715	-0.651938	-0.614359	0.506143	-0.498563	-0.329282	-0.568647	-0.568009	0.586688	-0.665765	-0.328189	-0.12951	0.733351	0.831356	-0.478567	-0.692995	-0.703849	-0.417016	-0.547443	-0.51151	-0.402234	0.617821	-0.650043	-0.671818	-0.483162	0.761994	0.781711	-0.574768	0.719901	-0.369146
Methyl 4-amino-5-ethyl-3-thiophenecarboxylate	0.723068	0.635495	0.505713	0.367439	0.700206	0.768711	0.303926	0.797686	0.710965	0.770822	0.62614	0.606249	0.862921	0.733245	0.668545	0.469696	0.849604	0.800843	0.919927	0.669828	0.722856	0.520394	-0.341737	0.86531	0.732101	0.494814	0.602812	-0.262621	0.822262	0.766523	-0.339162	-0.530598	-0.694808	0.764021	0.608602	0.574088	0.646112	0.712076	0.598321	0.749574	-0.552531	0.820899	0.660391	0.658776	-0.667715	-0.723725	0.587472	-0.582382	0.402604
(+)-Neomenthyl O-beta-D-glucoside	0.707658	0.898355	0.818298	0.490472	0.600317	0.756329	0.667194	0.718588	0.531192	0.709991	0.543746	0.559339	0.609189	0.758307	0.660395	0.855018	0.556135	0.547531	0.531611	0.76809	0.610029	0.799925	-0.650297	0.59109	0.454959	0.657973	0.559554	-0.567919	0.758731	0.474343	-0.166995	-0.433767	-0.606309	0.462152	0.876434	0.871331	0.610889	0.620033	0.732325	0.477389	-0.726712	0.63958	0.661861	0.464008	-0.663263	-0.847526	0.83078	-0.809969	0.417219
3-(2,4-Dihydroxyphenyl)propanoic acid	-0.607095	-0.734847	-0.609315	-0.4516	-0.494554	-0.639418	-0.488727	-0.641462	-0.417875	-0.616555	-0.443601	-0.477964	-0.620317	-0.671902	-0.532983	-0.690774	-0.548555	-0.505518	-0.53884	-0.674101	-0.409401	-0.706562	0.372511	-0.57522	-0.516647	-0.604688	-0.370163	0.395164	-0.763137	-0.44539	-0.0916657	0.624679	0.78795	-0.517173	-0.636255	-0.633817	-0.530076	-0.647778	-0.545104	-0.549056	0.72103	-0.504391	-0.426785	-0.555098	0.782496	0.815974	-0.603819	0.607227	-0.360157
1,1,1,2,2-Pentafluoro-7-phenylheptan-3-one	0.752832	0.791487	0.758939	0.650639	0.636559	0.78779	0.694854	0.648873	0.665845	0.727734	0.672673	0.688304	0.672536	0.759364	0.695956	0.663863	0.506642	0.476452	0.617685	0.831767	0.51005	0.746745	-0.532947	0.608081	0.685467	0.700014	0.623184	-0.687069	0.731575	0.695897	-0.5474	-0.258206	-0.347269	0.707175	0.654352	0.643746	0.889852	0.632306	0.812534	0.637703	-0.699056	0.570268	0.646137	0.674818	-0.51638	-0.631936	0.849483	-0.771767	0.694672
(2E)-3-(3-bromophenyl)prop-2-enoic acid	0.491193	0.56973	0.589375	0.310257	0.929697	0.747574	0.354017	0.874152	0.43549	0.468195	0.297887	0.318855	0.521667	0.407014	0.361477	0.547484	0.855518	0.657135	0.552371	0.413863	0.395963	0.624722	-0.137654	0.392346	0.831244	0.78114	0.334888	-0.449402	0.724738	0.767662	-0.379066	-0.301408	-0.465268	0.903534	0.502095	0.615413	0.721308	0.907243	0.36572	0.849044	-0.491549	0.788502	0.554517	0.883527	-0.563629	-0.540368	0.571748	-0.352264	0.253697
5-methyluridine	0.634171	0.891578	0.860911	0.545545	0.725896	0.739302	0.7161	0.759119	0.50477	0.75028	0.518945	0.586133	0.65769	0.803108	0.591327	0.764753	0.637638	0.40339	0.508838	0.864816	0.300534	0.953303	-0.407063	0.564759	0.764766	0.899961	0.418447	-0.681331	0.842388	0.727498	-0.362575	-0.312202	-0.511041	0.708813	0.665558	0.746668	0.898351	0.825844	0.740622	0.756918	-0.736296	0.526403	0.510387	0.824402	-0.665532	-0.747529	0.911302	-0.69145	0.576757
(S)-Tetraphyllin A	0.444014	0.637489	0.548065	0.19653	0.856128	0.676655	0.289517	0.867443	0.375704	0.649154	0.312815	0.354158	0.691425	0.564139	0.466128	0.493036	0.862234	0.443498	0.59965	0.589309	0.271215	0.738629	-0.232088	0.49532	0.921762	0.796729	0.229933	-0.50528	0.823328	0.904288	-0.300492	-0.255124	-0.420056	0.844163	0.478402	0.507975	0.874263	0.936906	0.394358	0.989169	-0.625592	0.597856	0.387587	0.944953	-0.517845	-0.605664	0.620489	-0.476305	0.237718
Dehydro-1,8-cineole	0.577789	0.739315	0.829483	0.519041	0.752771	0.747616	0.67093	0.734012	0.469271	0.437058	0.3609	0.391679	0.365875	0.533176	0.330392	0.806601	0.593694	0.662672	0.386853	0.529176	0.429265	0.737223	-0.154088	0.378207	0.552923	0.80944	0.461953	-0.412243	0.669003	0.449526	-0.389183	-0.278633	-0.537532	0.688983	0.683732	0.884748	0.564451	0.755621	0.609939	0.51268	-0.44697	0.753758	0.664223	0.652701	-0.694082	-0.619794	0.769061	-0.414716	0.430091
Denticulatolide	0.470763	0.531058	0.370291	0.282488	-0.0252716	0.202838	0.384142	0.286746	0.168332	0.731122	0.60951	0.611258	0.64017	0.739612	0.713681	0.359521	0.268665	0.173978	0.476477	0.623555	0.328891	0.484922	-0.458053	0.594189	0.329073	0.048181	0.102921	-0.319953	0.530219	0.383485	-0.218478	-0.362163	-0.520556	-0.0403256	0.511315	0.247573	0.37237	0.185376	0.407992	0.250523	-0.416467	-0.0111429	0.0178312	0.0119541	-0.331666	-0.423999	0.522022	-0.494754	0.136092
Catechin 5,7,4'-trimethyl ether	-0.548041	-0.608503	-0.461432	-0.358374	-0.419083	-0.590999	-0.334719	-0.574493	-0.450129	-0.537521	-0.369171	-0.368895	-0.608216	-0.622254	-0.433356	-0.558497	-0.482258	-0.563656	-0.596998	-0.586979	-0.449048	-0.53342	0.246371	-0.626295	-0.463096	-0.474854	-0.416132	0.156484	-0.697337	-0.400122	-0.0740568	0.552293	0.71189	-0.528419	-0.560055	-0.549476	-0.425619	-0.575909	-0.529506	-0.513925	0.62012	-0.534688	-0.440676	-0.481047	0.681804	0.743597	-0.461206	0.519256	-0.31776
(+/-)-2-Hydroxy-4-(methylthio)butanoic acid	-0.501027	-0.594046	-0.461677	-0.323548	-0.425247	-0.607202	-0.342671	-0.53096	-0.444142	-0.491814	-0.300641	-0.275813	-0.577284	-0.617215	-0.356601	-0.547586	-0.401312	-0.472058	-0.56672	-0.568487	-0.407399	-0.512565	0.26482	-0.595471	-0.461866	-0.489548	-0.424867	0.0532916	-0.67296	-0.399405	-0.0300506	0.331605	0.4829	-0.538186	-0.553692	-0.554976	-0.497657	-0.562433	-0.575028	-0.519111	0.650668	-0.543263	-0.444444	-0.488511	0.648323	0.74222	-0.492922	0.522418	-0.359895
Cliviahaksine	0.632462	0.796168	0.767616	0.448733	0.830591	0.835711	0.571411	0.874359	0.454995	0.632704	0.438183	0.456978	0.622008	0.649539	0.509265	0.78537	0.722647	0.614161	0.583963	0.652815	0.442049	0.835047	-0.235031	0.47911	0.842571	0.861521	0.394595	-0.52881	0.864961	0.754557	-0.479196	-0.225724	-0.471314	0.854656	0.7179	0.771525	0.875454	0.92299	0.608418	0.83638	-0.647474	0.717033	0.579749	0.853212	-0.666767	-0.658051	0.827355	-0.549293	0.385349
5'-Cytidylic acid	0.499153	0.844937	0.839487	0.446136	0.463566	0.597225	0.718512	0.607345	0.243428	0.463957	0.2857	0.320462	0.304569	0.604644	0.381818	0.935248	0.290084	0.416858	0.203409	0.618398	0.328636	0.846622	-0.313866	0.273474	0.366937	0.726072	0.32851	-0.518963	0.637459	0.280984	-0.254626	-0.195284	-0.463864	0.383124	0.824026	0.887237	0.50584	0.610935	0.648833	0.363912	-0.559092	0.425021	0.483607	0.398343	-0.496277	-0.616484	0.803007	-0.578202	0.272853
Gepirone	0.478373	0.366278	0.493274	0.674862	0.281392	0.261137	0.653372	0.27974	0.27283	0.399661	0.556192	0.56002	0.364631	0.421375	0.566893	0.258666	0.347149	0.237375	0.296495	0.349073	0.219099	0.35808	-0.691701	0.362536	0.380451	0.152137	0.169709	-0.579596	0.314447	0.382635	-0.091122	-0.654401	-0.526126	0.160942	0.300055	0.199792	0.324087	0.187602	0.270858	0.195532	-0.550478	0.166161	0.113154	0.136446	-0.363955	-0.436924	0.352024	-0.384057	0.354831
S-Glutaryldihydrolipoamide	0.702189	0.763342	0.669502	0.350822	0.839086	0.900351	0.410723	0.921669	0.546316	0.63341	0.473551	0.47067	0.650299	0.579774	0.5675	0.787691	0.807984	0.803604	0.692748	0.580922	0.706964	0.696902	-0.303937	0.537205	0.700921	0.732406	0.532823	-0.457798	0.844231	0.662131	-0.356289	-0.370732	-0.603953	0.809878	0.803476	0.822633	0.703294	0.857504	0.555097	0.746704	-0.582536	0.889195	0.746748	0.733351	-0.701245	-0.707235	0.727313	-0.601716	0.274778
N-Acetylornithine	-0.488018	-0.553345	-0.521798	-0.456263	-0.485241	-0.456137	-0.502185	-0.453542	-0.458507	-0.569088	-0.466951	-0.486328	-0.537693	-0.537467	-0.613061	-0.344744	-0.463393	-0.177689	-0.414906	-0.593136	-0.313275	-0.5096	0.877885	-0.492985	-0.43344	-0.401335	-0.393127	0.665326	-0.468464	-0.54291	-0.0368419	0.500229	0.356897	-0.33194	-0.421854	-0.348293	-0.55926	-0.36274	-0.466214	-0.439276	0.759864	-0.32523	-0.351995	-0.388582	0.322184	0.66332	-0.466384	0.725566	-0.431916
Idebenone	0.748624	0.519857	0.556909	0.674709	0.397756	0.667543	0.557603	0.483831	0.730139	0.406613	0.598196	0.524591	0.439592	0.536071	0.514492	0.542958	0.312943	0.903428	0.64291	0.4672	0.828661	0.279385	-0.3574	0.633251	0.297221	0.25298	0.808438	-0.238982	0.456103	0.291158	-0.508443	-0.482482	-0.554501	0.538661	0.662284	0.644854	0.266149	0.31051	0.723835	0.198395	-0.366772	0.747521	0.811784	0.167811	-0.361275	-0.479541	0.468943	-0.524324	0.498649
4-Methylbenzoate	-0.593366	-0.713662	-0.584809	-0.437292	-0.481183	-0.625034	-0.467576	-0.626122	-0.400361	-0.604765	-0.43536	-0.470177	-0.612943	-0.652751	-0.524075	-0.671288	-0.542043	-0.486007	-0.529706	-0.656059	-0.394021	-0.689725	0.361525	-0.558992	-0.510487	-0.589136	-0.34864	0.385216	-0.751182	-0.437062	-0.108885	0.619768	0.777805	-0.505514	-0.614187	-0.60728	-0.522903	-0.636126	-0.518692	-0.543523	0.711989	-0.486777	-0.403715	-0.550246	0.782304	0.801563	-0.58492	0.59022	-0.347863
Magnolignan H	0.653143	0.774633	0.883057	0.708251	0.586216	0.707547	0.838729	0.577134	0.612382	0.428856	0.436722	0.430379	0.341566	0.625603	0.414973	0.797832	0.342506	0.635685	0.377447	0.621609	0.531903	0.659798	-0.49983	0.488142	0.352648	0.655182	0.684343	-0.459309	0.550019	0.317321	-0.33283	-0.36536	-0.481438	0.534615	0.757042	0.895922	0.457319	0.514683	0.821868	0.292238	-0.592301	0.690733	0.761772	0.38653	-0.511728	-0.702062	0.736856	-0.638546	0.592062
6-Hydroxymethylpterin	0.748612	0.558163	0.437465	0.476806	0.563209	0.713365	0.334825	0.556277	0.868204	0.741576	0.713845	0.699658	0.82478	0.713861	0.695178	0.316482	0.676512	0.615386	0.873777	0.725766	0.706471	0.377366	-0.569383	0.901995	0.515086	0.371436	0.763358	-0.282115	0.648127	0.616568	-0.155662	-0.574555	-0.573286	0.615975	0.456246	0.442308	0.579352	0.445881	0.675611	0.531539	-0.594527	0.731425	0.699311	0.535478	-0.662079	-0.758926	0.518425	-0.700843	0.668915
Succinylproline	0.691521	0.687488	0.684741	0.684464	0.561225	0.679026	0.665051	0.565272	0.693244	0.687337	0.642359	0.653596	0.683535	0.785197	0.61072	0.499632	0.465105	0.483194	0.651431	0.816831	0.403613	0.657844	-0.38837	0.703567	0.719509	0.63033	0.604392	-0.527581	0.689425	0.713281	-0.561737	-0.309022	-0.385431	0.738989	0.496112	0.514635	0.824141	0.595407	0.819816	0.642971	-0.641056	0.507275	0.557348	0.67194	-0.463258	-0.581029	0.734122	-0.647089	0.752577
3-alpha,20-alpha-dihydroxy-5-beta-pregnane 3-glucuronide	-0.627074	-0.734417	-0.686366	-0.50906	-0.650697	-0.601524	-0.554964	-0.693228	-0.53666	-0.711208	-0.577427	-0.662335	-0.622958	-0.640375	-0.687033	-0.565711	-0.722258	-0.467833	-0.509773	-0.735129	-0.412659	-0.736995	0.593823	-0.572061	-0.564794	-0.649799	-0.444363	0.804016	-0.673519	-0.617155	0.0846404	0.726262	0.773841	-0.52361	-0.548539	-0.579405	-0.58715	-0.62139	-0.52784	-0.575432	0.645261	-0.493458	-0.502509	-0.614925	0.563668	0.712407	-0.634603	0.69275	-0.445078
N-(4-Aminobenzoyl)-L-glutamic acid	0.600498	0.853289	0.804547	0.431078	0.839263	0.838082	0.594073	0.861935	0.498909	0.641585	0.372173	0.394104	0.618907	0.690669	0.490762	0.800681	0.661013	0.530551	0.547715	0.732945	0.409324	0.878372	-0.370222	0.504186	0.796824	0.918917	0.467034	-0.567923	0.855015	0.748412	-0.383505	-0.190912	-0.388306	0.842719	0.74096	0.809645	0.90171	0.912989	0.703677	0.841505	-0.756652	0.69815	0.623394	0.860408	-0.584754	-0.743417	0.838462	-0.680051	0.440966
12-Methylferruginol	0.666674	0.429318	0.343734	0.383992	0.377213	0.650929	0.257832	0.479889	0.601383	0.352978	0.488422	0.414281	0.407737	0.330823	0.51322	0.501938	0.376961	0.805005	0.596397	0.305626	0.906722	0.152201	-0.490652	0.488265	0.120556	0.129713	0.711212	-0.213512	0.397358	0.164059	-0.119659	-0.522939	-0.538675	0.370282	0.660869	0.57121	0.134993	0.234588	0.456846	0.134667	-0.372127	0.753348	0.772991	0.0755939	-0.41075	-0.523059	0.307143	-0.561323	0.232006
Limazepine A	0.684659	0.356877	0.277113	0.383962	0.515879	0.691254	0.154846	0.544068	0.751579	0.445212	0.564877	0.515355	0.569246	0.389856	0.501172	0.318917	0.596246	0.874533	0.782798	0.372677	0.843248	0.134822	-0.240256	0.656812	0.363621	0.221973	0.735484	-0.124215	0.488312	0.39575	-0.26067	-0.547358	-0.595226	0.62743	0.45322	0.446999	0.285488	0.382119	0.460651	0.365699	-0.284307	0.843357	0.774163	0.368979	-0.529285	-0.488018	0.298228	-0.430987	0.395193
His-Pro	-0.517447	-0.684821	-0.592336	-0.448091	-0.604938	-0.615071	-0.467721	-0.663819	-0.36642	-0.478058	-0.319893	-0.385605	-0.441122	-0.430203	-0.515269	-0.6536	-0.498758	-0.390082	-0.337698	-0.587866	-0.322665	-0.705511	0.558333	-0.301115	-0.497175	-0.696518	-0.369731	0.828375	-0.613321	-0.479305	-0.105974	0.636693	0.618241	-0.569074	-0.565583	-0.553727	-0.566786	-0.639403	-0.437513	-0.578395	0.777459	-0.41666	-0.458573	-0.612705	0.422919	0.668021	-0.491451	0.713261	-0.298614
Cardiospermin	-0.683382	-0.798676	-0.739127	-0.497581	-0.55357	-0.612476	-0.617331	-0.672644	-0.487484	-0.832522	-0.709794	-0.783863	-0.68724	-0.776642	-0.764222	-0.644769	-0.666875	-0.448539	-0.55502	-0.81807	-0.443658	-0.812955	0.432439	-0.600892	-0.62469	-0.627057	-0.391314	0.737253	-0.745147	-0.656284	0.446489	0.447696	0.650572	-0.47573	-0.638781	-0.622613	-0.712433	-0.618409	-0.616105	-0.570854	0.505525	-0.431289	-0.460212	-0.576647	0.58832	0.586905	-0.84148	0.641396	-0.458683
Dihydralazine	0.525011	0.806607	0.706996	0.294396	0.824939	0.740522	0.449774	0.909627	0.421157	0.702173	0.337758	0.373674	0.697228	0.700062	0.513975	0.691989	0.766759	0.523371	0.596114	0.723352	0.352431	0.871503	-0.300022	0.554208	0.876904	0.871525	0.344209	-0.562274	0.890432	0.851992	-0.354952	-0.269224	-0.485789	0.833703	0.675653	0.699322	0.877581	0.960072	0.59166	0.947863	-0.712916	0.620624	0.497135	0.885846	-0.49939	-0.69953	0.748653	-0.621475	0.284983
N-(1-Deoxy-1-fructosyl)serine	0.596282	0.822509	0.769374	0.427092	0.834989	0.829333	0.567267	0.844938	0.514475	0.647685	0.383646	0.402397	0.641794	0.688908	0.496163	0.747948	0.665814	0.511314	0.572664	0.731442	0.398606	0.848439	-0.371778	0.523344	0.818034	0.896914	0.467091	-0.552341	0.848023	0.776388	-0.389791	-0.182455	-0.359958	0.856947	0.698084	0.757818	0.92202	0.901542	0.694542	0.860772	-0.758927	0.687716	0.606348	0.875028	-0.573945	-0.730343	0.815818	-0.672991	0.461477
Latrunculin S	0.498085	0.68688	0.690606	0.422224	0.824758	0.637244	0.537738	0.808249	0.368862	0.673746	0.428872	0.486067	0.65999	0.632208	0.539299	0.525853	0.801533	0.370235	0.524595	0.651923	0.179642	0.824971	-0.342348	0.477734	0.952388	0.818388	0.198952	-0.679018	0.798447	0.916107	-0.39388	-0.321143	-0.448856	0.792239	0.469085	0.503918	0.925899	0.890955	0.457024	0.926993	-0.683238	0.488729	0.319335	0.91383	-0.531035	-0.59581	0.717469	-0.493145	0.377608
Norharmane	-0.598047	-0.721853	-0.553234	-0.398711	-0.474835	-0.649519	-0.409751	-0.648765	-0.462177	-0.609266	-0.399941	-0.415129	-0.646595	-0.678359	-0.518245	-0.665235	-0.512075	-0.553397	-0.593052	-0.682149	-0.468555	-0.656526	0.374932	-0.627943	-0.498905	-0.571071	-0.443478	0.332312	-0.763277	-0.448905	-0.0984951	0.607472	0.755703	-0.550815	-0.655179	-0.62628	-0.507388	-0.638787	-0.587625	-0.569998	0.738485	-0.533985	-0.479923	-0.532639	0.684338	0.822036	-0.544531	0.654532	-0.334176
2-Phenylethyl O-beta-D-xylopyranosyl-(1->2)-beta-D-glucopyranoside	0.63803	0.674769	0.715809	0.616266	0.76034	0.784122	0.636573	0.684533	0.633873	0.561336	0.490589	0.489536	0.589034	0.640694	0.477578	0.577237	0.55747	0.529242	0.592234	0.672081	0.394608	0.672571	-0.33953	0.548739	0.791019	0.76505	0.560567	-0.502111	0.707362	0.742573	-0.543528	-0.191157	-0.278279	0.87749	0.530541	0.610474	0.880465	0.742925	0.727106	0.741365	-0.665929	0.668664	0.619875	0.806605	-0.518118	-0.597854	0.73579	-0.577799	0.662119
Desacetylcinobufagin	-0.718503	-0.810832	-0.573227	-0.359277	-0.563292	-0.799105	-0.378922	-0.695384	-0.576908	-0.78845	-0.578548	-0.617353	-0.778504	-0.738615	-0.69001	-0.712244	-0.618578	-0.473208	-0.684777	-0.832051	-0.57334	-0.738062	0.465615	-0.652777	-0.550649	-0.662989	-0.536629	0.495865	-0.843617	-0.554433	0.0171546	0.46047	0.62379	-0.595422	-0.695083	-0.651778	-0.740005	-0.671302	-0.650508	-0.649148	0.745057	-0.591265	-0.59289	-0.675977	0.806532	0.838048	-0.735918	0.80782	-0.475062
3-Deoxy-lyxo-heptulosaric acid	0.46318	0.661328	0.599832	0.299555	0.853759	0.701247	0.375489	0.79676	0.466896	0.617205	0.320392	0.37964	0.640828	0.569871	0.430424	0.504224	0.775415	0.38022	0.541566	0.657796	0.220669	0.759176	-0.264558	0.483704	0.862232	0.871968	0.330542	-0.55834	0.77772	0.843503	-0.257338	-0.251075	-0.370259	0.866088	0.429827	0.528325	0.896844	0.896689	0.495805	0.932108	-0.664063	0.587273	0.453144	0.985614	-0.544103	-0.63805	0.651735	-0.535205	0.425129
4'-Hydroxy-3'-prenylacetophenone	0.454404	0.793403	0.736433	0.25827	0.850381	0.708164	0.475444	0.902568	0.283269	0.609871	0.2574	0.311671	0.558313	0.575933	0.448396	0.746451	0.752363	0.435671	0.430124	0.621074	0.265514	0.903649	-0.2948	0.357104	0.826255	0.915355	0.221081	-0.651431	0.830738	0.779595	-0.309333	-0.211953	-0.432486	0.762502	0.672983	0.725251	0.847806	0.961263	0.472573	0.892158	-0.671915	0.573428	0.437772	0.871502	-0.500484	-0.643078	0.758393	-0.557342	0.191527
4-Thiouridine	0.535438	0.817486	0.790148	0.463468	0.761977	0.711281	0.622127	0.840024	0.415198	0.607984	0.318421	0.335377	0.594179	0.698349	0.479481	0.740232	0.600947	0.527554	0.508772	0.703444	0.323443	0.866924	-0.38731	0.510937	0.819439	0.847972	0.382694	-0.602328	0.820505	0.768461	-0.379348	-0.299692	-0.461424	0.799727	0.710813	0.731002	0.823393	0.887106	0.671255	0.841487	-0.784324	0.571707	0.500882	0.775016	-0.405583	-0.695611	0.7369	-0.646147	0.345821
Hypocrellin A	-0.505762	-0.540993	-0.550981	-0.552509	-0.622557	-0.635002	-0.514253	-0.566248	-0.368123	-0.330667	-0.308392	-0.335581	-0.371651	-0.342801	-0.377577	-0.561473	-0.454776	-0.378098	-0.33551	-0.429593	-0.25618	-0.567862	0.439001	-0.248673	-0.546808	-0.645818	-0.328214	0.592581	-0.551393	-0.450612	-0.0514114	0.509454	0.469381	-0.641756	-0.431702	-0.472211	-0.593188	-0.608278	-0.382851	-0.545632	0.744518	-0.483457	-0.410064	-0.642586	0.579404	0.623322	-0.45302	0.516041	-0.413987
Bauerine A	-0.52472	-0.469838	-0.509338	-0.463873	-0.641283	-0.57509	-0.407548	-0.557556	-0.467037	-0.365038	-0.413372	-0.478765	-0.347285	-0.282284	-0.405234	-0.461464	-0.658768	-0.518691	-0.361694	-0.367358	-0.394651	-0.450473	0.360378	-0.31849	-0.36946	-0.535438	-0.392767	0.537284	-0.458677	-0.341552	-0.0987237	0.703298	0.714439	-0.500047	-0.364901	-0.505172	-0.328611	-0.503012	-0.272379	-0.362902	0.430861	-0.607045	-0.515154	-0.537044	0.698241	0.584616	-0.400696	0.390251	-0.378666
Picrasin B	0.522383	0.677577	0.532243	0.337667	0.0858757	0.319208	0.507944	0.398329	0.187265	0.748446	0.589354	0.602121	0.61932	0.786895	0.710021	0.557568	0.294395	0.238647	0.444943	0.694566	0.359675	0.642108	-0.468373	0.563039	0.365966	0.228167	0.157994	-0.415779	0.615857	0.392665	-0.258811	-0.336907	-0.550749	0.0450698	0.657764	0.443339	0.449484	0.311691	0.510889	0.301537	-0.489688	0.0821382	0.129784	0.103142	-0.399459	-0.509593	0.662735	-0.573995	0.169188
Platenolide B mycarose	-0.336714	-0.556282	-0.620199	-0.411191	-0.447759	-0.32082	-0.581747	-0.487789	-0.138518	-0.540335	-0.394604	-0.479137	-0.408066	-0.54641	-0.430389	-0.429021	-0.45026	-0.125767	-0.224971	-0.564701	0.051322	-0.740737	0.133831	-0.268256	-0.690184	-0.616504	0.00155217	0.652755	-0.546965	-0.637756	0.527444	0.145722	0.320748	-0.434682	-0.320708	-0.350535	-0.700116	-0.589478	-0.375916	-0.581824	0.369515	-0.0963317	-0.0652738	-0.594615	0.300411	0.264847	-0.666231	0.284835	-0.317099
N-Succinyl-L-glutamate	0.556601	0.763774	0.749674	0.470816	0.697381	0.74221	0.624271	0.686241	0.365307	0.546405	0.390806	0.43175	0.483673	0.571355	0.454658	0.765252	0.520087	0.337666	0.37722	0.641215	0.276471	0.826269	-0.337105	0.312957	0.676261	0.840796	0.324494	-0.605087	0.730669	0.590073	-0.315444	-0.136933	-0.307209	0.675202	0.62711	0.693517	0.852067	0.76514	0.576519	0.671014	-0.680552	0.520523	0.471211	0.765757	-0.648511	-0.627611	0.819258	-0.579411	0.460728
N-Arachidonoyl Glutamine	0.61128	0.717033	0.729958	0.450975	0.76058	0.826627	0.555745	0.801204	0.4086	0.389543	0.319167	0.304541	0.377183	0.425613	0.391562	0.862933	0.570884	0.729992	0.435509	0.42212	0.587546	0.662908	-0.307031	0.296183	0.54408	0.722646	0.467554	-0.461739	0.684948	0.444333	-0.300368	-0.302092	-0.493072	0.705784	0.805118	0.867409	0.566186	0.756532	0.518665	0.549063	-0.577113	0.805852	0.700605	0.58363	-0.608914	-0.634854	0.67376	-0.519404	0.243473
5-Ethoxythiazole	0.475657	0.64506	0.575241	0.316367	0.755225	0.636032	0.393627	0.790771	0.385995	0.674408	0.379447	0.410277	0.71884	0.65404	0.498981	0.476667	0.756571	0.409261	0.614954	0.649128	0.227274	0.747023	-0.240768	0.555624	0.942454	0.749318	0.230241	-0.485457	0.823204	0.906028	-0.37596	-0.255566	-0.412605	0.81845	0.463375	0.461865	0.901686	0.881832	0.47746	0.957801	-0.665352	0.505247	0.324428	0.893059	-0.500348	-0.59359	0.647681	-0.482405	0.331213
Euphodendrophane E	0.849603	0.548752	0.481007	0.664984	0.393722	0.762213	0.47361	0.388301	0.903278	0.548151	0.764295	0.736704	0.563624	0.562887	0.656726	0.484485	0.352751	0.692417	0.700318	0.642307	0.856281	0.281105	-0.548255	0.687999	0.204251	0.293631	0.93924	-0.36403	0.462232	0.264128	-0.249173	-0.525241	-0.503669	0.495264	0.556088	0.556513	0.399307	0.219191	0.761288	0.17283	-0.465446	0.73014	0.882885	0.287434	-0.605706	-0.614063	0.533651	-0.729902	0.766654
Aspartyl-Tryptophan	-0.550186	-0.28279	-0.379527	-0.551819	-0.449882	-0.436555	-0.418628	-0.474455	-0.504789	-0.412639	-0.574122	-0.514489	-0.472384	-0.400766	-0.546335	-0.176741	-0.464502	-0.659794	-0.602913	-0.305422	-0.534913	-0.200654	0.338191	-0.508123	-0.595523	-0.148224	-0.439194	0.421352	-0.377494	-0.628971	0.730075	0.377856	0.344798	-0.560367	-0.349688	-0.231752	-0.432391	-0.340597	-0.395053	-0.430444	0.282734	-0.485783	-0.431473	-0.27879	0.0478067	0.173791	-0.320127	0.306018	-0.310786
1-Methylxanthosine	0.654457	0.865942	0.721882	0.463348	0.353874	0.560265	0.632437	0.585642	0.405056	0.855796	0.640102	0.681891	0.730535	0.907536	0.751222	0.716147	0.457706	0.344069	0.550212	0.897253	0.409197	0.845108	-0.506432	0.670656	0.539298	0.550792	0.358424	-0.566071	0.790205	0.553848	-0.282042	-0.388993	-0.614801	0.340848	0.740737	0.637395	0.685808	0.551457	0.717938	0.517174	-0.667196	0.299238	0.359906	0.430649	-0.581294	-0.708592	0.844571	-0.744482	0.415706
Tetrangulol	0.571305	0.638532	0.548499	0.423155	0.665369	0.624818	0.436069	0.693971	0.467187	0.763257	0.556054	0.595018	0.796975	0.710879	0.645152	0.415591	0.733093	0.338551	0.668927	0.730296	0.267299	0.710523	-0.399648	0.633004	0.889743	0.651686	0.283204	-0.566999	0.799631	0.885039	-0.307311	-0.379981	-0.465126	0.725547	0.416786	0.3676	0.91324	0.753875	0.503354	0.874736	-0.716207	0.434759	0.304811	0.830101	-0.583717	-0.631745	0.658919	-0.571941	0.469873
Taurine	-0.658847	-0.695754	-0.56529	-0.52893	-0.461075	-0.664361	-0.520574	-0.505782	-0.564131	-0.574512	-0.501557	-0.504143	-0.570994	-0.582058	-0.652094	-0.60548	-0.389225	-0.354019	-0.496298	-0.673861	-0.541884	-0.556345	0.904998	-0.535058	-0.310719	-0.46264	-0.591099	0.608705	-0.577962	-0.36684	-0.241988	0.629698	0.527843	-0.382952	-0.641939	-0.555899	-0.520257	-0.392626	-0.606583	-0.376213	0.907205	-0.489932	-0.566734	-0.372594	0.567446	0.869383	-0.524077	0.903458	-0.492411
D-(+)-Phenyllactic acid	-0.603828	-0.73161	-0.555476	-0.384048	-0.473253	-0.655881	-0.402553	-0.652821	-0.463744	-0.626466	-0.41078	-0.428461	-0.658091	-0.691335	-0.523816	-0.674908	-0.523969	-0.554938	-0.60172	-0.693636	-0.476681	-0.665785	0.355545	-0.637169	-0.497067	-0.575723	-0.442291	0.317467	-0.775737	-0.447109	-0.0906157	0.593353	0.761454	-0.544959	-0.663244	-0.638363	-0.511936	-0.643973	-0.591511	-0.570006	0.721767	-0.540464	-0.483821	-0.537446	0.711145	0.825395	-0.564091	0.650845	-0.334751
Bis(glycerophospho)-glycerol	0.737503	0.450822	0.377822	0.481372	0.605423	0.783019	0.268326	0.559408	0.863392	0.474475	0.585188	0.542899	0.578013	0.424261	0.555553	0.378311	0.565185	0.795418	0.759802	0.484622	0.8514	0.214032	-0.488266	0.658013	0.363246	0.340053	0.871755	-0.313987	0.491798	0.434871	-0.205555	-0.540765	-0.488799	0.68126	0.496681	0.507327	0.412007	0.392125	0.590466	0.39468	-0.470313	0.87371	0.887136	0.443615	-0.49934	-0.600041	0.374469	-0.637847	0.55997
3- Allylphenol sulfate	-0.52755	-0.48648	-0.482037	-0.438333	-0.654176	-0.544633	-0.38042	-0.57501	-0.507504	-0.463815	-0.457437	-0.521254	-0.439019	-0.321643	-0.548937	-0.375792	-0.68372	-0.428645	-0.406434	-0.444928	-0.41931	-0.453144	0.647144	-0.379366	-0.400847	-0.487038	-0.431637	0.737211	-0.447744	-0.468888	-0.12361	0.75633	0.647343	-0.465777	-0.367412	-0.414063	-0.401771	-0.46098	-0.288068	-0.427718	0.562571	-0.534444	-0.503907	-0.513979	0.494216	0.609866	-0.367325	0.573513	-0.364857
Hapalindole G	-0.627262	-0.742243	-0.514731	-0.24074	-0.556086	-0.767562	-0.26978	-0.664986	-0.589468	-0.641353	-0.411148	-0.436277	-0.652494	-0.628895	-0.513988	-0.689909	-0.582943	-0.550702	-0.62385	-0.707385	-0.616682	-0.615762	0.390204	-0.623583	-0.371408	-0.617232	-0.600259	0.285008	-0.746768	-0.384502	-0.142364	0.457836	0.631167	-0.545202	-0.686198	-0.722076	-0.517184	-0.615943	-0.615629	-0.523512	0.640889	-0.698088	-0.684616	-0.576887	0.781342	0.859904	-0.607019	0.733865	-0.389876
4-[(3,4,5-trimethoxyphenyl)formamido]butanoic acid	0.55454	0.771929	0.643325	0.319981	0.648902	0.607812	0.464254	0.803149	0.359904	0.851642	0.517473	0.552767	0.829694	0.818983	0.68978	0.568398	0.759643	0.392344	0.662596	0.784082	0.314974	0.845834	-0.406306	0.661866	0.896092	0.676202	0.217047	-0.573705	0.894476	0.903033	-0.375084	-0.337225	-0.539297	0.64494	0.617423	0.52093	0.890385	0.828091	0.540729	0.901854	-0.713327	0.420575	0.288468	0.752017	-0.518384	-0.668785	0.758291	-0.617597	0.277105
Carnosic acid	-0.489584	-0.436505	-0.378175	-0.435271	-0.33285	-0.437246	-0.354797	-0.447668	-0.27289	-0.428394	-0.453738	-0.492937	-0.409262	-0.370132	-0.494029	-0.422854	-0.365029	-0.39492	-0.375875	-0.435481	-0.296	-0.465503	0.17157	-0.277966	-0.482623	-0.389848	-0.225995	0.582079	-0.483732	-0.421424	0.27852	0.447827	0.516402	-0.457444	-0.367175	-0.287078	-0.470032	-0.437446	-0.308579	-0.431254	0.389043	-0.245849	-0.265211	-0.428884	0.340728	0.283364	-0.405857	0.37703	-0.258153
N3,5'-Cycloxanthosine	0.59615	0.822626	0.840111	0.615159	0.6481	0.705913	0.739151	0.599495	0.610522	0.58185	0.438143	0.507184	0.481899	0.702512	0.444194	0.719091	0.437384	0.381953	0.386654	0.826935	0.283718	0.832107	-0.392203	0.505541	0.541272	0.876437	0.583707	-0.620979	0.665102	0.513579	-0.273235	-0.29766	-0.421736	0.666263	0.577444	0.75612	0.737978	0.666237	0.823774	0.549072	-0.668151	0.532338	0.63049	0.727633	-0.580008	-0.712984	0.815853	-0.694015	0.730086
Indoline	0.616352	0.729556	0.803033	0.569701	0.54572	0.696516	0.725713	0.621294	0.464599	0.381834	0.380264	0.340422	0.301993	0.53519	0.410601	0.837302	0.317602	0.695396	0.370093	0.485849	0.615501	0.604753	-0.421999	0.376354	0.352138	0.55818	0.584152	-0.415425	0.545504	0.305197	-0.463061	-0.227235	-0.399094	0.495062	0.850572	0.892706	0.423228	0.517655	0.705921	0.294697	-0.501416	0.685706	0.723944	0.284579	-0.383709	-0.567674	0.701199	-0.572068	0.340982
BIFENTHRIN	-0.619603	-0.725904	-0.488484	-0.21343	-0.550402	-0.759126	-0.238021	-0.657042	-0.58207	-0.640671	-0.411822	-0.438596	-0.649899	-0.606219	-0.522237	-0.671146	-0.588914	-0.533735	-0.619228	-0.69352	-0.623433	-0.596681	0.405694	-0.608831	-0.353764	-0.597489	-0.593038	0.296547	-0.731584	-0.378053	-0.161299	0.456411	0.618979	-0.524604	-0.674354	-0.701249	-0.507518	-0.597848	-0.587705	-0.513544	0.628217	-0.689762	-0.679409	-0.565255	0.770203	0.847172	-0.590469	0.736661	-0.370813
Acetylgynuramine	0.584313	0.672508	0.575603	0.438534	0.62821	0.636998	0.452377	0.66591	0.565495	0.769915	0.552052	0.590368	0.786914	0.768328	0.61566	0.4312	0.646095	0.382363	0.682428	0.811635	0.303475	0.712911	-0.334279	0.695751	0.838099	0.678033	0.416848	-0.529135	0.783282	0.851372	-0.414861	-0.306797	-0.418108	0.755677	0.437483	0.424585	0.897975	0.727505	0.649445	0.838696	-0.661416	0.453866	0.410328	0.814846	-0.491041	-0.606324	0.688955	-0.615836	0.561858
Androstanediol-17g	-0.475768	-0.430189	-0.538392	-0.424995	-0.433439	-0.449515	-0.497873	-0.467217	-0.373315	-0.4605	-0.51579	-0.508039	-0.385415	-0.491521	-0.411553	-0.384087	-0.408557	-0.507119	-0.433681	-0.41681	-0.362151	-0.441233	-0.0356181	-0.380656	-0.586202	-0.3893	-0.310189	0.328895	-0.45365	-0.556952	0.972076	-0.062487	0.174186	-0.515413	-0.413648	-0.437129	-0.561401	-0.452939	-0.488462	-0.418933	0.0586718	-0.420352	-0.396117	-0.399049	0.208673	0.0834891	-0.637615	0.177698	-0.351833
6-Chloro-2,3,4,5-tetrahydro-1H-3-benzazepine	0.543086	0.856726	0.846471	0.432097	0.724724	0.751417	0.669047	0.803468	0.341087	0.563081	0.308305	0.323367	0.501212	0.672158	0.416252	0.881417	0.542568	0.504447	0.41885	0.656241	0.345537	0.897211	-0.287977	0.40335	0.708655	0.868942	0.342311	-0.489573	0.813794	0.612312	-0.394656	-0.134147	-0.401885	0.70158	0.797352	0.862119	0.788267	0.862221	0.664372	0.713696	-0.687886	0.607496	0.522971	0.712261	-0.579795	-0.691634	0.854201	-0.577886	0.32789
1,1,1,3,3-Pentafluoropropane	0.514217	0.766853	0.784489	0.451509	0.8811	0.760824	0.581416	0.795759	0.517722	0.537294	0.30826	0.378948	0.486915	0.55806	0.384751	0.689076	0.669395	0.451546	0.409625	0.683663	0.261197	0.842116	-0.300785	0.397573	0.739712	0.982342	0.456949	-0.673994	0.727641	0.700479	-0.308995	-0.259624	-0.392529	0.853956	0.550587	0.734897	0.830437	0.878697	0.629533	0.789215	-0.654972	0.649878	0.612156	0.930887	-0.535303	-0.659743	0.751241	-0.593993	0.522234
Murrafoline C	-0.626439	-0.577027	-0.651028	-0.53405	-0.611447	-0.665935	-0.564424	-0.683022	-0.486318	-0.444346	-0.49893	-0.467313	-0.407888	-0.470697	-0.501508	-0.616732	-0.489486	-0.781509	-0.516948	-0.430612	-0.621726	-0.509069	0.222678	-0.400841	-0.591009	-0.495049	-0.516875	0.520325	-0.554141	-0.560091	0.801329	0.2265	0.388765	-0.671008	-0.672999	-0.657219	-0.539677	-0.581147	-0.56777	-0.486686	0.319828	-0.664536	-0.656442	-0.428128	0.225718	0.30336	-0.619062	0.423028	-0.295512
Protostemodiol	0.6784	0.398187	0.365696	0.415451	0.627168	0.755815	0.268569	0.598025	0.665913	0.432878	0.546952	0.473643	0.543978	0.360129	0.534926	0.388424	0.588899	0.755794	0.721127	0.335467	0.801705	0.211477	-0.429382	0.524685	0.483841	0.293746	0.659703	-0.273704	0.50625	0.514298	-0.388143	-0.339255	-0.337493	0.665498	0.527432	0.468778	0.491576	0.443685	0.445717	0.459012	-0.427434	0.836231	0.739982	0.423125	-0.460002	-0.477325	0.406894	-0.496655	0.37305
(+)-Bornyl diphosphate	0.636234	0.833118	0.676869	0.429855	0.310839	0.517361	0.590594	0.560701	0.378297	0.863111	0.647508	0.689506	0.739294	0.900438	0.760593	0.671947	0.456135	0.326318	0.554839	0.880101	0.40057	0.813621	-0.488725	0.675806	0.525776	0.496414	0.322281	-0.543368	0.77422	0.547888	-0.275717	-0.397317	-0.625186	0.298216	0.712343	0.588289	0.655622	0.519251	0.678467	0.500668	-0.630856	0.259183	0.31427	0.39437	-0.561971	-0.676845	0.81276	-0.716163	0.377975
Platanionoside E	-0.563586	-0.453179	-0.28465	-0.351121	-0.314052	-0.429368	-0.228411	-0.511847	-0.294529	-0.585842	-0.56058	-0.59113	-0.607189	-0.437454	-0.698593	-0.372793	-0.556984	-0.444197	-0.546496	-0.4596	-0.463193	-0.415705	0.470882	-0.459787	-0.439851	-0.22045	-0.216295	0.580419	-0.561595	-0.449277	-0.0817941	0.803031	0.807567	-0.316327	-0.435259	-0.23516	-0.363886	-0.3933	-0.196884	-0.436725	0.541834	-0.28502	-0.228528	-0.320803	0.490474	0.507955	-0.306535	0.515483	-0.115862
Cardiodine	0.672761	0.887999	0.797109	0.530955	0.371204	0.613089	0.724594	0.557688	0.463646	0.778144	0.610362	0.635072	0.642226	0.894235	0.675876	0.786367	0.369961	0.386153	0.503949	0.879948	0.449558	0.832138	-0.502699	0.641349	0.467804	0.585928	0.462435	-0.504826	0.746483	0.467966	-0.343915	-0.289361	-0.522542	0.358081	0.791891	0.746438	0.661035	0.523977	0.815654	0.432057	-0.650418	0.382734	0.474824	0.394701	-0.584779	-0.7188	0.891257	-0.750001	0.501378
3-Hydroxybenz(de)anthracen-7-one	0.535792	0.583955	0.611804	0.430063	0.869922	0.737116	0.460855	0.770958	0.558932	0.565138	0.410122	0.410217	0.627964	0.556077	0.453645	0.444231	0.742854	0.51375	0.625653	0.564853	0.356473	0.620289	-0.319988	0.529901	0.893971	0.742112	0.434232	-0.478128	0.714219	0.880076	-0.515298	-0.177135	-0.252538	0.912289	0.448326	0.513697	0.892234	0.820254	0.54501	0.877267	-0.617189	0.697316	0.538814	0.882635	-0.456237	-0.555596	0.639279	-0.486576	0.483994
Meclofenamic acid	0.518102	0.794932	0.821516	0.528909	0.541131	0.674993	0.718069	0.621542	0.35218	0.361116	0.237626	0.250387	0.261163	0.532259	0.310863	0.905289	0.24071	0.511263	0.233578	0.57856	0.364895	0.775593	-0.282543	0.25673	0.414809	0.772309	0.462935	-0.523637	0.602386	0.313069	-0.337076	-0.169973	-0.368511	0.567598	0.784397	0.875206	0.546095	0.641431	0.711758	0.416835	-0.595762	0.523967	0.606068	0.478895	-0.392382	-0.577506	0.734511	-0.590677	0.368124
DL-Mannitol	0.581069	0.597656	0.619696	0.410773	0.834	0.77954	0.431578	0.732061	0.702561	0.521967	0.401595	0.39141	0.583133	0.564371	0.384047	0.493114	0.724802	0.670321	0.657138	0.556929	0.529095	0.527263	-0.290257	0.630061	0.663224	0.686746	0.630213	-0.255219	0.667327	0.666921	-0.364578	-0.262549	-0.381515	0.835809	0.514951	0.669971	0.662893	0.726429	0.632935	0.680745	-0.516728	0.873867	0.738091	0.7511	-0.595241	-0.670391	0.611048	-0.493917	0.537094
5-(4-Hydroxybenzyl)thiazolidine-2,4-dione	0.425838	0.60738	0.554868	0.270619	0.847136	0.670717	0.334344	0.760564	0.449932	0.579544	0.296363	0.359861	0.607699	0.514809	0.395149	0.447465	0.770812	0.336619	0.51017	0.613157	0.18274	0.714386	-0.242537	0.443598	0.840639	0.850719	0.30299	-0.542261	0.732614	0.825349	-0.230311	-0.229683	-0.329283	0.84887	0.364274	0.47648	0.876498	0.86759	0.443005	0.91213	-0.62541	0.566796	0.425169	0.985444	-0.533837	-0.600029	0.610079	-0.491664	0.420629
2-(1,3-dimethyl-2,6-dioxo-2,3,6,7-tetrahydro-1H-purin-7-yl)-N-[4-(propan-2-yl)phenyl]acetamide	-0.648828	-0.770663	-0.706371	-0.47204	-0.628618	-0.662124	-0.579067	-0.650639	-0.471622	-0.742984	-0.616591	-0.697638	-0.63704	-0.667281	-0.681805	-0.64934	-0.702158	-0.340307	-0.487302	-0.743854	-0.386113	-0.785717	0.556561	-0.514354	-0.555673	-0.679864	-0.36466	0.694122	-0.723042	-0.568157	0.074495	0.518899	0.642158	-0.462036	-0.582695	-0.620146	-0.696836	-0.623852	-0.516924	-0.55114	0.649092	-0.490299	-0.453397	-0.643039	0.80502	0.752853	-0.780573	0.665119	-0.489821
Topsentisterol B1	0.805937	0.786106	0.614154	0.502496	0.292175	0.682653	0.538949	0.596998	0.500722	0.77476	0.731238	0.70225	0.724246	0.820197	0.789802	0.767261	0.413054	0.675349	0.711896	0.747972	0.763431	0.628269	-0.430405	0.703892	0.435662	0.344978	0.53404	-0.381877	0.765986	0.421826	-0.393528	-0.446432	-0.693557	0.376569	0.873519	0.688802	0.524615	0.460525	0.712808	0.38741	-0.557171	0.512829	0.558206	0.246943	-0.611946	-0.647113	0.750187	-0.709721	0.335222
Achyranthesterone A	0.543739	0.767389	0.79433	0.572769	0.535827	0.687836	0.705201	0.531523	0.474063	0.314506	0.252463	0.285747	0.214588	0.470515	0.293395	0.862103	0.233887	0.470871	0.196244	0.58186	0.396795	0.696076	-0.429347	0.270414	0.226399	0.750991	0.589561	-0.525316	0.511369	0.157718	-0.0238006	-0.350681	-0.451309	0.489188	0.710921	0.874793	0.417466	0.523186	0.710384	0.2655	-0.635135	0.576791	0.699746	0.44034	-0.534074	-0.706841	0.659285	-0.663671	0.505826
Glu-Gly-Trp	0.492535	0.770612	0.739392	0.423529	0.525756	0.517099	0.656013	0.681934	0.11275	0.63636	0.422295	0.462578	0.523986	0.638202	0.602906	0.7373	0.527409	0.267702	0.328618	0.607237	0.213256	0.868826	-0.500788	0.320722	0.673705	0.637358	0.0560992	-0.717582	0.73266	0.616522	-0.25928	-0.32919	-0.503659	0.39831	0.696174	0.595355	0.72101	0.68754	0.419248	0.621462	-0.708425	0.265729	0.182826	0.514838	-0.489771	-0.593698	0.758475	-0.561496	0.152938
N-Acetyl-L-glutamic acid	0.505613	0.558142	0.52527	0.299142	0.866746	0.695479	0.300369	0.793473	0.574936	0.619488	0.413862	0.454746	0.664486	0.531651	0.466969	0.376694	0.84847	0.53188	0.650374	0.591749	0.359051	0.608945	-0.199598	0.559366	0.862004	0.745751	0.423778	-0.500864	0.717774	0.881291	-0.447953	-0.271538	-0.382957	0.898921	0.375352	0.469437	0.823755	0.832831	0.472697	0.8963	-0.487927	0.683929	0.540147	0.930183	-0.46383	-0.516699	0.584746	-0.454086	0.429191
Piepunensine A	0.837555	0.887772	0.705448	0.483324	0.518927	0.825237	0.542458	0.784025	0.568489	0.816837	0.683799	0.670216	0.783712	0.838977	0.786373	0.867884	0.598767	0.768044	0.768503	0.79988	0.798279	0.749684	-0.461265	0.733933	0.562217	0.549027	0.591117	-0.460787	0.889714	0.544095	-0.326943	-0.510513	-0.770981	0.562747	0.945607	0.822205	0.634597	0.665661	0.743769	0.569377	-0.67376	0.686532	0.678477	0.461628	-0.716261	-0.791779	0.811517	-0.78522	0.346443
Imizoquin A	-0.579132	-0.651338	-0.463168	-0.323388	-0.510996	-0.644682	-0.275698	-0.693571	-0.43693	-0.530155	-0.360301	-0.390011	-0.558066	-0.494015	-0.525063	-0.643039	-0.553127	-0.638962	-0.545871	-0.567233	-0.550402	-0.577966	0.36008	-0.493476	-0.432759	-0.538252	-0.456827	0.496234	-0.683423	-0.409119	-0.115946	0.708927	0.809635	-0.560868	-0.640848	-0.591849	-0.400996	-0.619981	-0.449086	-0.541493	0.637619	-0.558983	-0.544154	-0.505425	0.533614	0.698676	-0.418182	0.645199	-0.187879
2-Benzylmalic acid	0.602716	0.699502	0.772996	0.545957	0.536092	0.674673	0.695742	0.623649	0.438138	0.370836	0.373304	0.326363	0.300623	0.513503	0.411374	0.811111	0.330155	0.710754	0.377715	0.445697	0.625609	0.572751	-0.416645	0.370559	0.35498	0.515156	0.555325	-0.395849	0.534713	0.310109	-0.467966	-0.237998	-0.407545	0.479544	0.844282	0.866442	0.395706	0.50755	0.663224	0.292558	-0.48065	0.681577	0.699412	0.255289	-0.358353	-0.543627	0.666738	-0.542657	0.28683
Neochlorogenic acid	-0.479344	-0.609048	-0.587	-0.481746	-0.560301	-0.604538	-0.5307	-0.569933	-0.468856	-0.42198	-0.258031	-0.220328	-0.490393	-0.562877	-0.384353	-0.528222	-0.360398	-0.417355	-0.468672	-0.547602	-0.350534	-0.547615	0.583944	-0.506469	-0.544485	-0.554288	-0.476235	0.36602	-0.588038	-0.529924	0.0796462	0.335503	0.309995	-0.610926	-0.564376	-0.545667	-0.596699	-0.568959	-0.623805	-0.572577	0.827745	-0.521624	-0.48177	-0.501371	0.339607	0.717797	-0.478527	0.653013	-0.409005
liberine	-0.486226	-0.441928	-0.505889	-0.556692	-0.481978	-0.463379	-0.533551	-0.353971	-0.547376	-0.343786	-0.410509	-0.414631	-0.316265	-0.340573	-0.481798	-0.318828	-0.339464	-0.280423	-0.302615	-0.429838	-0.393863	-0.332045	0.876726	-0.367797	-0.227921	-0.33723	-0.550265	0.641426	-0.26852	-0.333866	-0.0581812	0.538112	0.308994	-0.317594	-0.372568	-0.382582	-0.353894	-0.216493	-0.458137	-0.214683	0.643512	-0.431275	-0.518239	-0.26014	0.243039	0.580702	-0.340986	0.666476	-0.500629
Fontinalin	0.518242	0.778871	0.84628	0.583891	0.73502	0.715843	0.736437	0.638254	0.523949	0.466625	0.309513	0.365723	0.391999	0.600584	0.324443	0.72852	0.442376	0.371823	0.313473	0.70733	0.207553	0.826517	-0.328396	0.381723	0.605406	0.936805	0.501448	-0.58809	0.647469	0.538873	-0.303348	-0.186332	-0.308803	0.742683	0.55813	0.76548	0.770327	0.742413	0.749288	0.609809	-0.673775	0.567197	0.599694	0.79096	-0.542545	-0.669623	0.787969	-0.602139	0.656241
Pachanol C	0.673417	0.533733	0.455697	0.476959	0.536343	0.762654	0.347386	0.515165	0.72617	0.339581	0.414254	0.387145	0.397002	0.350262	0.437821	0.573608	0.407134	0.709929	0.536139	0.442607	0.778905	0.294561	-0.569944	0.484477	0.148398	0.406995	0.819843	-0.333051	0.446695	0.175776	0.136087	-0.607309	-0.555888	0.526295	0.606412	0.65701	0.258681	0.356428	0.572739	0.229863	-0.579814	0.816255	0.872095	0.331817	-0.575919	-0.729819	0.363962	-0.69759	0.476612
Myristelaidic acid	-0.596492	-0.732474	-0.588668	-0.389402	-0.615203	-0.739269	-0.44761	-0.611465	-0.537322	-0.58499	-0.402407	-0.422478	-0.577623	-0.56123	-0.565327	-0.648041	-0.497801	-0.316573	-0.482805	-0.683605	-0.474892	-0.648574	0.761406	-0.476476	-0.424806	-0.644435	-0.545124	0.585418	-0.653786	-0.468429	-0.171552	0.422992	0.397724	-0.517881	-0.637038	-0.622264	-0.667305	-0.561655	-0.591737	-0.539334	0.874216	-0.56791	-0.594978	-0.581782	0.61408	0.862241	-0.611087	0.862399	-0.469997
Leu Ile Asn	0.706745	0.395562	0.299246	0.393752	0.305345	0.606611	0.239935	0.442436	0.627837	0.445878	0.615196	0.534506	0.499932	0.404185	0.608119	0.414502	0.401226	0.812336	0.689487	0.34161	0.942596	0.109069	-0.467982	0.588209	0.157871	0.0206596	0.699672	-0.179715	0.405823	0.223681	-0.254381	-0.520247	-0.555043	0.327848	0.625166	0.484453	0.150538	0.177307	0.461086	0.1292	-0.297277	0.705714	0.72199	0.02546	-0.399215	-0.459163	0.321453	-0.529903	0.252167
Lupinol C	-0.581276	-0.561386	-0.54484	-0.367447	-0.586496	-0.639805	-0.403506	-0.552804	-0.508733	-0.480795	-0.475898	-0.506816	-0.442567	-0.429279	-0.458742	-0.552273	-0.640605	-0.521306	-0.455638	-0.448461	-0.542094	-0.467484	0.410141	-0.44235	-0.297276	-0.479832	-0.464972	0.328835	-0.529045	-0.300809	-0.0381909	0.497963	0.612002	-0.39458	-0.526635	-0.637188	-0.356007	-0.462984	-0.395018	-0.305078	0.414416	-0.6888	-0.592337	-0.434786	0.8127	0.681256	-0.551603	0.465241	-0.382728
6,7,8-Trihydroxycoumarin	-0.52144	-0.611125	-0.5643	-0.529948	-0.543014	-0.611529	-0.545379	-0.548566	-0.404129	-0.492933	-0.371659	-0.365546	-0.538978	-0.552272	-0.493993	-0.52221	-0.382944	-0.281061	-0.452382	-0.592672	-0.265811	-0.614883	0.590156	-0.425958	-0.634899	-0.587669	-0.361304	0.556872	-0.623887	-0.597943	0.101549	0.34363	0.299614	-0.612768	-0.497667	-0.43002	-0.749544	-0.584269	-0.546592	-0.634749	0.865427	-0.391009	-0.361244	-0.599242	0.425707	0.659694	-0.54083	0.664353	-0.457245
Val-pro-pro	0.481561	0.543495	0.565822	0.385188	0.869744	0.741888	0.398884	0.754672	0.47645	0.435606	0.300551	0.315899	0.495348	0.400196	0.352442	0.489392	0.684746	0.490026	0.503281	0.466046	0.310235	0.601456	-0.226184	0.349743	0.819193	0.787854	0.38697	-0.515883	0.658442	0.766594	-0.410328	-0.165221	-0.234384	0.917407	0.421055	0.517183	0.834647	0.825317	0.448196	0.834224	-0.580345	0.681613	0.537789	0.901165	-0.457018	-0.498627	0.575712	-0.437403	0.416385
L-Malate	0.590026	0.810178	0.854428	0.59762	0.728173	0.758303	0.721998	0.680625	0.604259	0.510767	0.376817	0.427727	0.424976	0.632583	0.389555	0.76536	0.45372	0.512006	0.387785	0.747309	0.347447	0.815184	-0.301511	0.444167	0.586722	0.913168	0.612636	-0.621388	0.664594	0.541076	-0.425193	-0.226813	-0.377119	0.772985	0.63241	0.819696	0.736835	0.73632	0.816169	0.594339	-0.610302	0.630542	0.713652	0.753337	-0.479407	-0.635241	0.802875	-0.647387	0.651973
Isethionic acid	-0.594964	-0.811672	-0.674106	-0.406258	-0.546756	-0.639741	-0.551899	-0.663052	-0.402384	-0.70496	-0.467871	-0.491077	-0.640633	-0.690739	-0.689496	-0.697514	-0.519632	-0.309264	-0.481247	-0.741615	-0.436998	-0.770104	0.80739	-0.518102	-0.514444	-0.598605	-0.395641	0.697907	-0.721068	-0.564993	-0.018281	0.464682	0.501884	-0.41408	-0.737667	-0.629243	-0.68523	-0.587357	-0.586201	-0.575417	0.880938	-0.424035	-0.444097	-0.488808	0.503831	0.821551	-0.689437	0.862855	-0.326212
(2Z,4S,5R)-2-Amino-4,5,6-trihydroxyhex-2-enoate	0.446316	0.788624	0.801924	0.355644	0.822799	0.703524	0.59256	0.844105	0.253164	0.511508	0.226847	0.274761	0.444777	0.54294	0.364055	0.802891	0.64503	0.427605	0.334116	0.572995	0.21467	0.906193	-0.239142	0.273714	0.781096	0.936847	0.213048	-0.615134	0.779695	0.685972	-0.356486	-0.148574	-0.382021	0.748218	0.676776	0.774596	0.817236	0.931201	0.502544	0.802568	-0.647924	0.563992	0.437555	0.831505	-0.525678	-0.610939	0.788229	-0.493078	0.24656
Imazamethabenz	-0.632528	-0.678807	-0.613456	-0.391492	-0.764666	-0.816908	-0.421032	-0.694696	-0.622074	-0.526273	-0.421353	-0.443833	-0.537654	-0.489433	-0.474257	-0.649148	-0.689003	-0.547603	-0.541966	-0.56811	-0.575609	-0.582508	0.531711	-0.4964	-0.444258	-0.682872	-0.597576	0.423993	-0.65866	-0.450602	-0.0817118	0.467826	0.532825	-0.630082	-0.611146	-0.726189	-0.571742	-0.640849	-0.534383	-0.5257	0.666402	-0.814312	-0.729926	-0.657607	0.813071	0.841235	-0.613674	0.663932	-0.481072
2-Aminoflubendazole	0.728797	0.379879	0.292468	0.53066	0.162533	0.504102	0.341263	0.366975	0.569386	0.516372	0.71379	0.622137	0.594554	0.533537	0.693561	0.342458	0.325112	0.747973	0.741426	0.403806	0.835789	0.12809	-0.482785	0.685568	0.26802	-0.078811	0.588408	-0.17424	0.443405	0.301058	-0.31498	-0.606083	-0.623625	0.287985	0.570907	0.338657	0.203115	0.137329	0.483939	0.160255	-0.384923	0.519863	0.51995	-0.0257774	-0.380529	-0.44082	0.31369	-0.502669	0.293252
Mukanadin C	0.519117	0.602351	0.642412	0.46441	0.80477	0.691227	0.475085	0.704031	0.642157	0.53456	0.386711	0.433909	0.555454	0.581057	0.351332	0.454592	0.686791	0.560641	0.563593	0.64289	0.298504	0.642726	-0.0988104	0.569337	0.768038	0.814207	0.522525	-0.420787	0.672807	0.736474	-0.464951	-0.270376	-0.411344	0.904263	0.375976	0.576244	0.749643	0.791756	0.635896	0.767233	-0.467808	0.684309	0.606041	0.896775	-0.511602	-0.544078	0.63217	-0.426114	0.609229
Decitabine	0.673955	0.621374	0.604189	0.453984	0.728375	0.810499	0.439084	0.677824	0.776212	0.549036	0.490411	0.46121	0.609519	0.608572	0.453283	0.540423	0.651893	0.744006	0.716363	0.588921	0.683372	0.468991	-0.360778	0.70506	0.527754	0.57842	0.746048	-0.189235	0.656136	0.543916	-0.305245	-0.338494	-0.458808	0.744115	0.598854	0.7148	0.565157	0.615077	0.702098	0.544441	-0.518328	0.909309	0.822526	0.60531	-0.659754	-0.727231	0.611539	-0.571097	0.572002
Butoctamide hydrogen succinate	0.484155	0.467468	0.393476	0.476253	0.206354	0.283933	0.443711	0.384323	0.324516	0.632138	0.566585	0.569999	0.616163	0.635258	0.683066	0.247528	0.321026	0.267122	0.50923	0.607752	0.270069	0.465322	-0.516221	0.564307	0.561285	0.205216	0.237823	-0.593923	0.499156	0.615749	-0.365998	-0.470433	-0.445338	0.319257	0.372764	0.147542	0.536559	0.319152	0.453794	0.474843	-0.556489	0.0698635	0.127122	0.267532	-0.0799784	-0.352828	0.408409	-0.544578	0.296152
Clausevatine D	-0.579146	-0.634609	-0.508076	-0.446057	-0.473881	-0.555443	-0.400142	-0.606869	-0.414061	-0.55685	-0.446326	-0.504524	-0.550088	-0.518513	-0.576786	-0.573321	-0.563827	-0.503014	-0.478577	-0.59222	-0.421146	-0.602754	0.475642	-0.491234	-0.426138	-0.512268	-0.373105	0.600923	-0.635954	-0.405712	-0.206165	0.839596	0.879552	-0.455426	-0.536426	-0.504937	-0.395242	-0.546797	-0.406427	-0.475805	0.675374	-0.436356	-0.416591	-0.483178	0.61627	0.724043	-0.429992	0.62365	-0.287474
Bisacodyl	0.728705	0.600117	0.525103	0.479283	0.638453	0.770526	0.430999	0.661191	0.502142	0.624754	0.66508	0.672488	0.625016	0.485235	0.7032	0.580642	0.664771	0.528169	0.620156	0.534588	0.60958	0.546801	-0.485514	0.431824	0.61235	0.508087	0.435733	-0.622732	0.6717	0.598172	-0.310371	-0.408553	-0.476025	0.60578	0.585773	0.504244	0.722377	0.580647	0.418041	0.573387	-0.576721	0.62343	0.547476	0.59539	-0.689454	-0.559085	0.652307	-0.594443	0.404447
Avenanthramide E	-0.51119	-0.70603	-0.587727	-0.448504	-0.470264	-0.577428	-0.529629	-0.530371	-0.407157	-0.59553	-0.370299	-0.383581	-0.599444	-0.66523	-0.538363	-0.567944	-0.370468	-0.199303	-0.448043	-0.7185	-0.263443	-0.6902	0.682679	-0.514161	-0.53439	-0.591952	-0.375803	0.536001	-0.663097	-0.540034	-0.0727101	0.383961	0.371694	-0.479531	-0.559665	-0.48888	-0.70722	-0.550849	-0.611113	-0.588924	0.915603	-0.334885	-0.350745	-0.542459	0.477718	0.788072	-0.588974	0.778478	-0.451037
3h-Pteridine	0.678439	0.800532	0.856842	0.608596	0.652886	0.781405	0.757236	0.713063	0.55697	0.49766	0.447393	0.412402	0.436506	0.644893	0.485298	0.846636	0.426003	0.720465	0.486552	0.604964	0.627939	0.692119	-0.454456	0.491153	0.511228	0.66135	0.63673	-0.470762	0.658708	0.473337	-0.537693	-0.232505	-0.408342	0.636653	0.8657	0.909706	0.591215	0.634866	0.793178	0.459854	-0.597972	0.745464	0.765399	0.445023	-0.435023	-0.64203	0.785698	-0.648167	0.439645
LPA(0:0/15:0)	-0.78893	-0.830743	-0.688354	-0.499415	-0.60262	-0.844674	-0.517482	-0.766531	-0.626403	-0.653904	-0.547772	-0.538514	-0.656286	-0.69032	-0.650252	-0.843854	-0.60127	-0.792557	-0.682967	-0.694346	-0.789198	-0.664142	0.54678	-0.664962	-0.435539	-0.584827	-0.674688	0.434674	-0.792084	-0.418194	0.0296239	0.659096	0.816738	-0.58493	-0.883455	-0.855003	-0.490895	-0.640168	-0.693633	-0.49118	0.73348	-0.795874	-0.774889	-0.469275	0.760794	0.896153	-0.669522	0.790713	-0.377554
Spirotryprostatin K	0.562716	0.742529	0.814055	0.572666	0.711035	0.651551	0.730261	0.676282	0.495191	0.663528	0.505208	0.540313	0.601953	0.756802	0.500148	0.590851	0.595448	0.389043	0.503887	0.745673	0.226438	0.819557	-0.296441	0.555541	0.83121	0.798358	0.372322	-0.540195	0.740828	0.789066	-0.619021	-0.131894	-0.31542	0.735179	0.528431	0.625161	0.901749	0.765104	0.709146	0.743328	-0.596243	0.506491	0.44053	0.786043	-0.524576	-0.571916	0.857618	-0.50722	0.604139
N-acetylmethionine sulfoxide	0.619151	0.66604	0.541517	0.33613	0.568735	0.620671	0.385132	0.749593	0.467587	0.828092	0.59731	0.586637	0.872344	0.832054	0.67095	0.479534	0.745833	0.587982	0.819345	0.713298	0.480436	0.658773	-0.240927	0.797462	0.857368	0.500023	0.323676	-0.28709	0.869426	0.850124	-0.507814	-0.332753	-0.581156	0.666826	0.594965	0.488359	0.772645	0.743112	0.568193	0.819926	-0.554495	0.540302	0.365736	0.644172	-0.567965	-0.607151	0.685912	-0.495904	0.302968
Castillene C	-0.559784	-0.645762	-0.473548	-0.333039	-0.424874	-0.633738	-0.333189	-0.583056	-0.454529	-0.566011	-0.369697	-0.363806	-0.634109	-0.653829	-0.441599	-0.599521	-0.461327	-0.529374	-0.610574	-0.626444	-0.45931	-0.567367	0.2527	-0.627338	-0.479137	-0.509792	-0.430688	0.142137	-0.732093	-0.415988	-0.0430006	0.448917	0.628846	-0.545243	-0.598552	-0.578167	-0.500101	-0.597667	-0.573425	-0.544512	0.651601	-0.542826	-0.459631	-0.511507	0.700512	0.761973	-0.520843	0.562794	-0.339785
Maculalactone D	-0.523095	-0.608075	-0.56698	-0.502424	-0.696618	-0.659987	-0.470281	-0.693626	-0.41874	-0.467458	-0.329662	-0.36133	-0.526797	-0.4683	-0.453987	-0.548288	-0.581939	-0.449834	-0.471019	-0.545108	-0.28019	-0.650998	0.428561	-0.399705	-0.706194	-0.708255	-0.348899	0.628661	-0.67612	-0.639329	0.032947	0.553096	0.545636	-0.75834	-0.468858	-0.479613	-0.694192	-0.738739	-0.445643	-0.735526	0.797971	-0.512499	-0.4217	-0.757241	0.514673	0.667582	-0.482517	0.579667	-0.385509
Cibotiumbaroside A	0.520108	0.653224	0.602116	0.464792	0.551718	0.579739	0.548317	0.605251	0.307946	0.635881	0.467823	0.493588	0.627254	0.647023	0.560622	0.536996	0.513934	0.242531	0.482244	0.654795	0.188768	0.738588	-0.391494	0.442598	0.782827	0.640154	0.191979	-0.57438	0.727866	0.72491	-0.324478	-0.234809	-0.338033	0.606692	0.487766	0.419995	0.869462	0.683613	0.497683	0.737479	-0.723198	0.319007	0.233321	0.69517	-0.52187	-0.564812	0.692809	-0.543359	0.408455
N,O-Dimethyloxostephine	0.468728	0.781758	0.722146	0.285979	0.804566	0.706012	0.491859	0.868343	0.303127	0.635494	0.288223	0.32091	0.611075	0.642879	0.45406	0.713514	0.704782	0.425574	0.489896	0.649865	0.259395	0.883978	-0.264658	0.425081	0.875539	0.877167	0.228545	-0.554302	0.853364	0.81824	-0.398227	-0.131806	-0.364666	0.784446	0.661908	0.687567	0.902936	0.948791	0.530401	0.916955	-0.68832	0.554553	0.408439	0.865357	-0.496752	-0.633441	0.778391	-0.545255	0.242875
Trichocarpin	0.830493	0.593296	0.490352	0.687529	0.218305	0.653266	0.542538	0.344999	0.785259	0.637907	0.787513	0.734917	0.655117	0.731273	0.727006	0.488513	0.225195	0.618521	0.733153	0.72567	0.779714	0.344383	-0.570344	0.77958	0.278313	0.197409	0.818033	-0.313741	0.527263	0.324086	-0.343861	-0.480291	-0.497215	0.403618	0.616359	0.491473	0.445768	0.194328	0.826024	0.207409	-0.554267	0.531906	0.692777	0.173953	-0.487184	-0.601725	0.565368	-0.753934	0.693449
1-Methyl-3,4-dihydroisoquinoline	0.621521	0.669428	0.738244	0.555561	0.49867	0.676039	0.674304	0.577548	0.486706	0.358251	0.399333	0.344407	0.2959	0.502702	0.413529	0.778878	0.293829	0.724197	0.397124	0.439327	0.670815	0.510996	-0.422954	0.391952	0.299007	0.462293	0.613625	-0.353695	0.497766	0.266091	-0.466782	-0.23528	-0.387534	0.458655	0.826371	0.847545	0.358139	0.444918	0.682081	0.235346	-0.449969	0.69654	0.737495	0.209452	-0.354471	-0.530827	0.641506	-0.549201	0.326574
Zhankuic Acid A Methyl Ester	-0.489372	-0.434632	-0.561423	-0.44672	-0.442952	-0.416163	-0.516924	-0.485102	-0.418628	-0.496014	-0.550854	-0.548764	-0.415114	-0.533453	-0.440962	-0.350722	-0.479308	-0.573958	-0.471012	-0.432322	-0.393799	-0.430761	0.000299117	-0.470034	-0.57129	-0.354599	-0.33762	0.318308	-0.452318	-0.5657	0.938521	0.074934	0.309681	-0.485423	-0.411577	-0.452336	-0.480242	-0.439446	-0.494665	-0.393835	0.0355973	-0.450689	-0.411471	-0.359993	0.220743	0.12641	-0.612861	0.170018	-0.349477
Indolelactic acid	-0.508287	-0.616843	-0.511226	-0.350499	-0.435258	-0.590482	-0.398493	-0.538291	-0.405573	-0.512281	-0.333946	-0.326717	-0.568031	-0.62989	-0.37238	-0.57791	-0.451607	-0.4575	-0.533614	-0.568622	-0.372747	-0.560382	0.25658	-0.57878	-0.463962	-0.509618	-0.362546	0.082313	-0.68625	-0.38659	-0.054809	0.384856	0.565462	-0.492988	-0.555709	-0.580563	-0.482745	-0.575036	-0.538826	-0.495664	0.629264	-0.528078	-0.401503	-0.4908	0.746802	0.761114	-0.536989	0.481613	-0.355625
S-(2-Oxo-2-carboxyethyl)homocysteine	0.414435	0.587268	0.538034	0.261003	0.839628	0.652237	0.320825	0.758499	0.435456	0.58047	0.296258	0.356475	0.616553	0.515767	0.39168	0.420887	0.779554	0.338962	0.521417	0.598735	0.170928	0.700597	-0.216681	0.451785	0.862063	0.830659	0.277879	-0.518282	0.732991	0.844143	-0.255	-0.222749	-0.32806	0.850689	0.346395	0.4507	0.875745	0.86919	0.424927	0.924866	-0.60786	0.555649	0.3973	0.983045	-0.521878	-0.578932	0.596653	-0.461011	0.402445
bezafibrate	0.537774	0.509571	0.354865	0.272868	0.605852	0.569343	0.209074	0.690326	0.49097	0.744952	0.519663	0.516795	0.859446	0.66038	0.647677	0.259615	0.774931	0.455883	0.801125	0.621684	0.407133	0.507118	-0.409267	0.738853	0.835299	0.437133	0.31626	-0.374906	0.759794	0.879958	-0.224745	-0.46432	-0.514197	0.687326	0.3891	0.260849	0.753704	0.675952	0.409436	0.859327	-0.656956	0.493257	0.312853	0.697656	-0.472211	-0.61352	0.455417	-0.538051	0.302547
Mimopudine	-0.640748	-0.715804	-0.66715	-0.657994	-0.464439	-0.613489	-0.668425	-0.54971	-0.40471	-0.538496	-0.499659	-0.531154	-0.509464	-0.589292	-0.603387	-0.687284	-0.40286	-0.391388	-0.409235	-0.643222	-0.36539	-0.69159	0.644601	-0.434059	-0.471478	-0.568265	-0.386612	0.682519	-0.638528	-0.412857	-0.0786344	0.681536	0.679656	-0.456621	-0.615883	-0.562149	-0.560449	-0.523846	-0.545588	-0.446764	0.847103	-0.386661	-0.4029	-0.465789	0.629936	0.760851	-0.585946	0.71029	-0.451289
Phospho-L-arginine	-0.379741	-0.638123	-0.599017	-0.309033	-0.487373	-0.405379	-0.44045	-0.607764	-0.34612	-0.550784	-0.273731	-0.329289	-0.50344	-0.638363	-0.375395	-0.497761	-0.546526	-0.444121	-0.408502	-0.614665	-0.21666	-0.670448	0.225375	-0.560335	-0.513387	-0.584911	-0.277467	0.361293	-0.626496	-0.506324	0.0992129	0.497315	0.682257	-0.460661	-0.487972	-0.565923	-0.406985	-0.622845	-0.50595	-0.542777	0.485202	-0.388498	-0.330158	-0.504934	0.407806	0.614943	-0.508596	0.436752	-0.245484
2-Oxosuccinamate	0.457471	0.632865	0.557017	0.292804	0.735913	0.615071	0.373826	0.777212	0.358861	0.672102	0.370328	0.404989	0.713994	0.646042	0.489528	0.464757	0.752613	0.384661	0.60156	0.640073	0.203485	0.74386	-0.215005	0.54211	0.935865	0.739572	0.197367	-0.471127	0.818432	0.896158	-0.361836	-0.245085	-0.411302	0.797408	0.445943	0.442928	0.893353	0.875205	0.4528	0.952397	-0.646919	0.478899	0.292455	0.888253	-0.506974	-0.579433	0.640143	-0.46023	0.312294
RIBULOSE 5-PHOSPHATE	0.746421	0.871503	0.838965	0.620374	0.579432	0.766637	0.754122	0.720586	0.572498	0.702442	0.577735	0.547088	0.6684	0.85182	0.644246	0.819781	0.502076	0.659983	0.644342	0.769431	0.616167	0.766899	-0.553966	0.704559	0.604815	0.615763	0.584373	-0.426865	0.804719	0.576382	-0.39744	-0.382137	-0.572791	0.591018	0.876953	0.838723	0.677323	0.657088	0.833234	0.555173	-0.75579	0.663689	0.64045	0.471289	-0.607786	-0.808257	0.831865	-0.740394	0.480508
Hydroxyclomipramine	-0.534697	-0.781131	-0.69923	-0.354417	-0.610855	-0.576203	-0.522123	-0.682781	-0.363314	-0.736456	-0.498579	-0.600629	-0.599787	-0.664482	-0.614217	-0.645439	-0.680008	-0.294682	-0.412292	-0.755328	-0.267407	-0.855328	0.412544	-0.459875	-0.597652	-0.740764	-0.263287	0.7287	-0.730016	-0.611618	0.160654	0.425141	0.60741	-0.469666	-0.56719	-0.611117	-0.701398	-0.689731	-0.495045	-0.623149	0.57555	-0.385756	-0.372704	-0.678249	0.625776	0.651425	-0.770549	0.61454	-0.367787
Fluxapyroxad	0.593609	0.618965	0.429665	0.358901	0.128285	0.370349	0.403305	0.358501	0.432151	0.862203	0.723924	0.745852	0.790643	0.857028	0.786676	0.360523	0.390241	0.225965	0.634717	0.818579	0.404619	0.551504	-0.497444	0.768121	0.429198	0.212646	0.329998	-0.377656	0.630034	0.516374	-0.24787	-0.390318	-0.526594	0.166174	0.490564	0.302686	0.552709	0.283475	0.591816	0.388001	-0.503109	0.146742	0.21447	0.245245	-0.465671	-0.554409	0.628235	-0.642462	0.415
1,3-Di-O-[2',2'-di-(p-phenylene) isopropylidene] glycerol	-0.375327	-0.604056	-0.589596	-0.468847	-0.495934	-0.397133	-0.544438	-0.495894	-0.311665	-0.456475	-0.284892	-0.364889	-0.372413	-0.451508	-0.471295	-0.456823	-0.373606	-0.140837	-0.200629	-0.603479	-0.0877048	-0.674949	0.643333	-0.287612	-0.467172	-0.620638	-0.275936	0.874764	-0.464966	-0.504748	-0.0382226	0.53432	0.435295	-0.422519	-0.388534	-0.389369	-0.553219	-0.495636	-0.441976	-0.503723	0.734737	-0.179048	-0.279891	-0.521179	0.179529	0.553489	-0.449967	0.666778	-0.36527
Itoside I	-0.422995	-0.518463	-0.476734	-0.41551	-0.42976	-0.447392	-0.440867	-0.509855	-0.170332	-0.465351	-0.35682	-0.401351	-0.468748	-0.467233	-0.427537	-0.481516	-0.456009	-0.255216	-0.34893	-0.47378	-0.110987	-0.61875	0.224794	-0.303445	-0.618496	-0.532498	-0.0623359	0.482905	-0.609777	-0.509586	0.0814885	0.417103	0.5199	-0.481754	-0.376523	-0.338874	-0.599003	-0.591493	-0.294051	-0.575551	0.590558	-0.237299	-0.120147	-0.573785	0.564264	0.491733	-0.493387	0.360879	-0.259254
oleoyl glycine	0.771414	0.639718	0.465011	0.412849	0.220894	0.593031	0.410138	0.504422	0.513634	0.74932	0.763255	0.704703	0.719751	0.733669	0.828509	0.580169	0.41274	0.644231	0.743726	0.629976	0.849441	0.42112	-0.567965	0.721174	0.325699	0.110587	0.544967	-0.311725	0.633683	0.389741	-0.366989	-0.442279	-0.601557	0.232906	0.797292	0.546764	0.402209	0.280602	0.601675	0.271735	-0.468862	0.50026	0.537125	0.0660716	-0.487023	-0.571738	0.611331	-0.685787	0.255543
Valylasparagine	-0.611035	-0.598306	-0.433335	-0.472812	-0.293666	-0.535615	-0.420208	-0.479605	-0.430726	-0.565704	-0.481232	-0.446691	-0.623833	-0.611213	-0.645331	-0.516426	-0.337204	-0.438982	-0.577337	-0.587897	-0.533772	-0.461959	0.729956	-0.600417	-0.370175	-0.26791	-0.444913	0.415044	-0.598879	-0.386914	-0.157766	0.669075	0.625404	-0.338873	-0.625265	-0.424233	-0.419472	-0.366124	-0.519226	-0.396319	0.834471	-0.380294	-0.386779	-0.23881	0.46016	0.759301	-0.394391	0.754063	-0.290885
Heloside B	-0.581769	-0.504388	-0.559549	-0.43493	-0.419075	-0.53065	-0.503728	-0.471532	-0.450351	-0.568587	-0.637002	-0.634649	-0.480063	-0.57608	-0.511903	-0.454785	-0.459721	-0.523699	-0.51677	-0.507802	-0.474344	-0.472333	0.0317038	-0.470767	-0.533355	-0.384042	-0.382122	0.298893	-0.52133	-0.514749	0.878706	-0.00664495	0.263742	-0.465936	-0.485733	-0.503632	-0.577698	-0.433367	-0.541008	-0.378313	0.0921954	-0.483633	-0.463899	-0.391821	0.42482	0.206493	-0.727852	0.264718	-0.427413
Isomagnolone	-0.394619	-0.448754	-0.426522	-0.454188	-0.393627	-0.316768	-0.411416	-0.441699	-0.313346	-0.48282	-0.410053	-0.484938	-0.431748	-0.421504	-0.52202	-0.276169	-0.406363	-0.231695	-0.315399	-0.539068	-0.122027	-0.528611	0.395864	-0.338037	-0.53834	-0.450379	-0.222399	0.800621	-0.432074	-0.566925	0.209073	0.546281	0.484886	-0.446646	-0.24726	-0.192311	-0.516835	-0.434214	-0.343623	-0.510944	0.501493	-0.119089	-0.19622	-0.48939	0.1112	0.319549	-0.358891	0.48387	-0.328293
4-O-beta-D-Glucopyranosylfagomine	0.429427	0.719949	0.710376	0.296207	0.85205	0.662186	0.476764	0.861069	0.345196	0.60962	0.276807	0.326805	0.591838	0.617024	0.395796	0.611964	0.772592	0.448385	0.487977	0.62525	0.195774	0.848373	-0.164174	0.450018	0.909521	0.895709	0.226837	-0.526855	0.816128	0.85525	-0.435275	-0.172332	-0.401267	0.83578	0.543995	0.641526	0.869977	0.963531	0.503158	0.934537	-0.595129	0.574181	0.402037	0.926632	-0.488576	-0.586068	0.732423	-0.443996	0.291154
Glochidionionoside A	0.47002	0.834823	0.854125	0.408003	0.769339	0.721617	0.64861	0.789343	0.333977	0.448213	0.194477	0.245505	0.35046	0.535803	0.314036	0.885844	0.523119	0.4774	0.268417	0.603277	0.281438	0.893186	-0.275772	0.270062	0.594674	0.947083	0.364536	-0.601794	0.714424	0.509048	-0.26269	-0.19892	-0.422515	0.689674	0.739734	0.892766	0.682025	0.847362	0.613527	0.642509	-0.637219	0.60588	0.576315	0.730075	-0.512277	-0.664613	0.78246	-0.569306	0.319227
Glycoperine	0.727356	0.380353	0.30888	0.50653	0.273668	0.540482	0.298315	0.368265	0.792126	0.541518	0.720164	0.659058	0.595798	0.536413	0.661993	0.250476	0.397111	0.767418	0.766962	0.495631	0.86955	0.100347	-0.494715	0.774708	0.214285	0.0128232	0.802985	-0.216354	0.384696	0.329277	-0.341736	-0.594445	-0.570629	0.370635	0.480276	0.373624	0.199459	0.125421	0.597437	0.158324	-0.297599	0.634672	0.716483	0.0765378	-0.317362	-0.452612	0.31643	-0.568567	0.478953
9-Hydroxybenzo[a]pyrene-4,5-oxide	0.536823	0.807282	0.8477	0.545792	0.636833	0.683074	0.759299	0.655593	0.329846	0.519376	0.370369	0.40774	0.411166	0.620198	0.427711	0.821293	0.410847	0.343315	0.297806	0.661945	0.235011	0.875342	-0.330273	0.298577	0.642416	0.842398	0.321514	-0.629209	0.696928	0.547647	-0.435683	-0.0977636	-0.294636	0.619743	0.682285	0.757735	0.806184	0.732768	0.65903	0.598524	-0.654694	0.455735	0.457203	0.671214	-0.528619	-0.583793	0.863443	-0.570214	0.462043
PE(22:6(4Z,7Z,10Z,13Z,16Z,19Z)/P-16:0)	-0.500001	-0.368317	-0.288812	-0.469037	-0.431954	-0.48419	-0.286125	-0.443149	-0.455197	-0.413227	-0.401428	-0.398551	-0.548057	-0.39856	-0.474509	-0.251372	-0.474682	-0.401457	-0.544224	-0.420964	-0.339998	-0.317047	0.506302	-0.507056	-0.487333	-0.315404	-0.360853	0.377355	-0.497469	-0.469487	-0.205616	0.72574	0.59879	-0.521654	-0.274967	-0.20089	-0.425824	-0.41788	-0.315324	-0.496437	0.70962	-0.409091	-0.309342	-0.46759	0.506761	0.628799	-0.207472	0.502094	-0.374323
Tongolenine D	0.62211	0.893954	0.876968	0.566639	0.705536	0.739925	0.737335	0.711054	0.553532	0.68835	0.473848	0.542379	0.583352	0.773915	0.533834	0.780438	0.554458	0.400703	0.451861	0.866389	0.309446	0.927309	-0.430032	0.542839	0.658262	0.911267	0.50537	-0.670674	0.779596	0.631409	-0.309203	-0.305357	-0.478067	0.686242	0.666187	0.790704	0.83061	0.770283	0.79736	0.66945	-0.728199	0.543834	0.585868	0.780483	-0.626079	-0.761177	0.889903	-0.726078	0.633183
3-methoxy Prostaglandin F1alpha	0.429831	0.763864	0.773127	0.401907	0.367535	0.519558	0.67425	0.519273	0.163119	0.343557	0.204797	0.227425	0.180301	0.495621	0.298286	0.906543	0.173332	0.3892	0.103009	0.500055	0.312627	0.748553	-0.281639	0.167192	0.234781	0.626539	0.288179	-0.453107	0.526374	0.142814	-0.207943	-0.155299	-0.408134	0.275483	0.798855	0.853553	0.36727	0.504074	0.575033	0.230082	-0.478348	0.37058	0.447235	0.257767	-0.407545	-0.533159	0.709052	-0.509216	0.182896
(2S)-2-Amino-4-(2-amino-4-chlorophenyl)-4-oxobutanoic acid	0.461963	0.729091	0.742518	0.368484	0.895082	0.744717	0.512489	0.849909	0.40864	0.493661	0.231809	0.287362	0.471411	0.510281	0.328787	0.697239	0.703185	0.502403	0.411486	0.587108	0.246546	0.828478	-0.175543	0.346398	0.803235	0.967003	0.346797	-0.5892	0.756942	0.727994	-0.353845	-0.209171	-0.395987	0.885093	0.567496	0.727192	0.816482	0.94666	0.535856	0.850718	-0.610354	0.660725	0.54676	0.938496	-0.515305	-0.604716	0.712466	-0.4877	0.365659
1-Tert-butyl 4-ethyl 5-oxoazepane-1,4-dicarboxylate	-0.444749	-0.703304	-0.606592	-0.34901	-0.572386	-0.533512	-0.504816	-0.622381	-0.273265	-0.643155	-0.359477	-0.397514	-0.603553	-0.620105	-0.579509	-0.546031	-0.523318	-0.122579	-0.395932	-0.6726	-0.176922	-0.768417	0.687333	-0.415947	-0.6588	-0.642939	-0.195759	0.694302	-0.68739	-0.683011	0.0272757	0.324243	0.335322	-0.471234	-0.54022	-0.45202	-0.796408	-0.642493	-0.463635	-0.702571	0.864908	-0.281373	-0.237444	-0.621795	0.418867	0.701992	-0.63336	0.71486	-0.304773
2,8-Dihydroxyadenine	0.613878	0.715358	0.528751	0.382742	0.234574	0.442661	0.468154	0.470087	0.414513	0.891758	0.699222	0.735047	0.808116	0.891049	0.793072	0.477674	0.459633	0.259175	0.627969	0.866691	0.384591	0.683686	-0.49374	0.748828	0.524251	0.359184	0.312467	-0.470318	0.722409	0.584474	-0.25442	-0.409144	-0.580063	0.260759	0.567297	0.402205	0.64304	0.421945	0.621744	0.496073	-0.585791	0.192689	0.240272	0.364962	-0.520549	-0.620371	0.710217	-0.682351	0.406673
Biotin	0.624796	0.59523	0.493279	0.398472	0.293748	0.497925	0.463629	0.483356	0.457728	0.763404	0.667248	0.612159	0.765648	0.817095	0.713193	0.419107	0.446902	0.43906	0.72133	0.663083	0.548945	0.484542	-0.495506	0.767249	0.555913	0.210066	0.386711	-0.212763	0.662627	0.606579	-0.475574	-0.234489	-0.388798	0.333608	0.615634	0.421694	0.600936	0.386202	0.614971	0.468781	-0.526687	0.394839	0.338619	0.25179	-0.434881	-0.554561	0.644806	-0.567831	0.345859
Isoleucyl-Threonine	0.48562	0.55792	0.443655	0.382124	0.052203	0.240484	0.483745	0.333864	0.167433	0.715451	0.604626	0.605835	0.635701	0.750749	0.705789	0.392743	0.28212	0.184956	0.467697	0.633677	0.273101	0.548399	-0.465288	0.571548	0.444773	0.137207	0.0879424	-0.399159	0.565516	0.466746	-0.291565	-0.364227	-0.504236	0.0677335	0.512257	0.261244	0.470244	0.26841	0.437205	0.337724	-0.496656	-0.000556121	0.00897458	0.107024	-0.32525	-0.430451	0.559089	-0.493886	0.187636
7,8-Dehydrocyclospongiaquinone	0.686427	0.689566	0.648974	0.628222	0.325787	0.540627	0.653054	0.456263	0.654244	0.755176	0.703863	0.695917	0.708522	0.89464	0.67552	0.475249	0.348271	0.486936	0.6694	0.849314	0.480051	0.596562	-0.412362	0.815677	0.551014	0.410669	0.598174	-0.387695	0.642815	0.589366	-0.590006	-0.315611	-0.450984	0.484602	0.567925	0.509932	0.640114	0.414523	0.862685	0.453594	-0.528233	0.393627	0.497309	0.381499	-0.373581	-0.549753	0.721605	-0.648893	0.657317
(12S)-12-hydroxyretroisosenine	0.542321	0.777569	0.761393	0.541666	0.728793	0.726151	0.649465	0.726868	0.409529	0.515475	0.318486	0.356995	0.495117	0.582719	0.445916	0.742477	0.506326	0.388789	0.391104	0.669186	0.250837	0.835852	-0.454861	0.36998	0.709842	0.869409	0.382058	-0.68766	0.735809	0.633218	-0.176486	-0.341247	-0.416319	0.752629	0.621025	0.675084	0.81668	0.801483	0.618677	0.73538	-0.843005	0.51438	0.485957	0.788078	-0.524421	-0.714855	0.706662	-0.671011	0.463524
2,5-Dimethoxy-4-propylthiophenethylamine	-0.525017	-0.437638	-0.390976	-0.500764	-0.226479	-0.482562	-0.413593	-0.350702	-0.388055	-0.351096	-0.39652	-0.36151	-0.42253	-0.489249	-0.355478	-0.461133	-0.212724	-0.513625	-0.475508	-0.422309	-0.403098	-0.346897	0.157225	-0.472919	-0.349149	-0.280781	-0.385187	0.0930728	-0.493346	-0.243059	0.132115	0.409939	0.517041	-0.425303	-0.450042	-0.408766	-0.326081	-0.352457	-0.491169	-0.2891	0.467216	-0.402208	-0.362686	-0.271531	0.529407	0.491718	-0.378795	0.361107	-0.369241
Asp Val Leu	0.493587	0.770765	0.784202	0.392291	0.777928	0.746466	0.604674	0.760145	0.29958	0.476716	0.271474	0.311484	0.411706	0.51165	0.35548	0.822267	0.584847	0.398367	0.321164	0.55279	0.26897	0.844645	-0.278023	0.252165	0.663901	0.893178	0.274617	-0.539795	0.735621	0.559885	-0.262041	-0.127018	-0.344111	0.684457	0.673519	0.791145	0.779631	0.838669	0.514413	0.679328	-0.643399	0.603204	0.490004	0.774823	-0.670832	-0.653932	0.803076	-0.50692	0.337719
6-Tuliposide B	-0.560567	-0.693959	-0.507254	-0.306204	-0.46898	-0.576426	-0.33392	-0.606643	-0.390893	-0.692246	-0.496715	-0.589884	-0.621647	-0.597679	-0.606055	-0.591158	-0.588792	-0.352199	-0.481387	-0.7237	-0.34834	-0.717567	0.302889	-0.477629	-0.494519	-0.621373	-0.317086	0.61761	-0.707358	-0.488762	-0.0029475	0.538733	0.69964	-0.465705	-0.513348	-0.503379	-0.591187	-0.60641	-0.45006	-0.566364	0.551964	-0.362869	-0.383421	-0.62229	0.655238	0.628998	-0.613452	0.616431	-0.342138
Balenine	-0.65423	-0.663817	-0.452739	-0.310444	-0.507807	-0.702963	-0.289005	-0.594025	-0.653751	-0.669299	-0.506429	-0.493881	-0.702434	-0.626235	-0.657093	-0.524586	-0.538095	-0.495335	-0.681764	-0.688254	-0.690401	-0.481609	0.73285	-0.689376	-0.356705	-0.41935	-0.666359	0.407155	-0.644756	-0.463113	-0.107662	0.520831	0.516338	-0.460906	-0.651344	-0.564114	-0.516099	-0.451724	-0.613399	-0.478011	0.741374	-0.634026	-0.666387	-0.420299	0.542145	0.831077	-0.507274	0.858824	-0.406768
2-Hydroxy-6-oxo-6-(2-hydroxyphenoxy)-hexa-2,4-dienoate	-0.603023	-0.786298	-0.646814	-0.426487	-0.549187	-0.716	-0.507889	-0.659303	-0.427021	-0.631581	-0.412753	-0.441511	-0.632085	-0.696309	-0.510543	-0.745808	-0.511224	-0.420214	-0.528396	-0.727651	-0.377357	-0.773038	0.378666	-0.538469	-0.576044	-0.711	-0.390769	0.405537	-0.804657	-0.50018	-0.0106449	0.410339	0.586797	-0.591705	-0.666624	-0.673823	-0.694776	-0.70854	-0.619256	-0.630002	0.784145	-0.519702	-0.460297	-0.658259	0.781078	0.826346	-0.705367	0.668011	-0.428
Haplophytin A	0.502204	0.701366	0.701386	0.388594	0.90817	0.786631	0.482129	0.806925	0.536951	0.520953	0.28657	0.333028	0.52845	0.531332	0.353173	0.620068	0.707959	0.483366	0.4874	0.628571	0.295142	0.761457	-0.248744	0.429925	0.787645	0.940858	0.460601	-0.542229	0.739837	0.745505	-0.324124	-0.195933	-0.32731	0.916576	0.512788	0.683497	0.854667	0.897506	0.59335	0.84707	-0.641611	0.714447	0.617244	0.964836	-0.553194	-0.649993	0.700746	-0.546224	0.499421
8-Oxodeoxycoformycin	0.491967	0.803869	0.851802	0.50108	0.77056	0.726346	0.687298	0.705475	0.45719	0.443221	0.246194	0.312548	0.348904	0.544038	0.303188	0.801327	0.487842	0.415659	0.269352	0.662075	0.234397	0.858965	-0.295919	0.309549	0.574868	0.971704	0.460996	-0.624098	0.661249	0.503812	-0.251131	-0.210947	-0.371039	0.727104	0.621268	0.833569	0.716491	0.79068	0.683814	0.612117	-0.641593	0.597484	0.61782	0.787032	-0.539478	-0.668768	0.779256	-0.592062	0.525836
N-Gluconyl ethanolamine phosphate	0.502667	0.69232	0.724244	0.366019	0.936098	0.78185	0.484335	0.845829	0.506263	0.50946	0.295641	0.341831	0.499449	0.507475	0.340445	0.644104	0.774482	0.566255	0.483196	0.568027	0.335506	0.754192	-0.169987	0.411082	0.784755	0.925344	0.426898	-0.506222	0.738824	0.732267	-0.399017	-0.198381	-0.387641	0.89923	0.543044	0.73449	0.794902	0.916143	0.543834	0.819835	-0.534239	0.769033	0.629557	0.935063	-0.585544	-0.608974	0.716858	-0.45778	0.425629
15-O-desmethyl-(5Z)-7-oxozeaenol	-0.594945	-0.64763	-0.519429	-0.449367	-0.48706	-0.592796	-0.406588	-0.619332	-0.45183	-0.555506	-0.431856	-0.469708	-0.579062	-0.559279	-0.549041	-0.591556	-0.566323	-0.550582	-0.530232	-0.596044	-0.460013	-0.589227	0.470597	-0.554948	-0.432428	-0.510226	-0.415294	0.477267	-0.667999	-0.40108	-0.227043	0.819615	0.877845	-0.484449	-0.570562	-0.549647	-0.393178	-0.565259	-0.454684	-0.485697	0.709571	-0.507725	-0.454421	-0.482938	0.678879	0.792584	-0.438931	0.625492	-0.309562
Isoevernic acid	-0.687639	-0.822604	-0.671872	-0.465639	-0.562023	-0.752536	-0.517411	-0.691332	-0.526523	-0.696924	-0.50976	-0.546696	-0.685531	-0.743341	-0.589269	-0.767428	-0.589365	-0.53584	-0.605	-0.776332	-0.498622	-0.767692	0.415262	-0.637176	-0.532789	-0.687954	-0.488768	0.423578	-0.827392	-0.479966	-0.0399049	0.566713	0.754226	-0.578907	-0.710567	-0.729785	-0.627011	-0.691768	-0.656825	-0.586415	0.755899	-0.601064	-0.555029	-0.628829	0.861832	0.886732	-0.718218	0.710826	-0.464742
Gamma-Glu-Epsilon-Lys	0.546068	0.778841	0.739784	0.413215	0.540149	0.58251	0.633175	0.630185	0.374002	0.763344	0.521002	0.544055	0.685366	0.839314	0.579122	0.623825	0.559407	0.295892	0.529022	0.774276	0.27021	0.821924	-0.374603	0.608871	0.718465	0.652362	0.265968	-0.410811	0.785716	0.700387	-0.442201	-0.121548	-0.365768	0.50192	0.624577	0.615797	0.826255	0.679273	0.65749	0.665087	-0.620069	0.402287	0.320309	0.611468	-0.603905	-0.652829	0.86839	-0.558258	0.439919
S-Phenylmercapturic acid	0.676283	0.701535	0.760295	0.586319	0.574927	0.740727	0.686776	0.636065	0.581539	0.460961	0.474308	0.41343	0.428635	0.607051	0.474473	0.747113	0.384336	0.752341	0.528147	0.531092	0.691045	0.548611	-0.426395	0.520495	0.445389	0.513083	0.663957	-0.339739	0.588009	0.421862	-0.573427	-0.206965	-0.366808	0.581999	0.816621	0.834364	0.503855	0.526345	0.760451	0.373918	-0.505377	0.754804	0.766136	0.33437	-0.399187	-0.575125	0.706042	-0.585477	0.425676
Finrozole	0.721369	0.871568	0.689228	0.350072	0.605344	0.727298	0.482089	0.824151	0.509967	0.94318	0.663077	0.681156	0.900316	0.91558	0.80239	0.706669	0.774102	0.577835	0.787627	0.863966	0.59752	0.828324	-0.470148	0.801652	0.74351	0.610966	0.422372	-0.48626	0.943837	0.774	-0.3479	-0.428073	-0.694268	0.574405	0.803324	0.696841	0.787171	0.760457	0.669244	0.761482	-0.680367	0.586736	0.499428	0.622198	-0.690337	-0.792067	0.844162	-0.734444	0.327338
13,14-Dihydro PGF-1alpha	0.644723	0.648836	0.572423	0.567837	0.290406	0.501285	0.57439	0.326224	0.690364	0.752931	0.703057	0.739699	0.682022	0.83005	0.659125	0.383248	0.345713	0.262577	0.582212	0.879913	0.387951	0.556784	-0.530104	0.774915	0.385841	0.411971	0.603199	-0.414523	0.556821	0.46777	-0.24871	-0.375653	-0.428529	0.350399	0.418767	0.425166	0.597299	0.297484	0.795726	0.34439	-0.550403	0.326074	0.468642	0.399725	-0.531468	-0.639789	0.679638	-0.704017	0.77832
N-epsilon-Benzoyl-L-lysine	0.648688	0.481521	0.462708	0.39384	0.698585	0.794129	0.320976	0.657703	0.632472	0.384884	0.446711	0.38949	0.455191	0.327391	0.472102	0.521373	0.584318	0.758441	0.615817	0.336558	0.785115	0.305433	-0.457045	0.4357	0.431242	0.418947	0.671044	-0.345336	0.512362	0.453928	-0.309455	-0.328086	-0.347557	0.666697	0.615515	0.613639	0.468451	0.505737	0.467535	0.444867	-0.46306	0.880321	0.806595	0.448465	-0.463175	-0.537532	0.453938	-0.543044	0.334375
N-Lauroyl Lysine	0.489763	0.479081	0.544072	0.644116	0.344619	0.442034	0.59361	0.195253	0.687023	0.422677	0.479799	0.540148	0.366656	0.553394	0.34168	0.282562	0.196587	0.195489	0.327055	0.689289	0.1693	0.438574	-0.333221	0.518005	0.285084	0.515219	0.616512	-0.403024	0.331432	0.309277	-0.193483	-0.30622	-0.266788	0.449522	0.174565	0.367172	0.485992	0.253641	0.725366	0.236546	-0.430084	0.321939	0.497057	0.478782	-0.428939	-0.486308	0.519326	-0.512832	0.900658
trans-S-(1-Propenyl)-cysteine disulfide	0.434381	0.744842	0.738604	0.3371	0.861872	0.704185	0.511175	0.843873	0.367722	0.543409	0.227069	0.281046	0.520241	0.571062	0.349971	0.675896	0.695015	0.435719	0.422915	0.627553	0.193488	0.861968	-0.198099	0.383193	0.844651	0.955576	0.289669	-0.574737	0.786978	0.777982	-0.358744	-0.172337	-0.368584	0.856035	0.565442	0.692851	0.860127	0.954946	0.544458	0.893411	-0.648999	0.591296	0.468926	0.936627	-0.485682	-0.616874	0.729603	-0.501986	0.342759
Isoxanthohumol	-0.666504	-0.752845	-0.600715	-0.445784	-0.501553	-0.633871	-0.491943	-0.620052	-0.442256	-0.822521	-0.664264	-0.734369	-0.76228	-0.754503	-0.739206	-0.600177	-0.643939	-0.321721	-0.596185	-0.812818	-0.367276	-0.777647	0.444112	-0.602223	-0.641012	-0.61218	-0.313447	0.618449	-0.798774	-0.630306	0.125919	0.501855	0.65819	-0.489997	-0.554106	-0.497339	-0.768406	-0.629348	-0.535151	-0.637062	0.67521	-0.377961	-0.344332	-0.657425	0.786911	0.711696	-0.756863	0.664465	-0.474683
(+)-2,7-Dideoxypancratistatin	-0.573197	-0.692756	-0.49975	-0.31647	-0.420441	-0.560035	-0.335034	-0.596032	-0.380187	-0.677697	-0.498751	-0.583861	-0.609845	-0.598995	-0.610731	-0.611666	-0.562493	-0.403885	-0.485495	-0.703619	-0.391582	-0.6928	0.30571	-0.4919	-0.441996	-0.567935	-0.325262	0.581632	-0.698221	-0.43037	-0.043211	0.606355	0.775233	-0.420042	-0.549065	-0.521657	-0.509679	-0.572396	-0.446004	-0.509836	0.54285	-0.364885	-0.387594	-0.544058	0.658671	0.641872	-0.582245	0.612396	-0.300047
7-Methylguanosine	0.623602	0.610139	0.546437	0.330082	0.746909	0.76282	0.368913	0.75818	0.50461	0.613147	0.519986	0.508487	0.613535	0.492042	0.619134	0.551862	0.698494	0.558511	0.624035	0.523772	0.603406	0.563177	-0.452661	0.446744	0.691412	0.573326	0.464653	-0.584468	0.675205	0.728013	-0.507049	-0.187028	-0.282012	0.698564	0.625013	0.562457	0.77549	0.672821	0.471303	0.697181	-0.52954	0.688119	0.611064	0.644238	-0.422692	-0.496082	0.657067	-0.596432	0.304674
Coriatin	0.571946	0.338882	0.34099	0.33898	0.62541	0.654751	0.225847	0.560832	0.595706	0.329112	0.436309	0.383329	0.403646	0.226278	0.455606	0.340672	0.58677	0.701509	0.572653	0.227396	0.745224	0.158733	-0.487606	0.408519	0.341307	0.259575	0.609169	-0.326037	0.380375	0.405447	-0.228145	-0.410518	-0.360007	0.540942	0.474934	0.45998	0.321213	0.370121	0.325981	0.342899	-0.356912	0.79965	0.716447	0.330308	-0.367318	-0.447401	0.299745	-0.453966	0.265202
(2Z)-2-[(3-fluorophenyl)methylidene]-6-hydroxy-7-[(piperidin-1-yl)methyl]-2,3-dihydro-1-benzofuran-3-one	-0.614793	-0.84127	-0.720506	-0.402722	-0.612632	-0.691515	-0.549378	-0.706826	-0.399557	-0.761447	-0.527794	-0.609207	-0.664847	-0.729993	-0.623498	-0.748505	-0.649316	-0.338884	-0.491433	-0.806132	-0.325069	-0.893907	0.377441	-0.504731	-0.642483	-0.788598	-0.311322	0.632319	-0.827973	-0.605607	0.144402	0.382248	0.604369	-0.551288	-0.645327	-0.673985	-0.792181	-0.748479	-0.577529	-0.671966	0.676486	-0.454487	-0.418884	-0.737965	0.788367	0.744874	-0.841934	0.66086	-0.437683
Glyceraldehyde 3-phosphate	-0.328859	-0.628764	-0.651401	-0.406171	-0.616784	-0.492745	-0.576747	-0.569837	-0.292783	-0.410379	-0.15545	-0.174641	-0.389974	-0.500558	-0.33746	-0.51482	-0.384394	-0.158323	-0.250049	-0.547705	-0.0846022	-0.690788	0.611613	-0.315988	-0.591093	-0.692375	-0.265138	0.598984	-0.545244	-0.591718	0.0682311	0.227152	0.189979	-0.54253	-0.476831	-0.503126	-0.68664	-0.62204	-0.513564	-0.627578	0.819304	-0.336433	-0.311799	-0.596389	0.234267	0.639005	-0.53465	0.618645	-0.347223
Dopamine 4-sulfate	0.467571	0.667602	0.642083	0.314517	0.880577	0.731931	0.41009	0.812517	0.475058	0.571799	0.300619	0.352294	0.584498	0.549197	0.37862	0.553742	0.756646	0.44582	0.519712	0.625299	0.249248	0.759579	-0.178037	0.448763	0.854603	0.902562	0.36084	-0.519709	0.766339	0.81624	-0.373009	-0.168802	-0.331088	0.901581	0.465483	0.600456	0.884618	0.915726	0.526375	0.908244	-0.592806	0.647749	0.514741	0.983294	-0.533729	-0.592596	0.688064	-0.486708	0.428961
L-Histidyl-L-tyrosine	-0.559565	-0.530649	-0.417453	-0.472517	-0.322422	-0.53141	-0.398343	-0.464516	-0.319983	-0.465947	-0.449334	-0.461854	-0.494422	-0.47375	-0.514122	-0.534796	-0.344195	-0.412323	-0.452627	-0.503273	-0.369823	-0.503288	0.322364	-0.387721	-0.445019	-0.402023	-0.294664	0.44569	-0.581123	-0.361866	0.0193856	0.534554	0.596869	-0.444755	-0.487313	-0.386399	-0.476876	-0.457274	-0.400077	-0.429064	0.610939	-0.32807	-0.309951	-0.411835	0.556672	0.539764	-0.438103	0.508586	-0.307623
Danshensu	0.452303	0.720571	0.739177	0.357842	0.895911	0.74862	0.514154	0.835798	0.398197	0.48626	0.223398	0.271662	0.47011	0.509797	0.312866	0.691385	0.694324	0.471795	0.408096	0.574378	0.233849	0.819987	-0.180972	0.33924	0.806581	0.962055	0.332315	-0.546775	0.75519	0.72754	-0.354217	-0.152938	-0.341721	0.877632	0.562148	0.723044	0.837114	0.941838	0.532589	0.850061	-0.617935	0.664147	0.533215	0.939195	-0.539357	-0.61142	0.72495	-0.475963	0.373629
5'-S-Methyl-5'-thioinosine	0.444166	0.715586	0.856728	0.568666	0.715603	0.637634	0.762807	0.573569	0.48061	0.36509	0.247695	0.302515	0.26006	0.518028	0.230843	0.688127	0.398066	0.345951	0.200502	0.603725	0.164849	0.762239	-0.307188	0.299267	0.505117	0.888189	0.471467	-0.538983	0.531702	0.4467	-0.325753	-0.127028	-0.245584	0.649671	0.516151	0.775238	0.651441	0.662337	0.699256	0.484159	-0.555439	0.557088	0.588081	0.690187	-0.477079	-0.59596	0.750951	-0.502797	0.621707
Alstonoxine B	0.483129	0.436969	0.423768	0.333403	0.309068	0.354302	0.421738	0.448982	0.247352	0.592188	0.551562	0.497411	0.588156	0.584574	0.622898	0.317004	0.487421	0.365786	0.545091	0.39361	0.437013	0.375317	-0.5331	0.542524	0.504592	0.100064	0.159756	-0.257029	0.513386	0.546853	-0.369311	-0.288526	-0.376998	0.200389	0.512735	0.312427	0.446002	0.322771	0.32088	0.380705	-0.43873	0.322683	0.171181	0.141646	-0.354092	-0.434795	0.48639	-0.381278	0.11787
Pierisformosin D	-0.400927	-0.608479	-0.601463	-0.33354	-0.498594	-0.369398	-0.461395	-0.598586	-0.299357	-0.623535	-0.421036	-0.517234	-0.49851	-0.597519	-0.489165	-0.443715	-0.600901	-0.359463	-0.365538	-0.632769	-0.156798	-0.715907	0.143376	-0.450557	-0.61027	-0.604025	-0.182114	0.623987	-0.596215	-0.619168	0.405876	0.399153	0.600757	-0.461561	-0.401209	-0.458285	-0.539354	-0.616546	-0.428546	-0.577197	0.319398	-0.266183	-0.257357	-0.574258	0.318172	0.379075	-0.601858	0.372579	-0.270041
Perilloside E	-0.517209	-0.650581	-0.591337	-0.456856	-0.618111	-0.596191	-0.454759	-0.652917	-0.421944	-0.453653	-0.322374	-0.397761	-0.428197	-0.429046	-0.453538	-0.616422	-0.57547	-0.481511	-0.360598	-0.554594	-0.338249	-0.655349	0.459756	-0.371516	-0.441678	-0.677082	-0.397424	0.683598	-0.597394	-0.411416	-0.198871	0.761431	0.778418	-0.555749	-0.514616	-0.586806	-0.432672	-0.62864	-0.417573	-0.512722	0.684276	-0.502287	-0.491156	-0.601031	0.568006	0.718709	-0.449097	0.611026	-0.329344
ethyl 2-[1-(1,3-benzoxazol-2-yl)pyrrolidine-2-amido]-4-methyl-1,3-thiazole-5-carboxylate	0.512684	0.606516	0.454724	0.280769	0.232864	0.351595	0.382612	0.470538	0.320619	0.843775	0.623472	0.640705	0.799963	0.856534	0.696044	0.362188	0.522589	0.278729	0.643267	0.740416	0.315914	0.603383	-0.334262	0.757218	0.590032	0.280275	0.174457	-0.267376	0.707293	0.630896	-0.317773	-0.337705	-0.559517	0.255764	0.485565	0.327856	0.587012	0.444844	0.503949	0.534158	-0.467786	0.191996	0.12107	0.348307	-0.500877	-0.542424	0.633153	-0.483531	0.276728
PG(16:0)	-0.480221	-0.34799	-0.265997	-0.460482	-0.418655	-0.461096	-0.266134	-0.427727	-0.449501	-0.393983	-0.382993	-0.383534	-0.5277	-0.371139	-0.466874	-0.225186	-0.452649	-0.384893	-0.523045	-0.410665	-0.324228	-0.299372	0.513281	-0.485659	-0.471536	-0.304425	-0.360975	0.409259	-0.468913	-0.462844	-0.214725	0.73497	0.584736	-0.515456	-0.250215	-0.171077	-0.409455	-0.398615	-0.301548	-0.488298	0.702799	-0.380811	-0.301842	-0.457312	0.445984	0.600183	-0.172791	0.506937	-0.3639
[truncated: 291 more columns]
