# Supplementary material for: Metabolomic Analysis of Cauda Epididymal Fluid in Yaks and Cattle
Source: Animals (Basel). 2025 Sep 30;15(19):2861. doi: 10.3390/ani15192861 (PMC12524237; doi:10.3390/ani15192861)
Supplement: Supplementary file 1 [file animals-15-02861-s001.zip › Table S14 KEGG classification list of differential metabolites detected in the positive ion mode.xls]

KO_Pathway_Level1	KO_Pathway_Level2	Meta_Num	Metabolites
Cellular Processes	Cell growth and death	1	Com_5350_neg
Cellular Processes	Transport and catabolism	2	Com_5656_neg Com_2291_neg
Environmental Information Processing	Membrane transport	4	Com_66_neg Com_461_neg Com_5350_neg Com_1034_neg
Environmental Information Processing	Signal transduction	1	Com_2291_neg
Environmental Information Processing	Signaling molecules and interaction	1	Com_66_neg
Metabolism	Amino acid metabolism	15	Com_2787_neg Com_380_neg Com_86_neg Com_3930_neg Com_682_neg Com_3760_neg Com_5522_neg Com_4310_neg Com_2695_neg Com_308_neg Com_525_neg Com_480_neg Com_5350_neg Com_5165_neg Com_810_neg
Metabolism	Carbohydrate metabolism	5	Com_896_neg Com_461_neg Com_480_neg Com_295_neg Com_96_neg
Metabolism	Energy metabolism	2	Com_66_neg Com_2325_neg
Metabolism	Global and overview maps	24	Com_2787_neg Com_2325_neg Com_380_neg Com_3930_neg Com_96_neg Com_896_neg Com_5522_neg Com_4310_neg Com_4335_neg Com_66_neg Com_5434_neg Com_1739_neg Com_67_neg Com_3624_neg Com_525_neg Com_480_neg Com_5350_neg Com_5165_neg Com_5656_neg Com_810_neg Com_1034_neg Com_4146_neg Com_2291_neg Com_1744_neg
Metabolism	Glycan biosynthesis and metabolism	1	Com_5656_neg
Metabolism	Lipid metabolism	5	Com_66_neg Com_7098_neg Com_5656_neg Com_86_neg Com_480_neg
Metabolism	Metabolism of cofactors and vitamins	5	Com_2325_neg Com_896_neg Com_3348_neg Com_1034_neg Com_4146_neg
Metabolism	Metabolism of other amino acids	3	Com_66_neg Com_67_neg Com_5350_neg
Metabolism	Nucleotide metabolism	4	Com_1739_neg Com_2291_neg Com_5197_neg Com_1744_neg
Metabolism	Xenobiotics biodegradation and metabolism	1	Com_4886_neg
Organismal Systems	Digestive system	3	Com_2325_neg Com_1034_neg Com_5350_neg
Organismal Systems	Endocrine system	1	Com_5350_neg
Organismal Systems	Nervous system	1	Com_5656_neg
