# Supplementary material for: Metabolomic Analysis of Cauda Epididymal Fluid in Yaks and Cattle
Source: Animals (Basel). 2025 Sep 30;15(19):2861. doi: 10.3390/ani15192861 (PMC12524237; doi:10.3390/ani15192861)
Supplement: Supplementary file 1 [file animals-15-02861-s001.zip › Table S15 KEGG classification list of differential metabolites detected in the negative ion mode.xls]

KO_Pathway_Level1	KO_Pathway_Level2	Meta_Num	Metabolites
Environmental Information Processing	Membrane transport	3	Com_288_pos Com_7344_pos Com_68_pos
Environmental Information Processing	Signal transduction	2	Com_455_pos Com_1890_pos
Environmental Information Processing	Signaling molecules and interaction	2	Com_2954_pos Com_1890_pos
Genetic Information Processing	Translation	2	Com_288_pos Com_68_pos
Metabolism	Amino acid metabolism	11	Com_2253_pos Com_68_pos Com_4873_pos Com_285_pos Com_717_pos Com_3098_pos Com_851_pos Com_288_pos Com_1759_pos Com_6743_pos Com_5157_pos
Metabolism	Biosynthesis of other secondary metabolites	1	Com_509_pos
Metabolism	Carbohydrate metabolism	2	Com_288_pos Com_7344_pos
Metabolism	Energy metabolism	1	Com_288_pos
Metabolism	Global and overview maps	21	Com_7344_pos Com_2253_pos Com_68_pos Com_285_pos Com_717_pos Com_5594_pos Com_3098_pos Com_2954_pos Com_851_pos Com_108_pos Com_288_pos Com_46_pos Com_1759_pos Com_2149_pos Com_6743_pos Com_455_pos Com_7129_pos Com_509_pos Com_2866_pos Com_1890_pos Com_5157_pos
Metabolism	Lipid metabolism	8	Com_5594_pos Com_2149_pos Com_2954_pos Com_3178_pos Com_455_pos Com_8076_pos Com_8069_pos Com_8097_pos
Metabolism	Metabolism of cofactors and vitamins	7	Com_285_pos Com_108_pos Com_219_pos Com_2866_pos Com_4960_pos Com_68_pos Com_46_pos
Metabolism	Metabolism of other amino acids	2	Com_46_pos Com_5480_pos
Metabolism	Nucleotide metabolism	3	Com_288_pos Com_46_pos Com_1890_pos
Metabolism	Xenobiotics biodegradation and metabolism	1	Com_692_pos
Organismal Systems	Circulatory system	1	Com_1890_pos
Organismal Systems	Digestive system	4	Com_2954_pos Com_2866_pos Com_288_pos Com_68_pos
Organismal Systems	Endocrine system	4	Com_2954_pos Com_5594_pos Com_2149_pos Com_1890_pos
Organismal Systems	Excretory system	2	Com_288_pos Com_2954_pos
Organismal Systems	Nervous system	1	Com_288_pos
