# Supplementary material for: Metabolomic Analysis of Cauda Epididymal Fluid in Yaks and Cattle
Source: Animals (Basel). 2025 Sep 30;15(19):2861. doi: 10.3390/ani15192861 (PMC12524237; doi:10.3390/ani15192861)
Supplement: Supplementary file 1 [file animals-15-02861-s001.zip › Table S16 KEGG enrichment list of differential metabolites detected in the positive ion mode.xlsx]

## Sheet: Sheet1
MapID	MapTitle	Pvalue	x	y	n	N	EnrichDirect	MetaIDs	kegg_cpd_id
map05215	Prostate cancer	0.0344075	3	6	31	228	Over	Testosterone; Hydrocortisone; Dehydroepiandrosterone	cpd:C00535,cpd:C00735,cpd:C01227
map00300	Lysine biosynthesis	0.0492953	2	3	31	228	Over	L-Saccharopine; Oxoadipic acid	cpd:C00449,cpd:C00322
map00770	Pantothenate and CoA biosynthesis	0.0492953	2	3	31	228	Over	Ureidopropionic acid; L-Valine	cpd:C02642,cpd:C00183
map04913	Ovarian steroidogenesis	0.0492953	2	3	31	228	Over	Testosterone; Dehydroepiandrosterone	cpd:C00535,cpd:C01227
map05200	Pathways in cancer	0.0546551	3	7	31	228	Over	Testosterone; Hydrocortisone; Dehydroepiandrosterone	cpd:C00535,cpd:C00735,cpd:C01227
map00780	Biotin metabolism	0.0902284	2	4	31	228	Over	Biocytin; Bisnorbiotin	cpd:C05552,cpd:C20384
map01230	Biosynthesis of amino acids	0.0921395	6	22	31	228	Over	L-Saccharopine; L-Glutamine; S-Adenosylhomocysteine; L-Arogenate; L-Valine; Oxoadipic acid	cpd:C00449,cpd:C00064,cpd:C00021,cpd:C00826,cpd:C00183,cpd:C00322
map00564	Glycerophospholipid metabolism	0.10483	4	14	31	228	Over	Phosphorylethanolamine; LysoPC(20:4(5Z,8Z,11Z,14Z)/0:0); LysoPC(22:5(4Z,7Z,10Z,13Z,16Z)/0:0); LysoPC(22:5(7Z,10Z,13Z,16Z,19Z)/0:0)	cpd:C00346,cpd:C04230,cpd:C04230,cpd:C04230
map00040	Pentose and glucuronate interconversions	0.135965	1	1	31	228	Over	4-O-alpha-D-Galactopyranuronosyl-D-galacturonic acid	cpd:C02273
map00232	Caffeine metabolism	0.135965	1	1	31	228	Over	1-Methylxanthine	cpd:C16358
map01522	Endocrine resistance	0.135965	1	1	31	228	Over	Testosterone	cpd:C00535
map04022	cGMP-PKG signaling pathway	0.135965	1	1	31	228	Over	Adenosine	cpd:C00212
map04724	Glutamatergic synapse	0.135965	1	1	31	228	Over	L-Glutamine	cpd:C00064
map04727	GABAergic synapse	0.135965	1	1	31	228	Over	L-Glutamine	cpd:C00064
map04931	Insulin resistance	0.135965	1	1	31	228	Over	Acetylcarnitine	cpd:C02571
map04960	Aldosterone-regulated sodium reabsorption	0.135965	1	1	31	228	Over	Hydrocortisone	cpd:C00735
map04964	Proximal tubule bicarbonate reclamation	0.135965	1	1	31	228	Over	L-Glutamine	cpd:C00064
map05012	Parkinson's disease	0.135965	1	1	31	228	Over	Adenosine	cpd:C00212
map05032	Morphine addiction	0.135965	1	1	31	228	Over	Adenosine	cpd:C00212
map05133	Pertussis	0.135965	1	1	31	228	Over	Niacin acid VB3	cpd:C00253
map00250	Alanine, aspartate and glutamate metabolism	0.13774	2	5	31	228	Over	L-Glutamine; beta-Citryl-L-glutamate	cpd:C00064,cpd:C20775
map00760	Nicotinate and nicotinamide metabolism	0.13774	2	5	31	228	Over	Niacin acid VB3; 2,6-Dihydroxynicotinate	cpd:C00253,cpd:C15523
map05231	Choline metabolism in cancer	0.175708	3	11	31	228	Over	LysoPC(20:4(5Z,8Z,11Z,14Z)/0:0); LysoPC(22:5(4Z,7Z,10Z,13Z,16Z)/0:0); LysoPC(22:5(7Z,10Z,13Z,16Z,19Z)/0:0)	cpd:C04230,cpd:C04230,cpd:C04230
map00230	Purine metabolism	0.189406	2	6	31	228	Over	Adenosine; L-Glutamine	cpd:C00212,cpd:C00064
map00410	beta-Alanine metabolism	0.189406	2	6	31	228	Over	Ureidopropionic acid; beta-Alanyl-L-arginine	cpd:C02642,cpd:C05340
map04071	Sphingolipid signaling pathway	0.189406	2	6	31	228	Over	Adenosine; Phosphorylethanolamine	cpd:C00212,cpd:C00346
map01100	Metabolic pathways	0.208625	21	127	31	228	Over	Niacin acid VB3; L-Saccharopine; Adenosine; Testosterone; N2-(3-Carboxy-1-oxopropyl)-L-arginine; 4-Hydroxycinnamic acid; Biocytin; L-Glutamine; Hydrocortisone; S-Adenosylhomocysteine; Phosphorylethanolamine; Ureidopropionic acid; 1-Methylxanthine; L-Arogenate; Dehydroepiandrosterone; beta-Citryl-L-glutamate; L-Valine; Ajmalicine; Oxoadipic acid; 4-O-alpha-D-Galactopyranuronosyl-D-galacturonic aci…	cpd:C00253,cpd:C00449,cpd:C00212,cpd:C00535,cpd:C03296,cpd:C00811,cpd:C05552,cpd:C00064,cpd:C00735,cpd:C00021,cpd:C00346,cpd:C02642,cpd:C16358,cpd:C00826,cpd:C01227,cpd:C20775,cpd:C00183,cpd:C09024,cpd:C00322,cpd:C02273,cpd:C04185
map00140	Steroid hormone biosynthesis	0.213169	3	12	31	228	Over	Testosterone; Hydrocortisone; Dehydroepiandrosterone	cpd:C00535,cpd:C00735,cpd:C01227
map00290	Valine, leucine and isoleucine biosynthesis	0.253961	1	2	31	228	Over	L-Valine	cpd:C00183
map00471	D-Glutamine and D-glutamate metabolism	0.253961	1	2	31	228	Over	L-Glutamine	cpd:C00064
map00910	Nitrogen metabolism	0.253961	1	2	31	228	Over	L-Glutamine	cpd:C00064
map04270	Vascular smooth muscle contraction	0.253961	1	2	31	228	Over	Adenosine	cpd:C00212
map04923	Regulation of lipolysis in adipocytes	0.253961	1	2	31	228	Over	Adenosine	cpd:C00212
map04924	Renin secretion	0.253961	1	2	31	228	Over	Adenosine	cpd:C00212
map04927	Cortisol synthesis and secretion	0.253961	1	2	31	228	Over	Hydrocortisone	cpd:C00735
map04934	Cushing's syndrome	0.253961	1	2	31	228	Over	Hydrocortisone	cpd:C00735
map05034	Alcoholism	0.253961	1	2	31	228	Over	Adenosine	cpd:C00212
map00350	Tyrosine metabolism	0.297939	2	8	31	228	Over	4-Hydroxycinnamic acid; 5,6-Dihydroxyindole-2-carboxylic acid	cpd:C00811,cpd:C04185
map04978	Mineral absorption	0.297939	2	8	31	228	Over	L-Glutamine; L-Valine	cpd:C00064,cpd:C00183
map05230	Central carbon metabolism in cancer	0.297939	2	8	31	228	Over	L-Glutamine; L-Valine	cpd:C00064,cpd:C00183
map04080	Neuroactive ligand-receptor interaction	0.352145	2	9	31	228	Over	Adenosine; Hydrocortisone	cpd:C00212,cpd:C00735
map00120	Primary bile acid biosynthesis	0.356294	1	3	31	228	Over	3beta-Hydroxy-5-cholestenoic acid	cpd:C17333
map00280	Valine, leucine and isoleucine degradation	0.356294	1	3	31	228	Over	L-Valine	cpd:C00183
map00630	Glyoxylate and dicarboxylate metabolism	0.356294	1	3	31	228	Over	L-Glutamine	cpd:C00064
map00983	Drug metabolism - other enzymes	0.356294	1	3	31	228	Over	Isonicotinylglycine	cpd:C16623
map04024	cAMP signaling pathway	0.356294	1	3	31	228	Over	Adenosine	cpd:C00212
map00220	Arginine biosynthesis	0.444982	1	4	31	228	Over	L-Glutamine	cpd:C00064
map00360	Phenylalanine metabolism	0.444982	1	4	31	228	Over	4-Hydroxycinnamic acid	cpd:C00811
map00600	Sphingolipid metabolism	0.58827	1	6	31	228	Over	Phosphorylethanolamine	cpd:C00346
map04977	Vitamin digestion and absorption	0.58827	1	6	31	228	Over	Biocytin	cpd:C05552
map00310	Lysine degradation	0.629651	2	10	31	228	Over	L-Saccharopine; Oxoadipic acid	cpd:C00449,cpd:C00322
map00240	Pyrimidine metabolism	0.648678	2	11	31	228	Over	L-Glutamine; Ureidopropionic acid	cpd:C00064,cpd:C02642
map00970	Aminoacyl-tRNA biosynthesis	0.669725	2	12	31	228	Over	L-Glutamine; L-Valine	cpd:C00064,cpd:C00183
map01210	2-Oxocarboxylic acid metabolism	0.669725	2	12	31	228	Over	L-Valine; Oxoadipic acid	cpd:C00183,cpd:C00322
map04974	Protein digestion and absorption	0.669725	2	12	31	228	Over	L-Glutamine; L-Valine	cpd:C00064,cpd:C00183
map00380	Tryptophan metabolism	0.691896	2	13	31	228	Over	5-(2'-Formylethyl)-4,6-dihydroxypicolinate; Oxoadipic acid	cpd:C05654,cpd:C00322
map02010	ABC transporters	0.710074	3	17	31	228	Over	L-Glutamine; L-Valine; 4-O-alpha-D-Galactopyranuronosyl-D-galacturonic acid	cpd:C00064,cpd:C00183,cpd:C02273
map00130	Ubiquinone and other terpenoid-quinone biosynthesis	1	1	7	31	228	Over	4-Hydroxycinnamic acid	cpd:C00811
