# Supplementary material for: Metabolomic Analysis of Cauda Epididymal Fluid in Yaks and Cattle
Source: Animals (Basel). 2025 Sep 30;15(19):2861. doi: 10.3390/ani15192861 (PMC12524237; doi:10.3390/ani15192861)
Supplement: Supplementary file 1 [file animals-15-02861-s001.zip › Table S17 KEGG enrichment list of differential metabolites detected in the negative ion mode.xls]

MapID	MapTitle	Pvalue	x	y	n	N	EnrichDirect	MetaIDs	kegg_cpd_id
map02010	ABC transporters	0.0205022116150598	4	9	35	263	Over	Biotin; DL-Mannitol; Glutathione; Taurine	cpd:C00120,cpd:C00392,cpd:C00051,cpd:C00245
map04977	Vitamin digestion and absorption	0.0869572492342943	2	4	35	263	Over	Biotin; FMN	cpd:C00120,cpd:C00061
map00030	Pentose phosphate pathway	0.132930523615685	2	5	35	263	Over	D-(-)-3-Phosphoglyceric acid disodium salt; RIBULOSE 5-PHOSPHATE	cpd:C00197,cpd:C00199
map00220	Arginine biosynthesis	0.132930523615685	2	5	35	263	Over	N-Acetylornithine; N-Acetyl-L-glutamic acid	cpd:C00437,cpd:C00624
map00430	Taurine and hypotaurine metabolism	0.132930523615685	2	5	35	263	Over	Taurine; Isethionic acid	cpd:C00245,cpd:C05123
map00564	Glycerophospholipid metabolism	0.132930523615685	2	5	35	263	Over	Hydroxyclomipramine; LPC 18:3	cpd:C00350,cpd:C04230
map00740	Riboflavin metabolism	0.132930523615685	2	5	35	263	Over	FMN; RIBULOSE 5-PHOSPHATE	cpd:C00061,cpd:C00199
map00563	Glycosylphosphatidylinositol (GPI)-anchor biosynthesis	0.133079847908745	1	1	35	263	Over	Hydroxyclomipramine	cpd:C00350
map03013	RNA transport	0.133079847908745	1	1	35	263	Over	Guanosine 5'-diphosphate	cpd:C00035
map04136	Autophagy - other	0.133079847908745	1	1	35	263	Over	Hydroxyclomipramine	cpd:C00350
map04140	Autophagy - animal	0.133079847908745	1	1	35	263	Over	Hydroxyclomipramine	cpd:C00350
map04144	Endocytosis	0.133079847908745	1	1	35	263	Over	Guanosine 5'-diphosphate	cpd:C00035
map04918	Thyroid hormone synthesis	0.133079847908745	1	1	35	263	Over	Glutathione	cpd:C00051
map05130	Pathogenic Escherichia coli infection	0.133079847908745	1	1	35	263	Over	Hydroxyclomipramine	cpd:C00350
map05167	Kaposi's sarcoma-associated herpesvirus infection	0.133079847908745	1	1	35	263	Over	Hydroxyclomipramine	cpd:C00350
map00270	Cysteine and methionine metabolism	0.134215322510183	3	10	35	263	Over	5'-S-Methyl-5'-thioinosine; Glutathione; cystathionine	cpd:C19787,cpd:C00051,cpd:C02291
map00260	Glycine, serine and threonine metabolism	0.18304673842098	2	6	35	263	Over	D-(-)-3-Phosphoglyceric acid disodium salt; cystathionine	cpd:C00197,cpd:C02291
map00310	Lysine degradation	0.18304673842098	2	6	35	263	Over	S-Glutaryldihydrolipoamide; Glutaric acid	cpd:C06157,cpd:C00489
map00750	Vitamin B6 metabolism	0.18304673842098	2	6	35	263	Over	2-(Acetamidomethylene)succinate; RIBULOSE 5-PHOSPHATE	cpd:C01215,cpd:C00199
map00040	Pentose and glucuronate interconversions	0.235464009003327	2	7	35	263	Over	D-Xylonic acid; RIBULOSE 5-PHOSPHATE	cpd:C00502,cpd:C00199
map00240	Pyrimidine metabolism	0.235464009003327	2	7	35	263	Over	5'-Cytidylic acid; Uridine 5'-monophosphate	cpd:C00055,cpd:C00105
map00630	Glyoxylate and dicarboxylate metabolism	0.235464009003327	2	7	35	263	Over	D-(-)-3-Phosphoglyceric acid disodium salt; L-Malate	cpd:C00197,cpd:C00149
map00051	Fructose and mannose metabolism	0.248889791890401	1	2	35	263	Over	DL-Mannitol	cpd:C00392
map00120	Primary bile acid biosynthesis	0.248889791890401	1	2	35	263	Over	Taurine	cpd:C00245
map00780	Biotin metabolism	0.248889791890401	1	2	35	263	Over	Biotin	cpd:C00120
map04014	Ras signaling pathway	0.248889791890401	1	2	35	263	Over	Guanosine 5'-diphosphate	cpd:C00035
map04015	Rap1 signaling pathway	0.248889791890401	1	2	35	263	Over	Guanosine 5'-diphosphate	cpd:C00035
map04723	Retrograde endocannabinoid signaling	0.248889791890401	1	2	35	263	Over	Hydroxyclomipramine	cpd:C00350
map05231	Choline metabolism in cancer	0.248889791890401	1	2	35	263	Over	LPC 18:3	cpd:C04230
map01210	2-Oxocarboxylic acid metabolism	0.274367134427718	4	18	35	263	Over	Oxaloglutarate; N-Acetylornithine; 2-Benzylmalic acid; N-Acetyl-L-glutamic acid	cpd:C05533,cpd:C00437,cpd:C20653,cpd:C00624
map00360	Phenylalanine metabolism	0.288734425265726	2	8	35	263	Over	D-(+)-Phenyllactic acid; 2-Hydroxy-6-oxonona-2,4-diene-1,9-dioate	cpd:C05607,cpd:C04479
map00010	Glycolysis / Gluconeogenesis	0.34961338301621	1	3	35	263	Over	D-(-)-3-Phosphoglyceric acid disodium salt	cpd:C00197
map00071	Fatty acid degradation	0.34961338301621	1	3	35	263	Over	Glutaric acid	cpd:C00489
map00561	Glycerolipid metabolism	0.34961338301621	1	3	35	263	Over	D-(-)-3-Phosphoglyceric acid disodium salt	cpd:C00197
map05204	Chemical carcinogenesis	0.34961338301621	1	3	35	263	Over	9-Hydroxybenzo[a]pyrene-4,5-oxide	cpd:C14854
map01200	Carbon metabolism	0.39097595641211	3	13	35	263	Over	D-(-)-3-Phosphoglyceric acid disodium salt; RIBULOSE 5-PHOSPHATE; L-Malate	cpd:C00197,cpd:C00199,cpd:C00149
map01100	Metabolic pathways	0.421237857352028	22	145	35	263	Over	Biotin; 5'-Cytidylic acid; Uridine 5'-monophosphate; Guanosine 5'-diphosphate; FMN; 2-Aminomuconic acid semialdehyde; N-Acetylornithine; 6-Lactoyltetrahydropterin; N-Succinyl-L-glutamate; 2-Hydroxy-6-oxo-6-(2-hydroxyphenoxy)-hexa-2,4-dienoate; D-(-)-3-Phosphoglyceric acid disodium salt; 5'-S-Methyl-5'-thioinosine; N-Acetyl-L-glutamic acid; Glutathione; (+)-Bornyl diphosphate; S-Glutaryldihydrolip…	cpd:C00120,cpd:C00055,cpd:C00105,cpd:C00035,cpd:C00061,cpd:C03824,cpd:C00437,cpd:C04244,cpd:C05931,cpd:C07734,cpd:C00197,cpd:C19787,cpd:C00624,cpd:C00051,cpd:C03190,cpd:C06157,cpd:C00350,cpd:C00245,cpd:C05123,cpd:C02291,cpd:C00199,cpd:C00149
map00190	Oxidative phosphorylation	0.437165427610181	1	4	35	263	Over	FMN	cpd:C00061
map00790	Folate biosynthesis	0.437165427610181	1	4	35	263	Over	6-Lactoyltetrahydropterin	cpd:C04244
map00920	Sulfur metabolism	0.437165427610181	1	4	35	263	Over	Taurine	cpd:C00245
map00020	Citrate cycle (TCA cycle)	0.513224153608805	1	5	35	263	Over	L-Malate	cpd:C00149
map00480	Glutathione metabolism	0.513224153608805	1	5	35	263	Over	Glutathione	cpd:C00051
map01230	Biosynthesis of amino acids	0.538887439241475	4	24	35	263	Over	N-Acetylornithine; N-Acetyl-L-glutamic acid; cystathionine; RIBULOSE 5-PHOSPHATE	cpd:C00437,cpd:C00624,cpd:C02291,cpd:C00199
map00330	Arginine and proline metabolism	0.579259636646371	1	6	35	263	Over	N-Succinyl-L-glutamate	cpd:C05931
map00620	Pyruvate metabolism	0.579259636646371	1	6	35	263	Over	L-Malate	cpd:C00149
map00980	Metabolism of xenobiotics by cytochrome P450	0.579259636646371	1	6	35	263	Over	9-Hydroxybenzo[a]pyrene-4,5-oxide	cpd:C14854
map04216	Ferroptosis	0.579259636646371	1	6	35	263	Over	Glutathione	cpd:C00051
map00230	Purine metabolism	1	2	15	35	263	Over	Guanosine 5'-diphosphate; beta-D-3-Ribofuranosyluric acid	cpd:C00035,cpd:C05513
map00380	Tryptophan metabolism	1	2	14	35	263	Over	2-Aminomuconic acid semialdehyde; Indolelactic acid	cpd:C03824,cpd:C02043
