# Supplementary material for: Metabolomic Analysis of Cauda Epididymal Fluid in Yaks and Cattle
Source: Animals (Basel). 2025 Sep 30;15(19):2861. doi: 10.3390/ani15192861 (PMC12524237; doi:10.3390/ani15192861)
Supplement: Supplementary file 1 [file animals-15-02861-s001.zip › Table S18 GSEA enrichment results detected in the positive ion mode.xlsx]

## Sheet: Sheet1
KEGG_ID	KEGG_Term	Pvalue	AdjustedPv	Size	ES	NES
MAP01230	BIOSYNTHESIS OF AMINO ACIDS	0.262274	0.695673	22	-0.466741	-1.16673
MAP01100	METABOLIC PATHWAYS	0.48272	0.73667	127	-0.308862	-1.00016
MAP02010	ABC TRANSPORTERS	0.892183	0.937794	17	-0.280475	-0.653666
