# Supplementary material for: Metabolomic Analysis of Cauda Epididymal Fluid in Yaks and Cattle
Source: Animals (Basel). 2025 Sep 30;15(19):2861. doi: 10.3390/ani15192861 (PMC12524237; doi:10.3390/ani15192861)
Supplement: Supplementary file 1 [file animals-15-02861-s001.zip › Table S19 GSEA enrichment results detected in the negative ion mode.xlsx]

## Sheet: Sheet1
KEGG_ID	KEGG_Term	Pvalue	AdjustedPv	Size	ES	NES
MAP01210	2-OXOCARBOXYLIC ACID METABOLISM	0.818505	1	18	0.254048	0.754798
MAP00350	TYROSINE METABOLISM	0.948718	0.961553	15	0.20908	0.597783
MAP01230	BIOSYNTHESIS OF AMINO ACIDS	0.119082	0.332179	24	-0.487809	-1.31353
MAP00230	PURINE METABOLISM	0.19242	0.239232	15	-0.516668	-1.2535
MAP01100	METABOLIC PATHWAYS	0.195506	0.247406	145	-0.326822	-1.17378
