# Supplementary material for: Metabolomic Analysis of Cauda Epididymal Fluid in Yaks and Cattle
Source: Animals (Basel). 2025 Sep 30;15(19):2861. doi: 10.3390/ani15192861 (PMC12524237; doi:10.3390/ani15192861)
Supplement: Supplementary file 1 [file animals-15-02861-s001.zip › Table S2 List of HMDB-annotated metabolites detected in the positive ion mode.xlsx]

## Sheet: Sheet1
Compound_ID	Name	Formula	HMDB_ID	tax_Kingdom	tax_SuperClass	tax_Class	tax_SubClass	tax_DirectParent	Source
Com_976_pos	Vasicinone	C11H10N2O2	HMDB0259770	Organic compounds	Organoheterocyclic compounds	Diazanaphthalenes	Benzodiazines	Quinazolines	-
Com_2091_pos	Crotonoside	C10H13N5O5	HMDB0000403	Organic compounds	Organoheterocyclic compounds	Imidazopyrimidines	Purines and purine derivatives	6-aminopurines	Endogenous;Subcellular;Biofluid and excreta
Com_2070_pos	D-erythro-Sphingosine	C18H37NO2	HMDB0000252	Organic compounds	Organic nitrogen compounds	Organonitrogen compounds	Amines	1,2-aminoalcohols	Endogenous;Food;Biological;Tissue and substructures;Organ and components;Biofluid and excreta;Subcellular;Cell and elements;Biological process;Surfactant;Emulsifier;Membrane stabilizer;Energy source;Energy storage
Com_3342_pos	Ponasterone A	C27H44O6	HMDB0256697	Organic compounds	Lipids and lipid-like molecules	Steroids and steroid derivatives	Bile acids, alcohols and derivatives	Pentahydroxy bile acids, alcohols and derivatives	-
Com_3448_pos	Taurodeoxycholate	C26H45NO6S	HMDB0000896	Organic compounds	Lipids and lipid-like molecules	Steroids and steroid derivatives	Bile acids, alcohols and derivatives	Taurinated bile acids and derivatives	Endogenous;Food;Biological;Cell and elements;Tissue and substructures;Subcellular;Biofluid and excreta;Organ and components;Biological process;Membrane stabilizer;Energy source;Energy storage;Molecular messenger;Surfactant;Emulsifier
Com_956_pos	Germacrone	C15H22O	HMDB0252704	Organic compounds	Lipids and lipid-like molecules	Prenol lipids	Sesquiterpenoids	Germacrane sesquiterpenoids	-
Com_3041_pos	Periplogenin	C23H34O5	HMDB0256345	Organic compounds	Lipids and lipid-like molecules	Steroids and steroid derivatives	Steroid lactones	Cardenolides and derivatives	-
Com_1733_pos	Isocurcumenol	C15H22O2	HMDB0036647	Organic compounds	Lipids and lipid-like molecules	Prenol lipids	Sesquiterpenoids	Guaianes	Endogenous;Food;Biological;Biological process;Surfactant;Emulsifier;Nutrient;Membrane stabilizer;Energy source;Energy storage
Com_2089_pos	9-Hydroxyoctadecanoic acid	C18H36O3	HMDB0061661	Organic compounds	Lipids and lipid-like molecules	Fatty Acyls	Fatty acids and conjugates	Long-chain fatty acids	Food;Endogenous;Biological;Subcellular;Biofluid and excreta;Biological process;Nutrient;Energy storage;Energy source;Membrane stabilizer
Com_831_pos	L-Cysteic acid	C3H7NO5S	HMDB0303991	Organic compounds	Organic acids and derivatives	Carboxylic acids and derivatives	Amino acids, peptides, and analogues	L-alpha-amino acids	-
Com_1715_pos	Nicotinic acid riboside	C11H13NO6	HMDB0006809	Organic compounds	Organic oxygen compounds	Organooxygen compounds	Carbohydrates and carbohydrate conjugates	Glycosylamines	Endogenous;Biological process
Com_1605_pos	Hypaphorine	C14H18N2O2	HMDB0061115	Organic compounds	Organic acids and derivatives	Carboxylic acids and derivatives	Amino acids, peptides, and analogues	L-alpha-amino acids	-
Com_895_pos	Kainic acid	C10H15NO4	HMDB0253757	Organic compounds	Organic acids and derivatives	Carboxylic acids and derivatives	Amino acids, peptides, and analogues	Kainoids	-
Com_1034_pos	3-Methoxy-4-hydroxyphenylglycol	C9H12O4	HMDB0001490	Organic compounds	Benzenoids	Phenols	Methoxyphenols	Methoxyphenols	Endogenous;Food;Biological;Organ and components;Cell and elements;Biofluid and excreta;Biological process
Com_2715_pos	all-trans-4-Oxoretinoic acid	C20H26O3	HMDB0006285	Organic compounds	Lipids and lipid-like molecules	Prenol lipids	Retinoids	Retinoids	Endogenous;Food;Biological;Cell and elements;Organ and components;Biofluid and excreta;Subcellular;Biological process;Surfactant;Emulsifier;Drug metabolite;Waste product;Membrane stabilizer;Energy source;Energy storage;Nutrient
Com_1551_pos	Tiglyl carnitine	C12H21NO4	HMDB0002366	Organic compounds	Lipids and lipid-like molecules	Fatty Acyls	Fatty acid esters	Acyl carnitines	Endogenous;Food;Biological;Tissue and substructures;Biofluid and excreta;Cell and elements;Subcellular;Biological process;Surfactant;Emulsifier;Membrane stabilizer;Energy source;Energy storage;Nutrient
Com_2806_pos	Tetrahydrocortisone	C21H32O5	HMDB0000903	Organic compounds	Lipids and lipid-like molecules	Steroids and steroid derivatives	Hydroxysteroids	21-hydroxysteroids	Endogenous;Food;Biological;Cell and elements;Tissue and substructures;Biofluid and excreta;Subcellular;Biological process;Membrane stabilizer;Energy source;Energy storage;Molecular messenger;Surfactant;Emulsifier
Com_3137_pos	Beta-Cortol	C21H36O5	HMDB0005821	Organic compounds	Lipids and lipid-like molecules	Steroids and steroid derivatives	Hydroxysteroids	21-hydroxysteroids	Endogenous;Food;Biological;Cell and elements;Tissue and substructures;Subcellular;Biofluid and excreta;Biological process;Membrane stabilizer;Energy source;Energy storage;Molecular messenger;Surfactant;Emulsifier
Com_2072_pos	5-Bromo-L-tryptophan	C11H11BrN2O2	HMDB0240660	Organic compounds	Organoheterocyclic compounds	Indoles and derivatives	Indolyl carboxylic acids and derivatives	Indolyl carboxylic acids and derivatives	-
Com_2984_pos	Batilol	C21H44O3	HMDB0248884	Organic compounds	Lipids and lipid-like molecules	Glycerolipids	Monoradylglycerols	Monoalkylglycerols	-
Com_3469_pos	Biliverdin	C33H34N4O6	HMDB0001008	Organic compounds	Organoheterocyclic compounds	Tetrapyrroles and derivatives	Bilirubins	Bilirubins	Endogenous;Organ and components;Cell and elements;Tissue and substructures;Biofluid and excreta;Subcellular;Biological process
Com_2516_pos	Oglufanide	C16H19N3O5	HMDB0028830	Organic compounds	Organic acids and derivatives	Carboxylic acids and derivatives	Amino acids, peptides, and analogues	Peptides	Endogenous
Com_322_pos	Cyclo(Ala-Gly)	C5H8N2O2	HMDB0031547	Organic compounds	Organic acids and derivatives	Carboxylic acids and derivatives	Amino acids, peptides, and analogues	Alpha amino acids and derivatives	Endogenous;Food;Biological;Subcellular;Cell and elements
Com_1003_pos	Acetylcarnitine	C9H17NO4	HMDB0240773	Organic compounds	Lipids and lipid-like molecules	Fatty Acyls	Fatty acid esters	Acyl carnitines	-
Com_84_pos	2-Amino-1-phenylethanol	C8H11NO	HMDB0001065	Organic compounds	Organic nitrogen compounds	Organonitrogen compounds	Amines	Aralkylamines	Endogenous;Biofluid and excreta;Organ and components
Com_537_pos	4-Quinolinol	C9H7NO	HMDB0246466	Organic compounds	Organoheterocyclic compounds	Quinolines and derivatives	Quinolones and derivatives	Hydroquinolones	-
Com_702_pos	Coniferyl alcohol	C10H12O3	HMDB0012915	Organic compounds	Benzenoids	Phenols	Methoxyphenols	Methoxyphenols	Endogenous;Food;Biological
Com_2742_pos	D-Ribo-phytosphingosine	C18H39NO3	HMDB0004610	Organic compounds	Organic nitrogen compounds	Organonitrogen compounds	Amines	1,3-aminoalcohols	Endogenous;Food;Tissue and substructures;Organ and components;Cell and elements;Subcellular;Biological process;Surfactant;Emulsifier;Membrane stabilizer;Energy source;Energy storage
Com_2509_pos	Dimethindene	C20H24N2	HMDB0015691	Organic compounds	Benzenoids	Indenes and isoindenes	-	Indenes and isoindenes	-
Com_132_pos	6-Methyluracil	C5H6N2O2	HMDB0247093	Organic compounds	Organoheterocyclic compounds	Diazines	Pyrimidines and pyrimidine derivatives	Pyrimidones	-
Com_299_pos	5-Amino-3H-imidazole-4-Carboxamide	C4H6N4O	HMDB0003192	Organic compounds	Organoheterocyclic compounds	Azoles	Imidazoles	Aminoimidazoles	Endogenous;Tissue and substructures;Cell and elements;Subcellular;Biofluid and excreta;Biological process
Com_3467_pos	Trisdecanoin	C33H62O6	HMDB0000548	Organic compounds	Lipids and lipid-like molecules	Glycerolipids	Triradylcglycerols	Triacylglycerols	Endogenous;Food;Biological;Cell and elements;Tissue and substructures;Biofluid and excreta;Subcellular;Biological process;Surfactant;Emulsifier;Membrane stabilizer;Energy source;Energy storage;Inflammatory
Com_3181_pos	Palmitoylcarnitine	C23H46NO4+	HMDB0240783	Organic compounds	Lipids and lipid-like molecules	Fatty Acyls	Fatty acid esters	Acyl carnitines	-
Com_1737_pos	sn-Glycero-3-phosphocholine	C8H20NO6P	HMDB0000086	Organic compounds	Lipids and lipid-like molecules	Glycerophospholipids	Glycerophosphocholines	Glycerophosphocholines	Endogenous;Food;Biological;Tissue and substructures;Organ and components;Biofluid and excreta;Subcellular;Cell and elements;Biological process;Surfactant;Emulsifier;Food and nutrition;Membrane stabilizer;Energy source;Energy storage
Com_524_pos	3-Methoxyphenylacetic acid	C9H10O3	HMDB0059969	Organic compounds	Benzenoids	Phenol ethers	Anisoles	Anisoles	-
Com_1041_pos	Eugenol acetate	C12H14O3	HMDB0034122	Organic compounds	Benzenoids	Phenol esters	-	Phenol esters	Food;Biological;Food and nutrition;Nutrient
Com_3380_pos	LysoPC(14:0/0:0)	C22H46NO7P	HMDB0010379	Organic compounds	Lipids and lipid-like molecules	Glycerophospholipids	Glycerophosphocholines	1-acyl-sn-glycero-3-phosphocholines	Endogenous;Food;Biological;Tissue and substructures;Biofluid and excreta;Cell and elements;Subcellular;Biological process;Surfactant;Emulsifier;Food and nutrition;Energy source;Membrane stabilizer;Energy storage
Com_3059_pos	Riboflavin	C17H20N4O6	HMDB0000244	Organic compounds	Organoheterocyclic compounds	Pteridines and derivatives	Alloxazines and isoalloxazines	Flavins	Food;Synthetic;Biological;Tissue and substructures;Subcellular;Organ and components;Cell and elements;Biofluid and excreta;Biological process;Drug;Food and nutrition;Personal care products;Pharmaceutical industry;Essential vitamin
Com_1431_pos	Cyclo(his-pro)	C11H14N4O2	HMDB0002053	Organic compounds	Organic acids and derivatives	Carboxylic acids and derivatives	Amino acids, peptides, and analogues	Alpha amino acids and derivatives	Endogenous
Com_57_pos	2-Methylacetophenone	C9H10O	HMDB0032386	Organic compounds	Organic oxygen compounds	Organooxygen compounds	Carbonyl compounds	Alkyl-phenylketones	Endogenous;Food;Biological;Biofluid and excreta;Subcellular;Cell and elements;Biological process;Nutrient;Energy storage;Energy source;Membrane stabilizer
Com_15_pos	4-Hydroxybenzyl alcohol	C7H8O2	HMDB0011724	Organic compounds	Benzenoids	Benzene and substituted derivatives	Benzyl alcohols	Benzyl alcohols	Endogenous;Food;Biological
Com_2970_pos	N-Acetyllactosamine	C14H25NO11	HMDB0001542	Organic compounds	Organic oxygen compounds	Organooxygen compounds	Carbohydrates and carbohydrate conjugates	Acylaminosugars	Endogenous;Tissue and substructures;Subcellular;Organ and components
Com_1420_pos	Urolithin B	C13H8O3	HMDB0013696	Organic compounds	Phenylpropanoids and polyketides	Coumarins and derivatives	-	Coumarins and derivatives	Endogenous;Biological;Subcellular;Biofluid and excreta
Com_3316_pos	Eplerenone	C24H30O6	HMDB0014838	Organic compounds	Lipids and lipid-like molecules	Steroids and steroid derivatives	Steroid lactones	Spironolactones and derivatives	Food;Cell and elements;Tissue and substructures;Biofluid and excreta;Subcellular;Biological process;Membrane stabilizer;Energy source;Energy storage;Molecular messenger;Drug;Surfactant;Emulsifier;Pharmaceutical industry
Com_2226_pos	16-Dehydroprogesterone	C21H28O2	HMDB0000995	Organic compounds	Lipids and lipid-like molecules	Steroids and steroid derivatives	Oxosteroids	20-oxosteroids	Endogenous;Food;Biological;Biological process;Membrane stabilizer;Energy source;Energy storage;Molecular messenger;Surfactant;Emulsifier
Com_2702_pos	Prostaglandin D2	C20H32O5	HMDB0001403	Organic compounds	Lipids and lipid-like molecules	Fatty Acyls	Eicosanoids	Prostaglandins and related compounds	Endogenous;Food;Tissue and substructures;Organ and components;Biofluid and excreta;Subcellular;Cell and elements;Biological process;Surfactant;Emulsifier;Pharmaceutical industry;Membrane stabilizer;Energy source;Energy storage;Nutrient;Inflammatory;Modulator
Com_577_pos	2-Acetonaphthone	C12H10O	HMDB0032412	Organic compounds	Benzenoids	Naphthalenes	-	Naphthalenes	Endogenous;Food;Food and nutrition
Com_2846_pos	Eicosapentaenoic acid ethyl ester	C22H34O2	HMDB0039530	Organic compounds	Lipids and lipid-like molecules	Fatty Acyls	Fatty acid esters	Fatty acid esters	Endogenous;Food;Biological;Biofluid and excreta;Cell and elements;Subcellular;Biological process;Surfactant;Emulsifier;Pharmaceutical industry;Nutrient;Membrane stabilizer;Energy source;Energy storage
Com_3484_pos	Maltotetraose	C24H42O21	HMDB0001296	Organic compounds	Organic oxygen compounds	Organooxygen compounds	Carbohydrates and carbohydrate conjugates	Oligosaccharides	Endogenous;Food;Biological;Tissue and substructures;Organ and components;Subcellular;Biofluid and excreta;Drug metabolite;Waste product
Com_1024_pos	Phosphorylcholine	C5H15NO4P+	HMDB0001565	Organic compounds	Organic nitrogen compounds	Organonitrogen compounds	Quaternary ammonium salts	Phosphocholines	Endogenous;Food;Biological;Cell and elements;Organ and components;Tissue and substructures;Biofluid and excreta;Subcellular;Biological process;Pharmaceutical industry
Com_1534_pos	Lumichrome	C12H10N4O2	HMDB0254199	Organic compounds	Organoheterocyclic compounds	Pteridines and derivatives	Alloxazines and isoalloxazines	Flavins	-
Com_984_pos	L-Alanyl-L-leucine	C9H18N2O3	HMDB0028691	Organic compounds	Organic acids and derivatives	Carboxylic acids and derivatives	Amino acids, peptides, and analogues	Peptides	Endogenous
Com_503_pos	6-(Methylthio)purine	C6H6N4S	HMDB0060412	Organic compounds	Organoheterocyclic compounds	Imidazopyrimidines	Purines and purine derivatives	6-thiopurines	Endogenous;Biofluid and excreta;Organ and components;Biological process;Drug metabolite;Waste product
Com_80_pos	1-Phenyl-1-propanol	C9H12O	HMDB0031627	Organic compounds	Benzenoids	Benzene and substituted derivatives	Phenylpropanes	Phenylpropanes	Endogenous;Food;Subcellular;Cell and elements;Food and nutrition
Com_194_pos	4'-Methylacetophenone	C9H10O	HMDB0032608	Organic compounds	Organic oxygen compounds	Organooxygen compounds	Carbonyl compounds	Alkyl-phenylketones	Endogenous;Food;Biological;Subcellular;Cell and elements;Food and nutrition
Com_528_pos	2-Sec-butyl-3-methoxypyrazine	C9H14N2O	HMDB0032933	Organic compounds	Organoheterocyclic compounds	Diazines	Pyrazines	Methoxypyrazines	Food;Biological;Subcellular;Cell and elements;Food and nutrition;Nutrient
Com_1054_pos	Angelicin	C11H6O3	HMDB0033930	Organic compounds	Phenylpropanoids and polyketides	Coumarins and derivatives	Furanocoumarins	Angular furanocoumarins	Food;Biological;Subcellular;Cell and elements;Nutrient
Com_2466_pos	Ethyl oleate	C20H38O2	HMDB0034451	Organic compounds	Lipids and lipid-like molecules	Fatty Acyls	Fatty acid esters	Fatty acid esters	Endogenous;Food;Biological;Biofluid and excreta;Cell and elements;Subcellular;Biological process;Surfactant;Emulsifier;Food and nutrition;Nutrient;Energy storage;Energy source;Membrane stabilizer
Com_1975_pos	H-gamma-Glu-Gln-OH	C10H17N3O6	HMDB0011738	Organic compounds	Organic acids and derivatives	Carboxylic acids and derivatives	Amino acids, peptides, and analogues	Dipeptides	Endogenous;Tissue and substructures;Biofluid and excreta;Organ and components
Com_1572_pos	Suberosin	C15H16O3	HMDB0302544	Organic compounds	Phenylpropanoids and polyketides	Coumarins and derivatives	-	Coumarins and derivatives	-
Com_208_pos	2'-Aminoacetophenone	C8H9NO	HMDB0032630	Organic compounds	Organic oxygen compounds	Organooxygen compounds	Carbonyl compounds	Alkyl-phenylketones	Endogenous;Food;Biological;Subcellular;Cell and elements
Com_2179_pos	2'-O-Methylisoliquiritigenin	C16H14O4	HMDB0037319	Organic compounds	Phenylpropanoids and polyketides	Linear 1,3-diarylpropanoids	Cinnamylphenols	Cinnamylphenols	Food;Biological;Nutrient
Com_1124_pos	TRPM8 agonist WS-3	C13H25NO	HMDB0037834	Organic compounds	Lipids and lipid-like molecules	Prenol lipids	Monoterpenoids	Menthane monoterpenoids	Food;Endogenous;Biological;Biological process;Nutrient;Energy storage;Energy source;Membrane stabilizer;Surfactant;Emulsifier
Com_902_pos	Asaraldehyde	C10H12O4	HMDB0029648	Organic compounds	Benzenoids	Benzene and substituted derivatives	Benzoyl derivatives	Benzoyl derivatives	Endogenous;Food;Biological;Subcellular;Cell and elements
Com_95_pos	Benzamidine	C7H8N2	HMDB0248970	Organic compounds	Benzenoids	Benzene and substituted derivatives	-	Benzene and substituted derivatives	-
Com_2328_pos	Paradol	C17H26O3	HMDB0030801	Organic compounds	Benzenoids	Phenols	Methoxyphenols	Paradols	Endogenous;Food;Biological
Com_954_pos	Pterosin B	C14H18O2	HMDB0030759	Organic compounds	Benzenoids	Indanes	Indanones	Indanones	Endogenous;Food;Biological;Subcellular;Cell and elements
Com_1083_pos	Pivagabine	C9H17NO3	HMDB0246575	Organic compounds	Organic acids and derivatives	Carboxylic acids and derivatives	Amino acids, peptides, and analogues	Gamma amino acids and derivatives	-
Com_640_pos	trans-Isoferulic acid	C10H10O4	HMDB0000955	Organic compounds	Phenylpropanoids and polyketides	Cinnamic acids and derivatives	Hydroxycinnamic acids and derivatives	Hydroxycinnamic acids	Food;Biological;Biofluid and excreta;Pharmaceutical industry
Com_1291_pos	PhIP	C13H12N4	HMDB0041008	Organic compounds	Organoheterocyclic compounds	Pyridines and derivatives	Phenylpyridines	Phenylpyridines	Food;Environmental;Subcellular;Cell and elements;Mutagen;Carcinogen;Pharmaceutical industry;Nutrient
Com_2029_pos	DL-Leucyl-DL-phenylalanine	C15H22N2O3	HMDB0302841	Organic compounds	Organic acids and derivatives	Carboxylic acids and derivatives	Amino acids, peptides, and analogues	Dipeptides	-
Com_1827_pos	Pentadecanolide	C15H28O2	HMDB0034455	Organic compounds	Phenylpropanoids and polyketides	Macrolides and analogues	-	Macrolides and analogues	Food;Biological;Food and nutrition;Nutrient
Com_1192_pos	H-Val-Val-OH	C10H20N2O3	HMDB0029140	Organic compounds	Organic acids and derivatives	Carboxylic acids and derivatives	Amino acids, peptides, and analogues	Peptides	Endogenous
Com_1121_pos	Varenicline	C13H13N3	HMDB0015398	Organic compounds	Organoheterocyclic compounds	Benzazepines	-	Benzazepines	-
Com_1480_pos	Glycyl-L-tyrosine	C11H14N2O4	HMDB0028853	Organic compounds	Organic acids and derivatives	Carboxylic acids and derivatives	Amino acids, peptides, and analogues	Peptides	Endogenous
Com_824_pos	Homocitrulline	C7H15N3O3	HMDB0000679	Organic compounds	Organic acids and derivatives	Carboxylic acids and derivatives	Amino acids, peptides, and analogues	L-alpha-amino acids	Endogenous;Tissue and substructures;Subcellular;Biofluid and excreta
Com_346_pos	N-Acetyl-L-alanine	C5H9NO3	HMDB0000766	Organic compounds	Organic acids and derivatives	Carboxylic acids and derivatives	Amino acids, peptides, and analogues	N-acyl-L-alpha-amino acids	Endogenous;Tissue and substructures;Subcellular;Biofluid and excreta;Biological process;Pharmaceutical industry
Com_63_pos	Guanidoacetic acid	C3H7N3O2	HMDB0000128	Organic compounds	Organic acids and derivatives	Carboxylic acids and derivatives	Amino acids, peptides, and analogues	Alpha amino acids and derivatives	Endogenous;Tissue and substructures;Organ and components;Biofluid and excreta;Subcellular;Biological process;Metabolite;Pharmaceutical industry
Com_332_pos	L-Pipecolic acid	C6H11NO2	HMDB0000716	Organic compounds	Organic acids and derivatives	Carboxylic acids and derivatives	Amino acids, peptides, and analogues	L-alpha-amino acids	Endogenous;Food;Biological;Organ and components;Biofluid and excreta;Subcellular;Biological process
Com_558_pos	N-Acetylserine	C5H9NO4	HMDB0002931	Organic compounds	Organic acids and derivatives	Carboxylic acids and derivatives	Amino acids, peptides, and analogues	N-acyl-L-alpha-amino acids	Endogenous;Food;Biological;Tissue and substructures;Subcellular;Biofluid and excreta;Pharmaceutical industry
Com_596_pos	Glycylproline	C7H12N2O3	HMDB0000721	Organic compounds	Organic acids and derivatives	Carboxylic acids and derivatives	Amino acids, peptides, and analogues	Dipeptides	Endogenous;Subcellular;Biofluid and excreta
Com_451_pos	5-Hydroxylysine	C6H14N2O3	HMDB0000450	Organic compounds	Organic acids and derivatives	Carboxylic acids and derivatives	Amino acids, peptides, and analogues	L-alpha-amino acids	Endogenous;Food;Biological;Tissue and substructures;Subcellular;Biofluid and excreta
Com_3306_pos	Glycohyodeoxycholic acid	C26H43NO5	HMDB0304944	Organic compounds	Lipids and lipid-like molecules	Steroids and steroid derivatives	Bile acids, alcohols and derivatives	Glycinated bile acids and derivatives	-
Com_2353_pos	cis-5,8,11,14,17-Eicosapentaenoic acid	C20H30O2	HMDB0001999	Organic compounds	Lipids and lipid-like molecules	Fatty Acyls	Fatty acids and conjugates	Long-chain fatty acids	Endogenous;Food;Biological;Organ and components;Tissue and substructures;Biofluid and excreta;Cell and elements;Subcellular;Biological process;Surfactant;Emulsifier;Pharmaceutical industry;Drug metabolite;Waste product;Membrane stabilizer;Energy source;Energy storage;Nutrient
Com_2669_pos	cis-4,7,10,13,16-Docosapentaenoic acid	C22H34O2	HMDB0001976	Organic compounds	Lipids and lipid-like molecules	Fatty Acyls	Fatty acids and conjugates	Very long-chain fatty acids	Endogenous;Food;Biological;Tissue and substructures;Biofluid and excreta;Cell and elements;Subcellular;Biological process;Surfactant;Emulsifier;Membrane stabilizer;Energy source;Energy storage;Nutrient
Com_2649_pos	cis-4,7,10,13,16,19-Docosahexaenoic acid	C22H32O2	HMDB0002183	Organic compounds	Lipids and lipid-like molecules	Fatty Acyls	Fatty acids and conjugates	Very long-chain fatty acids	Endogenous;Food;Biological;Organ and components;Tissue and substructures;Biofluid and excreta;Subcellular;Cell and elements;Biological process;Membrane stabilizer;Energy source;Energy storage;Nutrient;Surfactant;Emulsifier;Pharmaceutical industry
Com_466_pos	Methylglutaric acid	C6H10O4	HMDB0000752	Organic compounds	Lipids and lipid-like molecules	Fatty Acyls	Fatty acids and conjugates	Methyl-branched fatty acids	Endogenous;Food;Biological;Organ and components;Biofluid and excreta;Cell and elements;Subcellular;Biological process;Metabolite;Membrane stabilizer;Energy source;Energy storage;Nutrient;Surfactant;Emulsifier
Com_2541_pos	12-hydroxystearic acid	C18H36O3	HMDB0061706	Organic compounds	Lipids and lipid-like molecules	Fatty Acyls	Fatty acids and conjugates	Long-chain fatty acids	Food;Endogenous;Biological;Subcellular;Biofluid and excreta;Biological process;Nutrient;Energy storage;Energy source;Membrane stabilizer
Com_2569_pos	Ricinoleic acid	C18H34O3	HMDB0034297	Organic compounds	Lipids and lipid-like molecules	Fatty Acyls	Fatty acids and conjugates	Long-chain fatty acids	Endogenous;Food;Biological;Biofluid and excreta;Cell and elements;Subcellular;Biological process;Surfactant;Emulsifier;Pharmaceutical industry;Nutrient;Energy storage;Energy source;Membrane stabilizer
Com_559_pos	Indoleacrylic acid	C11H9NO2	HMDB0000734	Organic compounds	Organoheterocyclic compounds	Indoles and derivatives	Indoles	Indoles	Endogenous;Food;Biological
Com_823_pos	Indole-3-propionic acid	C11H11NO2	HMDB0002302	Organic compounds	Organoheterocyclic compounds	Indoles and derivatives	Indolyl carboxylic acids and derivatives	Indolyl carboxylic acids and derivatives	Endogenous;Food;Biological;Subcellular;Biofluid and excreta;Pharmaceutical industry
Com_1445_pos	N'-Formylkynurenine	C11H12N2O4	HMDB0001200	Organic compounds	Organic oxygen compounds	Organooxygen compounds	Carbonyl compounds	Alkyl-phenylketones	Endogenous;Subcellular;Biological process
Com_709_pos	2-Hydroxycinnamic acid	C9H8O3	HMDB0002641	Organic compounds	Phenylpropanoids and polyketides	Cinnamic acids and derivatives	Hydroxycinnamic acids and derivatives	Hydroxycinnamic acids	Endogenous;Food;Biological;Pharmaceutical industry
Com_285_pos	4-Hydroxycinnamic acid	C9H8O3	HMDB0002035	Organic compounds	Phenylpropanoids and polyketides	Cinnamic acids and derivatives	Hydroxycinnamic acids and derivatives	Hydroxycinnamic acids	Endogenous;Food;Biological;Cell and elements;Subcellular;Biofluid and excreta;Nutrient;Pharmaceutical industry
Com_543_pos	2-Phenylpropionate	C9H10O2	HMDB0011743	Organic compounds	Phenylpropanoids and polyketides	Phenylpropanoic acids	-	Phenylpropanoic acids	Endogenous;Biological;Subcellular;Biofluid and excreta
Com_898_pos	Shikimic acid	C7H10O5	HMDB0003070	Organic compounds	Organic oxygen compounds	Organooxygen compounds	Alcohols and polyols	Shikimic acids and derivatves	Endogenous;Food;Biological;Subcellular;Biofluid and excreta
Com_3098_pos	S-Adenosylhomocysteine	C14H20N6O5S	HMDB0000939	Organic compounds	Organoheterocyclic compounds	Lactones	Gamma butyrolactones	Gamma butyrolactones	Endogenous;Food;Biological;Organ and components;Cell and elements;Tissue and substructures;Biofluid and excreta;Subcellular;Biological process;Immunotoxin;Metabotoxin;Pharmaceutical industry;Drug metabolite;Waste product
Com_714_pos	Benzenebutanoic acid	C10H12O2	HMDB0000543	Organic compounds	Benzenoids	Benzene and substituted derivatives	-	Benzene and substituted derivatives	Endogenous;Subcellular;Organ and components;Pharmaceutical industry
Com_593_pos	L-(+)-Arabinose	C5H10O5	HMDB0000646	Organic compounds	Organic oxygen compounds	Organooxygen compounds	Carbohydrates and carbohydrate conjugates	Pentoses	Endogenous;Food;Biological;Organ and components;Cell and elements;Biofluid and excreta
Com_2134_pos	L-Octanoylcarnitine	C15H30NO4	HMDB0000791	Organic compounds	Lipids and lipid-like molecules	Fatty Acyls	Fatty acid esters	Acyl carnitines	Endogenous;Food;Biological;Tissue and substructures;Biofluid and excreta;Cell and elements;Subcellular;Biological process;Surfactant;Emulsifier;Membrane stabilizer;Energy source;Energy storage;Nutrient
Com_282_pos	deoxycarnitine	C7H15NO2	HMDB0001161	Organic compounds	Lipids and lipid-like molecules	Fatty Acyls	Fatty acids and conjugates	Straight chain fatty acids	Endogenous;Food;Biological;Tissue and substructures;Organ and components;Biofluid and excreta;Subcellular;Cell and elements;Biological process;Surfactant;Emulsifier;Drug metabolite;Waste product;Membrane stabilizer;Energy source;Energy storage;Nutrient
Com_280_pos	4-guanidinobutanoate	C5H11N3O2	HMDB0003464	Organic compounds	Organic acids and derivatives	Carboxylic acids and derivatives	Amino acids, peptides, and analogues	Gamma amino acids and derivatives	Endogenous;Food;Biological;Tissue and substructures;Organ and components;Subcellular;Biofluid and excreta
Com_629_pos	guanidinosuccinate	C5H9N3O4	HMDB0003157	Organic compounds	Organic acids and derivatives	Carboxylic acids and derivatives	Amino acids, peptides, and analogues	Aspartic acid and derivatives	Endogenous;Subcellular;Biofluid and excreta
Com_813_pos	homoarginine	C7H16N4O2	HMDB0000670	Organic compounds	Organic acids and derivatives	Carboxylic acids and derivatives	Amino acids, peptides, and analogues	L-alpha-amino acids	Endogenous;Food;Biological;Tissue and substructures;Organ and components;Subcellular;Biofluid and excreta;Pharmaceutical industry
Com_610_pos	N-acetylleucine	C8H15NO3	HMDB0011756	Organic compounds	Organic acids and derivatives	Carboxylic acids and derivatives	Amino acids, peptides, and analogues	Leucine and derivatives	Endogenous
Com_229_pos	trans-urocanate	C6H6N2O2	HMDB0000301	Organic compounds	Organoheterocyclic compounds	Azoles	Imidazoles	Imidazolyl carboxylic acids and derivatives	Endogenous;Food;Biological;Tissue and substructures;Cell and elements;Organ and components;Biofluid and excreta;Subcellular;Biological process;Nutrient;Pharmaceutical industry
Com_809_pos	N6-Acetyllysine	C8H16N2O3	HMDB0000206	Organic compounds	Organic acids and derivatives	Carboxylic acids and derivatives	Amino acids, peptides, and analogues	L-alpha-amino acids	Endogenous;Food;Biological;Tissue and substructures;Subcellular;Biofluid and excreta
Com_2215_pos	gamma-Glutamylphenylalanine	C14H18N2O5	HMDB0000594	Organic compounds	Organic acids and derivatives	Carboxylic acids and derivatives	Amino acids, peptides, and analogues	Phenylalanine and derivatives	Endogenous;Food;Biological;Tissue and substructures;Organ and components;Subcellular;Biofluid and excreta
Com_991_pos	Asymmetric dimethylarginine	C8H18N4O2	HMDB0001539	Organic compounds	Organic acids and derivatives	Carboxylic acids and derivatives	Amino acids, peptides, and analogues	Arginine and derivatives	Endogenous;Food;Biological;Tissue and substructures;Organ and components;Subcellular;Biofluid and excreta;Pharmaceutical industry
Com_46_pos	Ureidopropionic acid	C4H8N2O3	HMDB0000026	Organic compounds	Organic acids and derivatives	Organic carbonic acids and derivatives	Ureas	Ureas	Endogenous;Food;Biological;Tissue and substructures;Biofluid and excreta;Subcellular;Biological process;Metabolite
Com_586_pos	10-Hydroxydecanoate	C10H20O3	HMDB0244272	Organic compounds	Organic acids and derivatives	Hydroxy acids and derivatives	Medium-chain hydroxy acids and derivatives	Medium-chain hydroxy acids and derivatives	-
Com_1490_pos	Sabinic acid	C12H24O3	HMDB0002059	Organic compounds	Organic acids and derivatives	Hydroxy acids and derivatives	Medium-chain hydroxy acids and derivatives	Medium-chain hydroxy acids and derivatives	Endogenous;Food;Cell and elements;Subcellular;Biological process;Surfactant;Emulsifier;Pharmaceutical industry;Membrane stabilizer;Energy source;Energy storage
Com_804_pos	1-Hydroxy-2-naphthoate	C11H8O3	HMDB0243892	Organic compounds	Benzenoids	Naphthalenes	Naphthalenecarboxylic acids and derivatives	Naphthalenecarboxylic acids	-
Com_2401_pos	cis-11,14,17-Eicosatrienoic acid	C20H34O2	HMDB0244373	Organic compounds	Lipids and lipid-like molecules	Fatty Acyls	Fatty acids and conjugates	Long-chain fatty acids	-
Com_19_pos	p-Cresol	C7H8O	HMDB0001858	Organic compounds	Benzenoids	Phenols	Cresols	Para cresols	Endogenous;Food;Synthetic;Environmental;Biological;Tissue and substructures;Cell and elements;Subcellular;Biofluid and excreta;Uremic toxin;Air pollutant;Environmental contaminant;Hazardous air pollutant;Food and nutrition;Pharmaceutical industry
Com_3003_pos	Arachidonoyl ethanolamide	C22H37NO2	HMDB0004080	Organic compounds	Organic nitrogen compounds	Organonitrogen compounds	Amines	N-acylethanolamines	Endogenous;Food;Biofluid and excreta;Cell and elements;Subcellular;Biological process;Surfactant;Emulsifier;Membrane stabilizer;Energy source;Energy storage
Com_2267_pos	5'-Methylthioadenosine	C11H15N5O3S	HMDB0001173	Organic compounds	Nucleosides, nucleotides, and analogues	5'-deoxyribonucleosides	5'-deoxy-5'-thionucleosides	5'-deoxy-5'-thionucleosides	Endogenous;Food;Biological;Tissue and substructures;Organ and components;Cell and elements;Biofluid and excreta;Subcellular;Biological process;Pharmaceutical industry
Com_455_pos	Phosphorylethanolamine	C2H8NO4P	HMDB0000224	Organic compounds	Organic acids and derivatives	Organic phosphoric acids and derivatives	Phosphate esters	Phosphoethanolamines	Endogenous;Food;Biological;Tissue and substructures;Biofluid and excreta;Subcellular;Biological process
Com_997_pos	Cyclic N-Acetyl-D-mannosamine	C8H15NO6	HMDB0001129	Organic compounds	Organic oxygen compounds	Organooxygen compounds	Carbohydrates and carbohydrate conjugates	Acylaminosugars	Endogenous;Biological;Organ and components;Tissue and substructures;Cell and elements;Biofluid and excreta;Subcellular;Biological process
Com_1987_pos	gamma-glutamylglutamate	C10H16N2O7	HMDB0011737	Organic compounds	Organic acids and derivatives	Carboxylic acids and derivatives	Amino acids, peptides, and analogues	Glutamic acid and derivatives	Endogenous
Com_1546_pos	cytidine	C9H13N3O5	HMDB0000089	Organic compounds	Nucleosides, nucleotides, and analogues	Pyrimidine nucleosides	-	Pyrimidine nucleosides	Endogenous;Food;Biological;Tissue and substructures;Organ and components;Biofluid and excreta;Cell and elements;Subcellular;Biological process;Pharmaceutical industry
Com_2062_pos	N1-methyladenosine	C11H15N5O4	HMDB0003331	Organic compounds	Nucleosides, nucleotides, and analogues	Purine nucleosides	-	Purine nucleosides	Endogenous;Tissue and substructures;Organ and components;Subcellular;Biofluid and excreta
Com_207_pos	p-Octopamine	C8H11NO2	HMDB0004825	Organic compounds	Benzenoids	Phenols	1-hydroxy-2-unsubstituted benzenoids	1-hydroxy-2-unsubstituted benzenoids	Endogenous;Food;Biological
Com_3178_pos	3beta-Hydroxy-5-cholestenoic acid	C27H44O3	HMDB0012453	Organic compounds	Lipids and lipid-like molecules	Steroids and steroid derivatives	Bile acids, alcohols and derivatives	Monohydroxy bile acids, alcohols and derivatives	Endogenous;Food;Biological;Biological process;Surfactant;Emulsifier;Membrane stabilizer;Energy source;Energy storage;Molecular messenger
Com_278_pos	3-Methyldioxyindole	C9H9NO2	HMDB0004186	Organic compounds	Organoheterocyclic compounds	Indoles and derivatives	Indolines	Indolines	Endogenous
Com_222_pos	3-Pyridylacetic acid	C7H7NO2	HMDB0001538	Organic compounds	Organoheterocyclic compounds	Pyridines and derivatives	-	Pyridines and derivatives	Endogenous
Com_478_pos	Ectoine	C6H10N2O2	HMDB0240650	Organic compounds	Organic acids and derivatives	Carboxylic acids and derivatives	Amino acids, peptides, and analogues	L-alpha-amino acids	-
Com_509_pos	1-Methylxanthine	C6H6N4O2	HMDB0010738	Organic compounds	Organoheterocyclic compounds	Imidazopyrimidines	Purines and purine derivatives	Xanthines	Endogenous;Organ and components;Subcellular;Biofluid and excreta;Biological process;Drug metabolite;Waste product
Com_371_pos	Iminodiacetic acid	C4H7NO4	HMDB0011753	Organic compounds	Organic acids and derivatives	Carboxylic acids and derivatives	Amino acids, peptides, and analogues	Alpha amino acids	-
Com_468_pos	6-Dimethylaminopurine	C7H9N5	HMDB0000473	Organic compounds	Organoheterocyclic compounds	Imidazopyrimidines	Purines and purine derivatives	6-alkylaminopurines	Endogenous;Subcellular;Biofluid and excreta
Com_405_pos	D-Glucurono-6,3-lactone	C6H8O6	HMDB0006355	Organic compounds	Organoheterocyclic compounds	Furofurans	Isosorbides	Isosorbides	Endogenous
Com_448_pos	Propylparaben	C10H12O3	HMDB0032574	Organic compounds	Benzenoids	Benzene and substituted derivatives	Benzoic acids and derivatives	p-Hydroxybenzoic acid alkyl esters	Endogenous;Food;Subcellular;Biofluid and excreta;Food and nutrition;Household products
Com_1245_pos	3,4,5-Trimethoxycinnamic acid	C12H14O5	HMDB0002511	Organic compounds	Phenylpropanoids and polyketides	Cinnamic acids and derivatives	Hydroxycinnamic acids and derivatives	Coumaric acids and derivatives	Endogenous;Biological
Com_2050_pos	Aspartylphenylalanine	C13H16N2O5	HMDB0000706	Organic compounds	Organic acids and derivatives	Carboxylic acids and derivatives	Amino acids, peptides, and analogues	Peptides	Food
Com_562_pos	1-Methylhistidine	C7H11N3O2	HMDB0000001	Organic compounds	Organic acids and derivatives	Carboxylic acids and derivatives	Amino acids, peptides, and analogues	Histidine and derivatives	Endogenous;Tissue and substructures;Biofluid and excreta;Subcellular;Biological process;Pharmaceutical industry
Com_124_pos	1-Methylhistamine	C6H11N3	HMDB0000898	Organic compounds	Organic nitrogen compounds	Organonitrogen compounds	Amines	2-arylethylamines	Endogenous;Organ and components;Cell and elements;Biofluid and excreta;Subcellular;Biological process
Com_2269_pos	N2-Methylguanosine	C11H15N5O5	HMDB0005862	Organic compounds	Nucleosides, nucleotides, and analogues	Purine nucleosides	-	Purine nucleosides	Endogenous
Com_2038_pos	2'-O-Methylcytidine	C10H15N3O5	HMDB0242132	Organic compounds	Nucleosides, nucleotides, and analogues	Pyrimidine nucleosides	-	Pyrimidine nucleosides	-
Com_1212_pos	3,4-Dimethoxyphenylacetic acid	C10H12O4	HMDB0000434	Organic compounds	Benzenoids	Benzene and substituted derivatives	Methoxybenzenes	Dimethoxybenzenes	Endogenous;Food;Biological;Subcellular;Biofluid and excreta
Com_1389_pos	L-Leucyl-L-Valine	C11H22N2O3	HMDB0028942	Organic compounds	Organic acids and derivatives	Carboxylic acids and derivatives	Amino acids, peptides, and analogues	Dipeptides	Endogenous
Com_2_pos	2-Piperidinone	C5H9NO	HMDB0011749	Organic compounds	Organoheterocyclic compounds	Piperidines	Piperidinones	Piperidinones	Endogenous
Com_2485_pos	Trimethoprim	C14H18N4O3	HMDB0014583	Organic compounds	Benzenoids	Phenol ethers	Anisoles	Anisoles	-
Com_272_pos	2-Hydroxyadipic acid	C6H10O5	HMDB0000321	Organic compounds	Lipids and lipid-like molecules	Fatty Acyls	Fatty acids and conjugates	Medium-chain fatty acids	Endogenous;Food;Biological;Tissue and substructures;Subcellular;Biofluid and excreta;Biological process;Acidogen;Metabotoxin;Nutrient;Energy storage;Energy source;Membrane stabilizer
Com_1347_pos	Prolylhydroxyproline	C10H16N2O4	HMDB0006695	Organic compounds	Organic acids and derivatives	Carboxylic acids and derivatives	Amino acids, peptides, and analogues	Dipeptides	Endogenous
Com_108_pos	Niacin acid VB3	C6H5NO2	HMDB0001488	Organic compounds	Organoheterocyclic compounds	Pyridines and derivatives	Pyridinecarboxylic acids and derivatives	Pyridinecarboxylic acids	Endogenous;Food;Synthetic;Biological;Tissue and substructures;Organ and components;Biofluid and excreta;Subcellular;Cell and elements;Biological process;Drug;Food and nutrition;Personal care products;Pharmaceutical industry;Essential vitamin;Metabolite
Com_821_pos	Kynurenic acid	C10H7NO3	HMDB0000715	Organic compounds	Organoheterocyclic compounds	Quinolines and derivatives	Quinoline carboxylic acids	Quinoline carboxylic acids	Endogenous;Tissue and substructures;Organ and components;Cell and elements;Biofluid and excreta;Subcellular;Biological process;Pharmaceutical industry
Com_411_pos	5-Hydroxytryptophol	C10H11NO2	HMDB0001855	Organic compounds	Organoheterocyclic compounds	Indoles and derivatives	Hydroxyindoles	Hydroxyindoles	Endogenous;Food;Biological
Com_858_pos	Phenylacetylglycine	C10H11NO3	HMDB0000821	Organic compounds	Organic acids and derivatives	Carboxylic acids and derivatives	Amino acids, peptides, and analogues	N-acyl-alpha amino acids	Endogenous
Com_36_pos	Creatinine	C4H7N3O	HMDB0000562	Organic compounds	Organic acids and derivatives	Carboxylic acids and derivatives	Amino acids, peptides, and analogues	Alpha amino acids and derivatives	Endogenous;Food;Synthetic;Biological;Organ and components;Cell and elements;Tissue and substructures;Subcellular;Biofluid and excreta;Metabolite;Personal care products;Pharmaceutical industry
Com_1176_pos	D-Pinitol	C7H14O6	HMDB0034219	Organic compounds	Organic oxygen compounds	Organooxygen compounds	Alcohols and polyols	Cyclohexanols	Food;Biological;Biofluid and excreta;Subcellular;Cell and elements;Nutrient
Com_2176_pos	N-Acetylneuraminic acid	C11H19NO9	HMDB0000230	Organic compounds	Organic oxygen compounds	Organooxygen compounds	Carbohydrates and carbohydrate conjugates	N-acylneuraminic acids	Endogenous;Food;Biological;Tissue and substructures;Organ and components;Biofluid and excreta;Subcellular;Biological process;Antioxidant;Pharmaceutical industry
Com_266_pos	Indole-3-carboxylic acid	C9H7NO2	HMDB0003320	Organic compounds	Organoheterocyclic compounds	Indoles and derivatives	Indolecarboxylic acids and derivatives	Indolecarboxylic acids and derivatives	Food;Biological;Biofluid and excreta
Com_434_pos	L-Carnitine	C7H16NO3	HMDB0000062	Organic compounds	Organic nitrogen compounds	Organonitrogen compounds	Quaternary ammonium salts	Carnitines	Endogenous;Food;Synthetic;Biological;Organ and components;Tissue and substructures;Biofluid and excreta;Subcellular;Cell and elements;Biological process;Personal care products;Food and nutrition;Pharmaceutical industry;Essential amino acid;Vitamin
Com_10_pos	Choline	C5H14NO	HMDB0000097	Organic compounds	Organic nitrogen compounds	Organonitrogen compounds	Quaternary ammonium salts	Cholines	Food;Biological;Tissue and substructures;Organ and components;Biofluid and excreta;Subcellular;Cell and elements;Biological process;Essential vitamin;Drug;Pharmaceutical industry
Com_162_pos	3-Methylindole	C9H9N	HMDB0000466	Organic compounds	Organoheterocyclic compounds	Indoles and derivatives	Indoles	3-methylindoles	Endogenous;Food;Biological;Subcellular;Biofluid and excreta
Com_351_pos	Aminocaproic acid	C6H13NO2	HMDB0001901	Organic compounds	Lipids and lipid-like molecules	Fatty Acyls	Fatty acids and conjugates	Medium-chain fatty acids	Food;Organ and components;Biofluid and excreta;Cell and elements;Subcellular;Biological process;Membrane stabilizer;Energy source;Energy storage;Nutrient;Drug;Surfactant;Emulsifier;Pharmaceutical industry
Com_69_pos	Betaine	C5H12NO2	HMDB0000043	Organic compounds	Organic acids and derivatives	Carboxylic acids and derivatives	Amino acids, peptides, and analogues	Alpha amino acids	Endogenous;Food;Biological;Tissue and substructures;Organ and components;Biofluid and excreta;Subcellular;Cell and elements;Biological process;Pharmaceutical industry;Osmolyte
Com_1153_pos	Isocitrate	C6H8O7	HMDB0000193	Organic compounds	Organic acids and derivatives	Carboxylic acids and derivatives	Tricarboxylic acids and derivatives	Tricarboxylic acids and derivatives	Endogenous;Food;Biological;Organ and components;Biofluid and excreta;Subcellular;Biological process
Com_107_pos	Nicotinamide	C6H6N2O	HMDB0001406	Organic compounds	Organoheterocyclic compounds	Pyridines and derivatives	Pyridinecarboxylic acids and derivatives	Nicotinamides	Endogenous;Food;Synthetic;Biological;Organ and components;Tissue and substructures;Biofluid and excreta;Cell and elements;Biological process;Metabolite;Antioxidant;Food and nutrition;Personal care products;Pharmaceutical industry
Com_91_pos	Purine	C5H4N4	HMDB0001366	Organic compounds	Organoheterocyclic compounds	Imidazopyrimidines	Purines and purine derivatives	Purines and purine derivatives	Endogenous;Food;Biological;Organ and components;Cell and elements;Tissue and substructures;Subcellular;Biofluid and excreta
Com_2812_pos	oleoyl ethanolamide	C20H39NO2	HMDB0002088	Organic compounds	Organic nitrogen compounds	Organonitrogen compounds	Amines	N-acylethanolamines	Endogenous;Food;Tissue and substructures;Biofluid and excreta;Cell and elements;Subcellular;Biological process;Surfactant;Emulsifier;Membrane stabilizer;Energy source;Energy storage
Com_283_pos	Spermidine	C7H19N3	HMDB0001257	Organic compounds	Organic nitrogen compounds	Organonitrogen compounds	Amines	Dialkylamines	Endogenous;Food;Biological;Tissue and substructures;Cell and elements;Organ and components;Biofluid and excreta;Subcellular;Biological process;Pharmaceutical industry
Com_2579_pos	Palmitoylethanolamide	C18H37NO2	HMDB0002100	Organic compounds	Organic acids and derivatives	Carboximidic acids and derivatives	Carboximidic acids	Carboximidic acids	Endogenous;Food;Biological;Tissue and substructures;Biofluid and excreta;Cell and elements;Subcellular;Biological process;Surfactant;Emulsifier;Membrane stabilizer;Energy source;Energy storage
Com_1890_pos	Adenosine	C10H13N5O4	HMDB0000050	Organic compounds	Nucleosides, nucleotides, and analogues	Purine nucleosides	-	Purine nucleosides	Endogenous;Food;Synthetic;Biological;Tissue and substructures;Biofluid and excreta;Cell and elements;Subcellular;Biological process;Immunotoxin;Metabotoxin;Metabolite;Personal care products;Pharmaceutical industry
Com_1465_pos	Palmitoleic acid	C16H30O2	HMDB0003229	Organic compounds	Lipids and lipid-like molecules	Fatty Acyls	Fatty acids and conjugates	Long-chain fatty acids	Endogenous;Food;Biological;Tissue and substructures;Organ and components;Biofluid and excreta;Cell and elements;Subcellular;Biological process;Membrane stabilizer;Energy source;Energy storage;Nutrient;Surfactant;Emulsifier;Pharmaceutical industry
Com_165_pos	L-Leucine	C6H13NO2	HMDB0000687	Organic compounds	Organic acids and derivatives	Carboxylic acids and derivatives	Amino acids, peptides, and analogues	Leucine and derivatives	Food;Synthetic;Biological;Organ and components;Tissue and substructures;Biofluid and excreta;Cell and elements;Subcellular;Biological process;Drug;Food and nutrition;Personal care products;Pharmaceutical industry;Essential amino acid
Com_500_pos	L-Phenylalanine	C9H11NO2	HMDB0000159	Organic compounds	Organic acids and derivatives	Carboxylic acids and derivatives	Amino acids, peptides, and analogues	Phenylalanine and derivatives	Food;Synthetic;Biological;Tissue and substructures;Organ and components;Biofluid and excreta;Subcellular;Cell and elements;Biological process;Neurotoxin;Metabotoxin;Drug;Personal care products;Food and nutrition;Pharmaceutical industry;Essential amino acid;Trace element
Com_808_pos	Azelaic acid	C9H16O4	HMDB0000784	Organic compounds	Lipids and lipid-like molecules	Fatty Acyls	Fatty acids and conjugates	Medium-chain fatty acids	Endogenous;Food;Synthetic;Biological;Subcellular;Biofluid and excreta;Organ and components;Biological process;Nutrient;Energy storage;Energy source;Membrane stabilizer;Personal care products;Pharmaceutical industry
Com_623_pos	L-Arginine	C6H14N4O2	HMDB0000517	Organic compounds	Organic acids and derivatives	Carboxylic acids and derivatives	Amino acids, peptides, and analogues	L-alpha-amino acids	Endogenous;Food;Synthetic;Biological;Tissue and substructures;Organ and components;Biofluid and excreta;Subcellular;Cell and elements;Biological process;Drug;Personal care products;Food and nutrition;Pharmaceutical industry;Drug metabolite;Essential amino acid;Semiessential amino acid;Waste product;Trace element
Com_292_pos	L-Glutamic acid	C5H9NO4	HMDB0000148	Organic compounds	Organic acids and derivatives	Carboxylic acids and derivatives	Amino acids, peptides, and analogues	Glutamic acid and derivatives	Endogenous;Food;Biological;Organ and components;Tissue and substructures;Biofluid and excreta;Cell and elements;Subcellular;Biological process;Metabolite;Trace element;Molecular messenger;Food and nutrition;Pharmaceutical industry
Com_160_pos	Creatine	C4H9N3O2	HMDB0000064	Organic compounds	Organic acids and derivatives	Carboxylic acids and derivatives	Amino acids, peptides, and analogues	Alpha amino acids and derivatives	Endogenous;Food;Synthetic;Biological;Organ and components;Tissue and substructures;Biofluid and excreta;Subcellular;Cell and elements;Biological process;Metabolite;Personal care products;Food and nutrition;Pharmaceutical industry
Com_51_pos	L-Proline	C5H9NO2	HMDB0000162	Organic compounds	Organic acids and derivatives	Carboxylic acids and derivatives	Amino acids, peptides, and analogues	Proline and derivatives	Endogenous;Food;Synthetic;Biological;Tissue and substructures;Organ and components;Biofluid and excreta;Subcellular;Cell and elements;Biological process;Neurotoxin;Metabotoxin;Environmental contaminant;Food and nutrition;Pharmaceutical industry;Drug metabolite;Waste product;Trace element
Com_68_pos	L-Valine	C5H11NO2	HMDB0000883	Organic compounds	Organic acids and derivatives	Carboxylic acids and derivatives	Amino acids, peptides, and analogues	Valine and derivatives	Food;Synthetic;Biological;Tissue and substructures;Biofluid and excreta;Cell and elements;Subcellular;Biological process;Personal care products;Food and nutrition;Pharmaceutical industry;Essential amino acid;Trace element
Com_372_pos	L-Histidine	C6H9N3O2	HMDB0000177	Organic compounds	Organic acids and derivatives	Carboxylic acids and derivatives	Amino acids, peptides, and analogues	Histidine and derivatives	Food;Synthetic;Biological;Tissue and substructures;Organ and components;Biofluid and excreta;Subcellular;Cell and elements;Biological process;Drug;Personal care products;Food and nutrition;Pharmaceutical industry;Essential amino acid;Semiessential amino acid;Trace element
Com_985_pos	L-Leucyl-L-alanine	C9H18N2O3	HMDB0028922	Organic compounds	Organic acids and derivatives	Carboxylic acids and derivatives	Amino acids, peptides, and analogues	Peptides	Endogenous
Com_1019_pos	L-Tryptophan	C11H12N2O2	HMDB0000929	Organic compounds	Organoheterocyclic compounds	Indoles and derivatives	Indolyl carboxylic acids and derivatives	Indolyl carboxylic acids and derivatives	Food;Synthetic;Biological;Tissue and substructures;Subcellular;Organ and components;Biofluid and excreta;Cell and elements;Biological process;Neurotoxin;Metabotoxin;Drug;Personal care products;Food and nutrition;Pharmaceutical industry;Essential amino acid;Trace element
Com_311_pos	L-Methionine	C5H11NO2S	HMDB0000696	Organic compounds	Organic acids and derivatives	Carboxylic acids and derivatives	Amino acids, peptides, and analogues	Methionine and derivatives	Endogenous;Food;Biological;Subcellular;Tissue and substructures;Organ and components;Biofluid and excreta;Cell and elements;Biological process;Atherogen;Metabotoxin;Food and nutrition;Pharmaceutical industry;Drug metabolite;Essential amino acid;Waste product;Trace element
Com_9_pos	Dimethylglycine	C4H9NO2	HMDB0000092	Organic compounds	Organic acids and derivatives	Carboxylic acids and derivatives	Amino acids, peptides, and analogues	Alpha amino acids	Endogenous;Biological;Tissue and substructures;Organ and components;Biofluid and excreta;Subcellular;Biological process;Pharmaceutical industry;Metabolite
Com_1061_pos	L-Kynurenine	C10H12N2O3	HMDB0000684	Organic compounds	Organic oxygen compounds	Organooxygen compounds	Carbonyl compounds	Alkyl-phenylketones	Endogenous;Food;Biological;Cell and elements;Organ and components;Tissue and substructures;Biofluid and excreta;Subcellular;Biological process;Pharmaceutical industry
Com_270_pos	Tryptophol	C10H11NO	HMDB0003447	Organic compounds	Organoheterocyclic compounds	Indoles and derivatives	Indoles	3-alkylindoles	Endogenous;Food;Biological
Com_1704_pos	Melatonine	C13H16N2O2	HMDB0001389	Organic compounds	Organoheterocyclic compounds	Indoles and derivatives	Indoles	3-alkylindoles	Endogenous;Food;Biological;Organ and components;Cell and elements;Tissue and substructures;Biofluid and excreta;Subcellular;Biological process;Free radical scavenger;Antioxidant;Modulator;Molecular messenger;Pharmaceutical industry
Com_604_pos	Quinoline-4-carboxylic acid	C10H7NO2	HMDB0257047	Organic compounds	Organoheterocyclic compounds	Quinolines and derivatives	Quinoline carboxylic acids	Quinoline carboxylic acids	-
Com_290_pos	L-Lysine	C6H14N2O2	HMDB0000182	Organic compounds	Organic acids and derivatives	Carboxylic acids and derivatives	Amino acids, peptides, and analogues	L-alpha-amino acids	Food;Synthetic;Biological;Tissue and substructures;Organ and components;Biofluid and excreta;Subcellular;Cell and elements;Biological process;Drug;Personal care products;Food and nutrition;Pharmaceutical industry;Essential amino acid;Trace element
Com_288_pos	L-Glutamine	C5H10N2O3	HMDB0000641	Organic compounds	Organic acids and derivatives	Carboxylic acids and derivatives	Amino acids, peptides, and analogues	L-alpha-amino acids	Endogenous;Food;Synthetic;Biological;Organ and components;Tissue and substructures;Biofluid and excreta;Cell and elements;Subcellular;Biological process;Personal care products;Food and nutrition;Pharmaceutical industry;Essential amino acid;Energy source;Rna component;Metabolite;Trace element
Com_49_pos	L-Ornithine	C5H12N2O2	HMDB0000214	Organic compounds	Organic acids and derivatives	Carboxylic acids and derivatives	Amino acids, peptides, and analogues	L-alpha-amino acids	Endogenous;Food;Biological;Organ and components;Biofluid and excreta;Cell and elements;Subcellular;Biological process;Pharmaceutical industry
Com_2518_pos	Decanoylcarnitine	C17H33NO4	HMDB0000651	Organic compounds	Lipids and lipid-like molecules	Fatty Acyls	Fatty acid esters	Acyl carnitines	Endogenous;Food;Biological;Tissue and substructures;Biofluid and excreta;Cell and elements;Subcellular;Biological process;Surfactant;Emulsifier;Membrane stabilizer;Energy source;Energy storage;Nutrient
Com_1977_pos	Glutarylcarnitine	C12H22NO6	HMDB0013130	Organic compounds	Lipids and lipid-like molecules	Fatty Acyls	Fatty acid esters	Acyl carnitines	Endogenous;Food;Biological;Tissue and substructures;Biofluid and excreta;Cell and elements;Subcellular;Biological process;Surfactant;Emulsifier;Membrane stabilizer;Energy source;Energy storage;Nutrient
Com_3287_pos	Stearylcarnitine	C25H50NO4	HMDB0000848	Organic compounds	Lipids and lipid-like molecules	Fatty Acyls	Fatty acid esters	Acyl carnitines	Endogenous;Food;Biological;Tissue and substructures;Biofluid and excreta;Subcellular;Cell and elements;Biological process;Surfactant;Emulsifier;Membrane stabilizer;Energy source;Energy storage;Nutrient
Com_2789_pos	Dodecanoylcarnitine	C19H38NO4	HMDB0002250	Organic compounds	Lipids and lipid-like molecules	Fatty Acyls	Fatty acid esters	Acyl carnitines	Endogenous;Food;Biological;Tissue and substructures;Organ and components;Biofluid and excreta;Cell and elements;Subcellular;Biological process;Surfactant;Emulsifier;Membrane stabilizer;Energy source;Energy storage;Nutrient
Com_3026_pos	Tetradecanoylcarnitine	C21H42NO4	HMDB0005066	Organic compounds	Lipids and lipid-like molecules	Fatty Acyls	Fatty acid esters	Acyl carnitines	Endogenous;Food;Biological;Tissue and substructures;Biofluid and excreta;Cell and elements;Subcellular;Biological process;Surfactant;Emulsifier;Membrane stabilizer;Energy source;Energy storage;Nutrient
Com_2886_pos	Erucic acid	C22H42O2	HMDB0002068	Organic compounds	Lipids and lipid-like molecules	Fatty Acyls	Fatty acids and conjugates	Very long-chain fatty acids	Food;Endogenous;Biological;Tissue and substructures;Organ and components;Biofluid and excreta;Cell and elements;Subcellular;Biological process;Surfactant;Emulsifier;Membrane stabilizer;Energy source;Energy storage;Nutrient
Com_64_pos	Indole	C8H7N	HMDB0000738	Organic compounds	Organoheterocyclic compounds	Indoles and derivatives	Indoles	Indoles	Endogenous;Food;Biological;Tissue and substructures;Organ and components;Cell and elements;Subcellular;Biofluid and excreta;Food and nutrition;Pharmaceutical industry
Com_2449_pos	gamma-Glutamyltyrosine	C14H18N2O6	HMDB0011741	Organic compounds	Organic acids and derivatives	Carboxylic acids and derivatives	Amino acids, peptides, and analogues	Tyrosine and derivatives	Endogenous;Food;Biological
Com_1791_pos	gamma-Glutamylleucine	C11H20N2O5	HMDB0011171	Organic compounds	Organic acids and derivatives	Carboxylic acids and derivatives	Amino acids, peptides, and analogues	Dipeptides	Endogenous;Food;Biological
Com_906_pos	valylglycine	C7H14N2O3	HMDB0029127	Organic compounds	Organic acids and derivatives	Carboxylic acids and derivatives	Amino acids, peptides, and analogues	Dipeptides	Endogenous
Com_1113_pos	cyclo(leu-pro)	C11H18N2O2	HMDB0034276	Organic compounds	Organic acids and derivatives	Carboxylic acids and derivatives	Amino acids, peptides, and analogues	Alpha amino acids and derivatives	Food;Biofluid and excreta;Subcellular;Cell and elements;Nutrient
Com_1036_pos	5,5'-DIMETHYL-2,2'-DIPYRIDYL	C12H12N2	HMDB0246854	Organic compounds	Organoheterocyclic compounds	Pyridines and derivatives	Bipyridines and oligopyridines	Bipyridines and oligopyridines	-
Com_2471_pos	N2,N2-dimethylguanosine	C12H17N5O5	HMDB0004824	Organic compounds	Nucleosides, nucleotides, and analogues	Purine nucleosides	-	Purine nucleosides	Endogenous
Com_1887_pos	Retinal	C20H28O	HMDB0001358	Organic compounds	Lipids and lipid-like molecules	Prenol lipids	Retinoids	Retinoids	Endogenous;Food;Biological;Organ and components;Cell and elements;Tissue and substructures;Biofluid and excreta;Subcellular;Biological process;Surfactant;Emulsifier;Membrane stabilizer;Energy source;Energy storage;Nutrient
Com_185_pos	dl-3-hydroxynorvaline	C5H11NO3	HMDB0244983	Organic compounds	Organic acids and derivatives	Carboxylic acids and derivatives	Amino acids, peptides, and analogues	Alpha amino acids	-
Com_2492_pos	phenylalanylphenylalanine	C18H20N2O3	HMDB0013302	Organic compounds	Organic acids and derivatives	Carboxylic acids and derivatives	Amino acids, peptides, and analogues	Dipeptides	Endogenous
Com_3328_pos	Calcitriol	C27H44O3	HMDB0001903	Organic compounds	Lipids and lipid-like molecules	Steroids and steroid derivatives	Vitamin D and derivatives	Vitamin D and derivatives	Endogenous;Food;Cell and elements;Tissue and substructures;Organ and components;Subcellular;Biofluid and excreta;Biological process;Metabolite;Vitamin;Membrane stabilizer;Energy source;Energy storage;Molecular messenger;Modulator;Surfactant;Emulsifier;Food and nutrition;Pharmaceutical industry
Com_1813_pos	Asp-glu	C9H14N2O7	HMDB0028752	Organic compounds	Organic acids and derivatives	Carboxylic acids and derivatives	Amino acids, peptides, and analogues	Dipeptides	Endogenous
Com_2538_pos	Prostaglandin J2	C20H30O4	HMDB0002710	Organic compounds	Lipids and lipid-like molecules	Fatty Acyls	Eicosanoids	Prostaglandins and related compounds	Endogenous;Food;Biological;Biofluid and excreta;Cell and elements;Subcellular;Biological process;Surfactant;Emulsifier;Membrane stabilizer;Energy source;Energy storage;Nutrient;Inflammatory;Modulator
Com_2758_pos	Coenzyme Q2	C19H26O4	HMDB0006709	Organic compounds	Lipids and lipid-like molecules	Prenol lipids	Quinone and hydroquinone lipids	Ubiquinones	Endogenous;Food;Cell and elements;Subcellular;Biofluid and excreta;Biological process;Pharmaceutical industry;Nutrient;Energy storage;Energy source;Membrane stabilizer
Com_1270_pos	phenylalanylglycine	C11H14N2O3	HMDB0304788	Organic compounds	Organic acids and derivatives	Carboxylic acids and derivatives	Amino acids, peptides, and analogues	Dipeptides	-
Com_910_pos	cyclo(pro-val)	C10H16N2O2	HMDB0240493	Organic compounds	Organic acids and derivatives	Carboxylic acids and derivatives	Amino acids, peptides, and analogues	Alpha amino acids and derivatives	-
Com_1919_pos	Vitamin A	C20H30O	HMDB0000305	Organic compounds	Lipids and lipid-like molecules	Prenol lipids	Retinoids	Retinoids	Endogenous;Food;Synthetic;Biological;Cell and elements;Organ and components;Tissue and substructures;Biofluid and excreta;Subcellular;Biological process;Essential vitamin;Membrane stabilizer;Energy source;Energy storage;Nutrient;Drug;Food and nutrition;Personal care products;Surfactant;Emulsifier;Pharmaceutical industry
Com_121_pos	4-Amino-5-methyl-2(1H)-pyrimidinone	C5H7N3O	HMDB0002894	Organic compounds	Organoheterocyclic compounds	Diazines	Pyrimidines and pyrimidine derivatives	Hydroxypyrimidines	Endogenous;Food;Biological;Cell and elements;Subcellular;Biological process
Com_3184_pos	2-arachidonoylglycerol	C23H38O4	HMDB0004666	Organic compounds	Lipids and lipid-like molecules	Endocannabinoids	-	Endocannabinoids	Endogenous;Food;Biological;Tissue and substructures;Biofluid and excreta;Cell and elements;Subcellular;Biological process;Emulsifier;Surfactant;Energy source;Membrane stabilizer;Energy storage
Com_1006_pos	Triacanthine	C10H13N5	HMDB0245646	Organic compounds	Organoheterocyclic compounds	Imidazopyrimidines	Purines and purine derivatives	6-alkylaminopurines	-
Com_2149_pos	Testosterone	C19H28O2	HMDB0000234	Organic compounds	Lipids and lipid-like molecules	Steroids and steroid derivatives	Androstane steroids	Androgens and derivatives	Endogenous;Food;Biological;Cell and elements;Tissue and substructures;Organ and components;Biofluid and excreta;Subcellular;Biological process;Membrane stabilizer;Energy source;Energy storage;Molecular messenger;Surfactant;Emulsifier;Pharmaceutical industry
Com_2954_pos	Hydrocortisone	C21H30O5	HMDB0000063	Organic compounds	Lipids and lipid-like molecules	Steroids and steroid derivatives	Hydroxysteroids	21-hydroxysteroids	Endogenous;Food;Biological;Organ and components;Cell and elements;Tissue and substructures;Subcellular;Biofluid and excreta;Biological process;Membrane stabilizer;Energy source;Energy storage;Molecular messenger;Surfactant;Emulsifier;Drug;Pharmaceutical industry
Com_2668_pos	Deoxycorticosterone	C21H30O3	HMDB0000016	Organic compounds	Lipids and lipid-like molecules	Steroids and steroid derivatives	Hydroxysteroids	21-hydroxysteroids	Endogenous;Food;Biological;Cell and elements;Tissue and substructures;Biofluid and excreta;Subcellular;Biological process;Metabotoxin;Metabolite;Membrane stabilizer;Energy source;Energy storage;Hypertensive agent;Molecular messenger;Surfactant;Emulsifier
Com_2588_pos	2-Methoxyestrone	C19H24O3	HMDB0000010	Organic compounds	Lipids and lipid-like molecules	Steroids and steroid derivatives	Estrane steroids	Estrogens and derivatives	Endogenous;Food;Biological;Cell and elements;Tissue and substructures;Biofluid and excreta;Subcellular;Biological process;Membrane stabilizer;Energy source;Energy storage;Molecular messenger;Surfactant;Emulsifier
Com_2261_pos	Progesterone	C21H30O2	HMDB0001830	Organic compounds	Lipids and lipid-like molecules	Steroids and steroid derivatives	Pregnane steroids	Gluco/mineralocorticoids, progestogins and derivatives	Endogenous;Food;Synthetic;Biological;Cell and elements;Tissue and substructures;Organ and components;Subcellular;Biofluid and excreta;Biological process;Membrane stabilizer;Energy source;Energy storage;Molecular messenger;Personal care products;Surfactant;Emulsifier;Pharmaceutical industry
Com_3187_pos	7alpha,27-Dihydroxycholesterol	C27H46O3	HMDB0006281	Organic compounds	Lipids and lipid-like molecules	Steroids and steroid derivatives	Bile acids, alcohols and derivatives	Trihydroxy bile acids, alcohols and derivatives	Endogenous;Food;Biological;Biological process;Membrane stabilizer;Energy source;Energy storage;Molecular messenger;Surfactant;Emulsifier
Com_1070_pos	Pilocarpine	C11H16N2O2	HMDB0015217	Organic compounds	Alkaloids and derivatives	-	-	Alkaloids and derivatives	-
Com_2590_pos	Retinoic acid	C20H28O2	HMDB0001852	Organic compounds	Lipids and lipid-like molecules	Prenol lipids	Retinoids	Retinoids	Endogenous;Food;Organ and components;Cell and elements;Tissue and substructures;Biofluid and excreta;Subcellular;Biological process;Membrane stabilizer;Energy source;Energy storage;Nutrient;Surfactant;Emulsifier;Pharmaceutical industry
Com_1610_pos	Malonylcarnitine	C10H17NO6	HMDB0002095	Organic compounds	Lipids and lipid-like molecules	Fatty Acyls	Fatty acid esters	Acyl carnitines	Endogenous;Food;Biological;Tissue and substructures;Biofluid and excreta;Cell and elements;Subcellular;Biological process;Surfactant;Emulsifier;Membrane stabilizer;Energy source;Energy storage;Nutrient
Com_1396_pos	Butyrylcarnitine	C11H21NO4	HMDB0002013	Organic compounds	Lipids and lipid-like molecules	Fatty Acyls	Fatty acid esters	Acyl carnitines	Endogenous;Food;Biological;Tissue and substructures;Biofluid and excreta;Cell and elements;Subcellular;Biological process;Surfactant;Emulsifier;Membrane stabilizer;Energy source;Energy storage;Nutrient
Com_1807_pos	3-Hydroxylisovalerylcarnitine	C12H23NO5	HMDB0061189	Organic compounds	Lipids and lipid-like molecules	Fatty Acyls	Fatty acid esters	Acyl carnitines	Food;Endogenous;Biological;Biofluid and excreta;Subcellular;Biological process;Nutrient;Energy storage;Energy source;Membrane stabilizer
Com_969_pos	Nicotinuric acid	C8H8N2O3	HMDB0003269	Organic compounds	Organic acids and derivatives	Carboxylic acids and derivatives	Amino acids, peptides, and analogues	N-acyl-alpha amino acids	Endogenous;Subcellular;Biofluid and excreta
Com_133_pos	Thymine	C5H6N2O2	HMDB0000262	Organic compounds	Organoheterocyclic compounds	Diazines	Pyrimidines and pyrimidine derivatives	Hydroxypyrimidines	Endogenous;Food;Biological;Tissue and substructures;Organ and components;Biofluid and excreta;Cell and elements;Biological process;Metabolite;Pharmaceutical industry
Com_1759_pos	L-Saccharopine	C11H20N2O6	HMDB0000279	Organic compounds	Organic acids and derivatives	Carboxylic acids and derivatives	Amino acids, peptides, and analogues	Glutamic acid and derivatives	Endogenous;Food;Biological;Tissue and substructures;Biofluid and excreta;Subcellular;Biological process;Metabotoxin;Acidogen;Pharmaceutical industry
Com_1409_pos	gamma-glutamyl-2-aminobutyrate	C9H16N2O5	HMDB0240645	Organic compounds	Organic acids and derivatives	Carboxylic acids and derivatives	Amino acids, peptides, and analogues	Dipeptides	-
Com_2308_pos	Sulfamethazine	C12H14N4O2S	HMDB0015522	Organic compounds	Benzenoids	Benzene and substituted derivatives	Benzenesulfonamides	Aminobenzenesulfonamides	-
Com_413_pos	N-Isovalerylglycine	C7H13NO3	HMDB0000678	Organic compounds	Organic acids and derivatives	Carboxylic acids and derivatives	Amino acids, peptides, and analogues	N-acyl-alpha amino acids	Endogenous;Biological process;Metabolite
Com_3129_pos	Cortolone	C21H34O5	HMDB0041809	Organic compounds	Organoheterocyclic compounds	Pyridines and derivatives	-	Pyridines and derivatives	Endogenous;Organ and components;Subcellular;Biofluid and excreta;Drug metabolite;Nutrient;Waste product
Com_2373_pos	11beta,17beta-Dihydroxy-4-androsten-3-one	C19H28O3	HMDB0060339	Organic compounds	Lipids and lipid-like molecules	Steroids and steroid derivatives	Androstane steroids	Androgens and derivatives	Food;Endogenous;Biological;Cell and elements;Tissue and substructures;Subcellular;Biofluid and excreta;Biological process;Energy storage;Energy source;Membrane stabilizer;Molecular messenger
Com_2150_pos	5beta-Androstane-3,17-dione	C19H28O2	HMDB0003769	Organic compounds	Lipids and lipid-like molecules	Steroids and steroid derivatives	Androstane steroids	Androgens and derivatives	Endogenous;Food;Biological;Cell and elements;Tissue and substructures;Biofluid and excreta;Subcellular;Biological process;Membrane stabilizer;Energy source;Energy storage;Molecular messenger;Surfactant;Emulsifier;Pharmaceutical industry
Com_164_pos	Triethanolamine	C6H15NO3	HMDB0032538	Organic compounds	Organic nitrogen compounds	Organonitrogen compounds	Amines	1,2-aminoalcohols	Endogenous;Food;Synthetic;Tissue and substructures;Biofluid and excreta;Subcellular;Cell and elements;Food and nutrition;Personal care products;Pharmaceutical industry
Com_92_pos	3-Acetyl-2,5-dimethylfuran	C8H10O2	HMDB0029563	Organic compounds	Organic oxygen compounds	Organooxygen compounds	Carbonyl compounds	Aryl alkyl ketones	Endogenous;Food;Subcellular;Cell and elements;Food and nutrition
Com_791_pos	Deethylatrazine	C6H10ClN5	HMDB0033249	Organic compounds	Organoheterocyclic compounds	Triazines	Aminotriazines	1,3,5-triazine-2,4-diamines	Food;Subcellular;Cell and elements;Nutrient
Com_692_pos	Isonicotinylglycine	C8H8N2O3	HMDB0041912	Organic compounds	Organic acids and derivatives	Carboxylic acids and derivatives	Amino acids, peptides, and analogues	N-acyl-alpha amino acids	Endogenous;Biofluid and excreta;Organ and components;Drug metabolite;Waste product
Com_2853_pos	Ciprofloxacin	C17H18FN3O3	HMDB0014677	Organic compounds	Organoheterocyclic compounds	Quinolines and derivatives	Quinoline carboxylic acids	Quinoline carboxylic acids	-
Com_609_pos	1,2,5,6-Tetrahydro-4H-pyrrolo[3,2,1-ij]quinolin-4-one	C11H11NO	HMDB0037113	Organic compounds	Organoheterocyclic compounds	Quinolines and derivatives	Quinolones and derivatives	Hydroquinolones	Food;Subcellular;Cell and elements;Environmental contaminant;Pharmaceutical industry;Nutrient
Com_724_pos	Triethyl phosphate	C6H15O4P	HMDB0259191	Organic compounds	Organic acids and derivatives	Organic phosphoric acids and derivatives	Phosphate esters	Trialkyl phosphates	-
Com_119_pos	Butyl methacrylate	C8H14O2	HMDB0249475	Organic compounds	Organic acids and derivatives	Carboxylic acids and derivatives	Carboxylic acid derivatives	Enoate esters	-
Com_96_pos	Cumene	C9H12	HMDB0034029	Organic compounds	Benzenoids	Benzene and substituted derivatives	Cumenes	Cumenes	Food;Biological;Subcellular;Biofluid and excreta;Air pollutant;Hazardous air pollutant;Nutrient
Com_1268_pos	Monoisobutyl phthalate	C12H14O4	HMDB0002056	Organic compounds	Benzenoids	Benzene and substituted derivatives	Benzoic acids and derivatives	Benzoic acid esters	Endogenous;Subcellular;Biofluid and excreta
Com_127_pos	Dimethylphosphate	C2H7O4P	HMDB0061734	Organic compounds	Organic acids and derivatives	Organic phosphoric acids and derivatives	Phosphate esters	Dialkyl phosphates	-
Com_258_pos	Pregabalin	C8H17NO2	HMDB0014375	Organic compounds	Organic acids and derivatives	Carboxylic acids and derivatives	Amino acids, peptides, and analogues	Gamma amino acids and derivatives	-
Com_1069_pos	Amyl salicylate	C12H16O3	HMDB0038604	Organic compounds	Benzenoids	Benzene and substituted derivatives	Benzoic acids and derivatives	o-Hydroxybenzoic acid esters	Food;Subcellular;Biofluid and excreta;Food and nutrition;Nutrient
Com_1499_pos	7,8-Dihydrobiopterin	C9H13N5O3	HMDB0000038	Organic compounds	Organoheterocyclic compounds	Pteridines and derivatives	Pterins and derivatives	Biopterins and derivatives	Endogenous;Biofluid and excreta;Subcellular;Biological process
Com_1601_pos	Glutamylvaline	C10H18N2O5	HMDB0011172	Organic compounds	Organic acids and derivatives	Carboxylic acids and derivatives	Amino acids, peptides, and analogues	Dipeptides	Endogenous;Food;Biological
Com_2210_pos	Acetaminophen mercapturate	C13H16N2O5S	HMDB0242140	Organic compounds	Organic acids and derivatives	Carboxylic acids and derivatives	Amino acids, peptides, and analogues	N-acyl-L-alpha-amino acids	-
Com_3148_pos	Octaethylene glycol	C16H34O9	HMDB0094680	Organic compounds	Organic oxygen compounds	Organooxygen compounds	Ethers	Polyethylene glycols	-
Com_773_pos	Dodecylamine	C12H27N	HMDB0251571	Organic compounds	Organic nitrogen compounds	Organonitrogen compounds	Amines	Monoalkylamines	-
Com_1_pos	2-Methylthiazole	C4H5NS	HMDB0245241	Organic compounds	Organoheterocyclic compounds	Azoles	Thiazoles	Thiazoles	-
Com_134_pos	2-Acetylthiazole	C5H5NOS	HMDB0032964	Organic compounds	Organic oxygen compounds	Organooxygen compounds	Carbonyl compounds	Aryl alkyl ketones	Food;Biological;Subcellular;Cell and elements;Nutrient
Com_343_pos	2,6,6-Trimethyl-2-cyclohexene-1,4-dione	C9H12O2	HMDB0040216	Organic compounds	Organic oxygen compounds	Organooxygen compounds	Carbonyl compounds	Cyclohexenones	Endogenous;Food;Biological;Subcellular;Cell and elements;Biological process;Surfactant;Emulsifier;Food and nutrition;Nutrient;Membrane stabilizer;Energy source;Energy storage
Com_373_pos	2-Phenylpyridine	C11H9N	HMDB0245295	Organic compounds	Organoheterocyclic compounds	Pyridines and derivatives	Phenylpyridines	Phenylpyridines	-
Com_883_pos	Oxidized Latia luciferin	C13H22O	HMDB0032913	Organic compounds	Lipids and lipid-like molecules	Prenol lipids	Sesquiterpenoids	Sesquiterpenoids	Endogenous;Food;Biological;Cell and elements;Subcellular;Biofluid and excreta;Biological process;Surfactant;Emulsifier;Nutrient;Membrane stabilizer;Energy source;Energy storage
Com_2098_pos	CLONIXIN	C13H11ClN2O2	HMDB0250352	Organic compounds	Organoheterocyclic compounds	Pyridines and derivatives	Pyridinecarboxylic acids and derivatives	Pyridinecarboxylic acids	-
Com_385_pos	gamma-Nonanolactone	C9H16O2	HMDB0031531	Organic compounds	Organoheterocyclic compounds	Lactones	Gamma butyrolactones	Gamma butyrolactones	Endogenous;Food;Biological;Biofluid and excreta;Subcellular;Cell and elements;Food and nutrition
Com_188_pos	Diisopropanolamine	C6H15NO2	HMDB0251354	Organic compounds	Organic nitrogen compounds	Organonitrogen compounds	Amines	1,2-aminoalcohols	-
Com_2769_pos	N4-Acetylsulfamethazine	C14H16N4O3S	HMDB0244280	Organic compounds	Benzenoids	Benzene and substituted derivatives	Benzenesulfonamides	Benzenesulfonamides	-
Com_1165_pos	4-Acetylaminophenylacetic acid	C10H11NO3	HMDB0247976	Organic compounds	Benzenoids	Benzene and substituted derivatives	-	Benzene and substituted derivatives	-
Com_1537_pos	Eltoprazine	C12H16N2O2	HMDB0251757	Organic compounds	Organoheterocyclic compounds	Diazinanes	Piperazines	N-arylpiperazines	-
Com_1251_pos	Precocene II	C13H16O3	HMDB0256742	Organic compounds	Organoheterocyclic compounds	Benzopyrans	1-benzopyrans	2,2-dimethyl-1-benzopyrans	-
Com_1185_pos	Efaroxan	C13H16N2O	HMDB0251712	Organic compounds	Organoheterocyclic compounds	Coumarans	-	Coumarans	-
Com_1915_pos	Histidylleucine	C12H20N4O3	HMDB0028889	Organic compounds	Organic acids and derivatives	Carboxylic acids and derivatives	Amino acids, peptides, and analogues	Dipeptides	Endogenous
Com_1202_pos	Lysylalanine	C9H19N3O3	HMDB0028944	Organic compounds	Organic acids and derivatives	Carboxylic acids and derivatives	Amino acids, peptides, and analogues	Dipeptides	Endogenous
Com_71_pos	2-Diethylaminoethanol	C6H15NO	HMDB0033971	Organic compounds	Organic nitrogen compounds	Organonitrogen compounds	Amines	1,2-aminoalcohols	Food;Subcellular;Cell and elements;Nutrient
Com_3403_pos	1-Oleoyl-2-hydroxy-sn-glycero-3-phosphatidylethanolamine	C23H46NO7P	HMDB0011506	Organic compounds	Lipids and lipid-like molecules	Glycerophospholipids	Glycerophosphoethanolamines	1-acyl-sn-glycero-3-phosphoethanolamines	Food;Endogenous;Biological;Tissue and substructures;Biofluid and excreta;Cell and elements;Subcellular;Biological process;Surfactant;Emulsifier;Food and nutrition;Nutrient;Membrane stabilizer;Energy source;Energy storage
Com_3457_pos	1-Oleoyl-sn-glycero-3-phosphocholine	C26H52NO7P	HMDB0002815	Organic compounds	Lipids and lipid-like molecules	Glycerophospholipids	Glycerophosphocholines	1-acyl-sn-glycero-3-phosphocholines	Endogenous;Food;Biological;Tissue and substructures;Biofluid and excreta;Cell and elements;Subcellular;Biological process;Surfactant;Emulsifier;Food and nutrition;Membrane stabilizer;Energy source;Energy storage
Com_1295_pos	N,N'-dicyclohexyl urea	C13H24N2O	HMDB0244166	Organic compounds	Organic acids and derivatives	Organic carbonic acids and derivatives	Ureas	Ureas	-
Com_408_pos	3-Aminobenzamide	C7H8N2O	HMDB0245814	Organic compounds	Benzenoids	Benzene and substituted derivatives	Aniline and substituted anilines	Aniline and substituted anilines	-
Com_1527_pos	O6-Benzylguanine	C12H11N5O	HMDB0255878	Organic compounds	Organoheterocyclic compounds	Imidazopyrimidines	Purines and purine derivatives	Hypoxanthines	-
Com_3295_pos	Triheptanoin	C24H44O6	HMDB0259217	Organic compounds	Lipids and lipid-like molecules	Glycerolipids	Triradylcglycerols	Triacylglycerols	-
Com_1057_pos	Dithranol	C14H10O3	HMDB0248463	Organic compounds	Benzenoids	Anthracenes	-	Anthracenes	-
Com_3052_pos	13,14-Dihydro-15-keto-PGE2	C20H32O5	HMDB0002776	Organic compounds	Lipids and lipid-like molecules	Fatty Acyls	Eicosanoids	Prostaglandins and related compounds	Endogenous;Food;Biological;Biofluid and excreta;Cell and elements;Subcellular;Biological process;Surfactant;Emulsifier;Membrane stabilizer;Energy source;Energy storage;Nutrient;Inflammatory;Modulator
Com_312_pos	7-Methyladenine	C6H7N5	HMDB0011614	Organic compounds	Organoheterocyclic compounds	Imidazopyrimidines	Purines and purine derivatives	6-aminopurines	Endogenous
Com_100_pos	Tromethamine	C4H11NO3	HMDB0240288	Organic compounds	Organic nitrogen compounds	Organonitrogen compounds	Amines	1,2-aminoalcohols	-
Com_1941_pos	N,O-Didesmethylvenlafaxine	C15H23NO2	HMDB0060852	Organic compounds	Organic oxygen compounds	Organooxygen compounds	Alcohols and polyols	Cyclohexanols	Endogenous;Organ and components;Subcellular;Biofluid and excreta;Biological process;Drug metabolite;Waste product
Com_3136_pos	6-Keto-prostaglandin E1	C20H32O6	HMDB0004241	Organic compounds	Lipids and lipid-like molecules	Fatty Acyls	Eicosanoids	Prostaglandins and related compounds	Endogenous;Food;Biological;Biofluid and excreta;Cell and elements;Subcellular;Biological process;Surfactant;Emulsifier;Membrane stabilizer;Energy source;Energy storage;Nutrient;Inflammatory;Modulator
Com_2735_pos	15-Deoxy-delta12,14 -Prostaglandin J2	C20H28O3	HMDB0005079	Organic compounds	Lipids and lipid-like molecules	Fatty Acyls	Eicosanoids	Prostaglandins and related compounds	Endogenous;Food;Biological;Biofluid and excreta;Cell and elements;Subcellular;Biological process;Surfactant;Emulsifier;Membrane stabilizer;Energy source;Energy storage;Nutrient;Inflammatory;Modulator
Com_23_pos	2-MERCAPTOPYRIDINE	C5H5NS	HMDB0245194	Organic compounds	Organoheterocyclic compounds	Pyridines and derivatives	Hydropyridines	Dihydropyridines	-
Com_325_pos	1,2-Benzisothiazolinone	C7H5NOS	HMDB0034413	Organic compounds	Organoheterocyclic compounds	Benzothiazoles	-	Benzothiazoles	Food;Subcellular;Cell and elements;Nutrient
Com_427_pos	2,8-Quinolinediol	C9H7NO2	HMDB0240311	Organic compounds	Organoheterocyclic compounds	Quinolines and derivatives	Quinolones and derivatives	Quinolones and derivatives	-
Com_892_pos	2-(N-morpholino)ethanesulfonic acid	C6H13NO4S	HMDB0246678	Organic compounds	Organoheterocyclic compounds	Oxazinanes	Morpholines	Morpholines	-
Com_3233_pos	Diisooctyl phthalate	C24H38O4	HMDB0251353	Organic compounds	Benzenoids	Benzene and substituted derivatives	Benzoic acids and derivatives	Benzoic acid esters	-
Com_251_pos	2-Ethyl-3-hydroxy-4H-pyran-4-one	C7H8O3	HMDB0031735	Organic compounds	Organoheterocyclic compounds	Pyrans	Pyranones and derivatives	Pyranones and derivatives	Endogenous;Food;Subcellular;Cell and elements;Food and nutrition
Com_484_pos	p-tert-Amylphenol	C11H16O	HMDB0246582	Organic compounds	Benzenoids	Benzene and substituted derivatives	Phenylpropanes	Phenylpropanes	-
Com_2596_pos	Sphinganine	C18H39NO2	HMDB0000269	Organic compounds	Organic nitrogen compounds	Organonitrogen compounds	Amines	1,2-aminoalcohols	Endogenous;Food;Biological;Tissue and substructures;Organ and components;Biofluid and excreta;Subcellular;Cell and elements;Biological process;Surfactant;Emulsifier;Membrane stabilizer;Energy source;Energy storage
Com_3108_pos	Tetraethylene glycol monododecyl ether	C20H42O5	HMDB0246913	Organic compounds	Organic oxygen compounds	Organooxygen compounds	Ethers	Polyethylene glycols	-
Com_436_pos	acetylphosphate	C2H5O5P	HMDB0001494	Organic compounds	Organic acids and derivatives	Organic phosphoric acids and derivatives	Phosphate esters	Acyl monophosphates	Endogenous;Biological process;Pharmaceutical industry;Energy source
Com_72_pos	Tetrahydrothiophene-3-ol 1,1-dioxide	C4H8O3S	HMDB0244530	Organic compounds	Organoheterocyclic compounds	Thiolanes	-	Thiolanes	-
Com_337_pos	5,7-Dihydro-2-methylthieno[3,4-d]pyrimidine	C7H8N2S	HMDB0041565	Organic compounds	Organoheterocyclic compounds	Thienopyrimidines	-	Thienopyrimidines	Food;Subcellular;Cell and elements;Food and nutrition;Nutrient
Com_867_pos	Dimethyl phthalate	C10H10O4	HMDB0251388	Organic compounds	Benzenoids	Benzene and substituted derivatives	Benzoic acids and derivatives	Benzoic acid esters	-
Com_495_pos	3-Methylguanine	C6H7N5O	HMDB0001566	Organic compounds	Organoheterocyclic compounds	Imidazopyrimidines	Purines and purine derivatives	Purines and purine derivatives	Endogenous
Com_1025_pos	1-Isothiocyanato-6-(methylsulfinyl)hexane	C8H15NOS2	HMDB0038461	Organic compounds	Organosulfur compounds	Sulfoxides	-	Sulfoxides	Food;Biological;Subcellular;Cell and elements;Nutrient
Com_2370_pos	Hexaethylene glycol	C12H26O7	HMDB0061822	Organic compounds	Organic oxygen compounds	Organooxygen compounds	Ethers	Polyethylene glycols	-
Com_668_pos	Dihydrocarveyl acetate	C12H20O2	HMDB0041469	Organic compounds	Lipids and lipid-like molecules	Prenol lipids	Monoterpenoids	Menthane monoterpenoids	Endogenous;Food;Biological;Biological process;Surfactant;Emulsifier;Food and nutrition;Nutrient;Membrane stabilizer;Energy source;Energy storage
Com_662_pos	Indole-5-carboxylic acid	C9H7NO2	HMDB0253469	Organic compounds	Organoheterocyclic compounds	Indoles and derivatives	Indolecarboxylic acids and derivatives	Indolecarboxylic acids	-
Com_1626_pos	8-Cyclopentyl-1,3-dimethylxanthine	C12H16N4O2	HMDB0247431	Organic compounds	Organoheterocyclic compounds	Imidazopyrimidines	Purines and purine derivatives	Xanthines	-
Com_416_pos	sym-Homospermidine	C8H21N3	HMDB0031506	Organic compounds	Organic nitrogen compounds	Organonitrogen compounds	Amines	Dialkylamines	Endogenous;Food;Biological;Subcellular;Cell and elements
Com_814_pos	alpha-Irone	C14H22O	HMDB0035631	Organic compounds	Lipids and lipid-like molecules	Prenol lipids	Sesquiterpenoids	Sesquiterpenoids	Endogenous;Food;Biological;Biological process;Surfactant;Emulsifier;Food and nutrition;Nutrient;Membrane stabilizer;Energy source;Energy storage
Com_3482_pos	PC(14:0)	C36H72NO8P	HMDB0007866	Organic compounds	Lipids and lipid-like molecules	Glycerophospholipids	Glycerophosphocholines	Phosphatidylcholines	Endogenous;Food;Tissue and substructures;Biofluid and excreta;Cell and elements;Subcellular;Biological process;Surfactant;Emulsifier;Food and nutrition;Pharmaceutical industry;Energy source;Membrane stabilizer;Energy storage
Com_1273_pos	Pirbuterol	C12H20N2O3	HMDB0015407	Organic compounds	Organoheterocyclic compounds	Pyridines and derivatives	Hydroxypyridines	Hydroxypyridines	-
Com_3445_pos	lysophosphatidylcholine 18:2	C26H50NO7P	HMDB0010386	Organic compounds	Lipids and lipid-like molecules	Glycerophospholipids	Glycerophosphocholines	1-acyl-sn-glycero-3-phosphocholines	Endogenous;Food;Biological;Tissue and substructures;Biofluid and excreta;Cell and elements;Subcellular;Biological process;Surfactant;Emulsifier;Food and nutrition;Energy source;Membrane stabilizer;Energy storage
Com_1358_pos	L-isoleucyl-L-proline	C11H20N2O3	HMDB0011174	Organic compounds	Organic acids and derivatives	Carboxylic acids and derivatives	Amino acids, peptides, and analogues	Dipeptides	Endogenous
Com_1623_pos	Glutamylthreonine	C9H16N2O6	HMDB0028829	Organic compounds	Organic acids and derivatives	Carboxylic acids and derivatives	Amino acids, peptides, and analogues	Dipeptides	Endogenous
Com_1702_pos	Nicotinamide riboside chloride	C11H14N2O5	HMDB0000855	Organic compounds	Organic oxygen compounds	Organooxygen compounds	Carbohydrates and carbohydrate conjugates	Glycosylamines	Endogenous;Tissue and substructures;Biofluid and excreta;Subcellular;Biological process
Com_700_pos	1,2,4,5-Tetramethoxybenzene	C10H14O4	HMDB0244146	Organic compounds	Benzenoids	Phenol ethers	Anisoles	Anisoles	-
Com_3404_pos	PC(P-16:0)	C24H50NO6P	HMDB0010407	Organic compounds	Lipids and lipid-like molecules	Glycerophospholipids	Glycerophosphocholines	1-(1Z-alkenyl)-glycero-3-phosphocholines	Endogenous;Food;Biological;Tissue and substructures;Biofluid and excreta;Cell and elements;Subcellular;Biological process;Surfactant;Emulsifier;Food and nutrition;Energy source;Membrane stabilizer;Energy storage
Com_2798_pos	3-(3-Amino-3-carboxypropyl)uridine	C13H19N3O8	HMDB0242130	Organic compounds	Nucleosides, nucleotides, and analogues	Pyrimidine nucleosides	-	Pyrimidine nucleosides	-
Com_1142_pos	3-hydroxytridecanoic acid	C13H26O3	HMDB0061655	Organic compounds	Lipids and lipid-like molecules	Fatty Acyls	Fatty acids and conjugates	Long-chain fatty acids	Food;Endogenous;Biological;Subcellular;Biofluid and excreta;Biological process;Nutrient;Energy storage;Energy source;Membrane stabilizer
Com_1020_pos	Serylvaline	C8H16N2O4	HMDB0029052	Organic compounds	Organic acids and derivatives	Carboxylic acids and derivatives	Amino acids, peptides, and analogues	Dipeptides	Endogenous
Com_1612_pos	3-Hydroxybutyrylcarnitine	C11H21NO5	HMDB0062735	Organic compounds	Lipids and lipid-like molecules	Fatty Acyls	Fatty acid esters	Acyl carnitines	Food;Endogenous;Biological;Subcellular;Biofluid and excreta;Biological process;Nutrient;Energy storage;Energy source;Membrane stabilizer
Com_1280_pos	Capryloylglycine	C10H19NO3	HMDB0000832	Organic compounds	Organic acids and derivatives	Carboxylic acids and derivatives	Amino acids, peptides, and analogues	N-acyl-alpha amino acids	Endogenous;Subcellular;Biofluid and excreta
Com_45_pos	Pteridine	C6H4N4	HMDB0256912	Organic compounds	Organoheterocyclic compounds	Pteridines and derivatives	-	Pteridines and derivatives	-
Com_237_pos	2,4-Nonanedione	C9H16O2	HMDB0031263	Organic compounds	Organic oxygen compounds	Organooxygen compounds	Carbonyl compounds	Beta-diketones	Endogenous;Food;Subcellular;Cell and elements
Com_58_pos	Indene	C9H8	HMDB0253451	Organic compounds	Benzenoids	Indenes and isoindenes	-	Indenes and isoindenes	-
Com_39_pos	2-Methyl-3-furanthiol	C5H6OS	HMDB0036611	Organic compounds	Organoheterocyclic compounds	Heteroaromatic compounds	-	Heteroaromatic compounds	Food;Biological;Subcellular;Cell and elements;Nutrient
Com_2003_pos	9-OxoODE	C18H30O3	HMDB0004669	Organic compounds	Lipids and lipid-like molecules	Fatty Acyls	Lineolic acids and derivatives	Lineolic acids and derivatives	Endogenous;Food;Biological;Biofluid and excreta;Cell and elements;Subcellular;Biological process;Surfactant;Emulsifier;Membrane stabilizer;Energy source;Energy storage;Nutrient
Com_3065_pos	1-Linoleoyl-rac-glycerol	C21H38O4	HMDB0242115	Organic compounds	Lipids and lipid-like molecules	Fatty Acyls	Lineolic acids and derivatives	Lineolic acids and derivatives	-
Com_3062_pos	8-Isoprostaglandin F2a	C20H34O5	HMDB0005083	Organic compounds	Lipids and lipid-like molecules	Fatty Acyls	Eicosanoids	Prostaglandins and related compounds	Endogenous;Food;Biological;Biofluid and excreta;Cell and elements;Subcellular;Biological process;Surfactant;Emulsifier;Membrane stabilizer;Energy source;Energy storage;Nutrient;Inflammatory;Modulator
Com_1728_pos	1-(beta-D-Ribofuranosyl)-1,4-dihydronicotinamide	C11H16N2O5	HMDB0011648	Organic compounds	Organic oxygen compounds	Organooxygen compounds	Carbohydrates and carbohydrate conjugates	Glycosylamines	Endogenous
Com_314_pos	9-Methyl Adenine	C6H7N5	HMDB0240713	Organic compounds	Organoheterocyclic compounds	Imidazopyrimidines	Purines and purine derivatives	6-aminopurines	-
Com_404_pos	2,6-Dihydroxy-3-cyanopyridine	C6H4N2O2	HMDB0245515	Organic compounds	Organoheterocyclic compounds	Pyridines and derivatives	3-pyridinecarbonitriles	3-pyridinecarbonitriles	-
Com_155_pos	Cyclooctane	C8H16	HMDB0250661	Organic compounds	Hydrocarbons	Saturated hydrocarbons	Cycloalkanes	Cycloalkanes	-
Com_1213_pos	2-Phenylacetophenone	C14H12O	HMDB0244095	Organic compounds	Phenylpropanoids and polyketides	Stilbenes	-	Stilbenes	-
Com_1447_pos	Dyphylline	C10H14N4O4	HMDB0014789	Organic compounds	Organoheterocyclic compounds	Imidazopyrimidines	Purines and purine derivatives	Xanthines	-
Com_2054_pos	Diisobutyl adipate	C14H26O4	HMDB0041618	Organic compounds	Lipids and lipid-like molecules	Fatty Acyls	Fatty acid esters	Fatty acid esters	Endogenous;Food;Biological;Biofluid and excreta;Cell and elements;Subcellular;Biological process;Surfactant;Emulsifier;Nutrient;Membrane stabilizer;Energy source;Energy storage
Com_575_pos	Furaneol acetate	C8H10O4	HMDB0032966	Organic compounds	Organoheterocyclic compounds	Dihydrofurans	Furanones	Furanones	Food;Subcellular;Cell and elements;Nutrient
Com_732_pos	ethyl 3-hydroxyhexanoate	C8H16O3	HMDB0031509	Organic compounds	Organic acids and derivatives	Hydroxy acids and derivatives	Beta hydroxy acids and derivatives	Beta hydroxy acids and derivatives	Endogenous;Food;Biological;Subcellular;Cell and elements
Com_583_pos	5-Methyl-2-phenyl-2-hexenal	C13H16O	HMDB0031855	Organic compounds	Benzenoids	Benzene and substituted derivatives	Phenylacetaldehydes	Phenylacetaldehydes	Endogenous;Food;Biological;Food and nutrition
Com_1015_pos	3,4,5-Trimethoxytoluene	C10H14O3	HMDB0303725	Organic compounds	Benzenoids	Phenol ethers	Anisoles	Anisoles	-
Com_1673_pos	Dipropyl Adipate	C12H22O4	HMDB0041614	Organic compounds	Lipids and lipid-like molecules	Fatty Acyls	Fatty acid esters	Fatty acid esters	Endogenous;Food;Biological;Biofluid and excreta;Cell and elements;Subcellular;Biological process;Surfactant;Emulsifier;Nutrient;Membrane stabilizer;Energy source;Energy storage
Com_762_pos	Dibutyl oxalate	C10H18O4	HMDB0040196	Organic compounds	Organic acids and derivatives	Carboxylic acids and derivatives	Dicarboxylic acids and derivatives	Dicarboxylic acids and derivatives	Food;Biological;Nutrient
Com_217_pos	2-Ethyl-3,5(6)-dimethylpyrazine	C8H12N2	HMDB0040299	Organic compounds	Organoheterocyclic compounds	Diazines	Pyrazines	Pyrazines	Food;Biological;Subcellular;Cell and elements;Food and nutrition;Nutrient
Com_856_pos	2,2''-Dipyridylamine	C10H9N3	HMDB0245355	Organic compounds	Organoheterocyclic compounds	Pyridines and derivatives	Aminopyridines and derivatives	Aminopyridines and derivatives	-
Com_2214_pos	Indirubin-3'-oxime	C16H11N3O2	HMDB0253461	Organic compounds	Organoheterocyclic compounds	Indoles and derivatives	Hydroxyindoles	Hydroxyindoles	-
Com_263_pos	2-Ethyl-4-hydroxy-5-methyl-3(2H)-furanone	C7H10O3	HMDB0033736	Organic compounds	Organoheterocyclic compounds	Dihydrofurans	Furanones	Furanones	Food;Biological;Subcellular;Cell and elements;Nutrient
Com_236_pos	2-methoxy-3,5-dimethylpyrazine	C7H10N2O	HMDB0040911	Organic compounds	Organoheterocyclic compounds	Diazines	Pyrazines	Methoxypyrazines	Food;Subcellular;Cell and elements;Nutrient
Com_2634_pos	6alpha-Methyl-11beta-hydroxyprogesterone	C22H32O3	HMDB0014398	Organic compounds	Lipids and lipid-like molecules	Steroids and steroid derivatives	Pregnane steroids	Gluco/mineralocorticoids, progestogins and derivatives	Food;Cell and elements;Tissue and substructures;Subcellular;Biofluid and excreta;Biological process;Membrane stabilizer;Energy source;Energy storage;Molecular messenger;Drug;Surfactant;Emulsifier;Pharmaceutical industry
Com_8_pos	(+/-)-2-Methylthiazolidine	C4H9NS	HMDB0031682	Organic compounds	Organoheterocyclic compounds	Azolidines	Thiazolidines	Thiazolidines	Endogenous;Food;Subcellular;Cell and elements
Com_1473_pos	N-Nonanoylglycine	C11H21NO3	HMDB0013279	Organic compounds	Organic acids and derivatives	Carboxylic acids and derivatives	Amino acids, peptides, and analogues	N-acyl-alpha amino acids	Endogenous
Com_1821_pos	L-phenylalanyl-L-proline	C14H18N2O3	HMDB0011177	Organic compounds	Organic acids and derivatives	Carboxylic acids and derivatives	Amino acids, peptides, and analogues	Dipeptides	Endogenous
Com_2594_pos	6-Hydroxyoctadecanoic acid	C18H36O3	HMDB0112193	Organic compounds	Lipids and lipid-like molecules	Fatty Acyls	Fatty acids and conjugates	Long-chain fatty acids	Food;Endogenous;Biological;Subcellular;Biofluid and excreta;Biological process;Nutrient;Energy storage;Energy source;Membrane stabilizer
Com_1658_pos	3-Hydroxylidocaine	C14H22N2O2	HMDB0060655	Organic compounds	Organic acids and derivatives	Carboxylic acids and derivatives	Amino acids, peptides, and analogues	Alpha amino acid amides	Endogenous;Organ and components;Subcellular;Biofluid and excreta;Biological process;Drug metabolite;Waste product
Com_2701_pos	13,14-dihydro-15-keto-PGA2	C20H30O4	HMDB0001244	Organic compounds	Lipids and lipid-like molecules	Fatty Acyls	Eicosanoids	Prostaglandins and related compounds	Endogenous;Food;Biological;Biofluid and excreta;Cell and elements;Subcellular;Biological process;Surfactant;Emulsifier;Membrane stabilizer;Energy source;Energy storage;Nutrient;Inflammatory;Modulator
Com_182_pos	Thioproline	C4H7NO2S	HMDB0062164	Organic compounds	Organic acids and derivatives	Carboxylic acids and derivatives	Amino acids, peptides, and analogues	L-alpha-amino acids	-
Com_1311_pos	Oroselone	C14H10O3	HMDB0033925	Organic compounds	Phenylpropanoids and polyketides	Coumarins and derivatives	Furanocoumarins	Angular furanocoumarins	Food;Biological;Nutrient
Com_3198_pos	Guineensine	C24H33NO3	HMDB0302876	Organic compounds	Organoheterocyclic compounds	Benzodioxoles	-	Benzodioxoles	-
Com_1326_pos	delta-TETRADECALACTONE	C14H26O2	HMDB0038056	Organic compounds	Organoheterocyclic compounds	Lactones	Delta valerolactones	Delta valerolactones	Food;Biological;Food and nutrition;Nutrient
Com_701_pos	Guaifenesin	C10H14O4	HMDB0004998	Organic compounds	Benzenoids	Phenol ethers	Anisoles	Anisoles	-
Com_763_pos	Chamazulene	C14H16	HMDB0036470	Organic compounds	Lipids and lipid-like molecules	Prenol lipids	Sesquiterpenoids	Guaianes	Endogenous;Food;Biological;Biological process;Surfactant;Emulsifier;Nutrient;Membrane stabilizer;Energy source;Energy storage
Com_2031_pos	Panaxytriol	C17H26O3	HMDB0031928	Organic compounds	Lipids and lipid-like molecules	Fatty Acyls	Fatty alcohols	Long-chain fatty alcohols	Endogenous;Food;Biological;Biofluid and excreta;Cell and elements;Subcellular;Biological process;Surfactant;Emulsifier;Membrane stabilizer;Energy source;Energy storage;Nutrient
Com_3135_pos	20-Hydroxy-PGE2	C20H32O6	HMDB0003247	Organic compounds	Lipids and lipid-like molecules	Fatty Acyls	Eicosanoids	Prostaglandins and related compounds	Endogenous;Food;Biological;Biofluid and excreta;Cell and elements;Subcellular;Biological process;Surfactant;Emulsifier;Membrane stabilizer;Energy source;Energy storage;Nutrient;Inflammatory;Modulator
Com_3246_pos	N,N'-dibenzhydrylethane-1,2-diamine	C28H28N2	HMDB0254810	Organic compounds	Benzenoids	Benzene and substituted derivatives	Diphenylmethanes	Diphenylmethanes	-
Com_841_pos	Diethyltoluamide	C12H17NO	HMDB0250930	Organic compounds	Benzenoids	Benzene and substituted derivatives	Toluenes	N,N-dialkyl-m-toluamides	-
Com_2566_pos	Nialamide	C16H18N4O2	HMDB0255576	Organic compounds	Organoheterocyclic compounds	Pyridines and derivatives	Pyridinecarboxylic acids and derivatives	Pyridinecarboxylic acids and derivatives	-
Com_2692_pos	Benzyl butyl phthalate	C19H20O4	HMDB0249068	Organic compounds	Benzenoids	Benzene and substituted derivatives	Benzoic acids and derivatives	Benzoic acid esters	-
Com_2504_pos	DMCM	C17H18N2O4	HMDB0251535	Organic compounds	Organoheterocyclic compounds	Indoles and derivatives	Pyridoindoles	Beta carbolines	-
Com_2936_pos	Kirenol	C20H34O4	HMDB0253803	Organic compounds	Lipids and lipid-like molecules	Prenol lipids	Diterpenoids	Diterpenoids	-
Com_551_pos	trans-Benzylideneacetone	C10H10O	HMDB0031617	Organic compounds	Benzenoids	Benzene and substituted derivatives	Styrenes	Styrenes	Endogenous;Food;Subcellular;Cell and elements;Food and nutrition
Com_3263_pos	Talatisamine	C24H39NO5	HMDB0258689	Organic compounds	Lipids and lipid-like molecules	Prenol lipids	Diterpenoids	Aconitane-type diterpenoid alkaloids	-
Com_3419_pos	Cephaeline	C28H38N2O4	HMDB0249806	Organic compounds	Alkaloids and derivatives	Emetine alkaloids	-	Emetine alkaloids	-
Com_2819_pos	Hydroquinidine	C20H26N2O2	HMDB0242615	Organic compounds	Alkaloids and derivatives	Cinchona alkaloids	-	Cinchona alkaloids	-
Com_3474_pos	Daucosterol	C35H60O6	HMDB0302569	Organic compounds	Lipids and lipid-like molecules	Steroids and steroid derivatives	Stigmastanes and derivatives	Stigmastanes and derivatives	-
Com_1283_pos	Xanthotoxol	C11H6O4	HMDB0029457	Organic compounds	Phenylpropanoids and polyketides	Coumarins and derivatives	Furanocoumarins	8-hydroxypsoralens	Endogenous;Food;Biological;Subcellular;Cell and elements
Com_192_pos	2-Hydroxymethyl benzoic acid	C8H8O3	HMDB0032594	Organic compounds	Benzenoids	Benzene and substituted derivatives	Benzoic acids and derivatives	Benzoic acids	Endogenous;Food;Biological;Biofluid and excreta;Subcellular;Cell and elements
Com_2521_pos	Pristanic acid	C19H38O2	HMDB0000795	Organic compounds	Lipids and lipid-like molecules	Prenol lipids	Diterpenoids	Acyclic diterpenoids	Endogenous;Food;Biological;Organ and components;Cell and elements;Biofluid and excreta;Subcellular;Biological process;Surfactant;Emulsifier;Membrane stabilizer;Energy source;Energy storage;Nutrient
Com_417_pos	4-Ethoxyphenol	C8H10O2	HMDB0032036	Organic compounds	Benzenoids	Phenols	4-alkoxyphenols	4-alkoxyphenols	Endogenous;Food;Biological;Subcellular;Cell and elements
Com_1043_pos	Methyl p-tert-butylphenylacetate	C13H18O2	HMDB0036240	Organic compounds	Benzenoids	Benzene and substituted derivatives	Phenylpropanes	Phenylpropanes	Endogenous;Food;Cell and elements;Subcellular;Biological process;Surfactant;Emulsifier;Food and nutrition;Nutrient;Membrane stabilizer;Energy source;Energy storage
Com_536_pos	Guanidinoethyl sulfonate	C3H9N3O3S	HMDB0003584	Organic compounds	Organic acids and derivatives	Organic sulfonic acids and derivatives	Organosulfonic acids and derivatives	Organosulfonic acids	Endogenous;Subcellular;Biofluid and excreta
Com_2866_pos	Biocytin	C16H28N4O4S	HMDB0003134	Organic compounds	Organic acids and derivatives	Carboxylic acids and derivatives	Amino acids, peptides, and analogues	L-alpha-amino acids	Endogenous;Cell and elements;Subcellular;Biological process
Com_2986_pos	7-Dehydrocholesterol	C27H44O	HMDB0000032	Organic compounds	Lipids and lipid-like molecules	Steroids and steroid derivatives	Cholestane steroids	Cholesterols and derivatives	Endogenous;Food;Biological;Tissue and substructures;Organ and components;Cell and elements;Biofluid and excreta;Subcellular;Biological process;Membrane stabilizer;Energy source;Energy storage;Inflammatory;Molecular messenger;Surfactant;Emulsifier
Com_2987_pos	Cholestenone	C27H44O	HMDB0000921	Organic compounds	Lipids and lipid-like molecules	Steroids and steroid derivatives	Cholestane steroids	Cholesterols and derivatives	Endogenous;Food;Biological;Cell and elements;Tissue and substructures;Organ and components;Subcellular;Biofluid and excreta;Biological process;Membrane stabilizer;Energy source;Energy storage;Inflammatory;Molecular messenger;Surfactant;Emulsifier
Com_3501_pos	Lecithin	C42H80NO8P	HMDB0007973	Organic compounds	Lipids and lipid-like molecules	Glycerophospholipids	Glycerophosphocholines	Phosphatidylcholines	Endogenous;Food;Biological;Tissue and substructures;Biofluid and excreta;Cell and elements;Subcellular;Biological process;Surfactant;Emulsifier;Food and nutrition;Pharmaceutical industry;Energy source;Membrane stabilizer;Energy storage
Com_2411_pos	Raspberry ketone glucoside	C16H22O7	HMDB0034863	Organic compounds	Organic oxygen compounds	Organooxygen compounds	Carbohydrates and carbohydrate conjugates	Phenolic glycosides	Food;Biological;Subcellular;Cell and elements;Nutrient
Com_1593_pos	Dibenzoylmethane	C15H12O2	HMDB0251166	Organic compounds	Phenylpropanoids and polyketides	Linear 1,3-diarylpropanoids	Chalcones and dihydrochalcones	Retro-dihydrochalcones	-
Com_843_pos	Bancroftinone	C11H14O4	HMDB0041406	Organic compounds	Organic oxygen compounds	Organooxygen compounds	Carbonyl compounds	Alkyl-phenylketones	Food;Biological;Subcellular;Cell and elements;Nutrient
Com_461_pos	2-Phenylethyl isothiocyanate	C9H9NS	HMDB0038445	Organic compounds	Benzenoids	Benzene and substituted derivatives	-	Benzene and substituted derivatives	Food;Biological;Pharmaceutical industry;Nutrient
Com_1486_pos	ar-Turmerone	C15H20O	HMDB0035612	Organic compounds	Lipids and lipid-like molecules	Prenol lipids	Sesquiterpenoids	Sesquiterpenoids	Endogenous;Food;Biological;Biological process;Surfactant;Emulsifier;Nutrient;Membrane stabilizer;Energy source;Energy storage
Com_2327_pos	Ro 20-1724	C15H22N2O3	HMDB0062483	Organic compounds	Benzenoids	Phenol ethers	Anisoles	Anisoles	Endogenous
Com_1056_pos	1-Naphthaleneacetic acid	C12H10O2	HMDB0032708	Organic compounds	Benzenoids	Naphthalenes	-	Naphthalenes	Endogenous;Food;Subcellular;Cell and elements;Pharmaceutical industry
Com_2335_pos	Dehydroevodiamine	C19H15N3O	HMDB0250954	Organic compounds	Organoheterocyclic compounds	Diazanaphthalenes	Benzodiazines	Quinazolines	-
Com_253_pos	1-Naphthalenemethanol	C11H10O	HMDB0060322	Organic compounds	Benzenoids	Naphthalenes	-	Naphthalenes	-
Com_3462_pos	D-alpha-Tocopherol Succinate	C33H54O5	HMDB0033685	Organic compounds	Lipids and lipid-like molecules	Prenol lipids	Quinone and hydroquinone lipids	Vitamin E compounds	Endogenous;Food;Biological;Biological process;Nutrient;Energy storage;Energy source;Membrane stabilizer;Surfactant;Emulsifier
Com_846_pos	Linalool oxide	C10H18O2	HMDB0035907	Organic compounds	Organoheterocyclic compounds	Tetrahydrofurans	-	Tetrahydrofurans	Endogenous;Food;Biological;Biofluid and excreta;Subcellular;Cell and elements;Biological process;Surfactant;Emulsifier;Food and nutrition;Nutrient;Membrane stabilizer;Energy source;Energy storage
Com_3439_pos	C12-Ceramide	C30H59NO3	HMDB0004947	Organic compounds	Lipids and lipid-like molecules	Sphingolipids	Ceramides	Ceramides	Endogenous;Food;Biological;Organ and components;Tissue and substructures;Biofluid and excreta;Cell and elements;Subcellular;Biological process;Surfactant;Emulsifier;Food and nutrition;Membrane stabilizer;Energy source;Energy storage;Inflammatory;Modulator;Molecular messenger
Com_1040_pos	Isoeugenol acetate	C12H14O3	HMDB0032348	Organic compounds	Benzenoids	Phenol esters	-	Phenol esters	Endogenous;Food
Com_3387_pos	D-alpha-Tocopherylquinone	C29H50O3	HMDB0034408	Organic compounds	Lipids and lipid-like molecules	Prenol lipids	Diterpenoids	Diterpenoids	Endogenous;Food;Biological;Biological process;Surfactant;Emulsifier;Nutrient;Membrane stabilizer;Energy source;Energy storage
Com_672_pos	N-Acetylproline	C7H11NO3	HMDB0094701	Organic compounds	Organic acids and derivatives	Carboxylic acids and derivatives	Amino acids, peptides, and analogues	Proline and derivatives	-
Com_890_pos	Salicyluric acid	C9H9NO4	HMDB0000840	Organic compounds	Benzenoids	Benzene and substituted derivatives	Benzoic acids and derivatives	Hippuric acids	Endogenous;Food;Biological
Com_88_pos	3-Hydroxybenzoic acid	C7H6O3	HMDB0002466	Organic compounds	Benzenoids	Benzene and substituted derivatives	Benzoic acids and derivatives	Hydroxybenzoic acid derivatives	Food;Biological
Com_825_pos	3,4-Dihydroxybenzeneacetic acid	C8H8O4	HMDB0001336	Organic compounds	Benzenoids	Phenols	Benzenediols	Catechols	Endogenous;Food;Biological;Cell and elements;Organ and components;Biofluid and excreta;Subcellular;Biological process;Pharmaceutical industry
Com_501_pos	3-methylglutaconate	C6H8O4	HMDB0000522	Organic compounds	Lipids and lipid-like molecules	Fatty Acyls	Fatty acids and conjugates	Methyl-branched fatty acids	Endogenous;Food;Biological;Tissue and substructures;Biofluid and excreta;Subcellular;Cell and elements;Biological process;Acidogen;Metabotoxin;Surfactant;Emulsifier;Membrane stabilizer;Energy source;Energy storage;Nutrient
Com_1482_pos	N-acetylarginine	C8H16N4O3	HMDB0004620	Organic compounds	Organic acids and derivatives	Carboxylic acids and derivatives	Amino acids, peptides, and analogues	N-acyl-L-alpha-amino acids	Endogenous;Food;Biological;Pharmaceutical industry
Com_3454_pos	Tauro-beta-muricholic acid (beta-TMCA)	C26H45NO7S	HMDB0000932	Organic compounds	Lipids and lipid-like molecules	Steroids and steroid derivatives	Bile acids, alcohols and derivatives	Taurinated bile acids and derivatives	Endogenous;Food;Biological;Biological process;Membrane stabilizer;Energy source;Energy storage;Molecular messenger;Surfactant;Emulsifier
Com_1868_pos	pseudouridine	C9H12N2O6	HMDB0000767	Organic compounds	Nucleosides, nucleotides, and analogues	Nucleoside and nucleotide analogues	-	Nucleoside and nucleotide analogues	Endogenous;Food;Biological;Tissue and substructures;Subcellular;Biofluid and excreta
Com_104_pos	4-Hydroxybenzaldehyde	C7H6O2	HMDB0011718	Organic compounds	Organic oxygen compounds	Organooxygen compounds	Carbonyl compounds	Hydroxybenzaldehydes	Endogenous;Food;Biological;Biological process;Pharmaceutical industry
Com_530_pos	2,6-Pyridinedicarboxylic acid	C7H5NO4	HMDB0033161	Organic compounds	Organoheterocyclic compounds	Pyridines and derivatives	Pyridinecarboxylic acids and derivatives	Pyridinecarboxylic acids	Food;Subcellular;Cell and elements;Drug;Pharmaceutical industry;Nutrient
Com_1422_pos	Questiomycin A	C12H8N2O2	HMDB0030483	Organic compounds	Organoheterocyclic compounds	Benzoxazines	Phenoxazines	Phenoxazines	Endogenous;Food;Biological;Subcellular;Cell and elements
Com_851_pos	5,6-Dihydroxyindole-2-carboxylic acid	C9H7NO4	HMDB0001253	Organic compounds	Organoheterocyclic compounds	Indoles and derivatives	Indolecarboxylic acids and derivatives	Indolecarboxylic acids and derivatives	Endogenous;Subcellular;Biological process
Com_721_pos	Pimelic acid	C7H12O4	HMDB0000857	Organic compounds	Lipids and lipid-like molecules	Fatty Acyls	Fatty acids and conjugates	Medium-chain fatty acids	Endogenous;Food;Subcellular;Biofluid and excreta;Biological process;Pharmaceutical industry;Nutrient;Energy storage;Energy source;Membrane stabilizer
Com_321_pos	Isovanillic acid	C8H8O4	HMDB0060003	Organic compounds	Benzenoids	Benzene and substituted derivatives	Benzoic acids and derivatives	P-methoxybenzoic acids and derivatives	-
Com_2257_pos	19-Nortestosterone	C18H26O2	HMDB0002725	Organic compounds	Lipids and lipid-like molecules	Steroids and steroid derivatives	Estrane steroids	Estrogens and derivatives	Endogenous;Food;Cell and elements;Organ and components;Tissue and substructures;Subcellular;Biofluid and excreta;Biological process;Surfactant;Emulsifier;Pharmaceutical industry;Membrane stabilizer;Energy source;Energy storage;Molecular messenger
Com_2609_pos	17-Methyltestosterone	C20H30O2	HMDB0015655	Organic compounds	Lipids and lipid-like molecules	Steroids and steroid derivatives	Androstane steroids	Androgens and derivatives	Food;Enteral;Cell and elements;Tissue and substructures;Subcellular;Biofluid and excreta;Biological process;Membrane stabilizer;Energy source;Energy storage;Molecular messenger;Drug;Surfactant;Emulsifier;Pharmaceutical industry
Com_1781_pos	trans-2, 3, 4-Trimethoxycinnamate	C12H14O5	HMDB0011721	Organic compounds	Phenylpropanoids and polyketides	Cinnamic acids and derivatives	Hydroxycinnamic acids and derivatives	Coumaric acids and derivatives	Endogenous;Biological
Com_2494_pos	5Alpha-Androstan-17-Beta-Ol-3-One	C19H30O2	HMDB0002961	Organic compounds	Lipids and lipid-like molecules	Steroids and steroid derivatives	Androstane steroids	Androgens and derivatives	Endogenous;Food;Tissue and substructures;Cell and elements;Organ and components;Subcellular;Biofluid and excreta;Biological process;Surfactant;Emulsifier;Pharmaceutical industry;Drug metabolite;Waste product;Membrane stabilizer;Energy source;Energy storage;Molecular messenger
Com_2985_pos	24-dehydro Cholesterol	C27H44O	HMDB0002719	Organic compounds	Lipids and lipid-like molecules	Steroids and steroid derivatives	Cholestane steroids	Cholesterols and derivatives	Endogenous;Food;Biological;Cell and elements;Tissue and substructures;Organ and components;Biofluid and excreta;Subcellular;Biological process;Membrane stabilizer;Energy source;Energy storage;Inflammatory;Molecular messenger;Surfactant;Emulsifier
Com_2633_pos	Mesterolone	C20H32O2	HMDB0006036	Organic compounds	Lipids and lipid-like molecules	Steroids and steroid derivatives	Androstane steroids	Androgens and derivatives	Endogenous;Food;Biological process;Membrane stabilizer;Energy source;Energy storage;Molecular messenger;Surfactant;Emulsifier;Pharmaceutical industry
Com_2144_pos	Piromidic Acid	C14H16N4O3	HMDB0256609	Organic compounds	Organoheterocyclic compounds	Pyridopyrimidines	Pyrido[2,3-d]pyrimidines	Pyrido[2,3-d]pyrimidines	-
Com_130_pos	Maltol	C6H6O3	HMDB0030776	Organic compounds	Organoheterocyclic compounds	Pyrans	Pyranones and derivatives	Pyranones and derivatives	Endogenous;Food;Biological;Subcellular;Cell and elements;Food and nutrition
Com_1204_pos	3,4-Dihydroxyphenylpyruvic acid	C9H8O5	HMDB0304103	Organic compounds	Benzenoids	Benzene and substituted derivatives	Phenylpyruvic acid derivatives	Phenylpyruvic acid derivatives	-
Com_1622_pos	histidylalanine	C9H14N4O3	HMDB0028878	Organic compounds	Organic acids and derivatives	Carboxylic acids and derivatives	Amino acids, peptides, and analogues	Peptides	Endogenous
Com_1292_pos	N3,N4-Dimethyl-L-arginine	C8H18N4O2	HMDB0003334	Organic compounds	Organic acids and derivatives	Carboxylic acids and derivatives	Amino acids, peptides, and analogues	Arginine and derivatives	Endogenous;Food;Biological;Tissue and substructures;Biofluid and excreta;Organ and components;Pharmaceutical industry
Com_369_pos	Biphenyl	C12H10	HMDB0034437	Organic compounds	Benzenoids	Benzene and substituted derivatives	Biphenyls and derivatives	Biphenyls and derivatives	Food;Synthetic;Biological;Biological process;Food and nutrition;Household products;Air pollutant;Environmental contaminant;Hazardous air pollutant;Nutrient
Com_897_pos	2-Quinoxalinecarboxylic acid	C9H6N2O2	HMDB0245313	Organic compounds	Organoheterocyclic compounds	Diazanaphthalenes	Benzodiazines	Quinoxalines	-
Com_671_pos	Benzenesulfonamide	C6H7NO2S	HMDB0248984	Organic compounds	Benzenoids	Benzene and substituted derivatives	Benzenesulfonamides	Benzenesulfonamides	-
Com_3447_pos	C16 Ceramide	C34H67NO3	HMDB0004949	Organic compounds	Lipids and lipid-like molecules	Sphingolipids	Ceramides	Long-chain ceramides	Endogenous;Food;Biological;Organ and components;Tissue and substructures;Biofluid and excreta;Cell and elements;Subcellular;Biological process;Surfactant;Emulsifier;Food and nutrition;Membrane stabilizer;Energy source;Energy storage;Inflammatory;Modulator;Molecular messenger
Com_1822_pos	Homosalate	C16H22O3	HMDB0253209	Organic compounds	Benzenoids	Benzene and substituted derivatives	Benzoic acids and derivatives	o-Hydroxybenzoic acid esters	-
Com_884_pos	Carmustine	C5H9Cl2N3O2	HMDB0014407	Organic compounds	Organic acids and derivatives	Organic carbonic acids and derivatives	Ureas	Nitrosoureas	Food;Biological;Subcellular;Biofluid and excreta;Drug;Pharmaceutical industry
Com_391_pos	N-Acetylarylamine	C8H9NO	HMDB0001250	Organic compounds	Benzenoids	Benzene and substituted derivatives	-	Benzene and substituted derivatives	Endogenous
Com_234_pos	cis-1,2-Cyclohexanediol	C6H12O2	HMDB0244061	Organic compounds	Organic oxygen compounds	Organooxygen compounds	Alcohols and polyols	Cyclohexanols	-
Com_410_pos	1,5-Naphthalenediamine	C10H10N2	HMDB0244231	Organic compounds	Benzenoids	Naphthalenes	-	Naphthalenes	-
Com_1079_pos	4-Nitrophenyl butyrate	C10H11NO4	HMDB0246539	Organic compounds	Benzenoids	Phenol esters	-	Phenol esters	-
Com_205_pos	DMPO	C6H11NO	HMDB0246162	Organic compounds	Organoheterocyclic compounds	Pyrrolines	-	Pyrrolines	-
Com_330_pos	Thioacetanilide	C8H9NS	HMDB0258998	Organic compounds	Benzenoids	Benzene and substituted derivatives	-	Benzene and substituted derivatives	-
Com_3441_pos	1-Heptadecanoyl-2-hydroxy-sn-glycero-3-phosphocholine Solution in Isopropanol	C25H52NO7P	HMDB0012108	Organic compounds	Lipids and lipid-like molecules	Glycerophospholipids	Glycerophosphocholines	1-acyl-sn-glycero-3-phosphocholines	Endogenous;Food;Biological;Biofluid and excreta;Cell and elements;Subcellular;Biological process;Surfactant;Emulsifier;Food and nutrition;Energy source;Membrane stabilizer;Energy storage
Com_2013_pos	Flunixine	C14H11F3N2O2	HMDB0252340	Organic compounds	Benzenoids	Benzene and substituted derivatives	Trifluoromethylbenzenes	Trifluoromethylbenzenes	-
Com_2823_pos	10-Nitrooleate	C18H33NO4	HMDB0062737	Organic compounds	Lipids and lipid-like molecules	Fatty Acyls	Fatty acids and conjugates	Long-chain fatty acids	Food;Endogenous;Biological;Subcellular;Biofluid and excreta;Biological process;Nutrient;Energy storage;Energy source;Membrane stabilizer
Com_1022_pos	Methyl geranate	C11H18O2	HMDB0059816	Organic compounds	Lipids and lipid-like molecules	Prenol lipids	Monoterpenoids	Acyclic monoterpenoids	Food;Endogenous;Biological;Subcellular;Cell and elements;Biological process;Nutrient;Energy storage;Energy source;Membrane stabilizer
Com_323_pos	5-(3-Methyl-1-triazeno)imidazole-4-carboxamide	C5H8N6O	HMDB0254938	Organic compounds	Organic acids and derivatives	Carboxylic acids and derivatives	Carboxylic acid derivatives	2-heteroaryl carboxamides	-
Com_363_pos	5-hydroxyhexanoic acid	C6H12O3	HMDB0000525	Organic compounds	Lipids and lipid-like molecules	Fatty Acyls	Fatty acids and conjugates	Medium-chain fatty acids	Endogenous;Food;Biological;Subcellular;Biofluid and excreta;Biological process;Nutrient;Energy storage;Energy source;Membrane stabilizer
Com_589_pos	Mercaptosuccinic acid	C4H6O4S	HMDB0254466	Organic compounds	Lipids and lipid-like molecules	Fatty Acyls	Fatty acids and conjugates	Thia fatty acids	-
Com_26_pos	8-Azabicyclo(3.2.1)octane	C7H13N	HMDB0247421	Organic compounds	Alkaloids and derivatives	Tropane alkaloids	-	Tropane alkaloids	-
Com_463_pos	Thialdine	C6H13NS2	HMDB0031187	Organic compounds	Organoheterocyclic compounds	Azacyclic compounds	Dithiazinanes	1,3,5-dithiazinanes	Food;Biological;Subcellular;Cell and elements;Nutrient
Com_5_pos	4-Mercaptobutyric acid	C4H8O2S	HMDB0246487	Organic compounds	Lipids and lipid-like molecules	Fatty Acyls	Fatty acids and conjugates	Thia fatty acids	-
Com_52_pos	1,3-Dimethylpentylamine	C7H17N	HMDB0244169	Organic compounds	Organic nitrogen compounds	Organonitrogen compounds	Amines	Monoalkylamines	-
Com_519_pos	Ethionamide	C8H10N2S	HMDB0014747	Organic compounds	Organoheterocyclic compounds	Pyridines and derivatives	-	Pyridines and derivatives	-
Com_474_pos	5-Ethyl-3-hydroxy-4-methyl-2(5H)-furanone	C7H10O3	HMDB0033551	Organic compounds	Organoheterocyclic compounds	Dihydrofurans	Furanones	Butenolides	Food;Subcellular;Cell and elements;Nutrient
Com_146_pos	2-Ethoxythiazole	C5H7NOS	HMDB0041282	Organic compounds	Organic oxygen compounds	Organooxygen compounds	Ethers	Alkyl aryl ethers	Food;Subcellular;Cell and elements;Food and nutrition;Nutrient
Com_379_pos	1-Aminobenzotriazole	C6H6N4	HMDB0243821	Organic compounds	Organoheterocyclic compounds	Benzotriazoles	-	Benzotriazoles	-
Com_1169_pos	Methyl 2茂艗聦5-Dihydroxycinnamate	C10H10O4	HMDB0061686	Organic compounds	Phenylpropanoids and polyketides	Cinnamic acids and derivatives	Hydroxycinnamic acids and derivatives	Hydroxycinnamic acids	Biological
Com_105_pos	Diethyl sulfone	C4H10O2S	HMDB0251241	Organic compounds	Organosulfur compounds	Sulfonyls	Sulfones	Sulfones	-
Com_584_pos	2,8-Epithio-p-menthane	C10H18S	HMDB0032251	Organic compounds	Organoheterocyclic compounds	Thiepanes	-	Thiepanes	Endogenous;Food
Com_2802_pos	20-HETE ethanolamide	C22H37NO3	HMDB0013630	Organic compounds	Organic nitrogen compounds	Organonitrogen compounds	Amines	N-acylethanolamines	Endogenous;Food;Biofluid and excreta;Cell and elements;Subcellular;Biological process;Surfactant;Emulsifier;Membrane stabilizer;Energy source;Energy storage
Com_3188_pos	Leukotriene B4 ethanolamide	C22H37NO4	HMDB0002304	Organic compounds	Organic nitrogen compounds	Organonitrogen compounds	Amines	N-acylethanolamines	Endogenous;Food;Cell and elements;Subcellular;Biological process;Surfactant;Emulsifier;Membrane stabilizer;Energy source;Energy storage
Com_1442_pos	sulfacetamide	C8H10N2O3S	HMDB0014772	Organic compounds	Benzenoids	Benzene and substituted derivatives	Benzenesulfonamides	Aminobenzenesulfonamides	-
Com_1243_pos	2,2'-Dithiodipyridine	C10H8N2S2	HMDB0245356	Organic compounds	Organoheterocyclic compounds	Pyridines and derivatives	-	Pyridines and derivatives	-
Com_117_pos	3-Pyridinecarboxaldehyde	C6H5NO	HMDB0245978	Organic compounds	Organoheterocyclic compounds	Pyridines and derivatives	Pyridine carboxaldehydes	Pyridine carboxaldehydes	-
Com_1443_pos	Sulfaguanidine	C7H10N4O2S	HMDB0258573	Organic compounds	Benzenoids	Benzene and substituted derivatives	Benzenesulfonamides	Benzenesulfonamides	-
Com_6906_pos	Penicillin G	C16H18N2O4S	HMDB0015186	Organic compounds	Organic acids and derivatives	Carboxylic acids and derivatives	Amino acids, peptides, and analogues	Dipeptides	-
Com_6147_pos	2-Octenoylcarnitine	C15H27NO4	HMDB0013324	Organic compounds	Lipids and lipid-like molecules	Fatty Acyls	Fatty acid esters	Acyl carnitines	Endogenous;Food;Biological;Biofluid and excreta;Cell and elements;Subcellular;Biological process;Surfactant;Emulsifier;Membrane stabilizer;Energy source;Energy storage;Nutrient
Com_4297_pos	3,3'-Thiobispropanoic acid	C6H10O4S	HMDB0031162	Organic compounds	Organic acids and derivatives	Carboxylic acids and derivatives	Dicarboxylic acids and derivatives	Dicarboxylic acids and derivatives	Endogenous;Food;Subcellular;Cell and elements;Biological process;Surfactant;Emulsifier;Membrane stabilizer;Energy source;Energy storage
Com_5848_pos	1-(3-Carboxypropyl)-3,7-dimethylxanthine	C11H14N4O4	HMDB0243498	Organic compounds	Organoheterocyclic compounds	Imidazopyrimidines	Purines and purine derivatives	Xanthines	-
Com_7010_pos	6-Dodecenoylcarnitine	C19H35NO4	HMDB0241217	Organic compounds	Lipids and lipid-like molecules	Fatty Acyls	Fatty acid esters	Acyl carnitines	-
Com_3845_pos	2-Propanoylthiazole	C6H7NOS	HMDB0037168	Organic compounds	Organic oxygen compounds	Organooxygen compounds	Carbonyl compounds	Aryl alkyl ketones	Food;Biological;Subcellular;Cell and elements;Food and nutrition;Nutrient
Com_8076_pos	LysoPC(22:5(4Z,7Z,10Z,13Z,16Z)/0:0)	C30H52NO7P	HMDB0010402	Organic compounds	Lipids and lipid-like molecules	Glycerophospholipids	Glycerophosphocholines	1-acyl-sn-glycero-3-phosphocholines	Endogenous;Food;Biological;Tissue and substructures;Biofluid and excreta;Cell and elements;Subcellular;Biological process;Surfactant;Emulsifier;Food and nutrition;Energy source;Membrane stabilizer;Energy storage
Com_8097_pos	LysoPC(22:5(7Z,10Z,13Z,16Z,19Z)/0:0)	C30H52NO7P	HMDB0010403	Organic compounds	Lipids and lipid-like molecules	Glycerophospholipids	Glycerophosphocholines	1-acyl-sn-glycero-3-phosphocholines	Endogenous;Food;Biological;Tissue and substructures;Biofluid and excreta;Cell and elements;Subcellular;Biological process;Surfactant;Emulsifier;Food and nutrition;Energy source;Membrane stabilizer;Energy storage
Com_3528_pos	2-Hydrazinylidenepropanoic acid	C3H6N2O2	HMDB0245750	Organic compounds	Organic acids and derivatives	Carboxylic acids and derivatives	Carboxylic acids	Carboxylic acids	-
Com_6386_pos	4-Oxooctanoylcarnitine	C15H27NO5	HMDB0241739	Organic compounds	Lipids and lipid-like molecules	Fatty Acyls	Fatty acid esters	Acyl carnitines	-
Com_5986_pos	4-Hydroxyhexanoycarnitine	C13H25NO5	HMDB0241665	Organic compounds	Lipids and lipid-like molecules	Fatty Acyls	Fatty acid esters	Acyl carnitines	-
Com_7883_pos	15-methylnonadecanoylcarnitine	C27H53NO4	HMDB0240908	Organic compounds	Lipids and lipid-like molecules	Fatty Acyls	Fatty acid esters	Acyl carnitines	-
Com_7878_pos	(9Z,11E,13S)-13-Hydroperoxyoctadeca-9,11-dienoylcarnitine	C25H45NO6	HMDB0241877	Organic compounds	Lipids and lipid-like molecules	Fatty Acyls	Fatty acid esters	Acyl carnitines	-
Com_4672_pos	Dimethyl suberimidate	C10H20N2O2	HMDB0251407	Organic compounds	Organic acids and derivatives	Carboximidic acids and derivatives	Imidoesters	Imidoesters	-
Com_8371_pos	PC(18:1(9Z)/18:1(9Z))	C44H84NO8P	HMDB0000593	Organic compounds	Lipids and lipid-like molecules	Glycerophospholipids	Glycerophosphocholines	Phosphatidylcholines	Endogenous;Food;Biological;Biofluid and excreta;Cell and elements;Subcellular;Biological process;Surfactant;Emulsifier;Food and nutrition;Energy source;Membrane stabilizer;Energy storage
Com_4433_pos	cis- and trans-L-Mercapto-p-menthan-3-one	C10H18OS	HMDB0032205	Organic compounds	Lipids and lipid-like molecules	Prenol lipids	Monoterpenoids	Menthane monoterpenoids	Endogenous;Food;Biological;Biological process;Surfactant;Emulsifier;Membrane stabilizer;Energy source;Energy storage;Nutrient
Com_7229_pos	6-Hydroxydodecanoylcarnitine	C19H37NO5	HMDB0241301	Organic compounds	Lipids and lipid-like molecules	Fatty Acyls	Fatty acid esters	Acyl carnitines	-
Com_7836_pos	Leukotriene E3	C23H39NO5S	HMDB0002355	Organic compounds	Lipids and lipid-like molecules	Fatty Acyls	Eicosanoids	Hydroxyeicosatrienoic acids	Endogenous;Food;Biological;Biofluid and excreta;Cell and elements;Subcellular;Biological process;Surfactant;Emulsifier;Membrane stabilizer;Energy source;Energy storage;Nutrient
Com_6398_pos	7-Methyloctanoylcarnitine	C16H31NO4	HMDB0241051	Organic compounds	Lipids and lipid-like molecules	Fatty Acyls	Fatty acid esters	Acyl carnitines	-
Com_4909_pos	12-Methyltridecanal	C14H28O	HMDB0032432	Organic compounds	Lipids and lipid-like molecules	Fatty Acyls	Fatty aldehydes	Fatty aldehydes	Endogenous;Food;Biological;Biofluid and excreta;Cell and elements;Subcellular;Biological process;Surfactant;Emulsifier;Membrane stabilizer;Energy source;Energy storage;Nutrient
Com_6161_pos	3-Hydroxyhept-4-enoylcarnitine	C14H25NO5	HMDB0241685	Organic compounds	Lipids and lipid-like molecules	Fatty Acyls	Fatty acid esters	Acyl carnitines	-
Com_6444_pos	6-Hydroxyoctanoylcarnitine	C15H29NO5	HMDB0241741	Organic compounds	Lipids and lipid-like molecules	Fatty Acyls	Fatty acid esters	Acyl carnitines	-
Com_6693_pos	Octanedioylcarnitine	C15H27NO6	HMDB0241733	Organic compounds	Lipids and lipid-like molecules	Fatty Acyls	Fatty acid esters	Acyl carnitines	-
Com_6857_pos	6-Hydroxyoct-2-enedioylcarnitine	C15H25NO7	HMDB0241712	Organic compounds	Lipids and lipid-like molecules	Fatty Acyls	Fatty acid esters	Acyl carnitines	-
Com_7819_pos	Kanzonol I	C27H32O5	HMDB0040606	Organic compounds	Phenylpropanoids and polyketides	Isoflavonoids	Pyranoisoflavonoids	Pyranoisoflavonoids	Food;Biological;Nutrient
Com_8126_pos	SM(d18:1/12:0)	C35H71N2O6P	HMDB0012096	Organic compounds	Lipids and lipid-like molecules	Sphingolipids	Phosphosphingolipids	Phosphosphingolipids	Endogenous;Food;Biological;System;Organ and components;Cell and elements;Subcellular;Biological process;Surfactant;Emulsifier;Food and nutrition;Energy source;Membrane stabilizer;Energy storage
Com_8069_pos	LysoPC(20:4(5Z,8Z,11Z,14Z)/0:0)	C28H50NO7P	HMDB0010395	Organic compounds	Lipids and lipid-like molecules	Glycerophospholipids	Glycerophosphocholines	1-acyl-sn-glycero-3-phosphocholines	Endogenous;Food;Biological;Tissue and substructures;Biofluid and excreta;Cell and elements;Subcellular;Biological process;Surfactant;Emulsifier;Food and nutrition;Energy source;Membrane stabilizer;Energy storage
Com_5664_pos	4-Hexenoylcarnitine	C13H23NO4	HMDB0241668	Organic compounds	Lipids and lipid-like molecules	Fatty Acyls	Fatty acid esters	Acyl carnitines	-
Com_5492_pos	Methionyl-Proline	C10H18N2O3S	HMDB0028981	Organic compounds	Organic acids and derivatives	Carboxylic acids and derivatives	Amino acids, peptides, and analogues	Dipeptides	Endogenous
Com_5961_pos	4-Methylhexanoylcarnitine	C14H27NO4	HMDB0241036	Organic compounds	Lipids and lipid-like molecules	Fatty Acyls	Fatty acid esters	Acyl carnitines	-
Com_6290_pos	(2E,4E,7E)-Nona-2,4,7-trienoylcarnitine	C16H25NO4	HMDB0241778	Organic compounds	Lipids and lipid-like molecules	Fatty Acyls	Fatty acid esters	Acyl carnitines	-
Com_8000_pos	Heptaethylene glycol monododecyl ether	C26H54O8	HMDB0251574	Organic compounds	Organic oxygen compounds	Organooxygen compounds	Ethers	Polyethylene glycols	-
Com_8171_pos	SM(d18:2(4E,14Z)/16:0)	C39H77N2O6P	HMDB0240638	Organic compounds	Lipids and lipid-like molecules	Sphingolipids	Phosphosphingolipids	Sphingomyelins	-
Com_5677_pos	Cysteinyl-Histidine	C9H14N4O3S	HMDB0028777	Organic compounds	Organic acids and derivatives	Carboxylic acids and derivatives	Amino acids, peptides, and analogues	Dipeptides	Endogenous
Com_5201_pos	3-Butenylcarnitine	C11H19NO4	HMDB0241650	Organic compounds	Lipids and lipid-like molecules	Fatty Acyls	Fatty acid esters	Acyl carnitines	-
Com_3511_pos	Succinic anhydride	C4H4O3	HMDB0032523	Organic compounds	Organic acids and derivatives	Carboxylic acids and derivatives	Dicarboxylic acids and derivatives	Dicarboxylic acids and derivatives	Endogenous;Food;Subcellular;Cell and elements
Com_5620_pos	L-Pyridosine	C12H18N2O4	HMDB0029443	Organic compounds	Organic acids and derivatives	Carboxylic acids and derivatives	Amino acids, peptides, and analogues	Alpha amino acids	Endogenous;Food;Biological;Subcellular;Cell and elements
Com_6659_pos	Oct-5-enedioylcarnitine	C15H25NO6	HMDB0241709	Organic compounds	Lipids and lipid-like molecules	Fatty Acyls	Fatty acid esters	Acyl carnitines	-
Com_6862_pos	2,4-dimethylheptanedioylcarnitine	C16H29NO6	HMDB0241055	Organic compounds	Lipids and lipid-like molecules	Fatty Acyls	Fatty acid esters	Acyl carnitines	-
Com_3814_pos	Imidazotetrazinone	C3N6O	HMDB0253425	Organic compounds	Organoheterocyclic compounds	Tetrazines	-	Tetrazines	-
Com_6632_pos	(6E)-8-Methylnon-6-enoylcarnitine	C17H31NO4	HMDB0240792	Organic compounds	Lipids and lipid-like molecules	Fatty Acyls	Fatty acid esters	Acyl carnitines	-
Com_8238_pos	PC(18:4(6Z,9Z,12Z,15Z)/P-16:0)	C42H76NO7P	HMDB0008258	Organic compounds	Lipids and lipid-like molecules	Glycerophospholipids	Glycerophosphocholines	1-acyl,2-(1Z-alkenyl)-glycerophosphocholines	Endogenous;Food;Biological;Tissue and substructures;Biofluid and excreta;Cell and elements;Subcellular;Biological process;Surfactant;Emulsifier;Food and nutrition;Energy source;Membrane stabilizer;Energy storage
Com_6431_pos	2-Ethylpentanedioylcarnitine	C14H25NO6	HMDB0241912	Organic compounds	Lipids and lipid-like molecules	Fatty Acyls	Fatty acid esters	Acyl carnitines	-
Com_6867_pos	3-hydroxydecanoyl carnitine	C17H33NO5	HMDB0061636	Organic compounds	Lipids and lipid-like molecules	Fatty Acyls	Fatty acid esters	Acyl carnitines	Food;Endogenous;Biological;Subcellular;Biofluid and excreta;Biological process;Nutrient;Energy storage;Energy source;Membrane stabilizer
Com_6783_pos	L-Proline, 1-(1-L-leucyl-L-prolyl)-	C16H27N3O4	HMDB0253022	Organic compounds	Organic acids and derivatives	Carboxylic acids and derivatives	Amino acids, peptides, and analogues	Oligopeptides	-
Com_3837_pos	Phosphonoacetate	C2H5O5P	HMDB0004110	Organic compounds	Organic acids and derivatives	Organic phosphonic acids and derivatives	Organic phosphonic acids	Organic phosphonic acids	Endogenous;Cell and elements;Subcellular;Pharmaceutical industry
Com_8080_pos	LysoPC(22:4(7Z,10Z,13Z,16Z)/0:0)	C30H54NO7P	HMDB0010401	Organic compounds	Lipids and lipid-like molecules	Glycerophospholipids	Glycerophosphocholines	1-acyl-sn-glycero-3-phosphocholines	Endogenous;Food;Biological;Tissue and substructures;Biofluid and excreta;Cell and elements;Subcellular;Biological process;Surfactant;Emulsifier;Food and nutrition;Energy source;Membrane stabilizer;Energy storage
Com_8073_pos	LysoPC(22:6(4Z,7Z,10Z,13Z,16Z,19Z)/0:0)	C30H50NO7P	HMDB0010404	Organic compounds	Lipids and lipid-like molecules	Glycerophospholipids	Glycerophosphocholines	1-acyl-sn-glycero-3-phosphocholines	Endogenous;Food;Biological;Tissue and substructures;Biofluid and excreta;Cell and elements;Subcellular;Biological process;Surfactant;Emulsifier;Food and nutrition;Energy source;Membrane stabilizer;Energy storage
Com_6338_pos	8-Oxoguanosine	C10H13N5O6	HMDB0247459	Organic compounds	Nucleosides, nucleotides, and analogues	Purine nucleosides	-	Purine nucleosides	-
Com_5950_pos	(3E)-Glutaconylcarnitin	C12H19NO6	HMDB0241662	Organic compounds	Lipids and lipid-like molecules	Fatty Acyls	Fatty acid esters	Acyl carnitines	-
Com_5711_pos	Hydroxyprolyl-Glutamine	C10H17N3O5	HMDB0028861	Organic compounds	Organic acids and derivatives	Carboxylic acids and derivatives	Amino acids, peptides, and analogues	Peptides	Endogenous
Com_4935_pos	Valylproline	C10H18N2O3	HMDB0029135	Organic compounds	Organic acids and derivatives	Carboxylic acids and derivatives	Amino acids, peptides, and analogues	Dipeptides	Endogenous
Com_8237_pos	PC(P-16:0/18:4(6Z,9Z,12Z,15Z))	C42H76NO7P	HMDB0011214	Organic compounds	Lipids and lipid-like molecules	Glycerophospholipids	Glycerophosphocholines	1-(1Z-alkenyl),2-acyl-glycerophosphocholines	Endogenous;Food;Biological;Tissue and substructures;Biofluid and excreta;Cell and elements;Subcellular;Biological process;Surfactant;Emulsifier;Food and nutrition;Energy source;Membrane stabilizer;Energy storage
Com_3866_pos	4-Chlorocatechol	C6H5ClO2	HMDB0041810	Organic compounds	Benzenoids	Phenols	Benzenediols	4-chlorocatechols	Endogenous;Nutrient
Com_6055_pos	Phenylalanylasparagine	C13H17N3O4	HMDB0028990	Organic compounds	Organic acids and derivatives	Carboxylic acids and derivatives	Amino acids, peptides, and analogues	Dipeptides	Endogenous
Com_6225_pos	(3R)-3,5-dihydroxy-3-methylpentanoylcarnitine	C13H25NO6	HMDB0241031	Organic compounds	Lipids and lipid-like molecules	Fatty Acyls	Fatty acid esters	Acyl carnitines	-
Com_3851_pos	Dimethylthiophosphate	C2H7O3PS	HMDB0061735	Organic compounds	Organic acids and derivatives	Organic thiophosphoric acids and derivatives	Thiophosphoric acid esters	Thiophosphate diesters	-
Com_5713_pos	4-Oxopentanoylcarnitine	C12H21NO5	HMDB0241664	Organic compounds	Lipids and lipid-like molecules	Fatty Acyls	Fatty acid esters	Acyl carnitines	-
Com_7395_pos	3-hydroxytridecanoyl carnitine	C20H39NO5	HMDB0061639	Organic compounds	Lipids and lipid-like molecules	Fatty Acyls	Fatty acid esters	Acyl carnitines	Food;Endogenous;Biological;Subcellular;Biofluid and excreta;Biological process;Nutrient;Energy storage;Energy source;Membrane stabilizer
Com_7051_pos	Sebacoyl-L-carnitine	C17H31NO6	HMDB0240726	Organic compounds	Lipids and lipid-like molecules	Fatty Acyls	Fatty acid esters	Acyl carnitines	-
Com_8239_pos	PC(15:0/18:4(6Z,9Z,12Z,15Z))	C41H74NO8P	HMDB0007943	Organic compounds	Lipids and lipid-like molecules	Glycerophospholipids	Glycerophosphocholines	Phosphatidylcholines	Endogenous;Food;Biological;Biofluid and excreta;Tissue and substructures;Cell and elements;Subcellular;Biological process;Surfactant;Emulsifier;Food and nutrition;Energy source;Membrane stabilizer;Energy storage
Com_3670_pos	Imidazotetrazine	C3H2N6	HMDB0253424	Organic compounds	Organoheterocyclic compounds	Tetrazines	-	Tetrazines	-
Com_8191_pos	PC(14:0/P-18:1(9Z))	C40H78NO7P	HMDB0007898	Organic compounds	Lipids and lipid-like molecules	Glycerophospholipids	Glycerophosphocholines	1-acyl,2-(1Z-alkenyl)-glycerophosphocholines	Endogenous;Food;Biological;Tissue and substructures;Biofluid and excreta;Cell and elements;Subcellular;Biological process;Surfactant;Emulsifier;Food and nutrition;Energy source;Membrane stabilizer;Energy storage
Com_7394_pos	O-(11-Carboxyundecanoyl)carnitine	C19H35NO6	HMDB0240775	Organic compounds	Lipids and lipid-like molecules	Fatty Acyls	Fatty acid esters	Acyl carnitines	-
Com_5925_pos	Hept-5-enoylcarnitine	C14H25NO4	HMDB0241683	Organic compounds	Lipids and lipid-like molecules	Fatty Acyls	Fatty acid esters	Acyl carnitines	-
Com_8336_pos	PC(18:4(6Z,9Z,12Z,15Z)/P-18:1(9Z))	C44H78NO7P	HMDB0008261	Organic compounds	Lipids and lipid-like molecules	Glycerophospholipids	Glycerophosphocholines	1-acyl,2-(1Z-alkenyl)-glycerophosphocholines	Endogenous;Food;Biological;Tissue and substructures;Biofluid and excreta;Cell and elements;Subcellular;Biological process;Surfactant;Emulsifier;Food and nutrition;Energy source;Membrane stabilizer;Energy storage
Com_7908_pos	O-(17-Carboxyheptadecanoyl)carnitine	C25H47NO6	HMDB0240777	Organic compounds	Lipids and lipid-like molecules	Fatty Acyls	Fatty acid esters	Acyl carnitines	-
Com_8331_pos	PE(18:2(9Z,12Z)/18:2(9Z,12Z))	C41H74NO8P	HMDB0009093	Organic compounds	Lipids and lipid-like molecules	Glycerophospholipids	Glycerophosphoethanolamines	Phosphatidylethanolamines	Endogenous;Food;Biological;System;Tissue and substructures;Organ and components;Biofluid and excreta;Cell and elements;Subcellular;Biological process;Surfactant;Emulsifier;Food and nutrition;Energy source;Membrane stabilizer;Energy storage
Com_8253_pos	SM(d18:1/18:1(9Z))	C41H81N2O6P	HMDB0012101	Organic compounds	Lipids and lipid-like molecules	Sphingolipids	Phosphosphingolipids	Phosphosphingolipids	Endogenous;Food;Biological;Tissue and substructures;System;Organ and components;Biofluid and excreta;Cell and elements;Subcellular;Biological process;Surfactant;Emulsifier;Food and nutrition;Energy source;Membrane stabilizer;Energy storage
Com_6377_pos	Citpressine I	C16H15NO5	HMDB0029323	Organic compounds	Organoheterocyclic compounds	Quinolines and derivatives	Benzoquinolines	Acridones	Endogenous;Food;Biological;Subcellular;Cell and elements
Com_7789_pos	Hexadecanedioic acid mono-L-carnitine ester	C23H43NO6	HMDB0000712	Organic compounds	Lipids and lipid-like molecules	Fatty Acyls	Fatty acid esters	Acyl carnitines	Endogenous;Food;Biological;Biofluid and excreta;Organ and components;Cell and elements;Subcellular;Biological process;Surfactant;Emulsifier;Membrane stabilizer;Energy source;Energy storage;Nutrient
Com_6190_pos	3-Methylglutarylcarnitine	C13H23NO6	HMDB0000552	Organic compounds	Lipids and lipid-like molecules	Fatty Acyls	Fatty acid esters	Acyl carnitines	Endogenous;Food;Biological;Biofluid and excreta;Subcellular;Cell and elements;Biological process;Surfactant;Emulsifier;Membrane stabilizer;Energy source;Energy storage;Nutrient
Com_4506_pos	7-Ethoxycoumarin	C11H10O3	HMDB0247248	Organic compounds	Phenylpropanoids and polyketides	Coumarins and derivatives	-	Coumarins and derivatives	-
Com_3860_pos	Cyclocreatine	C5H9N3O2	HMDB0250642	Organic compounds	Organic acids and derivatives	Carboxylic acids and derivatives	Amino acids, peptides, and analogues	Alpha amino acids and derivatives	-
Com_8162_pos	SM(d16:1/16:0)	C37H75N2O6P	HMDB0240616	Organic compounds	Lipids and lipid-like molecules	Sphingolipids	Phosphosphingolipids	Sphingomyelins	-
Com_7324_pos	Cinncassiol D2	C20H32O6	HMDB0034678	Organic compounds	Lipids and lipid-like molecules	Prenol lipids	Sesquiterpenoids	Sesquiterpenoids	Endogenous;Food;Biological;Biological process;Surfactant;Emulsifier;Nutrient;Membrane stabilizer;Energy source;Energy storage
Com_3708_pos	Hydroxyminaline	C5H5NO3	HMDB0034368	Organic compounds	Organoheterocyclic compounds	Pyrroles	Pyrrole carboxylic acids and derivatives	Pyrrole 2-carboxylic acids	Food;Subcellular;Cell and elements;Nutrient
Com_4970_pos	Threonylproline	C9H16N2O4	HMDB0029069	Organic compounds	Organic acids and derivatives	Carboxylic acids and derivatives	Amino acids, peptides, and analogues	Dipeptides	Endogenous
Com_8018_pos	LysoPC(16:1(9Z)/0:0)	C24H48NO7P	HMDB0010383	Organic compounds	Lipids and lipid-like molecules	Glycerophospholipids	Glycerophosphocholines	1-acyl-sn-glycero-3-phosphocholines	Endogenous;Food;Biological;Tissue and substructures;Biofluid and excreta;Cell and elements;Subcellular;Biological process;Surfactant;Emulsifier;Food and nutrition;Energy source;Membrane stabilizer;Energy storage
Com_3709_pos	5-Ethyl-2-methylthiazole	C6H9NS	HMDB0040096	Organic compounds	Organoheterocyclic compounds	Azoles	Thiazoles	2,5-disubstituted thiazoles	Food;Biological;Subcellular;Cell and elements;Nutrient
Com_4920_pos	4-nonenoylglycine	C11H19NO3	HMDB0094809	Organic compounds	Organic acids and derivatives	Carboxylic acids and derivatives	Amino acids, peptides, and analogues	N-acyl-alpha amino acids	-
Com_8187_pos	PC(14:1(9Z)/P-18:1(9Z))	C40H76NO7P	HMDB0007931	Organic compounds	Lipids and lipid-like molecules	Glycerophospholipids	Glycerophosphocholines	1-acyl,2-(1Z-alkenyl)-glycerophosphocholines	Endogenous;Food;Biological;Tissue and substructures;Biofluid and excreta;Cell and elements;Subcellular;Biological process;Surfactant;Emulsifier;Food and nutrition;Energy source;Membrane stabilizer;Energy storage
Com_5457_pos	Hydroxyprolyl-Isoleucine	C11H20N2O4	HMDB0028866	Organic compounds	Organic acids and derivatives	Carboxylic acids and derivatives	Amino acids, peptides, and analogues	Peptides	Endogenous
Com_8206_pos	PC(16:1(9Z)/16:1(9Z))	C40H76NO8P	HMDB0008002	Organic compounds	Lipids and lipid-like molecules	Glycerophospholipids	Glycerophosphocholines	Phosphatidylcholines	Endogenous;Food;Biological;Tissue and substructures;Biofluid and excreta;Cell and elements;Subcellular;Biological process;Surfactant;Emulsifier;Food and nutrition;Energy source;Membrane stabilizer;Energy storage
Com_5650_pos	(6S,8Z)-6-Hydroxy-3-oxotetradecenoic acid	C14H24O4	HMDB0062364	Organic compounds	Lipids and lipid-like molecules	Fatty Acyls	Fatty acids and conjugates	Long-chain fatty acids	-
Com_6427_pos	(2E)-4-Hydroxy-3-methylpent-2-enedioylcarnitine	C13H21NO7	HMDB0241661	Organic compounds	Lipids and lipid-like molecules	Fatty Acyls	Fatty acid esters	Acyl carnitines	-
Com_8337_pos	PC(15:0/20:5(5Z,8Z,11Z,14Z,17Z))	C43H76NO8P	HMDB0007951	Organic compounds	Lipids and lipid-like molecules	Glycerophospholipids	Glycerophosphocholines	Phosphatidylcholines	Endogenous;Food;Biological;Biofluid and excreta;Tissue and substructures;Cell and elements;Subcellular;Biological process;Surfactant;Emulsifier;Food and nutrition;Energy source;Membrane stabilizer;Energy storage
Com_5429_pos	Prolyl-Gamma-glutamate	C10H17N3O4	HMDB0029031	Organic compounds	Organic acids and derivatives	Carboxylic acids and derivatives	Amino acids, peptides, and analogues	Dipeptides	Endogenous
Com_3523_pos	Isopropyl isothiocyanate	C4H7NS	HMDB0303243	Organic compounds	Organosulfur compounds	Isothiocyanates	-	Isothiocyanates	-
Com_6722_pos	2-Chlorooctadecanoic acid	C18H35ClO2	HMDB0245076	Organic compounds	Lipids and lipid-like molecules	Fatty Acyls	Fatty acids and conjugates	Long-chain fatty acids	-
Com_3644_pos	Tetrahydro-2-methylthiophen-3-ol	C5H10OS	HMDB0035244	Organic compounds	Organoheterocyclic compounds	Thiolanes	-	Thiolanes	Food;Subcellular;Cell and elements;Nutrient
Com_3591_pos	Thiiranepropanenitrile	C5H7NS	HMDB0038460	Organic compounds	Organoheterocyclic compounds	Thiiranes	-	Thiiranes	Food;Biological;Subcellular;Cell and elements;Nutrient
Com_3753_pos	(+/-)-2-Propylthiazolidine	C6H13NS	HMDB0040058	Organic compounds	Organoheterocyclic compounds	Azolidines	Thiazolidines	Thiazolidines	Food;Subcellular;Cell and elements;Food and nutrition;Nutrient
Com_3997_pos	2,4-Dihydroxy-nitrophenol	C6H5NO4	HMDB0006200	Organic compounds	Benzenoids	Phenols	Nitrophenols	Nitrophenols	Endogenous;Biological;Subcellular;Cell and elements
Com_3571_pos	Aminomethanesulfonic acid	CH5NO3S	HMDB0248321	Organic compounds	Organic acids and derivatives	Organic sulfonic acids and derivatives	Organosulfonic acids and derivatives	Organosulfonic acids	-
Com_4666_pos	cis-5-Decenedioic acid	C10H16O4	HMDB0013227	Organic compounds	Lipids and lipid-like molecules	Fatty Acyls	Fatty acids and conjugates	Medium-chain fatty acids	Endogenous;Food;Biological;Biofluid and excreta;Cell and elements;Subcellular;Biological process;Surfactant;Emulsifier;Membrane stabilizer;Energy source;Energy storage;Nutrient
Com_4046_pos	Citiolone	C6H9NO2S	HMDB0250301	Organic compounds	Organic acids and derivatives	Carboxylic acids and derivatives	Amino acids, peptides, and analogues	N-acyl-alpha amino acids and derivatives	-
Com_8145_pos	SM(d18:0/14:1(9Z)(OH))	C37H73N2O7P	HMDB0013462	Organic compounds	Lipids and lipid-like molecules	Sphingolipids	Phosphosphingolipids	Phosphosphingolipids	Endogenous;Food;Biological;System;Organ and components;Biofluid and excreta;Cell and elements;Subcellular;Biological process;Surfactant;Emulsifier;Food and nutrition;Energy source;Membrane stabilizer;Energy storage
Com_4991_pos	Spermic acid 1	C10H23N3O2	HMDB0060066	Organic compounds	Organic acids and derivatives	Carboxylic acids and derivatives	Amino acids, peptides, and analogues	Beta amino acids and derivatives	-
Com_4314_pos	Fudosteine	C6H13NO3S	HMDB0252511	Organic compounds	Organic acids and derivatives	Carboxylic acids and derivatives	Amino acids, peptides, and analogues	Cysteine and derivatives	-
Com_5953_pos	(4E)-3-Hydroxyhex-4-enoylcarnitine	C13H23NO5	HMDB0241670	Organic compounds	Lipids and lipid-like molecules	Fatty Acyls	Fatty acid esters	Acyl carnitines	-
Com_5642_pos	Lumiflavin	C13H12N4O2	HMDB0254201	Organic compounds	Organoheterocyclic compounds	Pteridines and derivatives	Alloxazines and isoalloxazines	Flavins	-
Com_7184_pos	5,7-Megastigmadien-9-ol glucoside	C19H32O6	HMDB0041044	Organic compounds	Lipids and lipid-like molecules	Fatty Acyls	Fatty acyl glycosides	Fatty acyl glycosides of mono- and disaccharides	Food;Endogenous;Biological;Biofluid and excreta;Subcellular;Cell and elements;Biological process;Surfactant;Emulsifier;Nutrient;Energy storage;Energy source;Membrane stabilizer
Com_8185_pos	SM(d18:1/15:0)	C38H77N2O6P	HMDB0240608	Organic compounds	Lipids and lipid-like molecules	Sphingolipids	Phosphosphingolipids	Phosphosphingolipids	-
Com_5419_pos	3-Oxotetradecanoic acid	C14H26O3	HMDB0010730	Organic compounds	Lipids and lipid-like molecules	Fatty Acyls	Fatty acids and conjugates	Long-chain fatty acids	Endogenous;Food;Biological;Biofluid and excreta;Cell and elements;Subcellular;Biological process;Surfactant;Emulsifier;Membrane stabilizer;Energy source;Energy storage;Nutrient
Com_3683_pos	Methyl phenyl sulfide	C7H8S	HMDB0034448	Organic compounds	Organosulfur compounds	Thioethers	Aryl thioethers	Aryl thioethers	Food;Biological;Food and nutrition;Nutrient
Com_7211_pos	Monascin	C21H26O5	HMDB0254840	Organic compounds	Organic oxygen compounds	Organooxygen compounds	Carbonyl compounds	Cyclohexenones	-
Com_5444_pos	Indolylacryloylglycine	C13H12N2O3	HMDB0006005	Organic compounds	Organic acids and derivatives	Carboxylic acids and derivatives	Amino acids, peptides, and analogues	N-acyl-alpha amino acids	Endogenous
Com_6056_pos	N-(1-Deoxy-1-fructosyl)valine	C11H21NO7	HMDB0037844	Organic compounds	Organic acids and derivatives	Carboxylic acids and derivatives	Amino acids, peptides, and analogues	Valine and derivatives	Food;Nutrient
Com_5750_pos	gamma-Glutamylasparagine	C9H15N3O6	HMDB0029144	Organic compounds	Organic acids and derivatives	Carboxylic acids and derivatives	Amino acids, peptides, and analogues	N-acyl-alpha amino acids	Endogenous
Com_4983_pos	Canavalmine	C11H28N4	HMDB0039429	Organic compounds	Organic nitrogen compounds	Organonitrogen compounds	Amines	Dialkylamines	Food;Biological;Subcellular;Cell and elements;Nutrient
Com_3538_pos	(Methylthio)acetone	C4H8OS	HMDB0040170	Organic compounds	Organic oxygen compounds	Organooxygen compounds	Carbonyl compounds	Ketones	Food;Biological;Subcellular;Cell and elements;Food and nutrition;Nutrient
Com_6279_pos	Methyl linoleate	C19H34O2	HMDB0034381	Organic compounds	Lipids and lipid-like molecules	Fatty Acyls	Lineolic acids and derivatives	Lineolic acids and derivatives	Endogenous;Food;Biological;Biofluid and excreta;Cell and elements;Subcellular;Biological process;Surfactant;Emulsifier;Food and nutrition;Nutrient;Membrane stabilizer;Energy source;Energy storage
Com_4202_pos	4-Ethyl-5-methyl-2-propylthiazole	C9H15NS	HMDB0040079	Organic compounds	Organoheterocyclic compounds	Azoles	Thiazoles	2,4,5-trisubstituted thiazoles	Food;Nutrient
Com_6728_pos	(2S)-2-Hydroxy-2-(propan-2-yl)butanedioylcarnitine	C14H25NO7	HMDB0241792	Organic compounds	Lipids and lipid-like molecules	Fatty Acyls	Fatty acid esters	Acyl carnitines	-
Com_6539_pos	Tyrosyl-Glutamate	C14H18N2O6	HMDB0029104	Organic compounds	Organic acids and derivatives	Carboxylic acids and derivatives	Amino acids, peptides, and analogues	Dipeptides	Endogenous
Com_4782_pos	4,6-O-Ethylidene-alpha-D-glucose	C8H14O6	HMDB0246614	Organic compounds	Organoheterocyclic compounds	Pyranodioxins	-	Pyranodioxins	-
Com_4266_pos	2-n-Propylthiazolidine-4-carboxylic acid	C7H13NO2S	HMDB0245245	Organic compounds	Organic acids and derivatives	Carboxylic acids and derivatives	Amino acids, peptides, and analogues	Alpha amino acids and derivatives	-
Com_5044_pos	Chrycorin	C12H12O2S	HMDB0035149	Organic compounds	Organoheterocyclic compounds	Oxanes	-	Oxanes	Endogenous;Food;Biological;Subcellular;Cell and elements;Biological process;Surfactant;Emulsifier;Nutrient;Membrane stabilizer;Energy source;Energy storage
Com_6328_pos	3,7,8,15-Scirpenetetrol	C15H22O6	HMDB0037560	Organic compounds	Lipids and lipid-like molecules	Prenol lipids	Sesquiterpenoids	Trichothecenes	Food;Endogenous;Biological;Biological process;Nutrient;Energy storage;Energy source;Membrane stabilizer;Environmental contaminant
Com_4515_pos	2,4-Thiazolidinedicarboxylic acid, 2-methyl-	C6H9NO4S	HMDB0244750	Organic compounds	Organic acids and derivatives	Carboxylic acids and derivatives	Amino acids, peptides, and analogues	Alpha amino acids and derivatives	-
Com_6983_pos	Edivoxetine	C18H26FNO4	HMDB0251701	Organic compounds	Benzenoids	Phenol ethers	Anisoles	Anisoles	-
Com_4480_pos	Lanthionine ketimine	C6H7NO4S	HMDB0004823	Organic compounds	Organic acids and derivatives	Carboxylic acids and derivatives	Amino acids, peptides, and analogues	Alpha amino acids and derivatives	Endogenous;Biofluid and excreta;Organ and components
Com_3593_pos	2-Ethylthiazole	C5H7NS	HMDB0040036	Organic compounds	Organoheterocyclic compounds	Azoles	Thiazoles	Thiazoles	Food;Biological;Subcellular;Cell and elements;Food and nutrition;Nutrient
Com_7099_pos	2-(3,4,5-Trimethoxybenzoyl)-4,4-diethyl-3,5-isoxazolidinedione	C17H21NO7	HMDB0244481	Organic compounds	Benzenoids	Benzene and substituted derivatives	Benzoic acids and derivatives	Benzoic acids and derivatives	-
Com_6615_pos	Arteether	C17H28O5	HMDB0242731	Organic compounds	Lipids and lipid-like molecules	Prenol lipids	Sesquiterpenoids	Artemisinins	-
Com_7661_pos	2-Prenyl-6alpha-hydroxyphaseollidin	C25H28O5	HMDB0301943	Organic compounds	Phenylpropanoids and polyketides	Isoflavonoids	Furanoisoflavonoids	Pterocarpans	-
Com_7518_pos	12-Dehydroporson	C22H24O6	HMDB0041417	Organic compounds	Lipids and lipid-like molecules	Fatty Acyls	Fatty acyl glycosides	Fatty acyl glycosides of mono- and disaccharides	Food;Biological;Nutrient
Com_4717_pos	Spermine	C10H26N4	HMDB0001256	Organic compounds	Organic nitrogen compounds	Organonitrogen compounds	Amines	Dialkylamines	Endogenous;Food;Biological;Tissue and substructures;Cell and elements;Organ and components;Biofluid and excreta;Subcellular;Biological process;Antioxidant;Pharmaceutical industry
Com_6611_pos	Prulaurasin	C14H17NO6	HMDB0035022	Organic compounds	Organic oxygen compounds	Organooxygen compounds	Carbohydrates and carbohydrate conjugates	Cyanogenic glycosides	Food;Biological;Subcellular;Cell and elements;Nutrient
Com_3556_pos	Hypotaurine	C2H7NO2S	HMDB0000965	Organic compounds	Organic acids and derivatives	Sulfinic acids and derivatives	Sulfinic acids	Sulfinic acids	Endogenous;Tissue and substructures;Organ and components;Cell and elements;Biofluid and excreta;Subcellular;Biological process
Com_4903_pos	Prolylproline	C10H16N2O3	HMDB0011180	Organic compounds	Organic acids and derivatives	Carboxylic acids and derivatives	Amino acids, peptides, and analogues	Dipeptides	Endogenous
Com_7850_pos	GLYCOCHENODEOXYCHOLIC ACID	C26H43NO5	HMDB0000637	Organic compounds	Lipids and lipid-like molecules	Steroids and steroid derivatives	Bile acids, alcohols and derivatives	Glycinated bile acids and derivatives	Endogenous;Food;Biological;Cell and elements;Tissue and substructures;Subcellular;Biofluid and excreta;Organ and components;Biological process;Surfactant;Emulsifier;Membrane stabilizer;Energy source;Energy storage;Molecular messenger
Com_4100_pos	ACESULFAME K	C4H5NO4S	HMDB0033585	Organic compounds	Organic acids and derivatives	Organic sulfuric acids and derivatives	-	Organic sulfuric acids and derivatives	Food;Tissue and substructures;Subcellular;Cell and elements;Nutrient
Com_3959_pos	Oxypurinol	C5H4N4O2	HMDB0000786	Organic compounds	Organoheterocyclic compounds	Imidazopyrimidines	Purines and purine derivatives	Xanthines	Endogenous;Subcellular;Biofluid and excreta;Pharmaceutical industry;Drug metabolite;Waste product
Com_5325_pos	sn-glycerol-3-phosphoethanolamine	C5H14NO6P	HMDB0059660	Organic compounds	Lipids and lipid-like molecules	Glycerophospholipids	Glycerophosphoethanolamines	Glycerophosphoethanolamines	Food;Biofluid and excreta;Subcellular;Biological process;Energy storage;Energy source;Membrane stabilizer;Surfactant;Emulsifier;Food and nutrition;Pharmaceutical industry
Com_4679_pos	2-Oxo-5-(3,3-dimethylguanidine-1-yl)pentanoic acid	C8H15N3O3	HMDB0240212	Organic compounds	Organic acids and derivatives	Keto acids and derivatives	Short-chain keto acids and derivatives	Short-chain keto acids and derivatives	-
Com_3950_pos	guanine	C5H5N5O	HMDB0000132	Organic compounds	Organoheterocyclic compounds	Imidazopyrimidines	Purines and purine derivatives	Purines and purine derivatives	Endogenous;Food;Biological;Tissue and substructures;Subcellular;Organ and components;Biofluid and excreta;Cell and elements;Biological process;Pharmaceutical industry
Com_6839_pos	Leucomalachite green	C23H26N2	HMDB0254033	Organic compounds	Benzenoids	Triphenyl compounds	-	Triphenyl compounds	-
Com_3801_pos	Homocysteine	C4H9NO2S	HMDB0000742	Organic compounds	Organic acids and derivatives	Carboxylic acids and derivatives	Amino acids, peptides, and analogues	L-alpha-amino acids	Endogenous;Food;Biological;Organ and components;Cell and elements;Tissue and substructures;Biofluid and excreta;Subcellular;Biological process;Drug metabolite;Essential amino acid;Waste product
Com_5286_pos	Lidocaine	C14H22N2O	HMDB0014426	Organic compounds	Benzenoids	Benzene and substituted derivatives	Xylenes	m-Xylenes	Environmental;Parenteral;Enteral;Tissue and substructures;Biofluid and excreta;Cell and elements;Subcellular;Biological process;Environmental contaminant;Drug;Pharmaceutical industry
Com_6103_pos	Niflumic acid	C13H9F3N2O2	HMDB0015573	Organic compounds	Benzenoids	Benzene and substituted derivatives	Trifluoromethylbenzenes	Trifluoromethylbenzenes	-
Com_3815_pos	Allopurinol	C5H4N4O	HMDB0014581	Organic compounds	Organoheterocyclic compounds	Pyrazolopyrimidines	Pyrazolo[3,4-d]pyrimidines	Pyrazolo[3,4-d]pyrimidines	-
Com_5630_pos	Amfenac	C15H13NO3	HMDB0248289	Organic compounds	Benzenoids	Benzene and substituted derivatives	Benzophenones	Benzophenones	-
Com_3822_pos	1-METHYLNICOTINAMIDE	[C7H9N2O]+	HMDB0000699	Organic compounds	Organoheterocyclic compounds	Pyridines and derivatives	Pyridinecarboxylic acids and derivatives	Nicotinamides	Endogenous;Tissue and substructures;Biofluid and excreta;Subcellular;Cell and elements;Biological process;Pharmaceutical industry
Com_4571_pos	D-GLUCURONOLACTONE	C6H10O7	HMDB0006355	Organic compounds	Organoheterocyclic compounds	Furofurans	Isosorbides	Isosorbides	Endogenous
Com_7065_pos	Adenosine-5'-monophosphate	C10H14N5O7P	HMDB0000045	Organic compounds	Nucleosides, nucleotides, and analogues	Purine nucleotides	Purine ribonucleotides	Purine ribonucleoside monophosphates	Endogenous;Tissue and substructures;Biofluid and excreta;Subcellular;Cell and elements;Biological process;Pharmaceutical industry;Drug metabolite;Waste product
Com_7587_pos	delta-Tocotrienol	C27H40O2	HMDB0030008	Organic compounds	Lipids and lipid-like molecules	Prenol lipids	Quinone and hydroquinone lipids	Tocotrienols	Endogenous;Food;Biological;Biological process;Surfactant;Emulsifier;Membrane stabilizer;Energy source;Energy storage;Nutrient
Com_6259_pos	Lysylphenylalanine	C15H23N3O3	HMDB0028958	Organic compounds	Organic acids and derivatives	Carboxylic acids and derivatives	Amino acids, peptides, and analogues	Dipeptides	Endogenous
Com_4486_pos	Prenisteine	C8H15NO2S	HMDB0012286	Organic compounds	Organic acids and derivatives	Carboxylic acids and derivatives	Amino acids, peptides, and analogues	Cysteine and derivatives	Endogenous;Food;Biological
Com_3807_pos	Adenine	C5H5N5	HMDB0000034	Organic compounds	Organoheterocyclic compounds	Imidazopyrimidines	Purines and purine derivatives	6-aminopurines	Endogenous;Food;Biological;Tissue and substructures;Organ and components;Biofluid and excreta;Subcellular;Cell and elements;Biological process;Metabolite;Pharmaceutical industry
Com_3549_pos	Ethylbenzene	C8H10	HMDB0059905	Organic compounds	Benzenoids	Benzene and substituted derivatives	-	Benzene and substituted derivatives	Environmental;Parenteral;Enteral;Subcellular;Biofluid and excreta;Biological process;Air pollutant;Hazardous air pollutant;Water pollutant
Com_6838_pos	Carnosol	C20H26O4	HMDB0002121	Organic compounds	Lipids and lipid-like molecules	Prenol lipids	Terpene lactones	Diterpene lactones	Food;Biological;Biological process;Membrane stabilizer;Energy source;Energy storage;Nutrient;Drug;Surfactant;Emulsifier
Com_5824_pos	Farnesyl acetate	C17H28O2	HMDB0240268	Organic compounds	Lipids and lipid-like molecules	Prenol lipids	Sesquiterpenoids	Sesquiterpenoids	-
Com_5249_pos	Leu-Thr	C10H20N2O4	HMDB0028939	Organic compounds	Organic acids and derivatives	Carboxylic acids and derivatives	Amino acids, peptides, and analogues	Dipeptides	Endogenous
Com_3577_pos	Cytosine	C4H5N3O	HMDB0000630	Organic compounds	Organoheterocyclic compounds	Diazines	Pyrimidines and pyrimidine derivatives	Pyrimidones	Endogenous;Food;Biological;Organ and components;Tissue and substructures;Cell and elements;Biofluid and excreta
Com_5699_pos	Dibutyl adipate	C14H26O4	HMDB0251172	Organic compounds	Lipids and lipid-like molecules	Fatty Acyls	Fatty acid esters	Fatty acid esters	-
Com_3852_pos	KOJIC ACID	C6H6O4	HMDB0032923	Organic compounds	Organoheterocyclic compounds	Pyrans	Pyranones and derivatives	Pyranones and derivatives	Food;Biological;Synthetic;Subcellular;Cell and elements;Drug;Personal care products;Pharmaceutical industry;Nutrient
Com_8347_pos	PC(18:3(6Z,9Z,12Z)/18:3(6Z,9Z,12Z))	C44H76NO8P	HMDB0008172	Organic compounds	Lipids and lipid-like molecules	Glycerophospholipids	Glycerophosphocholines	Phosphatidylcholines	Endogenous;Food;Biological;Tissue and substructures;Biofluid and excreta;Cell and elements;Subcellular;Biological process;Surfactant;Emulsifier;Food and nutrition;Energy source;Membrane stabilizer;Energy storage
Com_3976_pos	4-Deoxypyridoxine	C8H11NO2	HMDB0246408	Organic compounds	Organoheterocyclic compounds	Pyridines and derivatives	Methylpyridines	Methylpyridines	-
Com_3998_pos	N-Methylethanolamine phosphate	C3H10NO4P	HMDB0304429	Organic compounds	Organic acids and derivatives	Organic phosphoric acids and derivatives	Phosphate esters	Alkyl phosphates	-
Com_6808_pos	N,N-Dimethylsphing-4-enine	C20H41NO2	HMDB0013645	Organic compounds	Organic nitrogen compounds	Organonitrogen compounds	Amines	1,2-aminoalcohols	Endogenous;Food;Cell and elements;Subcellular;Biological process;Surfactant;Emulsifier;Membrane stabilizer;Energy source;Energy storage
Com_4025_pos	Homostachydrine	C8H15NO2	HMDB0033433	Organic compounds	Organic acids and derivatives	Carboxylic acids and derivatives	Amino acids, peptides, and analogues	L-alpha-amino acids	Food;Biological;Biofluid and excreta;Subcellular;Cell and elements;Nutrient
Com_4019_pos	1-Nitrosonaphthalene	C10H7NO	HMDB0062189	Organic compounds	Benzenoids	Naphthalenes	-	Naphthalenes	-
Com_4380_pos	1,2-Dihydrostilbene	C14H14	HMDB0244093	Organic compounds	Phenylpropanoids and polyketides	Stilbenes	-	Stilbenes	-
Com_4645_pos	Guaiazulene	C15H18	HMDB0036648	Organic compounds	Lipids and lipid-like molecules	Prenol lipids	Sesquiterpenoids	Guaianes	Endogenous;Food;Biological;Cell and elements;Subcellular;Biofluid and excreta;Biological process;Surfactant;Emulsifier;Pharmaceutical industry;Nutrient;Membrane stabilizer;Energy source;Energy storage
Com_4477_pos	N6,N6,N6-Trimethyl-L-lysine	C9H20N2O2	HMDB0001325	Organic compounds	Organic acids and derivatives	Carboxylic acids and derivatives	Amino acids, peptides, and analogues	L-alpha-amino acids	Endogenous;Tissue and substructures;Organ and components;Biofluid and excreta;Subcellular;Biological process
Com_3838_pos	cis-4-Carboxymethylenebut-2-en-4-olide	C6H4O4	HMDB0060459	Organic compounds	Organoheterocyclic compounds	Dihydrofurans	Furanones	Butenolides	-
Com_3553_pos	o-Benzoquinone	C6H4O2	HMDB0012133	Organic compounds	Organic oxygen compounds	Organooxygen compounds	Carbonyl compounds	O-benzoquinones	Endogenous;Food;Biological
Com_8105_pos	Asterinic acid	C40H50O4	HMDB0036872	Organic compounds	Lipids and lipid-like molecules	Prenol lipids	Triterpenoids	Triterpenoids	Endogenous;Food;Biological;Biological process;Surfactant;Emulsifier;Nutrient;Membrane stabilizer;Energy source;Energy storage
Com_6892_pos	CARBETAPENTANE	C20H31NO3	HMDB0249630	Organic compounds	Benzenoids	Benzene and substituted derivatives	-	Benzene and substituted derivatives	-
Com_4831_pos	trans-1,2-Diphenylcyclobutane	C16H16	HMDB0031689	Organic compounds	Lipids and lipid-like molecules	Fatty Acyls	Fatty acyl glycosides	Fatty acyl glycosides of mono- and disaccharides	Endogenous;Food;Biological;Biofluid and excreta;Subcellular;Cell and elements;Biological process;Nutrient;Energy storage;Energy source;Membrane stabilizer
Com_3835_pos	4-Amino-5-hydroxymethyl-2-methylpyrimidine	C6H9N3O	HMDB0247327	Organic compounds	Organoheterocyclic compounds	Diazines	Pyrimidines and pyrimidine derivatives	Hydropyrimidines	-
Com_4818_pos	3,4-Dimethoxy-trans-cinnamic acid	C11H12O4	HMDB0034315	Organic compounds	Phenylpropanoids and polyketides	Cinnamic acids and derivatives	Hydroxycinnamic acids and derivatives	Coumaric acids and derivatives	Food;Biological;Biofluid and excreta;Subcellular;Cell and elements;Nutrient
Com_4536_pos	D-(-)-Quinic acid	C7H12O6	HMDB0003072	Organic compounds	Organic oxygen compounds	Organooxygen compounds	Alcohols and polyols	Quinic acids and derivatives	Food;Biological;Tissue and substructures;Organ and components;Subcellular;Biofluid and excreta;Biological process
Com_3722_pos	Osmundalactone	C6H8O3	HMDB0031303	Organic compounds	Organoheterocyclic compounds	Pyrans	Pyranones and derivatives	Dihydropyranones	Endogenous;Food;Biological;Subcellular;Cell and elements
Com_6654_pos	9,10-DHOME	C18H34O4	HMDB0004704	Organic compounds	Lipids and lipid-like molecules	Fatty Acyls	Fatty acids and conjugates	Long-chain fatty acids	Endogenous;Food;Biological;Biofluid and excreta;Cell and elements;Subcellular;Biological process;Surfactant;Emulsifier;Membrane stabilizer;Energy source;Energy storage;Nutrient
Com_4431_pos	L-Alanyl-L-proline	C8H14N2O3	HMDB0028695	Organic compounds	Organic acids and derivatives	Carboxylic acids and derivatives	Amino acids, peptides, and analogues	Dipeptides	Endogenous
Com_7847_pos	(3S,5R,6S)-5,6-Epoxy-5,6-dihydro-3-hydroxy-8'-apo-beta,psi-carotenal	C30H40O3	HMDB0302032	Organic compounds	Lipids and lipid-like molecules	Prenol lipids	Triterpenoids	Triterpenoids	-
Com_3559_pos	p-Benzosemiquinone	C6H5O2	HMDB0256033	Organic compounds	Benzenoids	Phenols	1-hydroxy-2-unsubstituted benzenoids	1-hydroxy-2-unsubstituted benzenoids	-
Com_3993_pos	Loline	C8H14N2O	HMDB0259596	Organic compounds	Alkaloids and derivatives	Loline alkaloids and derivatives	-	Loline alkaloids and derivatives	-
Com_4051_pos	delta-Guanidinovaleric acid	C6H13N3O2	HMDB0250978	Organic compounds	Lipids and lipid-like molecules	Fatty Acyls	Fatty acids and conjugates	Straight chain fatty acids	-
Com_4258_pos	alpha-Methyltryptamine	C11H14N2	HMDB0245770	Organic compounds	Organoheterocyclic compounds	Indoles and derivatives	Indoles	3-alkylindoles	-
Com_4268_pos	2-AMINOPIMELIC ACID	C7H13NO4	HMDB0034252	Organic compounds	Organic acids and derivatives	Carboxylic acids and derivatives	Amino acids, peptides, and analogues	Alpha amino acids	Food;Biological;Biofluid and excreta;Subcellular;Cell and elements;Nutrient
Com_4482_pos	1-Nitronaphthalene-5,6-oxide	C10H7NO3	HMDB0060331	Organic compounds	Benzenoids	Naphthalenes	Nitronaphthalenes	Nitronaphthalenes	-
Com_5028_pos	Ritalinic acid	C13H17NO2	HMDB0042008	Organic compounds	Organic nitrogen compounds	Organonitrogen compounds	Amines	Aralkylamines	Endogenous;Organ and components;Subcellular;Biofluid and excreta;Drug metabolite;Nutrient;Waste product
Com_5327_pos	Fructosyl-glycine	C8H15NO7	HMDB0060278	Organic compounds	Organic acids and derivatives	Carboxylic acids and derivatives	Amino acids, peptides, and analogues	Alpha amino acids	-
Com_5724_pos	D-Myoinositol 4-phosphate	C6H13O9P	HMDB0001313	Organic compounds	Organic oxygen compounds	Organooxygen compounds	Alcohols and polyols	Inositol phosphates	Endogenous;Subcellular;Biological process
Com_5755_pos	O-methylmalonylcarnitine	C11H19NO6	HMDB0240781	Organic compounds	Lipids and lipid-like molecules	Fatty Acyls	Fatty acid esters	Acyl carnitines	-
Com_7024_pos	Eicosanedioic acid	C20H38O4	HMDB0242141	Organic compounds	Lipids and lipid-like molecules	Fatty Acyls	Fatty acids and conjugates	Long-chain fatty acids	-
Com_5480_pos	beta-Alanyl-L-arginine	C9H19N5O3	HMDB0060441	Organic compounds	Organic acids and derivatives	Peptidomimetics	Hybrid peptides	Hybrid peptides	-
Com_5725_pos	Suprofen	C14H12O3S	HMDB0015008	Organic compounds	Organic oxygen compounds	Organooxygen compounds	Carbonyl compounds	Aryl-phenylketones	-
Com_3588_pos	Uracil	C4H4N2O2	HMDB0000300	Organic compounds	Organoheterocyclic compounds	Diazines	Pyrimidines and pyrimidine derivatives	Pyrimidones	Endogenous;Food;Biological;Tissue and substructures;Organ and components;Biofluid and excreta;Cell and elements;Biological process;Prodrug;Pharmaceutical industry
Com_5930_pos	C16 Sphingosine	C16H33NO2	HMDB0242181	Organic compounds	Organic nitrogen compounds	Organonitrogen compounds	Amines	1,2-aminoalcohols	-
Com_5932_pos	4-Hydroxy-3-methoxyacetophenone	C16H16O4	HMDB0247918	Organic compounds	Organic oxygen compounds	Organooxygen compounds	Carbonyl compounds	Alkyl-phenylketones	-
Com_6988_pos	Docosanamide	C22H45NO	HMDB0000583	Organic compounds	Lipids and lipid-like molecules	Fatty Acyls	Fatty amides	Fatty amides	Endogenous;Food;Biological;Biofluid and excreta;Subcellular;Cell and elements;Biological process;Surfactant;Emulsifier;Membrane stabilizer;Energy source;Energy storage;Nutrient
Com_3915_pos	Ethyl 3-(methylthio)propionate	C6H12O2S	HMDB0040413	Organic compounds	Organic acids and derivatives	Carboxylic acids and derivatives	Carboxylic acid derivatives	Carboxylic acid esters	Endogenous;Food;Biological;Subcellular;Cell and elements;Biological process;Surfactant;Emulsifier;Food and nutrition;Nutrient;Membrane stabilizer;Energy source;Energy storage
Com_3784_pos	Tranylcypromine	C9H11N	HMDB0014890	Organic compounds	Organic nitrogen compounds	Organonitrogen compounds	Amines	Aralkylamines	-
Com_6158_pos	Tenofovir	C9H14N5O4P	HMDB0014445	Organic compounds	Organoheterocyclic compounds	Imidazopyrimidines	Purines and purine derivatives	6-aminopurines	-
Com_4684_pos	11-Aminoundecanoic acid	C11H23NO2	HMDB0032669	Organic compounds	Lipids and lipid-like molecules	Steroids and steroid derivatives	Ergostane steroids	Ergosterols and derivatives	Endogenous;Food;Biological;Biological process;Surfactant;Emulsifier;Membrane stabilizer;Energy source;Energy storage;Molecular messenger
Com_4867_pos	Lactaroviolin	C15H14O	HMDB0035896	Organic compounds	Lipids and lipid-like molecules	Prenol lipids	Sesquiterpenoids	Guaianes	Endogenous;Food;Biological;Biological process;Surfactant;Emulsifier;Nutrient;Membrane stabilizer;Energy source;Energy storage
Com_7598_pos	Lauroyl peroxide	C24H46O4	HMDB0253994	Organic compounds	Organic acids and derivatives	Carboxylic acids and derivatives	Dicarboxylic acids and derivatives	Diacyl peroxides	-
Com_7807_pos	beta-Citraurin	C30H40O2	HMDB0035091	Organic compounds	Lipids and lipid-like molecules	Prenol lipids	Triterpenoids	Triterpenoids	Endogenous;Food;Biological;Biological process;Surfactant;Emulsifier;Nutrient;Membrane stabilizer;Energy source;Energy storage
Com_6214_pos	3-Polyprenyl-4,5-dihydroxybenzoate	C17H22O4	HMDB0060380	Organic compounds	Benzenoids	Benzene and substituted derivatives	Benzoic acids and derivatives	Hydroxybenzoic acid derivatives	-
Com_5732_pos	Cyperine	C15H16O4	HMDB0033771	Organic compounds	Benzenoids	Benzene and substituted derivatives	Diphenylethers	Diphenylethers	Food;Biological;Nutrient
Com_3905_pos	Actinidine	C10H13N	HMDB0030346	Organic compounds	Organoheterocyclic compounds	Pyridines and derivatives	Methylpyridines	Methylpyridines	Endogenous;Food;Biological
Com_6284_pos	Indican	C14H17NO6	HMDB0061755	Organic compounds	Organic oxygen compounds	Organooxygen compounds	Carbohydrates and carbohydrate conjugates	O-glycosyl compounds	Biological;Biofluid and excreta
Com_5448_pos	Glu-Pro	C10H16N2O5	HMDB0028827	Organic compounds	Organic acids and derivatives	Carboxylic acids and derivatives	Amino acids, peptides, and analogues	Dipeptides	Endogenous
Com_6743_pos	beta-Citryl-L-glutamate	C11H15NO10	HMDB0241915	Organic compounds	Organic acids and derivatives	Carboxylic acids and derivatives	Amino acids, peptides, and analogues	Glutamic acid and derivatives	-
Com_5600_pos	Proguanil	C11H16ClN5	HMDB0015263	Organic compounds	Organic nitrogen compounds	Organonitrogen compounds	Guanidines	1-arylbiguanides	-
Com_3874_pos	2-Oxoglutaramate	C5H7NO4	HMDB0001552	Organic compounds	Organic acids and derivatives	Keto acids and derivatives	Short-chain keto acids and derivatives	Short-chain keto acids and derivatives	Endogenous;Food;Cell and elements;Subcellular;Biological process;Surfactant;Emulsifier;Membrane stabilizer;Energy source;Energy storage
Com_5271_pos	Hypusine	C10H23N3O3	HMDB0011140	Organic compounds	Organic acids and derivatives	Carboxylic acids and derivatives	Amino acids, peptides, and analogues	L-alpha-amino acids	Endogenous
Com_4476_pos	2,6-Dimethyl-7-octene-2,3,6-triol	C10H20O3	HMDB0038186	Organic compounds	Lipids and lipid-like molecules	Fatty Acyls	Fatty alcohols	Fatty alcohols	Food;Endogenous;Biological;Biofluid and excreta;Subcellular;Cell and elements;Biological process;Surfactant;Emulsifier;Nutrient;Energy storage;Energy source;Membrane stabilizer
Com_4907_pos	1,4'-Bipiperidine-1'-carboxylic acid	C11H20N2O2	HMDB0060336	Organic compounds	Organoheterocyclic compounds	Piperidines	Piperidinecarboxylic acids and derivatives	Piperidinecarboxylic acids	-
Com_4676_pos	PENICILLANIC ACID	C8H11NO3S	HMDB0256227	Organic compounds	Organic acids and derivatives	Carboxylic acids and derivatives	Amino acids, peptides, and analogues	Alpha amino acids and derivatives	-
Com_5244_pos	Asp-Val	C9H16N2O5	HMDB0028766	Organic compounds	Organic acids and derivatives	Carboxylic acids and derivatives	Amino acids, peptides, and analogues	Dipeptides	Endogenous
Com_4123_pos	4-Nitroacetophenone	C8H7NO3	HMDB0256052	Organic compounds	Organic oxygen compounds	Organooxygen compounds	Carbonyl compounds	Alkyl-phenylketones	-
Com_6020_pos	4-hydroxy-2-nonenal-[L-Cys] conjugate	C12H23NO4S	HMDB0304176	Organic compounds	Organic acids and derivatives	Carboxylic acids and derivatives	Amino acids, peptides, and analogues	Cysteine and derivatives	-
Com_4200_pos	L-Noradrenaline	C8H11NO3	HMDB0000216	Organic compounds	Benzenoids	Phenols	Benzenediols	Catechols	Endogenous;Food;Biological;Subcellular;Organ and components;Tissue and substructures;Biofluid and excreta;Cell and elements;Biological process;Nutrient;Molecular messenger;Pharmaceutical industry
Com_4240_pos	Indospicine	C7H15N3O2	HMDB0245671	Organic compounds	Organic acids and derivatives	Carboxylic acids and derivatives	Amino acids, peptides, and analogues	Alpha amino acids	-
Com_4655_pos	Dodecanamide	C12H25NO	HMDB0251566	Organic compounds	Lipids and lipid-like molecules	Fatty Acyls	Fatty amides	Fatty amides	-
Com_4066_pos	N6-Methyl-L-lysine	C7H16N2O2	HMDB0002038	Organic compounds	Organic acids and derivatives	Carboxylic acids and derivatives	Amino acids, peptides, and analogues	L-alpha-amino acids	Endogenous;Pharmaceutical industry
Com_3610_pos	2-Methyl-4-isothiazolin-3-one	C4H5NOS	HMDB0245220	Organic compounds	Organoheterocyclic compounds	Azoles	Thiazoles	Thiazoles	-
Com_6514_pos	Menaquinone	C21H24O2	HMDB0259856	Organic compounds	Lipids and lipid-like molecules	Prenol lipids	Diterpenoids	Diterpenoids	-
Com_6981_pos	Butyl oleate	C22H42O2	HMDB0062659	Organic compounds	Lipids and lipid-like molecules	Fatty Acyls	Fatty acid esters	Fatty acid esters	Food;Endogenous;Biological;Subcellular;Biofluid and excreta;Biological process;Nutrient;Energy storage;Energy source;Membrane stabilizer
Com_3353_pos	Peiminine	C27H43NO3	HMDB0256206	Organic compounds	Lipids and lipid-like molecules	Steroids and steroid derivatives	Steroidal alkaloids	Cerveratrum-type alkaloids	-
Com_3369_pos	Polyporusterone A	C28H46O6	HMDB0038495	Organic compounds	Lipids and lipid-like molecules	Steroids and steroid derivatives	Bile acids, alcohols and derivatives	Pentahydroxy bile acids, alcohols and derivatives	Endogenous;Food;Biological;Biological process;Surfactant;Emulsifier;Nutrient;Membrane stabilizer;Energy source;Energy storage;Molecular messenger
Com_3154_pos	Colcemid	C21H25NO5	HMDB0250401	Organic compounds	Hydrocarbon derivatives	Tropones	-	Tropones	-
Com_2568_pos	Picrinine	C20H22N2O3	HMDB0256537	Organic compounds	Organoheterocyclic compounds	Indoles and derivatives	Pyridoindoles	Beta carbolines	-
Com_1901_pos	Hispidin	C13H10O5	HMDB0253181	Organic compounds	Benzenoids	Phenols	Benzenediols	Catechols	-
Com_3083_pos	4'-Demethylepipodophyllotoxin	C21H20O8	HMDB0246627	Organic compounds	Lignans, neolignans and related compounds	Lignan lactones	Podophyllotoxins	Podophyllotoxins	-
Com_1376_pos	trans-Chalcone	C15H12O	HMDB0003066	Organic compounds	Phenylpropanoids and polyketides	Linear 1,3-diarylpropanoids	Chalcones and dihydrochalcones	Retrochalcones	Biological;Subcellular
Com_1921_pos	Lycorine	C16H17NO4	HMDB0254256	Organic compounds	Alkaloids and derivatives	Amaryllidaceae alkaloids	Lycorine-type amaryllidaceae alkaloids	Lycorine-type amaryllidaceae alkaloids	-
Com_3348_pos	Leupeptin	C20H38N6O4	HMDB0254042	Organic compounds	Organic acids and derivatives	Carboxylic acids and derivatives	Amino acids, peptides, and analogues	Dipeptides	-
Com_3440_pos	Bekanamycin	C18H37N5O10	HMDB0242522	Organic compounds	Organic oxygen compounds	Organooxygen compounds	Carbohydrates and carbohydrate conjugates	4,6-disubstituted 2-deoxystreptamines	-
Com_2398_pos	11beta-Hydroxyandrosterone	C19H30O3	HMDB0002984	Organic compounds	Lipids and lipid-like molecules	Steroids and steroid derivatives	Androstane steroids	Androgens and derivatives	Endogenous;Food;Biological;Cell and elements;Tissue and substructures;Organ and components;Subcellular;Biofluid and excreta;Biological process;Membrane stabilizer;Energy source;Energy storage;Molecular messenger;Surfactant;Emulsifier
Com_2230_pos	Carprofen	C15H12ClNO2	HMDB0014959	Organic compounds	Organoheterocyclic compounds	Indoles and derivatives	Carbazoles	Carbazoles	-
Com_1709_pos	Costunolide	C15H20O2	HMDB0036688	Organic compounds	Lipids and lipid-like molecules	Prenol lipids	Terpene lactones	Germacranolides and derivatives	Endogenous;Food;Biological;Biological process;Surfactant;Emulsifier;Pharmaceutical industry;Nutrient;Energy storage;Energy source;Membrane stabilizer
Com_1072_pos	Ethyl nonanoate	C11H22O2	HMDB0040193	Organic compounds	Lipids and lipid-like molecules	Fatty Acyls	Fatty acid esters	Fatty acid esters	Endogenous;Food;Biological;Biofluid and excreta;Cell and elements;Subcellular;Biological process;Surfactant;Emulsifier;Food and nutrition;Nutrient;Membrane stabilizer;Energy source;Energy storage
Com_2824_pos	Stearoylethanolamide	C20H41NO2	HMDB0013078	Organic compounds	Organic nitrogen compounds	Organonitrogen compounds	Amines	N-acylethanolamines	Endogenous;Food;Biofluid and excreta;Cell and elements;Subcellular;Biological process;Surfactant;Emulsifier;Membrane stabilizer;Energy source;Energy storage
Com_131_pos	2,3-Diaminopropionic acid	C3H8N2O2	HMDB0002006	Organic compounds	Organic acids and derivatives	Carboxylic acids and derivatives	Amino acids, peptides, and analogues	L-alpha-amino acids	Endogenous;Subcellular;Biofluid and excreta
Com_2036_pos	Cidofovir	C8H14N3O6P	HMDB0014513	Organic compounds	Organoheterocyclic compounds	Diazines	Pyrimidines and pyrimidine derivatives	Pyrimidones	-
Com_1393_pos	Minoxidil	C9H15N5O	HMDB0014494	Organic compounds	Organic nitrogen compounds	Organonitrogen compounds	Amines	Dialkylarylamines	-
Com_1869_pos	5-Azacytidine	C8H12N4O5	HMDB0015063	Organic compounds	Organic oxygen compounds	Organooxygen compounds	Carbohydrates and carbohydrate conjugates	Glycosylamines	-
Com_1060_pos	Ethyl Caffeate	C11H12O4	HMDB0301712	Organic compounds	Phenylpropanoids and polyketides	Cinnamic acids and derivatives	Hydroxycinnamic acids and derivatives	Coumaric acids and derivatives	-
Com_2436_pos	Clitocine	C9H13N5O6	HMDB0033718	Organic compounds	Organic oxygen compounds	Organooxygen compounds	Carbohydrates and carbohydrate conjugates	Glycosylamines	Food;Biological;Subcellular;Cell and elements;Pharmaceutical industry;Nutrient
Com_2361_pos	3',4'-Dimethoxyflavone	C17H14O4	HMDB0246111	Organic compounds	Phenylpropanoids and polyketides	Flavonoids	O-methylated flavonoids	4'-O-methylated flavonoids	-
Com_2942_pos	Omeprazole sulfone	C17H19N3O4S	HMDB0014012	Organic compounds	Organoheterocyclic compounds	Benzimidazoles	Sulfinylbenzimidazoles	Sulfinylbenzimidazoles	Endogenous;Organ and components;Cell and elements;Biofluid and excreta;Pharmaceutical industry;Drug metabolite;Waste product
Com_1196_pos	Acridone	C13H9NO	HMDB0246984	Organic compounds	Organoheterocyclic compounds	Quinolines and derivatives	Benzoquinolines	Acridones	-
Com_2473_pos	Isoprothiolane	C12H18O4S2	HMDB0031779	Organic compounds	Organic acids and derivatives	Carboxylic acids and derivatives	Dicarboxylic acids and derivatives	Dicarboxylic acids and derivatives	Endogenous;Food
Com_2457_pos	Crocetin	C20H24O4	HMDB0035098	Organic compounds	Lipids and lipid-like molecules	Prenol lipids	Diterpenoids	Acyclic diterpenoids	Endogenous;Food;Biological;Biological process;Surfactant;Emulsifier;Nutrient;Membrane stabilizer;Energy source;Energy storage
Com_1200_pos	4-Methylamino antipyrine	C12H15N3O	HMDB0013839	Organic compounds	Organoheterocyclic compounds	Azoles	Pyrazoles	Phenylpyrazoles	Endogenous;Organ and components;Cell and elements;Biofluid and excreta;Pharmaceutical industry;Drug metabolite;Waste product
Com_397_pos	2,6-Dimethylquinoline	C11H11N	HMDB0302388	Organic compounds	Organoheterocyclic compounds	Quinolines and derivatives	-	Quinolines and derivatives	-
Com_2689_pos	Caftaric acid	C13H12O9	HMDB0013680	Organic compounds	Phenylpropanoids and polyketides	Cinnamic acids and derivatives	Hydroxycinnamic acids and derivatives	Coumaric acids and derivatives	Endogenous;Food;Biological;Subcellular;Cell and elements;Nutrient
Com_1001_pos	OR-1855	C11H13N3O	HMDB0060860	Organic compounds	Benzenoids	Benzene and substituted derivatives	Aniline and substituted anilines	Aniline and substituted anilines	Endogenous;Organ and components;Subcellular;Biofluid and excreta;Drug metabolite;Waste product
Com_2820_pos	Ajmaline	C20H26N2O2	HMDB0015495	Organic compounds	Alkaloids and derivatives	Ajmaline-sarpagine alkaloids	-	Ajmaline-sarpagine alkaloids	-
Com_386_pos	Tropinone	C8H13NO	HMDB0304521	Organic compounds	Alkaloids and derivatives	Tropane alkaloids	-	Tropane alkaloids	-
Com_2326_pos	N-Desmethyl Clomipramine	C18H21ClN2	HMDB0060947	Organic compounds	Organoheterocyclic compounds	Benzazepines	Dibenzazepines	Dibenzazepines	Endogenous;Organ and components;Subcellular;Biofluid and excreta;Biological process;Drug metabolite;Waste product
Com_1643_pos	Desmethoxyyangonin	C14H12O3	HMDB0034270	Organic compounds	Phenylpropanoids and polyketides	Kavalactones	-	Kavalactones	Food;Biological;Nutrient
Com_239_pos	Tramiprosate	C3H9NO3S	HMDB0253211	Organic compounds	Organic acids and derivatives	Organic sulfonic acids and derivatives	Organosulfonic acids and derivatives	Organosulfonic acids	-
Com_3461_pos	Kukoamine B	C28H42N4O6	HMDB0060525	Organic compounds	Benzenoids	Phenols	Benzenediols	Catechols	Food
Com_717_pos	Oxoadipic acid	C6H8O5	HMDB0000225	Organic compounds	Organic acids and derivatives	Keto acids and derivatives	Medium-chain keto acids and derivatives	Medium-chain keto acids and derivatives	Endogenous;Food;Biological;Biofluid and excreta;Subcellular;Biological process;Acidogen;Metabotoxin
Com_1633_pos	2'-Deoxycytidine	C9H13N3O4	HMDB0000014	Organic compounds	Nucleosides, nucleotides, and analogues	Pyrimidine nucleosides	Pyrimidine 2'-deoxyribonucleosides	Pyrimidine 2'-deoxyribonucleosides	Endogenous;Food;Biological;Tissue and substructures;Biofluid and excreta;Cell and elements;Subcellular;Biological process;Pharmaceutical industry
Com_271_pos	D-Threitol	C4H10O4	HMDB0004136	Organic compounds	Organic oxygen compounds	Organooxygen compounds	Carbohydrates and carbohydrate conjugates	Sugar alcohols	Endogenous;Food;Biological
Com_1026_pos	5-Methoxyindoleacetate	C11H11NO3	HMDB0004096	Organic compounds	Organoheterocyclic compounds	Indoles and derivatives	Indolyl carboxylic acids and derivatives	Indole-3-acetic acid derivatives	Endogenous;Biofluid and excreta;Subcellular;Biological process
Com_2132_pos	N6-Methyl-2'-deoxyadenosine	C11H15N5O3	HMDB0255300	Organic compounds	Nucleosides, nucleotides, and analogues	Purine nucleosides	Purine 2'-deoxyribonucleosides	Purine 2'-deoxyribonucleosides	-
Com_1340_pos	Thioctic acid	C8H14O2S2	HMDB0251530	Organic compounds	Organoheterocyclic compounds	Dithiolanes	Lipoic acids and derivatives	Lipoic acids and derivatives	-
Com_1548_pos	Dihydrozeatin	C10H15N5O	HMDB0012215	Organic compounds	Organoheterocyclic compounds	Imidazopyrimidines	Purines and purine derivatives	6-alkylaminopurines	Endogenous;Food;Biological
Com_2413_pos	16alpha-hydroxy Estrone	C18H22O3	HMDB0000335	Organic compounds	Lipids and lipid-like molecules	Steroids and steroid derivatives	Estrane steroids	Estrogens and derivatives	Endogenous;Food;Biological;Cell and elements;Tissue and substructures;Biofluid and excreta;Subcellular;Biological process;Membrane stabilizer;Energy source;Energy storage;Molecular messenger;Surfactant;Emulsifier
Com_3241_pos	Vitexin	C21H20O10	HMDB0259858	Organic compounds	Phenylpropanoids and polyketides	Flavonoids	Flavonoid glycosides	Flavonoid 8-C-glycosides	-
Com_1404_pos	Nalidixic acid	C12H12N2O3	HMDB0014917	Organic compounds	Organoheterocyclic compounds	Diazanaphthalenes	Naphthyridines	Naphthyridine carboxylic acids and derivatives	-
Com_601_pos	Arecoline	C8H13NO2	HMDB0030353	Organic compounds	Alkaloids and derivatives	-	-	Alkaloids and derivatives	Endogenous;Food;Biological;Subcellular;Cell and elements;Pharmaceutical industry;Steroidogenic
Com_224_pos	TriacetonaMine	C9H17NO	HMDB0031179	Organic compounds	Organoheterocyclic compounds	Piperidines	Piperidinones	Piperidinones	Endogenous;Food;Biological;Subcellular;Cell and elements
Com_2651_pos	Nitisinone	C14H10F3NO5	HMDB0014492	Organic compounds	Organic oxygen compounds	Organooxygen compounds	Carbonyl compounds	Benzoylcyclohexane-1,3-diones	-
Com_938_pos	Fosfosal	C7H7O6P	HMDB0252467	Organic compounds	Organic acids and derivatives	Organic phosphoric acids and derivatives	Phosphate esters	Phenyl phosphates	-
Com_937_pos	Dictamnine	C12H9NO2	HMDB0251209	Organic compounds	Organoheterocyclic compounds	Quinolines and derivatives	Furanoquinolines	Furanoquinolines	-
Com_1616_pos	Chorismate	C10H10O6	HMDB0012199	Organic compounds	Organic acids and derivatives	Carboxylic acids and derivatives	Dicarboxylic acids and derivatives	Dicarboxylic acids and derivatives	Endogenous;Food;Biological
Com_3025_pos	docosahexaenoyl ethanolamide	C24H37NO2	HMDB0013658	Organic compounds	Organic nitrogen compounds	Organonitrogen compounds	Amines	N-acylethanolamines	Endogenous;Food;Cell and elements;Subcellular;Biological process;Surfactant;Emulsifier;Membrane stabilizer;Energy source;Energy storage
Com_1594_pos	Tetramethyluric acid	C9H12N4O3	HMDB0004328	Organic compounds	Organoheterocyclic compounds	Imidazopyrimidines	Purines and purine derivatives	Xanthines	Endogenous;Food;Biological
Com_2606_pos	19-Hydroxyandrost-4-ene-3,17-dione	C19H26O3	HMDB0003955	Organic compounds	Lipids and lipid-like molecules	Steroids and steroid derivatives	Androstane steroids	Androgens and derivatives	Endogenous;Food;Biological;Cell and elements;Organ and components;Tissue and substructures;Biofluid and excreta;Subcellular;Biological process;Membrane stabilizer;Energy source;Energy storage;Molecular messenger;Surfactant;Emulsifier
Com_2125_pos	Mianserin	C18H20N2	HMDB0015620	Organic compounds	Organoheterocyclic compounds	Benzazepines	Dibenzazepines	Dibenzazepines	-
Com_228_pos	N,N'-Diacetylhydrazine	C4H8N2O2	HMDB0060496	Organic compounds	Organic nitrogen compounds	Organonitrogen compounds	Hydrazines and derivatives	Azines	Endogenous;Biofluid and excreta;Organ and components;Drug metabolite;Waste product
Com_3084_pos	Dityrosine	C18H20N2O6	HMDB0254132	Organic compounds	Organic acids and derivatives	Carboxylic acids and derivatives	Amino acids, peptides, and analogues	Tyrosine and derivatives	-
Com_965_pos	Mexiletine	C11H17NO	HMDB0014523	Organic compounds	Benzenoids	Phenol ethers	-	Phenol ethers	-
Com_3453_pos	Enzastaurin	C32H29N5O2	HMDB0251832	Organic compounds	Organoheterocyclic compounds	Indoles and derivatives	N-alkylindoles	N-alkylindoles	-
Com_1961_pos	5-Chloro-1,3-dihydro-1-(4-piperidinyl)-2H-benzimidazol-2-one	C12H14ClN3O	HMDB0061025	Organic compounds	Organoheterocyclic compounds	Benzimidazoles	-	Benzimidazoles	Endogenous;Organ and components;Subcellular;Biofluid and excreta;Drug metabolite;Waste product
Com_2481_pos	Aurin	C19H14O3	HMDB0248730	Organic compounds	Benzenoids	Benzene and substituted derivatives	Diphenylmethanes	Diphenylmethanes	-
Com_1972_pos	Lysyllysine	C12H26N4O3	HMDB0028956	Organic compounds	Organic acids and derivatives	Carboxylic acids and derivatives	Amino acids, peptides, and analogues	Peptides	Endogenous
Com_645_pos	Sulforaphane	C6H11NOS2	HMDB0005792	Organic compounds	Organosulfur compounds	Sulfoxides	-	Sulfoxides	Food;Biological
Com_1530_pos	Norathyriol	C13H8O6	HMDB0255722	Organic compounds	Organoheterocyclic compounds	Benzopyrans	1-benzopyrans	Xanthones	-
Com_3262_pos	Tris(2-butoxyethyl) phosphate	C18H39O7P	HMDB0259275	Organic compounds	Organic acids and derivatives	Organic phosphoric acids and derivatives	Phosphate esters	Trialkyl phosphates	-
Com_1920_pos	Linamarin	C10H17NO6	HMDB0033699	Organic compounds	Organic oxygen compounds	Organooxygen compounds	Carbohydrates and carbohydrate conjugates	Cyanogenic glycosides	Food;Biological;Subcellular;Cell and elements;Nutrient
Com_1242_pos	Miglustat	C10H21NO4	HMDB0014563	Organic compounds	Organoheterocyclic compounds	Piperidines	-	Piperidines	-
Com_2660_pos	Phenylbutazone	C19H20N2O2	HMDB0014950	Organic compounds	Benzenoids	Benzene and substituted derivatives	-	Benzene and substituted derivatives	-
Com_2787_pos	Arginylphenylalanine	C15H23N5O3	HMDB0028716	Organic compounds	Organic acids and derivatives	Carboxylic acids and derivatives	Amino acids, peptides, and analogues	Dipeptides	Endogenous
Com_1541_pos	Farnesal	C15H24O	HMDB0060356	Organic compounds	Lipids and lipid-like molecules	Prenol lipids	Sesquiterpenoids	Sesquiterpenoids	Food;Endogenous;Biological;Subcellular;Cell and elements;Biological process;Nutrient;Energy storage;Energy source;Membrane stabilizer
Com_2680_pos	Dhurrin	C14H17NO7	HMDB0060471	Organic compounds	Organic oxygen compounds	Organooxygen compounds	Carbohydrates and carbohydrate conjugates	Cyanogenic glycosides	-
Com_2118_pos	2-Methoxy-9-phenyl-1H-phenalen-1-one	C20H14O2	HMDB0030840	Organic compounds	Benzenoids	Naphthalenes	Phenylnaphthalenes	Phenylnaphthalenes	Endogenous;Food
Com_1392_pos	4-Chloroindole-3-acetic acid	C10H8ClNO2	HMDB0032936	Organic compounds	Organoheterocyclic compounds	Indoles and derivatives	Indolyl carboxylic acids and derivatives	Indole-3-acetic acid derivatives	Food;Biological;Subcellular;Cell and elements;Nutrient
Com_1973_pos	Flumazenil acid	C13H10FN3O3	HMDB0247514	Organic compounds	Organoheterocyclic compounds	Benzodiazepines	1,4-benzodiazepines	Imidazo[1,5-a][1,4]benzodiazepines	-
Com_259_pos	2,4-Dihydroxybutanoic acid	C4H8O4	HMDB0000360	Organic compounds	Organic acids and derivatives	Hydroxy acids and derivatives	Short-chain hydroxy acids and derivatives	Short-chain hydroxy acids and derivatives	Endogenous
Com_743_pos	2-Amino-9H-pyrido[2,3-b]indole	C11H9N3	HMDB0033141	Organic compounds	Organoheterocyclic compounds	Indoles and derivatives	Pyridoindoles	Alpha carbolines	Food;Environmental;Nutrient
Com_1820_pos	Houttuyfonate	C12H24O5S	HMDB0243866	Organic compounds	Organic oxygen compounds	Organooxygen compounds	Carbonyl compounds	Beta-hydroxy ketones	-
Com_382_pos	4,4''-Bipyridine	C10H8N2	HMDB0246599	Organic compounds	Organoheterocyclic compounds	Pyridines and derivatives	Bipyridines and oligopyridines	Bipyridines and oligopyridines	-
Com_1810_pos	Ethyl beta-carboline-3-carboxylate	C14H12N2O2	HMDB0252036	Organic compounds	Organoheterocyclic compounds	Indoles and derivatives	Pyridoindoles	Beta carbolines	-
Com_1556_pos	FLAVONE	C15H10O2	HMDB0003075	Organic compounds	Phenylpropanoids and polyketides	Flavonoids	Flavones	Flavones	Food;Biological;Organ and components;Tissue and substructures;Cell and elements;Subcellular;Pharmaceutical industry
Com_3109_pos	1,2-Dihydroxyanthraquinone-3-methylamine-N,N-diacetic acid	C19H15NO8	HMDB0248145	Organic compounds	Benzenoids	Anthracenes	Anthraquinones	Hydroxyanthraquinones	-
Com_2827_pos	5-Hydroxy-7-(4-hydroxy-3-methoxyphenyl)-1-phenyl-3-heptanone	C20H24O4	HMDB0029524	Organic compounds	Phenylpropanoids and polyketides	Diarylheptanoids	Linear diarylheptanoids	Linear diarylheptanoids	Endogenous;Food;Biological
Com_2142_pos	Fluconazole	C13H12F2N6O	HMDB0014342	Organic compounds	Benzenoids	Benzene and substituted derivatives	Halobenzenes	Fluorobenzenes	Environmental;Enteral;Parenteral;Subcellular;Biofluid and excreta;Environmental contaminant;Drug;Pharmaceutical industry;Household products
Com_1897_pos	Auramine O	C17H21N3	HMDB0248724	Organic compounds	Benzenoids	Benzene and substituted derivatives	Diphenylmethanes	Diphenylmethanes	-
Com_2332_pos	Rhein	C15H8O6	HMDB0032876	Organic compounds	Benzenoids	Anthracenes	Anthracenecarboxylic acids and derivatives	Anthracenecarboxylic acids	Food;Biological;Subcellular;Cell and elements;Household products;Pharmaceutical industry;Nutrient
Com_249_pos	Ethyl lactate	C5H10O3	HMDB0040735	Organic compounds	Organic acids and derivatives	Carboxylic acids and derivatives	Carboxylic acid derivatives	Carboxylic acid esters	Food;Biological;Subcellular;Cell and elements;Food and nutrition;Laboratory chemical;Nutrient
Com_3470_pos	Fluphenazine decanoate	C32H44F3N3O2S	HMDB0252400	Organic compounds	Organoheterocyclic compounds	Benzothiazines	Phenothiazines	Phenothiazines	-
Com_1935_pos	Clorgyline	C13H15Cl2NO	HMDB0250365	Organic compounds	Benzenoids	Benzene and substituted derivatives	Halobenzenes	Dichlorobenzenes	-
Com_3298_pos	Bidisomide	C22H34ClN3O2	HMDB0249194	Organic compounds	Benzenoids	Benzene and substituted derivatives	Phenylacetamides	Phenylacetamides	-
Com_2447_pos	Malotilate	C12H16O4S2	HMDB0254316	Organic compounds	Organic acids and derivatives	Carboxylic acids and derivatives	Dicarboxylic acids and derivatives	Dicarboxylic acids and derivatives	-
Com_499_pos	N-(2-Hydroxypropyl)methacrylamide	C7H13NO2	HMDB0254991	Organic compounds	Organic acids and derivatives	Carboxylic acids and derivatives	Carboxylic acid derivatives	Secondary carboxylic acid amides	-
Com_4410_pos	DL-O-Phosphoserine	C3H8NO6P	HMDB0001721	Organic compounds	Organic acids and derivatives	Carboxylic acids and derivatives	Amino acids, peptides, and analogues	Alpha amino acids	Endogenous;Tissue and substructures;Organ and components;Subcellular;Biofluid and excreta
Com_4497_pos	4-Nitroquinoline N-oxide	C9H6N2O3	HMDB0246549	Organic compounds	Organoheterocyclic compounds	Quinolines and derivatives	Nitroquinolines and derivatives	4-nitroquinoline N-oxides	-
Com_3720_pos	Ammelide	C3H4N4O2	HMDB0248340	Organic compounds	Organoheterocyclic compounds	Triazines	Triazinones	Triazinones	-
Com_6170_pos	Lauroyl diethanolamide	C16H33NO3	HMDB0032358	Organic compounds	Lipids and lipid-like molecules	Fatty Acyls	Fatty amides	N-acyl amines	Endogenous;Food;Biological;Biofluid and excreta;Cell and elements;Subcellular;Biological process;Surfactant;Emulsifier;Membrane stabilizer;Energy source;Energy storage;Nutrient
Com_4324_pos	Rimantadine	C12H21N	HMDB0014621	Organic compounds	Organic nitrogen compounds	Organonitrogen compounds	Amines	Monoalkylamines	-
Com_5397_pos	Moxonidine	C9H12ClN5O	HMDB0041938	Organic compounds	Organoheterocyclic compounds	Diazines	Pyrimidines and pyrimidine derivatives	Halopyrimidines	-
Com_6059_pos	Etamiphylline	C13H21N5O2	HMDB0041889	Organic compounds	Organoheterocyclic compounds	Imidazopyrimidines	Purines and purine derivatives	Xanthines	-
Com_4191_pos	4-Methylbiphenyl	C13H12	HMDB0032610	Organic compounds	Benzenoids	Benzene and substituted derivatives	Biphenyls and derivatives	Biphenyls and derivatives	Endogenous;Food;Biological;Subcellular;Biofluid and excreta;Food and nutrition
Com_5303_pos	Guanidinoethyl disulfide	C6H16N6S2	HMDB0252973	Organic compounds	Organic nitrogen compounds	Organonitrogen compounds	Guanidines	Guanidines	-
Com_4302_pos	N-Methyl-N-nitroso-1H-purin-6-amine	C6H6N6O	HMDB0247094	Organic compounds	Organoheterocyclic compounds	Imidazopyrimidines	Purines and purine derivatives	6-alkylaminopurines	-
Com_4650_pos	Cevimeline	C10H17NOS	HMDB0014331	Organic compounds	Organoheterocyclic compounds	Azaspirodecane derivatives	-	Azaspirodecane derivatives	-
Com_4999_pos	4-[4-(Dimethylamino)phenyl]-3H-1,2,4-triazole-3,5(4H)-dione	C10H10N4O2	HMDB0244380	Organic compounds	Organic nitrogen compounds	Organonitrogen compounds	Amines	Dialkylarylamines	-
Com_7332_pos	3-Hydroxytrideca-5,7-dienoylcarnitine	C20H35NO5	HMDB0241332	Organic compounds	Lipids and lipid-like molecules	Fatty Acyls	Fatty acid esters	Acyl carnitines	-
Com_4492_pos	oxalosuccinate	C6H6O7	HMDB0304444	Organic compounds	Organic acids and derivatives	Carboxylic acids and derivatives	Tricarboxylic acids and derivatives	Tricarboxylic acids and derivatives	-
Com_8150_pos	PA(i-15:0/18:1(12Z)-2OH(9,10))	C36H69O10P	HMDB0267677	-	-	-	-	-	-
Com_8393_pos	PA(22:5(4Z,7Z,10Z,13Z,16Z)/22:5(4Z,7Z,10Z,13Z,16Z))	C47H73O8P	HMDB0115371	Organic compounds	Lipids and lipid-like molecules	Glycerophospholipids	Glycerophosphates	1,2-diacylglycerol-3-phosphates	-
Com_3618_pos	Dihydro-5-methyl-2(3H)-thiophenone	C5H8OS	HMDB0040150	Organic compounds	Organoheterocyclic compounds	Thiolanes	-	Thiolanes	Food;Subcellular;Cell and elements;Nutrient
Com_5360_pos	Flosequinan	C11H10FNO2S	HMDB0252316	Organic compounds	Organoheterocyclic compounds	Quinolines and derivatives	Quinolones and derivatives	Hydroquinolones	-
Com_7509_pos	(6Z)-Pentadec-6-enoylcarnitine	C22H41NO4	HMDB0241440	Organic compounds	Lipids and lipid-like molecules	Fatty Acyls	Fatty acid esters	Acyl carnitines	-
Com_7102_pos	Trideca-5,7,9-trienoylcarnitine	C20H33NO4	HMDB0241340	Organic compounds	Lipids and lipid-like molecules	Fatty Acyls	Fatty acid esters	Acyl carnitines	-
Com_6625_pos	3,4-dimethylidenehexanedioylcarnitine	C15H23NO6	HMDB0241045	Organic compounds	Lipids and lipid-like molecules	Fatty Acyls	Fatty acid esters	Acyl carnitines	-
Com_5912_pos	9-Anilinoacridine	C19H14N2	HMDB0247580	Organic compounds	Organoheterocyclic compounds	Quinolines and derivatives	Benzoquinolines	Acridines	-
Com_6176_pos	7,12-Dihydroxymethylbenz(a)anthracene	C20H16O2	HMDB0245700	Organic compounds	Benzenoids	Phenanthrenes and derivatives	-	Phenanthrenes and derivatives	-
Com_7955_pos	DG(2:0/0:0/PGF1alpha)	C25H44O8	HMDB0297049	-	-	-	-	-	-
Com_5520_pos	Indenolol	C15H21NO2	HMDB0253453	Organic compounds	Benzenoids	Indenes and isoindenes	-	Indenes and isoindenes	-
Com_5145_pos	Bis(ethylphenyl)ether	C16H18O	HMDB0249257	Organic compounds	Benzenoids	Benzene and substituted derivatives	-	Benzene and substituted derivatives	-
Com_4448_pos	Fluoromethylhistidine	C7H10FN3O2	HMDB0252384	Organic compounds	Organic acids and derivatives	Carboxylic acids and derivatives	Amino acids, peptides, and analogues	Histidine and derivatives	-
Com_7616_pos	3'-Hydroxybuspirone	C21H31N5O3	HMDB0061108	Organic compounds	Organoheterocyclic compounds	Diazinanes	Piperazines	N-arylpiperazines	Endogenous;Organ and components;Subcellular;Biofluid and excreta;Drug metabolite;Waste product
Com_4069_pos	2,3-Dichloroaniline	C6H5Cl2N	HMDB0245389	Organic compounds	Benzenoids	Benzene and substituted derivatives	Halobenzenes	Dichlorobenzenes	-
Com_5084_pos	Isopropyl beta-D-glucoside	C9H18O6	HMDB0032705	Organic compounds	Organic oxygen compounds	Organooxygen compounds	Carbohydrates and carbohydrate conjugates	O-glycosyl compounds	Endogenous;Food;Biological;Subcellular;Cell and elements
Com_7196_pos	(9E)-7-Hydroxydodec-9-enoylcarnitine	C19H35NO5	HMDB0241224	Organic compounds	Lipids and lipid-like molecules	Fatty Acyls	Fatty acid esters	Acyl carnitines	-
Com_7710_pos	(9E)-3-Hydroxytetradec-5-enedioylcarnitine	C21H37NO7	HMDB0241371	Organic compounds	Lipids and lipid-like molecules	Fatty Acyls	Fatty acid esters	Acyl carnitines	-
Com_6767_pos	galactosyl hydroxylysine	C12H24N2O8	HMDB0252582	Organic compounds	Organic acids and derivatives	Carboxylic acids and derivatives	Amino acids, peptides, and analogues	Glycosyl-amino acids	-
Com_8004_pos	LysoPE(0:0/20:5(5Z,8Z,11Z,14Z,17Z))	C25H42NO7P	HMDB0011489	Organic compounds	Lipids and lipid-like molecules	Glycerophospholipids	Glycerophosphoethanolamines	2-acyl-sn-glycero-3-phosphoethanolamines	Food;Endogenous;Biological;Biofluid and excreta;Tissue and substructures;Cell and elements;Subcellular;Biological process;Surfactant;Emulsifier;Food and nutrition;Nutrient;Membrane stabilizer;Energy source;Energy storage
Com_3675_pos	2-Chloro-L-alanine	C3H6ClNO2	HMDB0245058	Organic compounds	Organic acids and derivatives	Carboxylic acids and derivatives	Amino acids, peptides, and analogues	Alpha amino acids	-
Com_4620_pos	2-Amino-5-phosphonopentanoic acid	C5H12NO5P	HMDB0247376	Organic compounds	Organic acids and derivatives	Carboxylic acids and derivatives	Amino acids, peptides, and analogues	Alpha amino acids	-
Com_5053_pos	1,2-O-Isopropylidene-D-glucofuranose	C9H16O6	HMDB0242729	Organic compounds	Organic oxygen compounds	Organooxygen compounds	Ethers	Ketals	-
Com_3513_pos	Hex-trans-3-en-1-ol	C6H12O	HMDB0302264	Organic compounds	Lipids and lipid-like molecules	Fatty Acyls	Fatty alcohols	Fatty alcohols	-
Com_3885_pos	5-Chlorouracil	C4H3ClN2O2	HMDB0246772	Organic compounds	Organoheterocyclic compounds	Diazines	Pyrimidines and pyrimidine derivatives	Halopyrimidines	-
Com_6823_pos	2(R)-hydroxyicosanoic acid	C20H40O3	HMDB0061659	Organic compounds	Lipids and lipid-like molecules	Fatty Acyls	Fatty acids and conjugates	Long-chain fatty acids	Food;Endogenous;Biological;Subcellular;Biofluid and excreta;Biological process;Nutrient;Energy storage;Energy source;Membrane stabilizer
Com_4405_pos	Barbital	C8H12N2O3	HMDB0248870	Organic compounds	Organoheterocyclic compounds	Diazines	Pyrimidines and pyrimidine derivatives	Barbituric acid derivatives	-
Com_4282_pos	Ethyl 5-(methylthio)valerate	C8H16O2S	HMDB0303228	Organic compounds	Lipids and lipid-like molecules	Fatty Acyls	Fatty acid esters	Fatty acid esters	-
Com_5291_pos	Glycerol glutamate	C8H13NO7	HMDB0252840	Organic compounds	Organic acids and derivatives	Carboxylic acids and derivatives	Amino acids, peptides, and analogues	Alpha amino acid esters	-
Com_4080_pos	Putreanine	C7H17N2O2	HMDB0006078	Organic compounds	Organic acids and derivatives	Carboxylic acids and derivatives	Amino acids, peptides, and analogues	Beta amino acids and derivatives	Endogenous
Com_4794_pos	(E)-3-Tosylacrylonitrile	C10H9NO2S	HMDB0248889	Organic compounds	Benzenoids	Benzene and substituted derivatives	Toluenes	Tosyl compounds	-
Com_4995_pos	Metallibure	C7H14N4S2	HMDB0254500	Organic compounds	Organic nitrogen compounds	Organonitrogen compounds	Hydrazines and derivatives	Thiosemicarbazides	-
Com_6663_pos	N-Lauroyl Aspartic acid	C16H29NO5	HMDB0242029	Organic compounds	Organic acids and derivatives	Carboxylic acids and derivatives	Amino acids, peptides, and analogues	Aspartic acid and derivatives	-
Com_4194_pos	2-Amino-3-phosphonopropionic acid	C3H8NO5P	HMDB0000370	Organic compounds	Organic acids and derivatives	Carboxylic acids and derivatives	Amino acids, peptides, and analogues	Alpha amino acids	Endogenous;Tissue and substructures;Cell and elements;Organ and components
Com_6105_pos	D-Xylose, 4-O-beta-D-xylopyranosyl-	C10H18O9	HMDB0250808	Organic compounds	Organic oxygen compounds	Organooxygen compounds	Carbohydrates and carbohydrate conjugates	O-glycosyl compounds	-
Com_7740_pos	9-(3-Methyl-5-propylfuran-2-yl)nonanoylcarnitine	C24H41NO5	HMDB0241825	Organic compounds	Lipids and lipid-like molecules	Fatty Acyls	Fatty acid esters	Acyl carnitines	-
Com_6187_pos	Chlophedianol	C17H20ClNO	HMDB0015585	Organic compounds	Benzenoids	Benzene and substituted derivatives	Diphenylmethanes	Diphenylmethanes	-
Com_4704_pos	Tetrahydroharmol	C12H14N2O	HMDB0029835	Organic compounds	Alkaloids and derivatives	Harmala alkaloids	-	Harmala alkaloids	Endogenous;Food;Biological;Subcellular;Cell and elements
Com_7390_pos	Prasugrel	C20H20FNO3S	HMDB0015625	Organic compounds	Organoheterocyclic compounds	Thienopyridines	-	Thienopyridines	-
Com_7705_pos	delta9-Tetrahydrocannabinol hemisuccinate	C25H34O5	HMDB0250983	Organic compounds	Organoheterocyclic compounds	Benzopyrans	1-benzopyrans	2,2-dimethyl-1-benzopyrans	-
Com_5521_pos	N-(2,6-Dimethylphenyl)-2-(piperazin-1-yl)acetamide	C14H21N3O	HMDB0246918	Organic compounds	Organic acids and derivatives	Carboxylic acids and derivatives	Amino acids, peptides, and analogues	Alpha amino acid amides	-
Com_4567_pos	Alvameline	C9H15N5	HMDB0248263	Organic compounds	Organoheterocyclic compounds	Pyridines and derivatives	Hydropyridines	Hydropyridines	-
Com_4177_pos	3-Sulfopyruvic acid	C3H4O6S	HMDB0004045	Organic compounds	Organic acids and derivatives	Keto acids and derivatives	Alpha-keto acids and derivatives	Alpha-keto acids and derivatives	Endogenous;Food;Biological;Pharmaceutical industry
Com_5874_pos	Alconil	C15H9FN2O2	HMDB0248121	Organic compounds	Benzenoids	Fluorenes	-	Fluorenes	-
Com_3991_pos	2-Pentylthiophene	C9H14S	HMDB0040240	Organic compounds	Organoheterocyclic compounds	Heteroaromatic compounds	-	Heteroaromatic compounds	Food;Biological;Subcellular;Biofluid and excreta;Nutrient
Com_5849_pos	7-Deaza-2'-deoxyguanosine	C11H14N4O4	HMDB0247243	Organic compounds	Organoheterocyclic compounds	Pyrrolopyrimidines	Pyrrolo[2,3-d]pyrimidines	Pyrrolo[2,3-d]pyrimidines	-
Com_3939_pos	Aminochrome o-semiquinone	C8H8NO2	HMDB0060279	Organic compounds	Organoheterocyclic compounds	Indoles and derivatives	Indolines	Indolines	-
Com_7356_pos	Dodec-8-enedioylcarnitine	C19H33NO6	HMDB0241229	Organic compounds	Lipids and lipid-like molecules	Fatty Acyls	Fatty acid esters	Acyl carnitines	-
Com_4535_pos	2-(Methylthiomethyl)-3-phenyl-2-propenal	C11H12OS	HMDB0037166	Organic compounds	Phenylpropanoids and polyketides	Cinnamaldehydes	-	Cinnamaldehydes	Food;Biological;Subcellular;Cell and elements;Food and nutrition;Nutrient
Com_4766_pos	N-Propionylmethionine	C8H15NO3S	HMDB0094704	Organic compounds	Organic acids and derivatives	Carboxylic acids and derivatives	Amino acids, peptides, and analogues	Methionine and derivatives	-
Com_5469_pos	4-Methoxyindoxyl sulfate	C9H11NO5S	HMDB0304935	-	-	-	-	-	-
Com_8041_pos	Epomuricenin B	C35H62O3	HMDB0040923	Organic compounds	Lipids and lipid-like molecules	Fatty Acyls	Fatty alcohols	Annonaceous acetogenins	Food;Endogenous;Biological;Biological process;Nutrient;Energy storage;Energy source;Membrane stabilizer
Com_6197_pos	3-Hydroxyheptanoylcarnitine	C14H27NO5	HMDB0241677	Organic compounds	Lipids and lipid-like molecules	Fatty Acyls	Fatty acid esters	Acyl carnitines	-
Com_6780_pos	Dihyroxy-1H-indole glucuronide I	C14H15NO8	HMDB0059997	Organic compounds	Organic oxygen compounds	Organooxygen compounds	Carbohydrates and carbohydrate conjugates	Phenolic glycosides	Endogenous;Biofluid and excreta;Organ and components;Waste product
Com_6141_pos	arabinosyl-2-fluoroadenine	C10H12FN5O4	HMDB0248556	Organic compounds	Organoheterocyclic compounds	Imidazopyrimidines	Purines and purine derivatives	6-aminopurines	-
Com_6782_pos	(2E,4E,8E)-Piperamide-C9:3	C20H23NO3	HMDB0038644	Organic compounds	Organoheterocyclic compounds	Benzodioxoles	-	Benzodioxoles	Food;Biological;Nutrient
Com_6054_pos	Niazirin	C14H17NO5	HMDB0032807	Organic compounds	Organic oxygen compounds	Organooxygen compounds	Carbohydrates and carbohydrate conjugates	Phenolic glycosides	Food;Biological;Subcellular;Cell and elements;Nutrient
Com_5236_pos	9,9-Dimethyl-1-(sulfinylamino)decane	C12H25NOS	HMDB0247625	Organic compounds	Organic nitrogen compounds	Organonitrogen compounds	-	Organonitrogen compounds	-
Com_7492_pos	Dihydrozeatin-O-glucoside	C16H25N5O6	HMDB0012214	Organic compounds	Lipids and lipid-like molecules	Fatty Acyls	Fatty acyl glycosides	Fatty acyl glycosides of mono- and disaccharides	Endogenous;Food;Biological;Biological process;Nutrient;Energy storage;Energy source;Membrane stabilizer
Com_6711_pos	Tryptophyl-Asparagine	C15H18N4O4	HMDB0029078	Organic compounds	Organic acids and derivatives	Carboxylic acids and derivatives	Amino acids, peptides, and analogues	Dipeptides	Endogenous
Com_4814_pos	3-Methyl-5-pentyl-1,2,4-trithiolane	C8H16S3	HMDB0040242	Organic compounds	Organoheterocyclic compounds	Trithiolanes	-	Trithiolanes	Food;Nutrient
Com_5470_pos	2'-Deoxy-2'-fluorocytidine	C9H12FN3O4	HMDB0245531	Organic compounds	Nucleosides, nucleotides, and analogues	Pyrimidine nucleosides	Pyrimidine 2'-deoxyribonucleosides	Pyrimidine 2'-deoxyribonucleosides	-
Com_5798_pos	Creatine riboside	C9H17N3O6	HMDB0240254	Organic compounds	Organic oxygen compounds	Organooxygen compounds	Carbohydrates and carbohydrate conjugates	Glycosylamines	-
Com_7751_pos	Bis(7-methyloctyl) Cyclohexane-1,2-dicarboxylate	C26H48O4	HMDB0244746	Organic compounds	Lipids and lipid-like molecules	Fatty Acyls	Fatty alcohol esters	Fatty alcohol esters	-
Com_6985_pos	Bursopoietin	C14H25N7O3	HMDB0249448	Organic compounds	Organic acids and derivatives	Carboxylic acids and derivatives	Amino acids, peptides, and analogues	Peptides	-
Com_7579_pos	Morniflumate	C19H20F3N3O3	HMDB0254887	Organic compounds	Benzenoids	Benzene and substituted derivatives	Trifluoromethylbenzenes	Trifluoromethylbenzenes	-
Com_3944_pos	2-Cyanoethyl dihydrogen phosphate	C3H6NO4P	HMDB0245086	-	-	-	-	-	-
Com_3718_pos	2-Methyl-3-(methylthio)furan	C6H8OS	HMDB0036610	Organic compounds	Organosulfur compounds	Thioethers	Aryl thioethers	Aryl thioethers	Food;Biological;Subcellular;Cell and elements;Nutrient
Com_4056_pos	2-Naphthalenethiol	C10H8S	HMDB0029689	Organic compounds	Benzenoids	Naphthalenes	-	Naphthalenes	Endogenous;Food;Food and nutrition
Com_5977_pos	Chlorphenacil	C12H15Cl2NO2	HMDB0250131	Organic compounds	Organic nitrogen compounds	Organonitrogen compounds	Nitrogen mustard compounds	Nitrogen mustard compounds	-
Com_4286_pos	Cycloalliin	C6H11NO3S	HMDB0029417	Organic compounds	Phenylpropanoids and polyketides	Flavonoids	Flavonoid glycosides	Flavonoid 8-C-glycosides	Endogenous;Food;Biological;Subcellular;Cell and elements
Com_5524_pos	Hydroxynalidixic acid	C12H12N2O4	HMDB0060826	Organic compounds	Organoheterocyclic compounds	Diazanaphthalenes	Naphthyridines	Naphthyridine carboxylic acids and derivatives	Endogenous;Organ and components;Subcellular;Biofluid and excreta;Drug metabolite;Waste product
Com_5767_pos	Arginylserine	C9H19N5O4	HMDB0028718	Organic compounds	Organic acids and derivatives	Carboxylic acids and derivatives	Amino acids, peptides, and analogues	Dipeptides	Endogenous
Com_3775_pos	5-Amino-1,3,4-thiadiazole-2-thiol	C2H3N3S2	HMDB0246744	Organic compounds	Organoheterocyclic compounds	Azoles	Thiadiazoles	2-amino-1,3,4-thiadiazoles	-
Com_6893_pos	MG(0:0/i-15:0/0:0)	C18H36O4	HMDB0072849	Organic compounds	Lipids and lipid-like molecules	Glycerolipids	Monoradylglycerols	2-monoacylglycerols	Endogenous;Food;Biological;Biological process;Energy storage;Energy source;Membrane stabilizer
Com_5828_pos	N-Phenylacetylglutamic acid	C13H15NO5	HMDB0059772	Organic compounds	Organic acids and derivatives	Carboxylic acids and derivatives	Amino acids, peptides, and analogues	Glutamic acid and derivatives	-
Com_4798_pos	(2R,2'S)-Isobuteine	C7H13NO4S	HMDB0030411	Organic compounds	Organic acids and derivatives	Carboxylic acids and derivatives	Amino acids, peptides, and analogues	Cysteine and derivatives	Endogenous;Food;Biological;Subcellular;Cell and elements
Com_3787_pos	Benzothiophene	C8H6S	HMDB0249003	Organic compounds	Organoheterocyclic compounds	Benzothiophenes	1-benzothiophenes	1-benzothiophenes	-
Com_7629_pos	Flunarizine	C26H26F2N2	HMDB0015589	Organic compounds	Benzenoids	Benzene and substituted derivatives	Diphenylmethanes	Diphenylmethanes	-
Com_5712_pos	Linatine	C10H17N3O5	HMDB0038516	Organic compounds	Organic acids and derivatives	Carboxylic acids and derivatives	Amino acids, peptides, and analogues	Glutamine and derivatives	Food;Biological;Subcellular;Cell and elements;Nutrient
Com_8053_pos	Octaethyleneglycol monododecyl ether	C28H58O9	HMDB0246126	Organic compounds	Organic oxygen compounds	Organooxygen compounds	Ethers	Polyethylene glycols	-
Com_5473_pos	3-Oxobutanoylcarnitine	C11H19NO5	HMDB0241651	Organic compounds	Lipids and lipid-like molecules	Fatty Acyls	Fatty acid esters	Acyl carnitines	-
Com_5117_pos	2-Hydroxy-3-morpholinopropanesulfonic Acid	C7H15NO5S	HMDB0254881	Organic compounds	Organoheterocyclic compounds	Oxazinanes	Morpholines	Morpholines	-
Com_6850_pos	Citbrasine	C17H17NO6	HMDB0037797	Organic compounds	Organoheterocyclic compounds	Quinolines and derivatives	Benzoquinolines	Acridones	Food;Biological;Nutrient
Com_5703_pos	3-hydroxypentadecanoic acid	C15H30O3	HMDB0061657	Organic compounds	Lipids and lipid-like molecules	Fatty Acyls	Fatty acids and conjugates	Long-chain fatty acids	Food;Endogenous;Biological;Subcellular;Biofluid and excreta;Biological process;Nutrient;Energy storage;Energy source;Membrane stabilizer
Com_3980_pos	1,1'-Thiobisethanethiol	C4H10S3	HMDB0040239	Organic compounds	Organic oxygen compounds	Organooxygen compounds	Ethers	Hemiacetals	Food;Subcellular;Cell and elements;Nutrient
Com_5675_pos	benzyl styryl sulfone	C15H14O2S	HMDB0249076	Organic compounds	Benzenoids	Benzene and substituted derivatives	Styrenes	Styrenes	-
Com_7290_pos	6-O-Desmethyldonepezil	C23H27NO3	HMDB0013959	Organic compounds	Organoheterocyclic compounds	Piperidines	Benzylpiperidines	N-benzylpiperidines	Endogenous;Organ and components;Cell and elements;Biofluid and excreta;Pharmaceutical industry;Drug metabolite;Waste product
Com_7634_pos	MG(0:0/20:2(11Z,14Z)/0:0)	C23H42O4	HMDB0011544	Organic compounds	Lipids and lipid-like molecules	Endocannabinoids	-	Endocannabinoids	Endogenous;Food;Biological;Tissue and substructures;Cell and elements;Subcellular;Biological process;Emulsifier;Surfactant;Energy source;Membrane stabilizer;Energy storage
Com_3940_pos	7-Methylhypoxanthine	C6H6N4O	HMDB0003162	Organic compounds	Organoheterocyclic compounds	Imidazopyrimidines	Purines and purine derivatives	Hypoxanthines	-
Com_5575_pos	3,N(4)-Ethenodeoxycytidine	C11H13N3O4	HMDB0246084	Organic compounds	Organoheterocyclic compounds	Imidazopyrimidines	-	Imidazopyrimidines	-
Com_4718_pos	Cystathionine ketimine	C7H9NO4S	HMDB0002015	Organic compounds	Organic acids and derivatives	Carboxylic acids and derivatives	Amino acids, peptides, and analogues	Alpha amino acids and derivatives	Endogenous;Subcellular;Biofluid and excreta
Com_5654_pos	5-Dimethylamiloride	C8H12ClN7O	HMDB0246782	Organic compounds	Organoheterocyclic compounds	Diazines	Pyrazines	Pyrazinecarboxamides	-
Com_5262_pos	4-(3-Pyridin-2-yl-[1,2,4]oxadiazol-5-yl)-butyric acid	C11H11N3O3	HMDB0246289	Organic compounds	Organoheterocyclic compounds	Pyridines and derivatives	-	Pyridines and derivatives	-
Com_6304_pos	Ovalicin	C16H24O5	HMDB0038120	Organic compounds	Organic oxygen compounds	Organooxygen compounds	Alcohols and polyols	Tertiary alcohols	Food;Subcellular;Cell and elements;Drug;Surfactant;Emulsifier;Nutrient
Com_4739_pos	S-(2-(N,N-Diisopropylamino)ethyl)isothiourea	C9H21N3S	HMDB0244614	Organic compounds	Organosulfur compounds	Isothioureas	-	Isothioureas	-
Com_6368_pos	Calindol	C21H20N2	HMDB0249556	Organic compounds	Benzenoids	Naphthalenes	-	Naphthalenes	-
Com_5733_pos	Glutaminylasparagine	C9H16N4O5	HMDB0028792	Organic compounds	Organic acids and derivatives	Carboxylic acids and derivatives	Amino acids, peptides, and analogues	Dipeptides	Endogenous
Com_6474_pos	MG(0:0/i-13:0/0:0)	C16H32O4	HMDB0072870	Organic compounds	Lipids and lipid-like molecules	Glycerolipids	Monoradylglycerols	2-monoacylglycerols	Endogenous;Food;Biological;Biological process;Energy storage;Energy source;Membrane stabilizer
Com_5972_pos	Bakers yeast extract	C19H14O2	HMDB0032173	Organic compounds	Benzenoids	Fluorenes	-	Fluorenes	Endogenous;Food
Com_7732_pos	MG(0:0/21:0/0:0)	C24H48O4	HMDB0072868	Organic compounds	Lipids and lipid-like molecules	Glycerolipids	Monoradylglycerols	2-monoacylglycerols	Endogenous;Food;Biological;Biological process;Energy storage;Energy source;Membrane stabilizer
Com_6100_pos	Etoprine	C12H12Cl2N4	HMDB0252116	Organic compounds	Benzenoids	Benzene and substituted derivatives	Halobenzenes	Dichlorobenzenes	-
Com_4817_pos	4-O-Methylglucuronic acid	C7H12O7	HMDB0302222	Organic compounds	Organic oxygen compounds	Organooxygen compounds	Carbohydrates and carbohydrate conjugates	Glucuronic acid derivatives	-
Com_3611_pos	1-Isothiocyanatobutane	C5H9NS	HMDB0031328	Organic compounds	Organosulfur compounds	Isothiocyanates	-	Isothiocyanates	Endogenous;Food;Biological
Com_4671_pos	Spermine dialdehyde	C10H20N2O2	HMDB0013076	Organic compounds	Organic oxygen compounds	Organooxygen compounds	Carbonyl compounds	Alpha-hydrogen aldehydes	Endogenous
Com_4281_pos	6-Methylpteridine-2,4-diamine	C7H8N6	HMDB0247090	Organic compounds	Organoheterocyclic compounds	Pteridines and derivatives	-	Pteridines and derivatives	-
Com_8542_pos	PC(DiMe(9,3)/5-iso PGF2VI)	C44H76NO12P	HMDB0289261	-	-	-	-	-	-
Com_4401_pos	5-Hydroxyisourate	C5H4N4O4	HMDB0030097	Organic compounds	Organoheterocyclic compounds	Imidazopyrimidines	Purines and purine derivatives	Xanthines	Endogenous;Food;Biological;Subcellular;Cell and elements
Com_6568_pos	N-(1-Deoxy-1-fructosyl)methionine	C11H21NO7S	HMDB0037841	Organic compounds	Organic acids and derivatives	Carboxylic acids and derivatives	Amino acids, peptides, and analogues	Tyrosine and derivatives	Food;Nutrient
Com_5234_pos	gamma-Aminobutyryllysine	C10H21N3O3	HMDB0001959	Organic compounds	Organic acids and derivatives	Peptidomimetics	Hybrid peptides	Hybrid peptides	Endogenous
Com_4543_pos	S-(Allylthio)-L-cysteine	C6H11NO2S2	HMDB0038669	Organic compounds	Organic acids and derivatives	Carboxylic acids and derivatives	Amino acids, peptides, and analogues	Cysteine and derivatives	Food;Biological;Subcellular;Cell and elements;Nutrient
Com_4095_pos	(S1)-Methoxy-3-heptanethiol	C8H18OS	HMDB0032380	Organic compounds	Organic oxygen compounds	Organooxygen compounds	Ethers	Dialkyl ethers	Endogenous;Food
Com_6630_pos	10-(2-(Diethylamino)propyl)-10H-pyrido(3,2-b)(1,4)benzothiazine	C18H23N3S	HMDB0250729	Organic compounds	Organic nitrogen compounds	Organonitrogen compounds	Amines	Alkyldiarylamines	-
Com_3946_pos	(S)C(S)S-S-Methylcysteine sulfoxide	C4H9NO3S	HMDB0029432	Organic compounds	Organic acids and derivatives	Carboxylic acids and derivatives	Amino acids, peptides, and analogues	Alpha amino acids	Endogenous;Food;Biological;Subcellular;Cell and elements
Com_4986_pos	Propionic acid, 2-methyl-2-((piperidinomethyl)thio)-	C10H19NO2S	HMDB0249401	Organic compounds	Lipids and lipid-like molecules	Fatty Acyls	Fatty acids and conjugates	Heterocyclic fatty acids	-
Com_5913_pos	Hypoglycin B	C12H18N2O5	HMDB0029428	Organic compounds	Organic acids and derivatives	Carboxylic acids and derivatives	Amino acids, peptides, and analogues	Dipeptides	Endogenous;Food;Biological;Subcellular;Cell and elements
Com_7493_pos	Losmapimod	C22H26FN3O2	HMDB0254167	Organic compounds	Organoheterocyclic compounds	Pyridines and derivatives	Phenylpyridines	Phenylpyridines	-
Com_4758_pos	Hexyl 3-mercaptobutanoate	C10H20O2S	HMDB0032327	Organic compounds	Lipids and lipid-like molecules	Fatty Acyls	Fatty acid esters	Fatty acid esters	Endogenous;Food;Biological;Biofluid and excreta;Cell and elements;Subcellular;Biological process;Surfactant;Emulsifier;Membrane stabilizer;Energy source;Energy storage;Nutrient
Com_6546_pos	N-Desmethylcitalopram	C19H19FN2O	HMDB0014021	Organic compounds	Benzenoids	Benzene and substituted derivatives	Phenylbutylamines	Phenylbutylamines	Endogenous;Organ and components;Biofluid and excreta;Cell and elements;Biological process;Pharmaceutical industry;Drug metabolite;Waste product
Com_5113_pos	Quinolin-2-yl hydrogen sulfate	C9H7NO4S	HMDB0304911	Organic compounds	Organoheterocyclic compounds	Quinolines and derivatives	Quinolones and derivatives	Quinolones and derivatives	-
Com_7984_pos	Hovenine A	C27H42N4O4	HMDB0030200	Organic compounds	Organic acids and derivatives	Carboxylic acids and derivatives	Amino acids, peptides, and analogues	Oligopeptides	Endogenous;Food;Subcellular;Cell and elements
Com_5578_pos	[3h]Thienylcyclohexylpiperidine	C15H25NS	HMDB0243761	Organic compounds	Organic nitrogen compounds	Organonitrogen compounds	Cyclohexylamines	Cyclohexylamines	-
Com_5427_pos	Meluadrine	C12H18ClNO2	HMDB0254430	Organic compounds	Benzenoids	Phenols	Halophenols	M-chlorophenols	-
Com_5261_pos	1-Hydroxy-2-(N-acetylcysteinyl)-3-butene	C9H15NO4S	HMDB0244631	Organic compounds	Organic acids and derivatives	Carboxylic acids and derivatives	Amino acids, peptides, and analogues	N-acyl-alpha amino acids	-
Com_5838_pos	Diphenidine	C19H23N	HMDB0251444	Organic compounds	Phenylpropanoids and polyketides	Stilbenes	-	Stilbenes	-
Com_5784_pos	L-beta-aspartyl-L-glutamic acid	C9H14N2O7	HMDB0011164	Organic compounds	Organic acids and derivatives	Peptidomimetics	Hybrid peptides	Hybrid peptides	Endogenous
Com_5628_pos	Alrestatin	C14H9NO4	HMDB0248259	Organic compounds	Organoheterocyclic compounds	Isoquinolines and derivatives	Isoquinolones and derivatives	Isoquinolones and derivatives	-
Com_4884_pos	4-Ethyl-2-heptylthiazole	C12H21NS	HMDB0040113	Organic compounds	Organoheterocyclic compounds	Azoles	Thiazoles	2,4-disubstituted thiazoles	Food;Nutrient
Com_4024_pos	7-(Methylthio)heptanenitrile	C8H15NS	HMDB0031890	Organic compounds	Organic nitrogen compounds	Organonitrogen compounds	Organic cyanides	Nitriles	Endogenous;Food;Biological
Com_4572_pos	Dopachrome o-semiquinone	C9H8NO4	HMDB0012931	Organic compounds	Organoheterocyclic compounds	Indoles and derivatives	Indolecarboxylic acids and derivatives	Indolecarboxylic acids	Endogenous
Com_4306_pos	2-O-Methyl-L-fucose	C7H14O5	HMDB0033789	Organic compounds	Organic oxygen compounds	Organooxygen compounds	Carbohydrates and carbohydrate conjugates	Hexoses	Food;Biological;Nutrient
Com_4795_pos	6-Methyl-5-pyridin-4-yl-3,6-dihydro-1,3,4-thiadiazin-2-one	C9H9N3OS	HMDB0253351	Organic compounds	Organoheterocyclic compounds	Pyridines and derivatives	-	Pyridines and derivatives	-
Com_7590_pos	(2E,4Z)-Tetradeca-2,4-dienedioylcarnitine	C21H35NO6	HMDB0241393	Organic compounds	Lipids and lipid-like molecules	Fatty Acyls	Fatty acid esters	Acyl carnitines	-
Com_5891_pos	N-(1,3-Dimethylbutyl)-N'-phenyl-p-phenylenediamine	C18H24N2	HMDB0247397	Organic compounds	Organic nitrogen compounds	Organonitrogen compounds	Amines	Phenylalkylamines	-
Com_5078_pos	Ethyl glucuronide	C8H14O7	HMDB0010325	Organic compounds	Organic oxygen compounds	Organooxygen compounds	Carbohydrates and carbohydrate conjugates	O-glucuronides	Endogenous;Organ and components;Subcellular;Biofluid and excreta;Drug metabolite;Waste product
Com_6466_pos	8-Cyclopentyl-1,3-dipropylxanthine	C16H24N4O2	HMDB0247432	Organic compounds	Organoheterocyclic compounds	Imidazopyrimidines	Purines and purine derivatives	Xanthines	-
Com_8332_pos	PC(15:0/18:3(6Z,9Z,12Z))	C41H76NO8P	HMDB0007941	Organic compounds	Lipids and lipid-like molecules	Glycerophospholipids	Glycerophosphocholines	Phosphatidylcholines	Endogenous;Food;Biological;Biofluid and excreta;Tissue and substructures;Cell and elements;Subcellular;Biological process;Surfactant;Emulsifier;Food and nutrition;Energy source;Membrane stabilizer;Energy storage
Com_6226_pos	Levobunolol	C17H25NO3	HMDB0015341	Organic compounds	Benzenoids	Tetralins	-	Tetralins	-
Com_5222_pos	Hydroxyprolyl-Valine	C10H18N2O4	HMDB0028876	Organic compounds	Organic acids and derivatives	Carboxylic acids and derivatives	Amino acids, peptides, and analogues	Peptides	Endogenous
Com_5403_pos	Tetrahydrobiopterin	C9H15N5O3	HMDB0000027	Organic compounds	Organoheterocyclic compounds	Pteridines and derivatives	Pterins and derivatives	Biopterins and derivatives	Endogenous;Tissue and substructures;Biofluid and excreta;Subcellular;Biological process
Com_6679_pos	Fluorocarazolol	C18H21FN2O2	HMDB0252371	Organic compounds	Organoheterocyclic compounds	Indoles and derivatives	Carbazoles	Carbazoles	-
Com_5199_pos	2,4-Bis(2-methoxyethoxy)-1,3,5-triazine	C9H15N3O4	HMDB0245444	Organic compounds	Organoheterocyclic compounds	Triazines	1,3,5-triazines	Alkoxy-S-triazines	-
Com_5873_pos	L-Homocystine	C8H16N2O4S2	HMDB0000676	Organic compounds	Organic acids and derivatives	Carboxylic acids and derivatives	Amino acids, peptides, and analogues	L-alpha-amino acids	Endogenous;Subcellular;Biofluid and excreta
Com_5021_pos	N-Acetylalliin	C8H13NO4S	HMDB0242184	Organic compounds	Organic acids and derivatives	Carboxylic acids and derivatives	Amino acids, peptides, and analogues	N-acyl-alpha amino acids	-
Com_6018_pos	N-(1-Deoxy-1-fructosyl)proline	C11H19NO7	HMDB0038493	Organic compounds	Organic acids and derivatives	Carboxylic acids and derivatives	Amino acids, peptides, and analogues	Proline and derivatives	Food;Nutrient
Com_4070_pos	Benzothiazepine	C9H7NS	HMDB0249028	Organic compounds	Benzenoids	-	-	Benzenoids	-
Com_4693_pos	Penmacric acid	C7H10N2O5	HMDB0029436	Organic compounds	Organic acids and derivatives	Carboxylic acids and derivatives	Amino acids, peptides, and analogues	Proline and derivatives	Endogenous;Food;Subcellular;Cell and elements
Com_3812_pos	(Z)-S-1-Propenyl methanesulfinothioate	C4H8OS2	HMDB0032747	Organic compounds	Organic acids and derivatives	Thiosulfinic acid esters	-	Thiosulfinic acid esters	Food;Biological;Subcellular;Cell and elements;Nutrient
Com_4504_pos	Glycyl-Aspartate	C6H10N2O5	HMDB0028837	Organic compounds	Organic acids and derivatives	Carboxylic acids and derivatives	Amino acids, peptides, and analogues	Dipeptides	Endogenous
Com_7126_pos	Penicilloic acid	C16H20N2O5S	HMDB0060617	Organic compounds	Organic acids and derivatives	Carboxylic acids and derivatives	Amino acids, peptides, and analogues	N-acyl-alpha amino acids	Endogenous;Organ and components;Subcellular;Biofluid and excreta;Drug metabolite;Waste product
Com_4349_pos	8-Hydroxy-7-methylguanine	C6H7N5O2	HMDB0006037	Organic compounds	Organoheterocyclic compounds	Imidazopyrimidines	Purines and purine derivatives	Hypoxanthines	Endogenous
Com_3550_pos	4-Methoxyphenyl	C7H7O	HMDB0246497	Organic compounds	Benzenoids	Phenol ethers	Anisoles	Anisoles	-
Com_5399_pos	8-Hydroxyacyclovir	C8H11N5O4	HMDB0247439	Organic compounds	Organoheterocyclic compounds	Imidazopyrimidines	Purines and purine derivatives	Hypoxanthines	-
Com_4272_pos	Methylenediphosphonic acid	CH6O6P2	HMDB0254641	Organic compounds	Organic acids and derivatives	Organic phosphonic acids and derivatives	Bisphosphonates	Bisphosphonates	-
Com_5775_pos	Bufuralol	C16H23NO2	HMDB0249434	Organic compounds	Organoheterocyclic compounds	Benzofurans	-	Benzofurans	-
Com_4275_pos	Ureidosuccinic acid	C5H8N2O5	HMDB0000828	Organic compounds	Organic acids and derivatives	Carboxylic acids and derivatives	Amino acids, peptides, and analogues	Aspartic acid and derivatives	Endogenous;Food;Biological;Organ and components;Subcellular;Biofluid and excreta;Biological process;Pharmaceutical industry
Com_7007_pos	Nep-IN-2	C16H23NO3S2	HMDB0244642	Organic compounds	Organic acids and derivatives	Carboxylic acids and derivatives	Amino acids, peptides, and analogues	Methionine and derivatives	-
Com_5622_pos	4-[(2-Methyl-3-furanyl)thio]-5-nonanone	C14H22O2S	HMDB0037141	Organic compounds	Organosulfur compounds	Thioethers	Aryl thioethers	Aryl thioethers	Food;Food and nutrition;Nutrient
Com_5370_pos	Doqualast	C13H8N2O3	HMDB0251585	Organic compounds	Organoheterocyclic compounds	Pyridopyrimidines	-	Pyridopyrimidines	-
Com_6565_pos	4-Hydroxybenzyl isothiocyanate rhamnoside	C14H17NO5S	HMDB0032801	Organic compounds	Organic oxygen compounds	Organooxygen compounds	Carbohydrates and carbohydrate conjugates	Phenolic glycosides	Food;Biological;Subcellular;Cell and elements;Nutrient
Com_5695_pos	2-Naphthylaminomethyl-gamma-aminobutyric acid	C15H18N2O2	HMDB0246654	Organic compounds	Organic acids and derivatives	Carboxylic acids and derivatives	Amino acids, peptides, and analogues	Gamma amino acids and derivatives	-
Com_6224_pos	Glutamine-glutamate	C10H17N3O7	HMDB0252813	Organic compounds	Organic acids and derivatives	Carboxylic acids and derivatives	Amino acids, peptides, and analogues	Glutamine and derivatives	-
Com_6498_pos	Carbocysteine-lysine	C11H21N3O5S	HMDB0249634	Organic compounds	Organic acids and derivatives	Carboxylic acids and derivatives	Amino acids, peptides, and analogues	Peptides	-
Com_5840_pos	4-[3-(4-Chlorophenyl)-1,2,4-oxadiazol-5-yl]butanoic acid	C12H11ClN2O3	HMDB0246675	Organic compounds	Organoheterocyclic compounds	Azoles	Oxadiazoles	Phenyloxadiazoles	-
Com_3744_pos	2-Ethyldihydro-3(2H)-thiophenone	C6H10OS	HMDB0040238	Organic compounds	Organoheterocyclic compounds	Thiolanes	-	Thiolanes	Food;Subcellular;Cell and elements;Nutrient
Com_3790_pos	Bis-triazole	C4H2N6	HMDB0249240	Organic compounds	Organic nitrogen compounds	Organonitrogen compounds	Azo compounds	Azo compounds	-
Com_3716_pos	2-Amino-5-chloropyridine	C5H5ClN2	HMDB0244996	Organic compounds	Organoheterocyclic compounds	Pyridines and derivatives	Aminopyridines and derivatives	Aminopyridines and derivatives	-
Com_5881_pos	4-O,6-O-Benzylidene-alpha-D-glucopyranose	C13H16O6	HMDB0245694	Organic compounds	Organoheterocyclic compounds	Pyranodioxins	-	Pyranodioxins	-
Com_5272_pos	3-Methoxycatechol sulfate	C7H6O7S	HMDB0242163	Organic compounds	Organic acids and derivatives	Organic sulfuric acids and derivatives	Arylsulfates	Arylsulfates	-
Com_3829_pos	2,6-Dimethylbenzenethiol	C8H10S	HMDB0032019	Organic compounds	Benzenoids	Thiophenols	-	Thiophenols	Endogenous;Food;Food and nutrition
Com_6688_pos	2,3,4-Tri-O-acetylarabinopyranosyl isothiocyanate	C12H15NO7S	HMDB0247146	Organic compounds	Organic oxygen compounds	Organooxygen compounds	Carbohydrates and carbohydrate conjugates	Glycosylamines	-
Com_4774_pos	3-Chloro-2-methylmaleylacetate	C7H7ClO5	HMDB0060369	Organic compounds	Organic acids and derivatives	Keto acids and derivatives	Medium-chain keto acids and derivatives	Medium-chain keto acids and derivatives	-
Com_7935_pos	Acalabrutinib	C26H23N7O2	HMDB0247886	Organic compounds	Organoheterocyclic compounds	Azoles	Imidazoles	Phenylimidazoles	-
Com_5519_pos	Lysylthreonine	C10H21N3O4	HMDB0028961	Organic compounds	Organic acids and derivatives	Carboxylic acids and derivatives	Amino acids, peptides, and analogues	Dipeptides	Endogenous
Com_5144_pos	Isopilocarpinic acid	C11H18N2O3	HMDB0253672	Organic compounds	Organoheterocyclic compounds	Azoles	Imidazoles	Imidazolyl carboxylic acids and derivatives	-
Com_5401_pos	epsilon-Maleimido-lysine	C10H15N3O4	HMDB0251891	Organic compounds	Organic acids and derivatives	Carboxylic acids and derivatives	Amino acids, peptides, and analogues	Alpha amino acids	-
Com_8200_pos	PE(P-18:0/18:2(9Z,12Z))	C41H78NO7P	HMDB0011376	Organic compounds	Lipids and lipid-like molecules	Glycerophospholipids	Glycerophosphoethanolamines	1-(1Z-alkenyl),2-acylglycerophosphoethanolamines	Endogenous;Food;Biological;Biofluid and excreta;Tissue and substructures;Organ and components;Cell and elements;Subcellular;Biological process;Surfactant;Emulsifier;Food and nutrition;Energy source;Membrane stabilizer;Energy storage
Com_5207_pos	N1,N8-Diacetylspermidine	C11H23N3O2	HMDB0041947	Organic compounds	Organic acids and derivatives	Carboxylic acids and derivatives	Carboxylic acid derivatives	Acetamides	Endogenous;Nutrient
Com_4260_pos	Ne,Ne dimethyllysine	C8H18N2O2	HMDB0013287	Organic compounds	Organic acids and derivatives	Carboxylic acids and derivatives	Amino acids, peptides, and analogues	Alpha amino acids	Endogenous
Com_6964_pos	2-O-Acetyl-trans-coutaric acid	C15H14O9	HMDB0034621	Organic compounds	Phenylpropanoids and polyketides	Cinnamic acids and derivatives	Hydroxycinnamic acids and derivatives	Coumaric acid esters	Food;Biological;Subcellular;Cell and elements;Nutrient
Com_5012_pos	(S)-3-Methylthiohexyl butyrate	C11H22O2S	HMDB0038946	Organic compounds	Lipids and lipid-like molecules	Fatty Acyls	Fatty acid esters	Fatty acid esters	Endogenous;Food;Biological;Biofluid and excreta;Cell and elements;Subcellular;Biological process;Surfactant;Emulsifier;Nutrient;Membrane stabilizer;Energy source;Energy storage
Com_4067_pos	1-Nonanethiol	C9H20S	HMDB0243973	Organic compounds	Organosulfur compounds	Thiols	Alkylthiols	Alkylthiols	-
Com_3891_pos	Dihydro-2-methoxy-2-methyl-3(2H)-thiophenone	C6H10O2S	HMDB0040237	Organic compounds	Organosulfur compounds	Thioacetals	Monothioacetals	Monothioketals	Food;Subcellular;Cell and elements;Nutrient
Com_7543_pos	25-Azacholesterol	C26H45NO	HMDB0001028	Organic compounds	Lipids and lipid-like molecules	Steroids and steroid derivatives	Azasteroids and derivatives	25-azasteroids and derivatives	Endogenous;Food;Biological;Biological process;Membrane stabilizer;Energy source;Energy storage;Molecular messenger;Surfactant;Emulsifier
Com_5661_pos	4alpha-hydroxy-tetrahydrobiopterin	C9H15N5O4	HMDB0304198	Organic compounds	Organoheterocyclic compounds	Pteridines and derivatives	Pterins and derivatives	Biopterins and derivatives	-
Com_4077_pos	Dimaprit	C6H15N3S	HMDB0251367	Organic compounds	Organosulfur compounds	Isothioureas	-	Isothioureas	-
Com_3943_pos	2,3-Dimethyl-5-propylpyrazine	C9H14N2	HMDB0039996	Organic compounds	Organoheterocyclic compounds	Diazines	Pyrazines	Pyrazines	Food;Biological;Subcellular;Cell and elements;Food and nutrition;Nutrient
Com_3923_pos	(3-Nitroamino)alanine	C3H7N3O4	HMDB0029398	Organic compounds	Organic acids and derivatives	Carboxylic acids and derivatives	Amino acids, peptides, and analogues	Alpha amino acids	Endogenous;Food;Biological;Subcellular;Cell and elements
Com_4270_pos	4-(Dimethylamino)butyl carbamimidothioate	C7H17N3S	HMDB0246305	Organic compounds	Organosulfur compounds	Isothioureas	-	Isothioureas	-
Com_4071_pos	1-Thiocyanato-4-(methylthio)butane	C6H11NS2	HMDB0038446	Organic compounds	Organosulfur compounds	Thiocyanates	-	Thiocyanates	Food;Biological;Subcellular;Cell and elements;Nutrient
Com_6379_pos	1-Tert-butyl-3-(4-chlorophenyl)-1H-pyrazolo[3,4-d]pyrimidin-4-amine	C15H16ClN5	HMDB0244786	Organic compounds	Organoheterocyclic compounds	Azoles	Pyrazoles	Phenylpyrazoles	-
Com_4721_pos	S-Allylmercapturic acid	C8H13NO3S	HMDB0240556	Organic compounds	Organic acids and derivatives	Carboxylic acids and derivatives	Amino acids, peptides, and analogues	N-acyl-alpha amino acids	-
Com_4855_pos	Methyl 1-(2-propenylsulfinyl)propyl disulfide	C7H14OS3	HMDB0033076	Organic compounds	Organosulfur compounds	Sulfoxides	-	Sulfoxides	Food;Biological;Subcellular;Cell and elements;Nutrient
Com_6485_pos	2,5-Dibenzyl-3-hydroxy-6-methoxypyrazine	C19H18N2O2	HMDB0041543	Organic compounds	Organoheterocyclic compounds	Diazines	Pyrazines	Methoxypyrazines	Food;Biological;Nutrient
Com_3922_pos	3-Hydroxy-L-aspartic acid	C4H7NO5	HMDB0245891	Organic compounds	Organic acids and derivatives	Carboxylic acids and derivatives	Amino acids, peptides, and analogues	Aspartic acid and derivatives	-
Com_7172_pos	xi-3-Hydroxy-5-phenylpentanoic acid O-beta-D-Glucopyranoside	C17H24O8	HMDB0031695	Organic compounds	Lipids and lipid-like molecules	Fatty Acyls	Fatty acyl glycosides	Fatty acyl glycosides of mono- and disaccharides	Endogenous;Food;Biological;Biofluid and excreta;Subcellular;Cell and elements;Biological process;Nutrient;Energy storage;Energy source;Membrane stabilizer
Com_4295_pos	Allitridin	C6H10S3	HMDB0031154	Organic compounds	Organosulfur compounds	Organic trisulfides	-	Organic trisulfides	Endogenous;Food;Biological
Com_7193_pos	22-Hydroxydocosanoic acid	C22H44O3	HMDB0302963	Organic compounds	Lipids and lipid-like molecules	Fatty Acyls	Fatty acids and conjugates	Very long-chain fatty acids	-
Com_8192_pos	PE(18:4(6Z,9Z,12Z,15Z)/P-18:0)	C41H74NO7P	HMDB0009214	Organic compounds	Lipids and lipid-like molecules	Glycerophospholipids	Glycerophosphoethanolamines	Glycerophosphoethanolamines	Endogenous;Food;Biological;Biofluid and excreta;Tissue and substructures;Organ and components;Cell and elements;Subcellular;Biological process;Surfactant;Emulsifier;Food and nutrition;Energy source;Membrane stabilizer;Energy storage
Com_3995_pos	(1R)-1-Amino-3-sulfanylpropane-1-sulfinic acid	C3H9NO2S2	HMDB0242354	Organic compounds	Organic acids and derivatives	Sulfinic acids and derivatives	Sulfinic acids	Sulfinic acids	-
Com_7753_pos	Gly-pro-arg-pro	C18H31N7O5	HMDB0252829	Organic compounds	Organic acids and derivatives	Carboxylic acids and derivatives	Amino acids, peptides, and analogues	Oligopeptides	-
Com_4091_pos	Ethyl 3-(methylthio)butanoate	C7H14O2S	HMDB0038084	Organic compounds	Lipids and lipid-like molecules	Fatty Acyls	Fatty acid esters	Fatty acid esters	Food;Endogenous;Biological;Biofluid and excreta;Subcellular;Cell and elements;Biological process;Nutrient;Energy storage;Energy source;Membrane stabilizer;Surfactant;Emulsifier;Food and nutrition
Com_6472_pos	Arginylmethionine	C11H23N5O3S	HMDB0028715	Organic compounds	Organic acids and derivatives	Carboxylic acids and derivatives	Amino acids, peptides, and analogues	Dipeptides	Endogenous
Com_6265_pos	5'-N-Methylcarboxamidoadenosine	C11H14N6O4	HMDB0246883	Organic compounds	Nucleosides, nucleotides, and analogues	Purine nucleosides	-	Purine nucleosides	-
Com_4753_pos	2-Hydroxyglutaric acid diethyl ester	C9H16O5	HMDB0303910	Organic compounds	Lipids and lipid-like molecules	Fatty Acyls	Fatty acid esters	Fatty acid esters	-
Com_5796_pos	Miloxacin	C12H9NO6	HMDB0254734	Organic compounds	Organoheterocyclic compounds	Quinolines and derivatives	Quinoline carboxylic acids	Quinoline carboxylic acids	-
Com_6019_pos	Queuine	C12H15N5O3	HMDB0001495	Organic compounds	Organoheterocyclic compounds	Pyrrolopyrimidines	Pyrrolo[2,3-d]pyrimidines	Pyrrolo[2,3-d]pyrimidines	Food;Biological;Subcellular;Tissue and substructures
Com_5037_pos	Imidazole acetol-phosphate	C6H9N2O5P	HMDB0012236	Organic compounds	Organic acids and derivatives	Organic phosphoric acids and derivatives	Phosphate esters	Monoalkyl phosphates	Endogenous;Food;Biological
Com_6221_pos	Hawkinsin	C11H17NO6S	HMDB0002354	Organic compounds	Organic acids and derivatives	Carboxylic acids and derivatives	Amino acids, peptides, and analogues	Cysteine and derivatives	Endogenous;Acidogen;Metabotoxin
Com_7082_pos	Cohumulone	C20H28O5	HMDB0033981	Organic compounds	Organic oxygen compounds	Organooxygen compounds	Alcohols and polyols	Tertiary alcohols	Endogenous;Food;Subcellular;Cell and elements;Biological process;Surfactant;Emulsifier;Nutrient;Membrane stabilizer;Energy source;Energy storage
Com_3614_pos	xi-2,5-Dihydro-2,4-dimethylthiazole	C5H9NS	HMDB0040331	Organic compounds	Organoheterocyclic compounds	Azolines	Thiazolines	Thiazolines	Food;Biological;Subcellular;Cell and elements;Nutrient
Com_4558_pos	4-(Nitrosoamino)-1-(3-pyridinyl)-1-butanone	C9H11N3O2	HMDB0062376	Organic compounds	Organic oxygen compounds	Organooxygen compounds	Carbonyl compounds	Aryl alkyl ketones	-
Com_4369_pos	(-)-2-Difluoromethylornithine	C6H12F2N2O2	HMDB0242197	Organic compounds	Organic acids and derivatives	Carboxylic acids and derivatives	Amino acids, peptides, and analogues	Alpha amino acids	-
Com_7087_pos	Demethoxyfumitremorgin C	C21H23N3O2	HMDB0029565	Organic compounds	Organoheterocyclic compounds	Indoles and derivatives	Pyridoindoles	Beta carbolines	Endogenous;Food;Subcellular;Cell and elements
Com_6420_pos	Lysylarginine	C12H26N6O3	HMDB0028945	Organic compounds	Organic acids and derivatives	Carboxylic acids and derivatives	Amino acids, peptides, and analogues	Dipeptides	Endogenous
Com_7330_pos	Octadecyl fumarate	C22H40O4	HMDB0038073	Organic compounds	Lipids and lipid-like molecules	Fatty Acyls	Fatty acid esters	Fatty acid esters	Food;Endogenous;Biological;Biological process;Nutrient;Energy storage;Energy source;Membrane stabilizer;Surfactant;Emulsifier
Com_5232_pos	Arginylglycine	C8H17N5O3	HMDB0028709	Organic compounds	Organic acids and derivatives	Carboxylic acids and derivatives	Amino acids, peptides, and analogues	Dipeptides	Endogenous
Com_4928_pos	Methyl bisnorbiotinyl ketone	C9H14N2O2S	HMDB0004822	Organic compounds	Organoheterocyclic compounds	Thienoimidazolidines	-	Thienoimidazolidines	Endogenous
Com_6477_pos	Uridine 2',3'-cyclic phosphate	C9H11N2O8P	HMDB0011640	Organic compounds	Nucleosides, nucleotides, and analogues	Pyrimidine nucleotides	Cyclic pyrimidine nucleotides	2',3'-cyclic pyrimidine nucleotides	Endogenous
Com_3896_pos	2-Ethyl-1-hexanethiol	C8H18S	HMDB0041477	Organic compounds	Organosulfur compounds	Thiols	Alkylthiols	Alkylthiols	Food;Nutrient
Com_3937_pos	2-Methyl-2-(methyldithio)propanal	C5H10OS2	HMDB0038889	Organic compounds	Organosulfur compounds	Organic disulfides	Dialkyldisulfides	Dialkyldisulfides	Food;Subcellular;Cell and elements;Food and nutrition;Nutrient
Com_5077_pos	2,4,6-Triethyl-1,3,5-trithiane	C9H18S3	HMDB0040262	Organic compounds	Organoheterocyclic compounds	Trithianes	-	Trithianes	Food;Nutrient
Com_5603_pos	Diethyl 1,4-dihydro-2,6-dimethyl-3,5-pyridinedicarboxylate	C13H19NO4	HMDB0244409	Organic compounds	Organoheterocyclic compounds	Pyridines and derivatives	Hydropyridines	Dihydropyridinecarboxylic acids and derivatives	-
Com_3899_pos	Thiomorpholine 3-carboxylate	C5H9NO2S	HMDB0059611	Organic compounds	Organic acids and derivatives	Carboxylic acids and derivatives	Amino acids, peptides, and analogues	Alpha amino acids	-
Com_6536_pos	Mono-trans-p-coumaroylmesotartaric acid	C14H14O8	HMDB0029783	Organic compounds	Phenylpropanoids and polyketides	Cinnamic acids and derivatives	Hydroxycinnamic acids and derivatives	Coumaric acid esters	Food;Biological;Subcellular;Cell and elements;Nutrient
Com_5423_pos	gamma-Glutamyl-beta-cyanoalanine	C9H13N3O5	HMDB0060478	Organic compounds	Organic acids and derivatives	Carboxylic acids and derivatives	Amino acids, peptides, and analogues	Dipeptides	-
Com_4631_pos	5-Ethyl-4-methyl-2-pentylthiazole	C11H19NS	HMDB0040090	Organic compounds	Organoheterocyclic compounds	Azoles	Thiazoles	2,4,5-trisubstituted thiazoles	Food;Nutrient
Com_3789_pos	3,3-Dimethyl-1,2-dithiolane	C5H10S2	HMDB0038974	Organic compounds	Organoheterocyclic compounds	Dithiolanes	1,2-dithiolanes	1,2-dithiolanes	Food;Biological;Subcellular;Cell and elements;Nutrient
Com_8345_pos	PC(P-16:0/18:1(12Z)-2OH(9,10))	C42H82NO9P	HMDB0289479	-	-	-	-	-	-
Com_4659_pos	1,3-Diethyl-6-hydroxy-2-sulfanylidenepyrimidin-4-one	C8H12N2O2S	HMDB0246707	Organic compounds	Organoheterocyclic compounds	Diazines	Pyrimidines and pyrimidine derivatives	Hydroxypyrimidines	-
Com_6910_pos	Lipoyllysine	C14H26N2O3S2	HMDB0012996	Organic compounds	Organoheterocyclic compounds	Dithiolanes	Lipoamides	Lipoamides	Endogenous
Com_5704_pos	1-Hexadecanethiol	C16H34S	HMDB0243888	Organic compounds	Organosulfur compounds	Thiols	Alkylthiols	Alkylthiols	-
Com_3962_pos	8-Azaguanine	C4H4N6O	HMDB0247422	Organic compounds	Organoheterocyclic compounds	Triazolopyrimidines	-	Triazolopyrimidines	-
Com_5504_pos	(S)-3-Methylthiohexyl hexanoate	C13H26O2S	HMDB0038947	Organic compounds	Lipids and lipid-like molecules	Fatty Acyls	Fatty acid esters	Fatty acid esters	Endogenous;Food;Biological;Biofluid and excreta;Cell and elements;Subcellular;Biological process;Surfactant;Emulsifier;Nutrient;Membrane stabilizer;Energy source;Energy storage
Com_3654_pos	3-Mercaptopyruvic acid	C3H4O3S	HMDB0001368	Organic compounds	Organic acids and derivatives	Keto acids and derivatives	Alpha-keto acids and derivatives	Alpha-keto acids and derivatives	Endogenous;Food;Biological;Subcellular;Biological process
Com_4081_pos	2-Thioxothiazolidine-4-carboxylic acid	C5H6O2S2	HMDB0301802	Organic compounds	Organoheterocyclic compounds	Thiolanes	Thiolane-2-thiones	Thiolane-2-thiones	-
Com_8144_pos	PC(14:1(9Z)/P-16:0)	C38H74NO7P	HMDB0007928	Organic compounds	Lipids and lipid-like molecules	Glycerophospholipids	Glycerophosphocholines	1-acyl,2-(1Z-alkenyl)-glycerophosphocholines	Endogenous;Food;Biological;Biofluid and excreta;Tissue and substructures;Cell and elements;Subcellular;Biological process;Surfactant;Emulsifier;Food and nutrition;Energy source;Membrane stabilizer;Energy storage
Com_5395_pos	3-Mercaptolactate-cysteine disulfide	C6H11NO5S2	HMDB0006512	Organic compounds	Organic acids and derivatives	Carboxylic acids and derivatives	Amino acids, peptides, and analogues	L-cysteine-S-conjugates	Endogenous;Subcellular;Cell and elements
Com_4463_pos	(Z)-1-(Methylthio)-5-phenyl-1-penten-3-yne	C12H12S	HMDB0032688	Organic compounds	Benzenoids	Benzene and substituted derivatives	-	Benzene and substituted derivatives	Endogenous;Food;Biological
Com_3919_pos	R-3-(Methylthio)-1-hexanol	C7H16OS	HMDB0040153	Organic compounds	Organosulfur compounds	Thioethers	Dialkylthioethers	Dialkylthioethers	Food;Subcellular;Cell and elements;Food and nutrition;Nutrient
Com_4178_pos	Ethyl 1-(methylthio)ethyl disulfide	C5H12S3	HMDB0033046	Organic compounds	Organosulfur compounds	Organic disulfides	Dialkyldisulfides	Dialkyldisulfides	Food;Biological;Nutrient
Com_8111_pos	Liensinine	C37H42N2O6	HMDB0033920	Organic compounds	Organoheterocyclic compounds	Isoquinolines and derivatives	Benzylisoquinolines	Benzylisoquinolines	Food;Biological;Nutrient
Com_5729_pos	4'-Hydroxyflurbiprofen	C15H13FO3	HMDB0060917	Organic compounds	Benzenoids	Benzene and substituted derivatives	Biphenyls and derivatives	Biphenyls and derivatives	Endogenous;Organ and components;Subcellular;Biofluid and excreta;Drug metabolite;Waste product
Com_5337_pos	1-(1-Propenylsulfinyl)propyl propyl disulfide	C9H18OS3	HMDB0033074	Organic compounds	Organosulfur compounds	Sulfoxides	-	Sulfoxides	Food;Biological;Nutrient
Com_7227_pos	Pro-Pro-Phe	C19H25N3O4	HMDB0304811	Organic compounds	Organic acids and derivatives	Carboxylic acids and derivatives	Amino acids, peptides, and analogues	Oligopeptides	-
Com_4449_pos	2,3-Dihydro-5-(5-methyl-2-furanyl)-1H-pyrrolizine	C12H13NO	HMDB0040012	Organic compounds	Organoheterocyclic compounds	Pyrrolizines	-	Pyrrolizines	Food;Nutrient
Com_6016_pos	Methionyl-Glutamine	C10H19N3O4S	HMDB0028971	Organic compounds	Organic acids and derivatives	Carboxylic acids and derivatives	Amino acids, peptides, and analogues	Dipeptides	Endogenous
Com_7856_pos	Ppack	C21H31ClN6O3	HMDB0250787	Organic compounds	Organic acids and derivatives	Carboxylic acids and derivatives	Amino acids, peptides, and analogues	Dipeptides	-
Com_7247_pos	Flobetair	C20H25FN2O3	HMDB0252306	Organic compounds	Benzenoids	Benzene and substituted derivatives	Styrenes	Styrenes	-
Com_3799_pos	Dithiobiuret	C2H5N3S2	HMDB0251491	Organic compounds	Organosulfur compounds	Thioureas	-	Thioureas	-
Com_7344_pos	4-O-alpha-D-Galactopyranuronosyl-D-galacturonic acid	C12H18O13	HMDB0039721	Organic compounds	Organic oxygen compounds	Organooxygen compounds	Carbohydrates and carbohydrate conjugates	O-glucuronides	Food;Biological;Nutrient
Com_6183_pos	Sakacin A	C12H24N4O4	HMDB0034554	Organic compounds	Organic acids and derivatives	Carboxylic acids and derivatives	Amino acids, peptides, and analogues	Aspartic acid and derivatives	Food;Subcellular;Cell and elements;Nutrient
Com_4960_pos	Bisnorbiotin	C8H12N2O3S	HMDB0004821	Organic compounds	Organic acids and derivatives	Carboxylic acids and derivatives	Amino acids, peptides, and analogues	Delta amino acids and derivatives	Endogenous;Food;Biofluid and excreta;Cell and elements;Subcellular;Biological process;Surfactant;Emulsifier;Membrane stabilizer;Energy source;Energy storage
Com_3704_pos	Nitrosylsulfuric acid	HNO5S	HMDB0034828	Inorganic compounds	Homogeneous non-metal compounds	Non-metal oxoanionic compounds	Non-metal sulfates	Non-metal sulfates	Food;Nutrient
Com_4399_pos	Umbelliferone	C9H6O3	HMDB0029865	Organic compounds	Phenylpropanoids and polyketides	Coumarins and derivatives	Hydroxycoumarins	7-hydroxycoumarins	Endogenous;Food;Biological;Biofluid and excreta;Subcellular;Cell and elements
Com_4518_pos	PYRIDOXINE	C8H11NO3	HMDB0000239	Organic compounds	Organoheterocyclic compounds	Pyridines and derivatives	Pyridoxines	Pyridoxines	Endogenous;Food;Synthetic;Biological;Organ and components;Biofluid and excreta;Cell and elements;Biological process;Food and nutrition;Personal care products;Pharmaceutical industry
Com_3651_pos	CYCLOSERINE	C3H6N2O2	HMDB0014405	Organic compounds	Organoheterocyclic compounds	Azolines	Isoxazolines	Isoxazolines	-
Com_6160_pos	ANISOMYCIN	C14H19NO4	HMDB0243530	Organic compounds	Benzenoids	Phenol ethers	Anisoles	Anisoles	-
Com_4531_pos	Patulin	C7H6O4	HMDB0034299	Organic compounds	Organoheterocyclic compounds	Pyrans	-	Pyrans	Food;Biological;Subcellular;Cell and elements;Environmental contaminant;Household products;Mutagen;Carcinogen;Mycotoxin;Nutrient
Com_4686_pos	RICININE	C8H8N2O2	HMDB0042006	Organic compounds	Organoheterocyclic compounds	Pyridines and derivatives	3-pyridinecarbonitriles	3-pyridinecarbonitriles	Biological;Nutrient
Com_4242_pos	Menthol	C10H20O	HMDB0003352	Organic compounds	Lipids and lipid-like molecules	Prenol lipids	Monoterpenoids	Menthane monoterpenoids	Food;Synthetic;Environmental;Biological;Tissue and substructures;Organ and components;Cell and elements;Subcellular;Biofluid and excreta;Biological process;Membrane stabilizer;Energy source;Energy storage;Nutrient;Drug;Food and nutrition;Personal care products;Surfactant;Emulsifier;Pharmaceutical industry
Com_7085_pos	DOCOSANOL	C22H46O	HMDB0014770	Organic compounds	Lipids and lipid-like molecules	Fatty Acyls	Fatty alcohols	Fatty alcohols	Food;Biological;Biofluid and excreta;Cell and elements;Subcellular;Biological process;Membrane stabilizer;Energy source;Energy storage;Nutrient;Drug;Surfactant;Emulsifier;Pharmaceutical industry
Com_6563_pos	Aristolochic acid B	C16H9NO6	HMDB0248599	Organic compounds	Benzenoids	Phenanthrenes and derivatives	Aristolochic acids and derivatives	Aristolochic acids and derivatives	-
Com_7129_pos	Ajmalicine	C21H24N2O3	HMDB0248072	Organic compounds	Alkaloids and derivatives	Yohimbine alkaloids	-	Yohimbine alkaloids	-
Com_3824_pos	LEVULINIC ACID	C5H8O3	HMDB0000720	Organic compounds	Organic acids and derivatives	Keto acids and derivatives	Gamma-keto acids and derivatives	Gamma-keto acids and derivatives	Endogenous;Food;Biological;Cell and elements;Subcellular;Biofluid and excreta;Pharmaceutical industry
Com_4285_pos	Alliin	C6H11NO3S	HMDB0301759	Organic compounds	Organic acids and derivatives	Carboxylic acids and derivatives	Amino acids, peptides, and analogues	L-alpha-amino acids	-
Com_6299_pos	Imazalil	C14H14Cl2N2O	HMDB0031794	Organic compounds	Benzenoids	Benzene and substituted derivatives	Benzylethers	Benzylethers	Endogenous;Food;Synthetic;Air pollutant;Environmental contaminant
Com_3846_pos	1,2-Dimethyl-5-nitroimidazole	C5H7N3O2	HMDB0251409	Organic compounds	Organoheterocyclic compounds	Azoles	Imidazoles	Nitroimidazoles	-
Com_5627_pos	Anagrelide	C10H7Cl2N3O	HMDB0014406	Organic compounds	Organoheterocyclic compounds	Diazanaphthalenes	Benzodiazines	Quinazolines	-
Com_6322_pos	Amlexanox	C16H14N2O4	HMDB0015160	Organic compounds	Organoheterocyclic compounds	Benzopyrans	1-benzopyrans	Chromeno[2,3-b]pyridine-5-ones	-
Com_7084_pos	Oxyphenonium	C21H34NO3+	HMDB0014364	Organic compounds	Benzenoids	Benzene and substituted derivatives	-	Benzene and substituted derivatives	-
Com_6746_pos	Gabexate	C16H23N3O4	HMDB0252569	Organic compounds	Benzenoids	Benzene and substituted derivatives	Benzoic acids and derivatives	Benzoic acid esters	-
Com_5594_pos	Dehydroepiandrosterone	C19H28O2	HMDB0000077	Organic compounds	Lipids and lipid-like molecules	Steroids and steroid derivatives	Androstane steroids	Androgens and derivatives	Endogenous;Food;Synthetic;Biological;Tissue and substructures;Cell and elements;Organ and components;Subcellular;Biofluid and excreta;Biological process;Personal care products;Surfactant;Emulsifier;Membrane stabilizer;Energy source;Energy storage;Molecular messenger
Com_6794_pos	Clozapine	C18H19ClN4	HMDB0014507	Organic compounds	Organoheterocyclic compounds	Benzodiazepines	Dibenzodiazepines	Dibenzodiazepines	-
Com_3527_pos	ACETOACETATE	C4H6O3	HMDB0304256	Organic compounds	Organic acids and derivatives	Keto acids and derivatives	Short-chain keto acids and derivatives	Short-chain keto acids and derivatives	-
Com_4223_pos	3-DEHYDROSHIKIMATE	C7H8O5	HMDB0304122	Organic compounds	Organic oxygen compounds	Organooxygen compounds	Carbonyl compounds	Cyclohexenones	-
Com_7657_pos	Beclomethasone	C22H29ClO5	HMDB0248924	Organic compounds	Lipids and lipid-like molecules	Steroids and steroid derivatives	Hydroxysteroids	21-hydroxysteroids	-
Com_6542_pos	Desloratadine	C19H19ClN2	HMDB0015102	Organic compounds	Organoheterocyclic compounds	Benzocycloheptapyridines	-	Benzocycloheptapyridines	Endogenous;Organ and components;Biofluid and excreta;Subcellular;Biological process;Drug;Pharmaceutical industry;Drug metabolite;Waste product
Com_7872_pos	Mizolastine	C24H25FN6O	HMDB0240233	Organic compounds	Organoheterocyclic compounds	Benzimidazoles	-	Benzimidazoles	-
Com_7256_pos	Topiramate	C12H21NO8S	HMDB0005034	Organic compounds	Organoheterocyclic compounds	Dioxolopyrans	-	Dioxolopyrans	-
Com_5870_pos	Busulfan	C6H14O6S2	HMDB0015143	Organic compounds	Organic acids and derivatives	Organic sulfonic acids and derivatives	Organosulfonic acids and derivatives	Organosulfonic acid esters	-
Com_7674_pos	Mangostin	C24H26O6	HMDB0035796	Organic compounds	Organoheterocyclic compounds	Benzopyrans	1-benzopyrans	8-prenylated xanthones	Food;Biological;Nutrient
Com_7195_pos	Bisphenol A diglycidyl ether	C21H24O4	HMDB0032737	Organic compounds	Benzenoids	Benzene and substituted derivatives	Diphenylmethanes	Diphenylmethanes	-
Com_7583_pos	Methylprednisolone	C22H30O5	HMDB0015094	Organic compounds	Lipids and lipid-like molecules	Steroids and steroid derivatives	Hydroxysteroids	21-hydroxysteroids	Food;Cell and elements;Tissue and substructures;Subcellular;Biofluid and excreta;Biological process;Membrane stabilizer;Energy source;Energy storage;Molecular messenger;Drug;Surfactant;Emulsifier;Pharmaceutical industry
Com_6357_pos	5-Nitro-2-(3-phenylpropylamino)benzoic acid	C16H16N2O4	HMDB0255766	Organic compounds	Benzenoids	Benzene and substituted derivatives	Benzoic acids and derivatives	Nitrobenzoic acids and derivatives	-
Com_4879_pos	Methyldopa anhydrous	C10H13NO4	HMDB0011754	Organic compounds	Phenylpropanoids and polyketides	Phenylpropanoic acids	-	Phenylpropanoic acids	Endogenous;Biological;Biological process;Pharmaceutical industry
Com_5483_pos	Pyrovalerone	C16H23NO	HMDB0256994	Organic compounds	Organic oxygen compounds	Organooxygen compounds	Carbonyl compounds	Alkyl-phenylketones	-
Com_5739_pos	Glu-Leu	C11H20N2O5	HMDB0028823	Organic compounds	Organic acids and derivatives	Carboxylic acids and derivatives	Amino acids, peptides, and analogues	Dipeptides	Endogenous
Com_6937_pos	Semilepidinoside A	C16H20N2O6	HMDB0033107	Organic compounds	Organic oxygen compounds	Organooxygen compounds	Carbohydrates and carbohydrate conjugates	Phenolic glycosides	Food;Biological;Subcellular;Cell and elements;Nutrient
Com_4839_pos	3-Carbamoyl-2-phenylpropionic acid	C10H11NO4	HMDB0060367	Organic compounds	Benzenoids	Benzene and substituted derivatives	-	Benzene and substituted derivatives	Endogenous;Biofluid and excreta;Organ and components;Biological process;Drug metabolite;Waste product
Com_5116_pos	4-Amino-4-deoxychorismate	C10H11NO5	HMDB0304170	Organic compounds	Organic acids and derivatives	Carboxylic acids and derivatives	Dicarboxylic acids and derivatives	Dicarboxylic acids and derivatives	-
Com_4665_pos	2-Hydroxycampholonic acid	C10H16O4	HMDB0301821	Organic compounds	Lipids and lipid-like molecules	Prenol lipids	Monoterpenoids	Iridoids and derivatives	-
Com_7086_pos	Voriconazole	C16H14F3N5O	HMDB0014720	Organic compounds	Benzenoids	Benzene and substituted derivatives	Phenylpropanes	Phenylpropanes	-
Com_7942_pos	2,3-Epoxyphylloquinone	C31H46O3	HMDB0245416	Organic compounds	Lipids and lipid-like molecules	Prenol lipids	Quinone and hydroquinone lipids	Vitamin K compounds	-
Com_6706_pos	Chlorpromazine	C17H19ClN2S	HMDB0014620	Organic compounds	Organoheterocyclic compounds	Benzothiazines	Phenothiazines	Phenothiazines	-
Com_4881_pos	Trp-P-1	C13H13N3	HMDB0029746	Organic compounds	Organoheterocyclic compounds	Indoles and derivatives	Pyridoindoles	Gamma carbolines	Endogenous;Food;Environmental
Com_7716_pos	2-Phenylethyl beta-primeveroside	C19H28O10	HMDB0041274	Organic compounds	Organic oxygen compounds	Organooxygen compounds	Carbohydrates and carbohydrate conjugates	O-glycosyl compounds	Food;Biological;Subcellular;Cell and elements;Nutrient
Com_4663_pos	Harmalol	C12H12N2O	HMDB0029838	Organic compounds	Alkaloids and derivatives	Harmala alkaloids	-	Harmala alkaloids	Endogenous;Food;Biological;Subcellular;Cell and elements
Com_4873_pos	5-(2'-Formylethyl)-4,6-dihydroxypicolinate	C9H9NO5	HMDB0031727	Organic compounds	Organic oxygen compounds	Organooxygen compounds	Carbohydrates and carbohydrate conjugates	Monosaccharides	Endogenous;Food;Subcellular;Cell and elements
Com_7469_pos	O-beta-D-Glucopyranosyl-cis-zeatin	C16H23N5O6	HMDB0012203	Organic compounds	Lipids and lipid-like molecules	Fatty Acyls	Fatty acyl glycosides	Fatty acyl glycosides of mono- and disaccharides	Endogenous;Food;Biological;Biological process;Nutrient;Energy storage;Energy source;Membrane stabilizer
Com_6670_pos	Melilotocarpan E	C17H16O6	HMDB0033683	Organic compounds	Phenylpropanoids and polyketides	Isoflavonoids	Furanoisoflavonoids	Pterocarpans	Food;Biological;Nutrient
Com_8002_pos	Dukunolide B	C26H26O10	HMDB0035664	Organic compounds	Lipids and lipid-like molecules	Fatty Acyls	Fatty alcohols	Long-chain fatty alcohols	Endogenous;Food;Biological;Subcellular;Cell and elements;Biological process;Surfactant;Emulsifier;Nutrient;Membrane stabilizer;Energy source;Energy storage
Com_5091_pos	N-Malonylanthranilate	C10H9NO5	HMDB0039495	Organic compounds	Benzenoids	Benzene and substituted derivatives	Benzoic acids and derivatives	Acylaminobenzoic acid and derivatives	Food;Biological;Subcellular;Cell and elements;Nutrient
Com_6032_pos	1-Tuliposide A	C11H18O8	HMDB0303140	Organic compounds	Organic oxygen compounds	Organooxygen compounds	Carbohydrates and carbohydrate conjugates	Hexoses	-
Com_6781_pos	Monocrotaline	C16H23NO6	HMDB0034363	Organic compounds	Organoheterocyclic compounds	Pyrrolizines	-	Pyrrolizines	Food;Subcellular;Cell and elements;Nutrient
Com_5157_pos	L-Arogenate	C10H13NO5	HMDB0304400	Organic compounds	Organic acids and derivatives	Carboxylic acids and derivatives	Amino acids, peptides, and analogues	Alpha amino acids	-
Com_6247_pos	Methyl [6]-paradol	C18H28O3	HMDB0302136	Organic compounds	Benzenoids	Benzene and substituted derivatives	Methoxybenzenes	Dimethoxybenzenes	-
Com_7804_pos	Buclizine	C28H33ClN2	HMDB0014498	Organic compounds	Benzenoids	Benzene and substituted derivatives	Diphenylmethanes	Diphenylmethanes	-
Com_8005_pos	Aconine	C25H41NO9	HMDB0247960	Organic compounds	Lipids and lipid-like molecules	Prenol lipids	Diterpenoids	Aconitane-type diterpenoid alkaloids	-
Com_5937_pos	7,12-Dimethylbenz[a]anthracene 5,6-oxide	C20H16O	HMDB0060422	Organic compounds	Organoheterocyclic compounds	Benzoxepines	Dibenzoxepines	Dibenzoxepines	-
Com_7037_pos	Wharangin	C17H12O8	HMDB0037754	Organic compounds	Phenylpropanoids and polyketides	Flavonoids	O-methylated flavonoids	3-O-methylated flavonoids	Food;Biological;Nutrient
Com_5484_pos	Isopentenyl pyrophosphate	C5H12O7P2	HMDB0001347	Organic compounds	Lipids and lipid-like molecules	Prenol lipids	Isoprenoid phosphates	Isoprenoid phosphates	Endogenous;Food;Biological;Cell and elements;Organ and components;Biofluid and excreta;Subcellular;Biological process;Nutrient;Energy storage;Energy source;Membrane stabilizer;Pharmaceutical industry
Com_3985_pos	3-Amino-5-hydroxybenzoate	C7H7NO3	HMDB0304942	Organic compounds	Benzenoids	Benzene and substituted derivatives	Benzoic acids and derivatives	Hydroxybenzoic acid derivatives	-
Com_4057_pos	3-Oxoadipate	C6H8O5	HMDB0000398	Organic compounds	Organic acids and derivatives	Keto acids and derivatives	Medium-chain keto acids and derivatives	Medium-chain keto acids and derivatives	Endogenous
Com_4880_pos	Zalcitabine	C9H13N3O3	HMDB0015078	Organic compounds	Nucleosides, nucleotides, and analogues	Pyrimidine nucleosides	Pyrimidine 2',3'-dideoxyribonucleosides	Pyrimidine 2',3'-dideoxyribonucleosides	-
Com_5948_pos	Ketanest	C13H17Cl2NO	HMDB0015352	Organic compounds	Benzenoids	Benzene and substituted derivatives	Halobenzenes	Chlorobenzenes	Environmental;Subcellular;Biofluid and excreta;Neurotoxin;Environmental contaminant;Drug;Pharmaceutical industry
Com_6658_pos	Neosaxitoxin	C10H17N7O5	HMDB0029369	Organic compounds	Phenylpropanoids and polyketides	Saxitoxins, gonyautoxins, and derivatives	-	Saxitoxins, gonyautoxins, and derivatives	Endogenous;Food;Biological;Subcellular;Cell and elements;Pharmaceutical industry;Marine biotoxin
Com_5992_pos	Citronellyl anthranilate	C17H25NO2	HMDB0032208	Organic compounds	Lipids and lipid-like molecules	Prenol lipids	Monoterpenoids	Aromatic monoterpenoids	Endogenous;Food;Biological;Biological process;Surfactant;Emulsifier;Membrane stabilizer;Energy source;Energy storage;Nutrient
Com_3887_pos	Diallyl disulfide	C6H10S2	HMDB0033966	Organic compounds	Organosulfur compounds	Allyl sulfur compounds	-	Allyl sulfur compounds	Food;Biological;Nutrient
