# Supplementary material for: Metabolomic Analysis of Cauda Epididymal Fluid in Yaks and Cattle
Source: Animals (Basel). 2025 Sep 30;15(19):2861. doi: 10.3390/ani15192861 (PMC12524237; doi:10.3390/ani15192861)
Supplement: Supplementary file 1 [file animals-15-02861-s001.zip › Table S3 Classification statistics of HMDB for metabolites detected in the positive ion mode.xls]

SuperClass	Metabolites_nums	Metabolites	Metabolite_Descriptions
-	6	Com_8150_pos,Com_7955_pos,Com_5469_pos,Com_3944_pos,Com_8542_pos,Com_8345_pos	PA(i-15:0/18:1(12Z)-2OH(9,10)),DG(2:0/0:0/PGF1alpha),4-Methoxyindoxyl sulfate,2-Cyanoethyl dihydrogen phosphate,PC(DiMe(9,3)/5-iso PGF2VI),PC(P-16:0/18:1(12Z)-2OH(9,10))
Alkaloids and derivatives	12	Com_1070_pos,Com_3419_pos,Com_2819_pos,Com_26_pos,Com_3993_pos,Com_1921_pos,Com_2820_pos,Com_386_pos,Com_601_pos,Com_4704_pos,Com_7129_pos,Com_4663_pos	Pilocarpine,Cephaeline,Hydroquinidine,8-Azabicyclo(3.2.1)octane,Loline,Lycorine,Ajmaline,Tropinone,Arecoline,Tetrahydroharmol,Ajmalicine,Harmalol
Benzenoids	129	Com_1034_pos,Com_702_pos,Com_2509_pos,Com_524_pos,Com_1041_pos,Com_15_pos,Com_577_pos,Com_80_pos,Com_902_pos,Com_95_pos,Com_2328_pos,Com_954_pos,Com_714_pos,Com_804_pos,Com_19_pos,Com_207_pos,Com_448_pos,Com_1212_pos,Com_2485_pos,Com_2308_pos,Com_96_pos,Com_1268_pos,Com_1069_pos,Com_2769_pos,Com_1165_pos,Com_408_pos,Com_1057_pos,Com_3233_pos,Com_484_pos,Com_867_pos,Com_700_pos,Com_58_pos,Com_583_…	3-Methoxy-4-hydroxyphenylglycol,Coniferyl alcohol,Dimethindene,3-Methoxyphenylacetic acid,Eugenol acetate,4-Hydroxybenzyl alcohol,2-Acetonaphthone,1-Phenyl-1-propanol,Asaraldehyde,Benzamidine,Paradol,Pterosin B,Benzenebutanoic acid,1-Hydroxy-2-naphthoate,p-Cresol,p-Octopamine,Propylparaben,3,4-Dimethoxyphenylacetic acid,Trimethoprim,Sulfamethazine,Cumene,Monoisobutyl phthalate,Amyl salicylate,N4-…
Homogeneous non-metal compounds	1	Com_3704_pos	Nitrosylsulfuric acid
Hydrocarbon derivatives	1	Com_3154_pos	Colcemid
Hydrocarbons	1	Com_155_pos	Cyclooctane
Lignans, neolignans and related compounds	1	Com_3083_pos	4'-Demethylepipodophyllotoxin
Lipids and lipid-like molecules	264	Com_3342_pos,Com_3448_pos,Com_956_pos,Com_3041_pos,Com_1733_pos,Com_2089_pos,Com_2715_pos,Com_1551_pos,Com_2806_pos,Com_3137_pos,Com_2984_pos,Com_1003_pos,Com_3467_pos,Com_3181_pos,Com_1737_pos,Com_3380_pos,Com_3316_pos,Com_2226_pos,Com_2702_pos,Com_2846_pos,Com_2466_pos,Com_1124_pos,Com_3306_pos,Com_2353_pos,Com_2669_pos,Com_2649_pos,Com_466_pos,Com_2541_pos,Com_2569_pos,Com_2134_pos,Com_282_pos…	Ponasterone A,Taurodeoxycholate,Germacrone,Periplogenin,Isocurcumenol,9-Hydroxyoctadecanoic acid,all-trans-4-Oxoretinoic acid,Tiglyl carnitine,Tetrahydrocortisone,Beta-Cortol,Batilol,Acetylcarnitine,Trisdecanoin,Palmitoylcarnitine,sn-Glycero-3-phosphocholine,LysoPC(14:0/0:0),Eplerenone,16-Dehydroprogesterone,Prostaglandin D2,Eicosapentaenoic acid ethyl ester,Ethyl oleate,TRPM8 agonist WS-3,Glycoh…
Nucleosides, nucleotides, and analogues	17	Com_2267_pos,Com_1546_pos,Com_2062_pos,Com_2269_pos,Com_2038_pos,Com_1890_pos,Com_2471_pos,Com_2798_pos,Com_1868_pos,Com_6338_pos,Com_7065_pos,Com_1633_pos,Com_2132_pos,Com_5470_pos,Com_6265_pos,Com_6477_pos,Com_4880_pos	5'-Methylthioadenosine,cytidine,N1-methyladenosine,N2-Methylguanosine,2'-O-Methylcytidine,Adenosine,N2,N2-dimethylguanosine,3-(3-Amino-3-carboxypropyl)uridine,pseudouridine,8-Oxoguanosine,Adenosine-5'-monophosphate,2'-Deoxycytidine,N6-Methyl-2'-deoxyadenosine,2'-Deoxy-2'-fluorocytidine,5'-N-Methylcarboxamidoadenosine,Uridine 2',3'-cyclic phosphate,Zalcitabine
Organic acids and derivatives	246	Com_831_pos,Com_1605_pos,Com_895_pos,Com_2516_pos,Com_322_pos,Com_1431_pos,Com_984_pos,Com_1975_pos,Com_1083_pos,Com_2029_pos,Com_1192_pos,Com_1480_pos,Com_824_pos,Com_346_pos,Com_63_pos,Com_332_pos,Com_558_pos,Com_596_pos,Com_451_pos,Com_280_pos,Com_629_pos,Com_813_pos,Com_610_pos,Com_809_pos,Com_2215_pos,Com_991_pos,Com_46_pos,Com_586_pos,Com_1490_pos,Com_455_pos,Com_1987_pos,Com_478_pos,Com_37…	L-Cysteic acid,Hypaphorine,Kainic acid,Oglufanide,Cyclo(Ala-Gly),Cyclo(his-pro),L-Alanyl-L-leucine,H-gamma-Glu-Gln-OH,Pivagabine,DL-Leucyl-DL-phenylalanine,H-Val-Val-OH,Glycyl-L-tyrosine,Homocitrulline,N-Acetyl-L-alanine,Guanidoacetic acid,L-Pipecolic acid,N-Acetylserine,Glycylproline,5-Hydroxylysine,4-guanidinobutanoate,guanidinosuccinate,homoarginine,N-acetylleucine,N6-Acetyllysine,gamma-Glutam…
Organic nitrogen compounds	42	Com_2070_pos,Com_84_pos,Com_2742_pos,Com_1024_pos,Com_3003_pos,Com_124_pos,Com_434_pos,Com_10_pos,Com_2812_pos,Com_283_pos,Com_164_pos,Com_773_pos,Com_188_pos,Com_71_pos,Com_100_pos,Com_2596_pos,Com_416_pos,Com_52_pos,Com_2802_pos,Com_3188_pos,Com_4983_pos,Com_4717_pos,Com_6808_pos,Com_5028_pos,Com_5930_pos,Com_3784_pos,Com_5600_pos,Com_2824_pos,Com_1393_pos,Com_3025_pos,Com_228_pos,Com_4324_pos,…	D-erythro-Sphingosine,2-Amino-1-phenylethanol,D-Ribo-phytosphingosine,Phosphorylcholine,Arachidonoyl ethanolamide,1-Methylhistamine,L-Carnitine,Choline,oleoyl ethanolamide,Spermidine,Triethanolamine,Dodecylamine,Diisopropanolamine,2-Diethylaminoethanol,Tromethamine,Sphinganine,sym-Homospermidine,1,3-Dimethylpentylamine,20-HETE ethanolamide,Leukotriene B4 ethanolamide,Canavalmine,Spermine,N,N-Dime…
Organic oxygen compounds	73	Com_1715_pos,Com_57_pos,Com_2970_pos,Com_3484_pos,Com_194_pos,Com_208_pos,Com_1445_pos,Com_898_pos,Com_593_pos,Com_997_pos,Com_1176_pos,Com_2176_pos,Com_1061_pos,Com_92_pos,Com_3148_pos,Com_134_pos,Com_343_pos,Com_1941_pos,Com_3108_pos,Com_2370_pos,Com_1702_pos,Com_237_pos,Com_1728_pos,Com_2411_pos,Com_843_pos,Com_104_pos,Com_234_pos,Com_146_pos,Com_3845_pos,Com_8000_pos,Com_7211_pos,Com_3538_pos…	Nicotinic acid riboside,2-Methylacetophenone,N-Acetyllactosamine,Maltotetraose,4'-Methylacetophenone,2'-Aminoacetophenone,N'-Formylkynurenine,Shikimic acid,L-(+)-Arabinose,Cyclic N-Acetyl-D-mannosamine,D-Pinitol,N-Acetylneuraminic acid,L-Kynurenine,3-Acetyl-2,5-dimethylfuran,Octaethylene glycol,2-Acetylthiazole,2,6,6-Trimethyl-2-cyclohexene-1,4-dione,N,O-Didesmethylvenlafaxine,Tetraethylene glyco…
Organoheterocyclic compounds	242	Com_976_pos,Com_2091_pos,Com_2072_pos,Com_3469_pos,Com_537_pos,Com_132_pos,Com_299_pos,Com_3059_pos,Com_1534_pos,Com_503_pos,Com_528_pos,Com_1291_pos,Com_1121_pos,Com_559_pos,Com_823_pos,Com_3098_pos,Com_229_pos,Com_278_pos,Com_222_pos,Com_509_pos,Com_468_pos,Com_405_pos,Com_2_pos,Com_108_pos,Com_821_pos,Com_411_pos,Com_266_pos,Com_162_pos,Com_107_pos,Com_91_pos,Com_1019_pos,Com_270_pos,Com_1704_…	Vasicinone,Crotonoside,5-Bromo-L-tryptophan,Biliverdin,4-Quinolinol,6-Methyluracil,5-Amino-3H-imidazole-4-Carboxamide,Riboflavin,Lumichrome,6-(Methylthio)purine,2-Sec-butyl-3-methoxypyrazine,PhIP,Varenicline,Indoleacrylic acid,Indole-3-propionic acid,S-Adenosylhomocysteine,trans-urocanate,3-Methyldioxyindole,3-Pyridylacetic acid,1-Methylxanthine,6-Dimethylaminopurine,D-Glucurono-6,3-lactone,2-Pip…
Organosulfur compounds	24	Com_1025_pos,Com_105_pos,Com_3523_pos,Com_3683_pos,Com_645_pos,Com_3718_pos,Com_4739_pos,Com_3611_pos,Com_5622_pos,Com_4067_pos,Com_3891_pos,Com_4077_pos,Com_4270_pos,Com_4071_pos,Com_4855_pos,Com_4295_pos,Com_3896_pos,Com_3937_pos,Com_5704_pos,Com_3919_pos,Com_4178_pos,Com_5337_pos,Com_3799_pos,Com_3887_pos	1-Isothiocyanato-6-(methylsulfinyl)hexane,Diethyl sulfone,Isopropyl isothiocyanate,Methyl phenyl sulfide,Sulforaphane,2-Methyl-3-(methylthio)furan,S-(2-(N,N-Diisopropylamino)ethyl)isothiourea,1-Isothiocyanatobutane,4-[(2-Methyl-3-furanyl)thio]-5-nonanone,1-Nonanethiol,Dihydro-2-methoxy-2-methyl-3(2H)-thiophenone,Dimaprit,4-(Dimethylamino)butyl carbamimidothioate,1-Thiocyanato-4-(methylthio)butane…
Phenylpropanoids and polyketides	39	Com_1420_pos,Com_1054_pos,Com_1572_pos,Com_2179_pos,Com_640_pos,Com_1827_pos,Com_709_pos,Com_285_pos,Com_543_pos,Com_1245_pos,Com_1213_pos,Com_1311_pos,Com_1283_pos,Com_1593_pos,Com_1781_pos,Com_1169_pos,Com_7819_pos,Com_4506_pos,Com_7661_pos,Com_4380_pos,Com_4818_pos,Com_1376_pos,Com_1060_pos,Com_2361_pos,Com_2689_pos,Com_1643_pos,Com_3241_pos,Com_1556_pos,Com_2827_pos,Com_4535_pos,Com_4286_pos,…	Urolithin B,Angelicin,Suberosin,2'-O-Methylisoliquiritigenin,trans-Isoferulic acid,Pentadecanolide,2-Hydroxycinnamic acid,4-Hydroxycinnamic acid,2-Phenylpropionate,3,4,5-Trimethoxycinnamic acid,2-Phenylacetophenone,Oroselone,Xanthotoxol,Dibenzoylmethane,trans-2, 3, 4-Trimethoxycinnamate,Methyl 2ïŒ5-Dihydroxycinnamate,Kanzonol I,7-Ethoxycoumarin,2-Prenyl-6alpha-hydroxyphaseollidin,1,2-Dihydrostil…
