# Supplementary material for: Metabolomic Analysis of Cauda Epididymal Fluid in Yaks and Cattle
Source: Animals (Basel). 2025 Sep 30;15(19):2861. doi: 10.3390/ani15192861 (PMC12524237; doi:10.3390/ani15192861)
Supplement: Supplementary file 1 [file animals-15-02861-s001.zip › Table S4 List of HMDB-annotated metabolites detected in the negative ion mode.xlsx]

## Sheet: Sheet1
Compound_ID	Name	Formula	HMDB_ID	tax_Kingdom	tax_SuperClass	tax_Class	tax_SubClass	tax_DirectParent	Source
Com_1796_neg	Fumagillol	C16H26O4	HMDB0252515	Organic compounds	Organic oxygen compounds	Organooxygen compounds	Alcohols and polyols	Cyclic alcohols and derivatives	-
Com_1617_neg	Moracin O	C19H18O5	HMDB0040313	Organic compounds	Phenylpropanoids and polyketides	2-arylbenzofuran flavonoids	-	2-arylbenzofuran flavonoids	Food;Biological;Nutrient
Com_2030_neg	Phorbol	C20H28O6	HMDB0246701	Organic compounds	Lipids and lipid-like molecules	Prenol lipids	Diterpenoids	Tigliane and ingenane diterpenoids	-
Com_1373_neg	Guaiol	C15H26O	HMDB0252966	Organic compounds	Lipids and lipid-like molecules	Prenol lipids	Sesquiterpenoids	Sesquiterpenoids	-
Com_1499_neg	Curcumol	C15H24O2	HMDB0038122	Organic compounds	Organic oxygen compounds	Organooxygen compounds	Carbonyl compounds	Ketones	Food;Endogenous;Biological;Biological process;Surfactant;Emulsifier;Nutrient;Energy storage;Energy source;Membrane stabilizer
Com_400_neg	alpha-Isopropylmalate	C7H12O5	HMDB0000402	Organic compounds	Lipids and lipid-like molecules	Fatty Acyls	Fatty acids and conjugates	Hydroxy fatty acids	Food;Endogenous;Biological;Subcellular;Biofluid and excreta;Biological process;Nutrient;Energy storage;Energy source;Membrane stabilizer
Com_1720_neg	beta-Zearalenol	C18H24O5	HMDB0041838	Organic compounds	Phenylpropanoids and polyketides	Macrolides and analogues	-	Macrolides and analogues	Endogenous;Biological;Nutrient
Com_959_neg	N-Lactoyl-Phenylalanine	C12H15NO4	HMDB0062175	Organic compounds	Organic acids and derivatives	Carboxylic acids and derivatives	Amino acids, peptides, and analogues	Phenylalanine and derivatives	-
Com_67_neg	Isethionic acid	C2H6O4S	HMDB0003903	Organic compounds	Organic acids and derivatives	Organic sulfonic acids and derivatives	Organosulfonic acids and derivatives	Organosulfonic acids	Endogenous;Subcellular;Biofluid and excreta
Com_461_neg	DL-Mannitol	C6H14O6	HMDB0000765	Organic compounds	Organic oxygen compounds	Organooxygen compounds	Carbohydrates and carbohydrate conjugates	Sugar alcohols	Endogenous;Food;Biological;Tissue and substructures;Organ and components;Biofluid and excreta;Cell and elements;Subcellular;Biological process;Membrane stabilizer;Energy source;Energy storage;Surfactant;Emulsifier;Pharmaceutical industry
Com_342_neg	beta-Glycerophosphate	C3H9O6P	HMDB0002520	Organic compounds	Lipids and lipid-like molecules	Glycerophospholipids	Glycerophosphates	Glycerophosphates	Endogenous;Food;Subcellular;Biofluid and excreta;Biological process;Energy storage;Energy source;Membrane stabilizer;Surfactant;Emulsifier;Food and nutrition;Pharmaceutical industry
Com_246_neg	5-Phenylvaleric acid	C11H14O2	HMDB0002043	Organic compounds	Lipids and lipid-like molecules	Fatty Acyls	Fatty acids and conjugates	Medium-chain fatty acids	Food;Biological;Biofluid and excreta;Cell and elements;Subcellular;Biological process;Membrane stabilizer;Energy source;Energy storage;Nutrient;Surfactant;Emulsifier;Pharmaceutical industry
Com_94_neg	4-Hydroxybenzyl cyanide	C8H7NO	HMDB0029757	Organic compounds	Benzenoids	Benzene and substituted derivatives	Benzyl cyanides	Benzyl cyanides	Endogenous;Food;Biological;Subcellular;Cell and elements
Com_1643_neg	Paullinic acid	C20H38O2	HMDB0035159	Organic compounds	Lipids and lipid-like molecules	Fatty Acyls	Fatty acids and conjugates	Long-chain fatty acids	Endogenous;Food;Biological;Biofluid and excreta;Cell and elements;Subcellular;Biological process;Surfactant;Emulsifier;Nutrient;Membrane stabilizer;Energy source;Energy storage
Com_1038_neg	Tridecanedioic acid	C13H24O4	HMDB0002327	Organic compounds	Lipids and lipid-like molecules	Fatty Acyls	Fatty acids and conjugates	Long-chain fatty acids	Endogenous;Food;Biological;Biological process;Nutrient;Energy storage;Energy source;Membrane stabilizer
Com_1858_neg	Prostaglandin E1	C20H34O5	HMDB0001442	Organic compounds	Lipids and lipid-like molecules	Fatty Acyls	Eicosanoids	Prostaglandins and related compounds	Endogenous;Food;Organ and components;Tissue and substructures;Biofluid and excreta;Subcellular;Cell and elements;Biological process;Surfactant;Emulsifier;Pharmaceutical industry;Membrane stabilizer;Energy source;Energy storage;Nutrient;Inflammatory;Modulator
Com_865_neg	Thiolutin	C8H8N2O2S2	HMDB0034228	Organic compounds	Organic nitrogen compounds	Organonitrogen compounds	N-arylamides	N-acetylarylamines	Food;Subcellular;Cell and elements;Nutrient
Com_42_neg	2-Oxovaleric acid	C5H8O3	HMDB0001865	Organic compounds	Organic acids and derivatives	Keto acids and derivatives	Short-chain keto acids and derivatives	Short-chain keto acids and derivatives	Endogenous;Food;Biological
Com_1938_neg	Adenosine-2'-monophosphate	C10H14N5O7P	HMDB0011617	Organic compounds	Organic oxygen compounds	Organooxygen compounds	Carbohydrates and carbohydrate conjugates	Pentose phosphates	Endogenous
Com_500_neg	p-Cresyl sulfate	C7H8O4S	HMDB0011635	Organic compounds	Organic acids and derivatives	Organic sulfuric acids and derivatives	Arylsulfates	Phenylsulfates	Endogenous;Biological
Com_621_neg	Vanillylmandelic acid	C9H10O5	HMDB0000291	Organic compounds	Benzenoids	Phenols	Methoxyphenols	Methoxyphenols	Endogenous;Tissue and substructures;Organ and components;Biofluid and excreta;Subcellular;Biological process
Com_434_neg	3-(3-Methoxyphenyl)propionic acid	C10H12O3	HMDB0011751	Organic compounds	Phenylpropanoids and polyketides	Phenylpropanoic acids	-	Phenylpropanoic acids	Endogenous;Biological
Com_18_neg	4-Carboxypyrazole	C4H4N2O2	HMDB0060760	Organic compounds	Organoheterocyclic compounds	Azoles	Pyrazoles	Pyrazole carboxylic acids and derivatives	Endogenous;Organ and components;Subcellular;Biofluid and excreta;Drug metabolite;Waste product
Com_2089_neg	Allolithocholic acid	C24H40O3	HMDB0000381	Organic compounds	Lipids and lipid-like molecules	Steroids and steroid derivatives	Bile acids, alcohols and derivatives	Monohydroxy bile acids, alcohols and derivatives	Endogenous;Food;Biological;Cell and elements;Tissue and substructures;Subcellular;Biofluid and excreta;Organ and components;Biological process;Surfactant;Emulsifier;Membrane stabilizer;Energy source;Energy storage;Molecular messenger
Com_1744_neg	Uridine 5'-monophosphate	C9H13N2O9P	HMDB0000288	Organic compounds	Nucleosides, nucleotides, and analogues	Pyrimidine nucleotides	Pyrimidine ribonucleotides	Pyrimidine ribonucleoside monophosphates	Endogenous;Food;Biological;Tissue and substructures;Biofluid and excreta;Subcellular;Cell and elements;Biological process;Pharmaceutical industry
Com_31_neg	3-Ethoxy-3-oxopropanoic acid	C5H8O4	HMDB0000576	Organic compounds	Organic acids and derivatives	Carboxylic acids and derivatives	Dicarboxylic acids and derivatives	Dicarboxylic acids and derivatives	Endogenous;Subcellular;Biofluid and excreta
Com_683_neg	Cinnamoylglycine	C11H11NO3	HMDB0011621	Organic compounds	Organic acids and derivatives	Carboxylic acids and derivatives	Amino acids, peptides, and analogues	N-acyl-alpha amino acids	Endogenous
Com_873_neg	Ac-DL-Trp-OH	C13H14N2O3	HMDB0255052	Organic compounds	Organic acids and derivatives	Carboxylic acids and derivatives	Amino acids, peptides, and analogues	N-acyl-alpha amino acids	-
Com_772_neg	Undecanedioic acid	C11H20O4	HMDB0000888	Organic compounds	Lipids and lipid-like molecules	Fatty Acyls	Fatty acids and conjugates	Medium-chain fatty acids	Endogenous;Food;Biological;Subcellular;Biofluid and excreta;Biological process;Nutrient;Energy storage;Energy source;Membrane stabilizer
Com_1555_neg	Monobenzyl phthalate	C15H12O4	HMDB0061744	Organic compounds	Benzenoids	Benzene and substituted derivatives	Benzoic acids and derivatives	Benzoic acid esters	-
Com_23_neg	5-Aminolevulinic acid	C5H9NO3	HMDB0001149	Organic compounds	Organic acids and derivatives	Carboxylic acids and derivatives	Amino acids, peptides, and analogues	Delta amino acids and derivatives	Endogenous;Food;Biological;Tissue and substructures;Cell and elements;Organ and components;Biofluid and excreta;Subcellular;Biological process;Prodrug;Pharmaceutical industry
Com_1086_neg	Allopurinol riboside	C10H12N4O5	HMDB0000481	Organic compounds	Nucleosides, nucleotides, and analogues	Pyrazolo[3,4-d]pyrimidine glycosides	-	Pyrazolo[3,4-d]pyrimidine glycosides	Endogenous;Subcellular;Biofluid and excreta
Com_869_neg	5,6-Dihydrouridine	C9H14N2O6	HMDB0000497	Organic compounds	Organic oxygen compounds	Organooxygen compounds	Carbohydrates and carbohydrate conjugates	Glycosylamines	Endogenous;Subcellular;Biofluid and excreta
Com_2160_neg	3-Oxo-7-hydroxychol-4-enoic acid	C24H36O4	HMDB0062744	Organic compounds	Lipids and lipid-like molecules	Steroids and steroid derivatives	Bile acids, alcohols and derivatives	Monohydroxy bile acids, alcohols and derivatives	Food;Endogenous;Biological;Cell and elements;Tissue and substructures;Subcellular;Biofluid and excreta;Biological process;Energy storage;Energy source;Membrane stabilizer;Molecular messenger
Com_519_neg	3-Hydroxycapric acid	C10H20O3	HMDB0002203	Organic compounds	Organic acids and derivatives	Hydroxy acids and derivatives	Medium-chain hydroxy acids and derivatives	Medium-chain hydroxy acids and derivatives	Endogenous;Tissue and substructures;Subcellular;Biofluid and excreta
Com_163_neg	Indole-3-carbinol	C9H9NO	HMDB0005785	Organic compounds	Organoheterocyclic compounds	Indoles and derivatives	Indoles	3-alkylindoles	Food;Biological;Pharmaceutical industry
Com_198_neg	L-Arabinitol	C5H12O5	HMDB0001851	Organic compounds	Organic oxygen compounds	Organooxygen compounds	Carbohydrates and carbohydrate conjugates	Sugar alcohols	Endogenous;Food;Biological;Cell and elements;Biofluid and excreta
Com_65_neg	4-Methylcatechol	C7H8O2	HMDB0000873	Organic compounds	Benzenoids	Phenols	Benzenediols	Catechols	Endogenous;Food;Biological;Pharmaceutical industry
Com_1360_neg	H-Val-Tyr-OH	C14H20N2O4	HMDB0029139	Organic compounds	Organic acids and derivatives	Carboxylic acids and derivatives	Amino acids, peptides, and analogues	Dipeptides	Endogenous
Com_308_neg	D-(+)-Phenyllactic acid	C9H10O3	HMDB0000563	Organic compounds	Phenylpropanoids and polyketides	Phenylpropanoic acids	-	Phenylpropanoic acids	Endogenous;Subcellular;Biofluid and excreta;Pharmaceutical industry
Com_1034_neg	Biotin	C10H16N2O3S	HMDB0000030	Organic compounds	Organoheterocyclic compounds	Biotin and derivatives	-	Biotin and derivatives	Food;Synthetic;Biological;Tissue and substructures;Organ and components;Biofluid and excreta;Subcellular;Cell and elements;Biological process;Personal care products;Food and nutrition;Pharmaceutical industry;Essential vitamin
Com_1963_neg	Prostaglandin E2	C20H32O5	HMDB0001220	Organic compounds	Lipids and lipid-like molecules	Fatty Acyls	Eicosanoids	Prostaglandins and related compounds	Endogenous;Food;Biological;Tissue and substructures;Organ and components;Biofluid and excreta;Subcellular;Cell and elements;Biological process;Membrane stabilizer;Energy source;Energy storage;Nutrient;Inflammatory;Modulator;Surfactant;Emulsifier;Pharmaceutical industry
Com_320_neg	Norharmane	C11H8N2	HMDB0012897	Organic compounds	Organoheterocyclic compounds	Indoles and derivatives	Pyridoindoles	Beta carbolines	Endogenous;Food;Biological
Com_1345_neg	Phthalic acid mono-2-ethylhexyl ester	C16H22O4	HMDB0013248	Organic compounds	Benzenoids	Benzene and substituted derivatives	Benzoic acids and derivatives	Benzoic acid esters	Endogenous;Subcellular;Biofluid and excreta
Com_866_neg	Phosphoenolpyruvic acid	C3H5O6P	HMDB0000263	Organic compounds	Organic acids and derivatives	Organic phosphoric acids and derivatives	Phosphate esters	Phosphate esters	Endogenous;Food;Biological;Tissue and substructures;Organ and components;Biofluid and excreta;Subcellular;Biological process;Pharmaceutical industry
Com_994_neg	Hexylresorcinol	C12H18O2	HMDB0032567	Organic compounds	Benzenoids	Phenols	Benzenediols	Resorcinols	Endogenous;Food;Synthetic;Personal care products;Pharmaceutical industry
Com_459_neg	3-(2,4-Dihydroxyphenyl)propanoic acid	C9H10O4	HMDB0126386	Organic compounds	Phenylpropanoids and polyketides	Phenylpropanoic acids	-	Phenylpropanoic acids	Endogenous;Biological
Com_1378_neg	Guanosine	C10H13N5O5	HMDB0000133	Organic compounds	Nucleosides, nucleotides, and analogues	Purine nucleosides	-	Purine nucleosides	Endogenous;Food;Biological;Tissue and substructures;Organ and components;Biofluid and excreta;Cell and elements;Subcellular;Biological process;Pharmaceutical industry
Com_1181_neg	Galactose 1-phosphate	C6H13O9P	HMDB0000645	Organic compounds	Organic oxygen compounds	Organooxygen compounds	Carbohydrates and carbohydrate conjugates	Monosaccharide phosphates	Endogenous;Food;Biological;Tissue and substructures;Cell and elements;Biofluid and excreta;Subcellular;Biological process;Pharmaceutical industry
Com_392_neg	2-Amino-5-ureidopentanoic acid	C6H13N3O3	HMDB0250742	Organic compounds	Organic acids and derivatives	Carboxylic acids and derivatives	Amino acids, peptides, and analogues	Alpha amino acids	-
Com_394_neg	L-Ascorbic acid	C6H8O6	HMDB0000044	Organic compounds	Organoheterocyclic compounds	Dihydrofurans	Furanones	Butenolides	Food;Biological;Organ and components;Tissue and substructures;Biofluid and excreta;Subcellular;Cell and elements;Biological process;Essential vitamin;Antioxidant;Free radical scavenger;Vitamin;Nutrient;Drug;Dye
Com_445_neg	D-Erythrose 4-phosphate	C4H9O7P	HMDB0001321	Organic compounds	Organic oxygen compounds	Organooxygen compounds	Carbohydrates and carbohydrate conjugates	Monosaccharide phosphates	Endogenous;Food;Biological;Subcellular;Biological process;Pharmaceutical industry
Com_482_neg	gamma-Glu-Gly	C7H12N2O5	HMDB0011667	Organic compounds	Organic acids and derivatives	Carboxylic acids and derivatives	Amino acids, peptides, and analogues	Dipeptides	Endogenous
Com_1728_neg	Fosfructose	C6H14O12P2	HMDB0001058	Organic compounds	Organic oxygen compounds	Organooxygen compounds	Carbohydrates and carbohydrate conjugates	Hexose phosphates	Endogenous;Food;Biological;Tissue and substructures;Biofluid and excreta;Subcellular;Biological process;Pharmaceutical industry
Com_2291_neg	Guanosine 5'-diphosphate	C10H15N5O11P2	HMDB0001201	Organic compounds	Nucleosides, nucleotides, and analogues	Purine nucleotides	Purine ribonucleotides	Purine ribonucleoside diphosphates	Endogenous;Food;Biological;Biofluid and excreta;Subcellular;Cell and elements;Biological process;Pharmaceutical industry
Com_380_neg	N-Acetylornithine	C7H14N2O3	HMDB0003357	Organic compounds	Organic acids and derivatives	Carboxylic acids and derivatives	Amino acids, peptides, and analogues	N-acyl-L-alpha-amino acids	Endogenous;Food;Biological;Biofluid and excreta;Organ and components
Com_167_neg	D-alpha-Hydroxyglutaric acid	C5H8O5	HMDB0000606	Organic compounds	Organic acids and derivatives	Hydroxy acids and derivatives	Short-chain hydroxy acids and derivatives	Short-chain hydroxy acids and derivatives	Endogenous;Biological;Tissue and substructures;Organ and components;Subcellular;Biofluid and excreta;Neurotoxin;Acidogen;Metabotoxin;Metabolite;Oncometabolite
Com_66_neg	Taurine	C2H7NO3S	HMDB0000251	Organic compounds	Organic acids and derivatives	Organic sulfonic acids and derivatives	Organosulfonic acids and derivatives	Organosulfonic acids	Endogenous;Food;Biological;Organ and components;Tissue and substructures;Biofluid and excreta;Cell and elements;Subcellular;Biological process;Food and nutrition;Pharmaceutical industry;Osmolyte;Essential amino acid;Antioxidant
Com_2288_neg	(-)-Catechin gallate	C22H18O10	HMDB0029255	Organic compounds	Phenylpropanoids and polyketides	Linear 1,3-diarylpropanoids	Chalcones and dihydrochalcones	2'-Hydroxy-dihydrochalcones	Endogenous;Food;Biological
Com_1421_neg	Loureirin A	C17H18O4	HMDB0254174	Organic compounds	Phenylpropanoids and polyketides	Linear 1,3-diarylpropanoids	Chalcones and dihydrochalcones	Retro-dihydrochalcones	-
Com_1737_neg	8-Gingerol	C19H30O4	HMDB0033615	Organic compounds	Benzenoids	Phenols	Methoxyphenols	Gingerols	Food;Biological;Nutrient
Com_2230_neg	5beta-Dihydrocortisol	C21H32O5	HMDB0003259	Organic compounds	Lipids and lipid-like molecules	Steroids and steroid derivatives	Hydroxysteroids	21-hydroxysteroids	Endogenous;Food;Biological;Cell and elements;Tissue and substructures;Biofluid and excreta;Subcellular;Biological process;Surfactant;Emulsifier;Membrane stabilizer;Energy source;Energy storage;Molecular messenger
Com_1815_neg	Enalaprilat	C18H24N2O5	HMDB0041886	Organic compounds	Organic acids and derivatives	Carboxylic acids and derivatives	Amino acids, peptides, and analogues	Dipeptides	Endogenous;Biological process;Pharmaceutical industry;Nutrient
Com_504_neg	Plumbagin	C11H8O3	HMDB0256646	Organic compounds	Benzenoids	Naphthalenes	Naphthoquinones	Naphthoquinones	-
Com_462_neg	Harmane	C12H10N2	HMDB0035196	Organic compounds	Alkaloids and derivatives	Harmala alkaloids	-	Harmala alkaloids	Food;Biological;Pharmaceutical industry;Nutrient
Com_878_neg	Traumatic Acid	C12H20O4	HMDB0000933	Organic compounds	Lipids and lipid-like molecules	Fatty Acyls	Fatty acids and conjugates	Medium-chain fatty acids	Endogenous;Food;Biological;Biofluid and excreta;Cell and elements;Subcellular;Biological process;Surfactant;Emulsifier;Membrane stabilizer;Energy source;Energy storage;Nutrient
Com_1101_neg	Sclareolide	C16H26O2	HMDB0035293	Organic compounds	Organoheterocyclic compounds	Naphthofurans	-	Naphthofurans	Food;Biological;Surfactant;Emulsifier;Food and nutrition;Nutrient
Com_872_neg	(+/-)-Decursinol	C14H14O4	HMDB0033914	Organic compounds	Phenylpropanoids and polyketides	Coumarins and derivatives	Pyranocoumarins	Linear pyranocoumarins	Food;Biological;Subcellular;Cell and elements;Nutrient
Com_507_neg	Furaneol	C6H8O3	HMDB0040594	Organic compounds	Organoheterocyclic compounds	Dihydrofurans	Furanones	Furanones	Food;Biological;Subcellular;Cell and elements;Food and nutrition;Nutrient
Com_47_neg	MeAIB	C5H11NO2	HMDB0002141	Organic compounds	Organic acids and derivatives	Carboxylic acids and derivatives	Amino acids, peptides, and analogues	Alpha amino acids	Endogenous;Pharmaceutical industry
Com_1537_neg	Zearalenone	C18H22O5	HMDB0031752	Organic compounds	Phenylpropanoids and polyketides	Macrolides and analogues	Zearalenones	Zearalenones	Food;Biological;Environmental contaminant;Nutrient
Com_1667_neg	Palmitoylglycine	C18H35NO3	HMDB0013034	Organic compounds	Organic acids and derivatives	Carboxylic acids and derivatives	Amino acids, peptides, and analogues	N-acyl-alpha amino acids	Endogenous;Pharmaceutical industry
Com_624_neg	Harmol	C12H10N2O	HMDB0034217	Organic compounds	Alkaloids and derivatives	Harmala alkaloids	-	Harmala alkaloids	Food;Biological;Nutrient
Com_1493_neg	Arborine	C16H14N2O	HMDB0030351	Organic compounds	Organoheterocyclic compounds	Diazanaphthalenes	Benzodiazines	Quinazolines	Endogenous;Food;Biological
Com_816_neg	Monobutyl phthalate	C12H14O4	HMDB0013247	Organic compounds	Benzenoids	Benzene and substituted derivatives	Benzoic acids and derivatives	Benzoic acid esters	Endogenous;Subcellular;Biofluid and excreta
Com_1562_neg	Tributyrin	C15H26O6	HMDB0031094	Organic compounds	Lipids and lipid-like molecules	Glycerolipids	Triradylcglycerols	Triacylglycerols	Endogenous;Food;Biological;Biological process;Membrane stabilizer;Energy source;Energy storage;Inflammatory;Surfactant;Emulsifier;Food and nutrition;Pharmaceutical industry
Com_1681_neg	Oleyl alcohol	C18H36O	HMDB0029632	Organic compounds	Lipids and lipid-like molecules	Fatty Acyls	Fatty alcohols	Long-chain fatty alcohols	Endogenous;Food;Biological;Biofluid and excreta;Cell and elements;Subcellular;Biological process;Surfactant;Emulsifier;Membrane stabilizer;Energy source;Energy storage;Nutrient
Com_1080_neg	Coumestrol	C15H8O5	HMDB0002326	Organic compounds	Phenylpropanoids and polyketides	Isoflavonoids	Coumestans	Coumestans	Food;Biological;Subcellular;Biofluid and excreta
Com_1248_neg	Magnolol	C18H18O2	HMDB0254305	Organic compounds	Benzenoids	Benzene and substituted derivatives	Biphenyls and derivatives	Biphenyls and derivatives	-
Com_950_neg	Phenylalanylalanine	C12H16N2O3	HMDB0028988	Organic compounds	Organic acids and derivatives	Carboxylic acids and derivatives	Amino acids, peptides, and analogues	Dipeptides	Endogenous
Com_590_neg	Estragole	C10H12O	HMDB0034121	Organic compounds	Benzenoids	Phenol ethers	Anisoles	Anisoles	Food;Biological;Subcellular;Biofluid and excreta;Food and nutrition;Nutrient
Com_837_neg	Methyl Eugenol	C11H14O2	HMDB0031864	Organic compounds	Benzenoids	Benzene and substituted derivatives	Methoxybenzenes	Dimethoxybenzenes	Endogenous;Food;Synthetic;Environmental;Biological;Food and nutrition;Personal care products
Com_2360_neg	(-)-Epigallocatechin-3-(3''-O-methyl) gallate	C23H20O11	HMDB0038363	Organic compounds	Phenylpropanoids and polyketides	Flavonoids	Flavans	Catechin gallates	Food;Biological;Nutrient
Com_582_neg	Phthalide	C8H6O2	HMDB0032469	Organic compounds	Organoheterocyclic compounds	Isocoumarans	Isobenzofuranones	Phthalides	Endogenous;Food;Subcellular;Cell and elements
Com_1599_neg	(-)-Epigallocatechin	C15H14O7	HMDB0038361	Organic compounds	Phenylpropanoids and polyketides	Flavonoids	Flavans	Epigallocatechins	Food;Biological;Biofluid and excreta;Subcellular;Cell and elements;Pharmaceutical industry;Nutrient
Com_414_neg	2-Methoxycinnamic acid	C10H10O3	HMDB0302514	Organic compounds	Phenylpropanoids and polyketides	Cinnamic acids and derivatives	Hydroxycinnamic acids and derivatives	Coumaric acids	-
Com_1144_neg	Methyl pentadecanoate	C16H32O2	HMDB0254606	Organic compounds	Lipids and lipid-like molecules	Fatty Acyls	Fatty acid esters	Fatty acid methyl esters	-
Com_2380_neg	18:0 LYSO-PE	C23H48NO7P	HMDB0011130	Organic compounds	Lipids and lipid-like molecules	Glycerophospholipids	Glycerophosphoethanolamines	1-acyl-sn-glycero-3-phosphoethanolamines	Endogenous;Food;Biological;Tissue and substructures;Biofluid and excreta;Cell and elements;Subcellular;Biological process;Surfactant;Emulsifier;Food and nutrition;Membrane stabilizer;Energy source;Energy storage
Com_874_neg	1,2,3-Trimethoxybenzene	C9H12O3	HMDB0303354	Organic compounds	Benzenoids	Phenol ethers	Anisoles	Anisoles	-
Com_1725_neg	5-Pentadecylresorcinol	C21H36O2	HMDB0031009	Organic compounds	Benzenoids	Phenols	Benzenediols	Resorcinols	Endogenous;Food;Biological
Com_2299_neg	Aripiprazole	C23H27Cl2N3O2	HMDB0005042	Organic compounds	Organoheterocyclic compounds	Diazinanes	Piperazines	Phenylpiperazines	Food;Biological;Enteral;Subcellular;Drug;Pharmaceutical industry
Com_620_neg	Ethyl gallate	C9H10O5	HMDB0033836	Organic compounds	Benzenoids	Benzene and substituted derivatives	Benzoic acids and derivatives	Galloyl esters	Food;Biological;Biofluid and excreta;Subcellular;Cell and elements;Nutrient
Com_791_neg	Ala-Glu-OH	C8H14N2O5	HMDB0028686	Organic compounds	Organic acids and derivatives	Carboxylic acids and derivatives	Amino acids, peptides, and analogues	Peptides	Endogenous
Com_259_neg	S-1-Propenyl-L-cysteine	C6H11NO2S	HMDB0302212	Organic compounds	Organic acids and derivatives	Carboxylic acids and derivatives	Amino acids, peptides, and analogues	L-cysteine-S-conjugates	-
Com_84_neg	L-Norleucine	C6H13NO2	HMDB0001645	Organic compounds	Organic acids and derivatives	Carboxylic acids and derivatives	Amino acids, peptides, and analogues	L-alpha-amino acids	Endogenous;Organ and components;Cell and elements;Biofluid and excreta
Com_1230_neg	Alpha-N-Phenylacetyl-L-glutamine	C13H16N2O4	HMDB0006344	Organic compounds	Organic acids and derivatives	Carboxylic acids and derivatives	Amino acids, peptides, and analogues	N-acyl-alpha amino acids	Endogenous;Biological;Tissue and substructures;Biofluid and excreta;Subcellular;Cell and elements;Biological process
Com_48_neg	Succinic Acid	C4H6O4	HMDB0000254	Organic compounds	Organic acids and derivatives	Carboxylic acids and derivatives	Dicarboxylic acids and derivatives	Dicarboxylic acids and derivatives	Endogenous;Food;Biological;Organ and components;Tissue and substructures;Biofluid and excreta;Cell and elements;Subcellular;Biological process;Trace element;Food and nutrition;Pharmaceutical industry
Com_2283_neg	Hyodeoxycholic acid	C24H40O4	HMDB0000733	Organic compounds	Lipids and lipid-like molecules	Steroids and steroid derivatives	Bile acids, alcohols and derivatives	Dihydroxy bile acids, alcohols and derivatives	Endogenous;Food;Biological;Cell and elements;Tissue and substructures;Subcellular;Biofluid and excreta;Organ and components;Biological process;Surfactant;Emulsifier;Membrane stabilizer;Energy source;Energy storage;Molecular messenger
Com_2324_neg	Omega-muricholic acid	C24H40O5	HMDB0000364	Organic compounds	Lipids and lipid-like molecules	Steroids and steroid derivatives	Bile acids, alcohols and derivatives	Trihydroxy bile acids, alcohols and derivatives	Endogenous;Food;Biological;Biological process;Surfactant;Emulsifier;Membrane stabilizer;Energy source;Energy storage;Molecular messenger
Com_2417_neg	Glycolithocholic acid 3-sulfate	C26H43NO7S	HMDB0002639	Organic compounds	Lipids and lipid-like molecules	Steroids and steroid derivatives	Bile acids, alcohols and derivatives	Glycinated bile acids and derivatives	Endogenous;Food;Biological;Biological process;Surfactant;Emulsifier;Membrane stabilizer;Energy source;Energy storage;Molecular messenger
Com_490_neg	Hendecanoic acid	C11H22O2	HMDB0000947	Organic compounds	Lipids and lipid-like molecules	Fatty Acyls	Fatty acids and conjugates	Medium-chain fatty acids	Endogenous;Food;Biological;Biofluid and excreta;Cell and elements;Subcellular;Biological process;Membrane stabilizer;Energy source;Energy storage;Nutrient;Food and nutrition;Surfactant;Emulsifier;Household products
Com_1198_neg	Dodecanoic acid	C12H24O2	HMDB0000638	Organic compounds	Lipids and lipid-like molecules	Fatty Acyls	Fatty acids and conjugates	Medium-chain fatty acids	Endogenous;Food;Synthetic;Biological;Tissue and substructures;Organ and components;Biofluid and excreta;Subcellular;Cell and elements;Biological process;Membrane stabilizer;Energy source;Energy storage;Nutrient;Food and nutrition;Personal care products;Surfactant;Emulsifier;Household products;Pharmaceutical industry
Com_886_neg	Tetradecanoic acid	C14H28O2	HMDB0000806	Organic compounds	Lipids and lipid-like molecules	Fatty Acyls	Fatty acids and conjugates	Long-chain fatty acids	Endogenous;Food;Biological;Tissue and substructures;Organ and components;Biofluid and excreta;Subcellular;Cell and elements;Biological process;Membrane stabilizer;Energy source;Energy storage;Nutrient;Food and nutrition;Surfactant;Emulsifier;Pharmaceutical industry
Com_859_neg	Myristelaidic acid	C14H26O2	HMDB0062248	Organic compounds	Lipids and lipid-like molecules	Fatty Acyls	Fatty acids and conjugates	Long-chain fatty acids	Food;Endogenous;Biological;Subcellular;Biofluid and excreta;Biological process;Nutrient;Energy storage;Energy source;Membrane stabilizer
Com_997_neg	cis-10-Pentadecenoic acid	C15H28O2	HMDB0304816	Organic compounds	Lipids and lipid-like molecules	Fatty Acyls	Fatty acids and conjugates	Long-chain fatty acids	-
Com_1374_neg	Petroselinic acid	C18H34O2	HMDB0002080	Organic compounds	Lipids and lipid-like molecules	Fatty Acyls	Fatty acids and conjugates	Long-chain fatty acids	Endogenous;Food;Biological;Biofluid and excreta;Cell and elements;Subcellular;Biological process;Surfactant;Emulsifier;Membrane stabilizer;Energy source;Energy storage;Nutrient
Com_1888_neg	Linoelaidic acid	C18H32O2	HMDB0006270	Organic compounds	Lipids and lipid-like molecules	Fatty Acyls	Lineolic acids and derivatives	Lineolic acids and derivatives	Endogenous;Food;Biological;Biofluid and excreta;Subcellular;Cell and elements;Biological process;Surfactant;Emulsifier;Membrane stabilizer;Energy source;Energy storage;Nutrient
Com_1831_neg	cis-7,10,13,16-Docosic acidtraenoic acid	C22H36O2	HMDB0002226	Organic compounds	Lipids and lipid-like molecules	Fatty Acyls	Fatty acids and conjugates	Very long-chain fatty acids	Endogenous;Food;Biological;Tissue and substructures;Biofluid and excreta;Subcellular;Cell and elements;Biological process;Surfactant;Emulsifier;Membrane stabilizer;Energy source;Energy storage;Nutrient
Com_1361_neg	Conjugated linoleic acids (CLA)	C18H32O2	HMDB0005048	Organic compounds	Lipids and lipid-like molecules	Fatty Acyls	Lineolic acids and derivatives	Lineolic acids and derivatives	Endogenous;Food;Biological;Biofluid and excreta;Cell and elements;Subcellular;Biological process;Surfactant;Emulsifier;Membrane stabilizer;Energy source;Energy storage;Nutrient
Com_377_neg	Suberic acid	C8H14O4	HMDB0000893	Organic compounds	Lipids and lipid-like molecules	Fatty Acyls	Fatty acids and conjugates	Medium-chain fatty acids	Endogenous;Food;Biological;Subcellular;Biofluid and excreta;Organ and components;Biological process;Nutrient;Energy storage;Energy source;Membrane stabilizer
Com_376_neg	1H-Indole-3-acetamide	C10H10N2O	HMDB0029739	Organic compounds	Organoheterocyclic compounds	Indoles and derivatives	Indoles	3-alkylindoles	Endogenous;Food;Biological;Subcellular;Cell and elements;Pharmaceutical industry
Com_682_neg	Indolelactic acid	C11H11NO3	HMDB0000671	Organic compounds	Organoheterocyclic compounds	Indoles and derivatives	Indolyl carboxylic acids and derivatives	Indolyl carboxylic acids and derivatives	Endogenous;Biological;Tissue and substructures;Biofluid and excreta;Organ and components
Com_658_neg	Indole-3-pyruvic acid	C11H9NO3	HMDB0060484	Organic compounds	Organoheterocyclic compounds	Indoles and derivatives	Indolyl carboxylic acids and derivatives	Indolyl carboxylic acids and derivatives	Biological
Com_106_neg	Threonic acid	C4H8O5	HMDB0000943	Organic compounds	Organic oxygen compounds	Organooxygen compounds	Carbohydrates and carbohydrate conjugates	Sugar acids and derivatives	Endogenous;Biological;Tissue and substructures;Subcellular;Biofluid and excreta;Pharmaceutical industry
Com_86_neg	Glutaric acid	C5H8O4	HMDB0000661	Organic compounds	Organic acids and derivatives	Carboxylic acids and derivatives	Dicarboxylic acids and derivatives	Dicarboxylic acids and derivatives	Endogenous;Food;Biological;Tissue and substructures;Organ and components;Subcellular;Biofluid and excreta;Acidogen;Metabotoxin;Pharmaceutical industry
Com_5_neg	3-Hydroxybutyric acid	C4H8O3	HMDB0000357	Organic compounds	Organic acids and derivatives	Hydroxy acids and derivatives	Beta hydroxy acids and derivatives	Beta hydroxy acids and derivatives	Endogenous;Biological;Tissue and substructures;Organ and components;Biofluid and excreta;Subcellular;Cell and elements;Biological process
Com_51_neg	3-Hydroxyisovaleric acid	C5H10O3	HMDB0000754	Organic compounds	Lipids and lipid-like molecules	Fatty Acyls	Fatty acids and conjugates	Hydroxy fatty acids	Endogenous;Food;Biological;Tissue and substructures;Cell and elements;Subcellular;Biofluid and excreta;Biological process;Acidogen;Metabotoxin;Metabolite;Nutrient;Energy storage;Energy source;Membrane stabilizer
Com_594_neg	4-Hydroxyhippuric acid	C9H9NO4	HMDB0013678	Organic compounds	Benzenoids	Benzene and substituted derivatives	Benzoic acids and derivatives	Hippuric acids	Endogenous;Biological
Com_426_neg	4-Hydroxyphenylpyruvic acid	C9H8O4	HMDB0000707	Organic compounds	Benzenoids	Benzene and substituted derivatives	Phenylpyruvic acid derivatives	Phenylpyruvic acid derivatives	Endogenous;Biological;Tissue and substructures;Organ and components;Biofluid and excreta;Subcellular;Biological process;Pharmaceutical industry
Com_87_neg	Methylsuccinic acid	C5H8O4	HMDB0001844	Organic compounds	Lipids and lipid-like molecules	Fatty Acyls	Fatty acids and conjugates	Methyl-branched fatty acids	Endogenous;Food;Biological;Subcellular;Biofluid and excreta;Biological process;Nutrient;Energy storage;Energy source;Membrane stabilizer
Com_606_neg	D-Gluconic Acid	C6H12O7	HMDB0000625	Organic compounds	Organic oxygen compounds	Organooxygen compounds	Carbohydrates and carbohydrate conjugates	Sugar acids and derivatives	Endogenous;Biological;Tissue and substructures;Organ and components;Subcellular;Biofluid and excreta;Chelating agent;Pharmaceutical industry;Food and nutrition
Com_1623_neg	cis-11,14-Eicosadienoic acid	C20H36O2	HMDB0005060	Organic compounds	Lipids and lipid-like molecules	Fatty Acyls	Fatty acids and conjugates	Long-chain fatty acids	Endogenous;Food;Biological;Tissue and substructures;Biofluid and excreta;Cell and elements;Subcellular;Biological process;Surfactant;Emulsifier;Membrane stabilizer;Energy source;Energy storage;Nutrient
Com_546_neg	2,6-Diaminoheptanedioic acid	C7H14N2O4	HMDB0001370	Organic compounds	Organic acids and derivatives	Carboxylic acids and derivatives	Amino acids, peptides, and analogues	L-alpha-amino acids	Food;Biological;Subcellular;Biofluid and excreta;Pharmaceutical industry
Com_661_neg	Indole-3-butyric acid	C12H13NO2	HMDB0002096	Organic compounds	Organoheterocyclic compounds	Indoles and derivatives	Indoles	3-alkylindoles	Endogenous;Food;Biological;Cell and elements;Subcellular;Biofluid and excreta;Pharmaceutical industry
Com_217_neg	2,5-Furandicarboxylic acid	C6H4O5	HMDB0004812	Organic compounds	Organoheterocyclic compounds	Furans	Furoic acid and derivatives	Furoic acids	Endogenous;Biological
Com_268_neg	3-hydroxy-3-methylglutarate	C6H10O5	HMDB0000355	Organic compounds	Lipids and lipid-like molecules	Fatty Acyls	Fatty acids and conjugates	Hydroxy fatty acids	Endogenous;Food;Biological;Tissue and substructures;Subcellular;Biofluid and excreta;Biological process;Acidogen;Metabotoxin;Nutrient;Energy storage;Energy source;Membrane stabilizer;Pharmaceutical industry
Com_778_neg	3-hydroxylaurate	C12H24O3	HMDB0000387	Organic compounds	Organic acids and derivatives	Hydroxy acids and derivatives	Medium-chain hydroxy acids and derivatives	Medium-chain hydroxy acids and derivatives	Endogenous;Food;Biological;Tissue and substructures;Biofluid and excreta;Cell and elements;Subcellular;Biological process;Surfactant;Emulsifier;Membrane stabilizer;Energy source;Energy storage
Com_2350_neg	androsterone glucuronide	C25H38O8	HMDB0002829	Organic compounds	Lipids and lipid-like molecules	Steroids and steroid derivatives	Steroidal glycosides	Steroid glucuronide conjugates	Endogenous;Food;Biological;Cell and elements;Tissue and substructures;Organ and components;Biofluid and excreta;Subcellular;Biological process;Surfactant;Emulsifier;Drug metabolite;Waste product;Membrane stabilizer;Energy source;Energy storage;Molecular messenger
Com_143_neg	4-acetamidobutanoate	C6H11NO3	HMDB0003681	Organic compounds	Organic acids and derivatives	Carboxylic acids and derivatives	Amino acids, peptides, and analogues	Gamma amino acids and derivatives	Endogenous;Food;Biological;Tissue and substructures;Organ and components;Biofluid and excreta;Cell and elements;Subcellular;Biological process;Surfactant;Emulsifier;Membrane stabilizer;Energy source;Energy storage
Com_616_neg	N-acetylhistidine	C8H11N3O3	HMDB0032055	Organic compounds	Organic acids and derivatives	Carboxylic acids and derivatives	Amino acids, peptides, and analogues	Histidine and derivatives	Endogenous;Food;Biological;Tissue and substructures;Subcellular;Cell and elements
Com_555_neg	N-acetylmethionine	C7H13NO3S	HMDB0011745	Organic compounds	Organic acids and derivatives	Carboxylic acids and derivatives	Amino acids, peptides, and analogues	Methionine and derivatives	Endogenous
Com_311_neg	N-acetyltaurine	C4H9NO4S	HMDB0240253	Organic compounds	Organic acids and derivatives	Organic sulfonic acids and derivatives	Organosulfonic acids and derivatives	Organosulfonic acids	-
Com_286_neg	N-formylanthranilic acid	C8H7NO3	HMDB0004089	Organic compounds	Benzenoids	Benzene and substituted derivatives	Benzoic acids and derivatives	Benzoic acids	Endogenous;Subcellular;Biological process
Com_1391_neg	p-cresol glucuronide	C13H16O7	HMDB0011686	Organic compounds	Organic oxygen compounds	Organooxygen compounds	Carbohydrates and carbohydrate conjugates	Phenolic glycosides	Endogenous;Biofluid and excreta;Organ and components;Waste product
Com_634_neg	Gama-glutamylalanine	C8H14N2O5	HMDB0006248	Organic compounds	Organic acids and derivatives	Carboxylic acids and derivatives	Amino acids, peptides, and analogues	Dipeptides	Endogenous;Tissue and substructures;Cell and elements;Biological process
Com_1456_neg	Argininosuccinic acid	C10H18N4O6	HMDB0000052	Organic compounds	Organic acids and derivatives	Carboxylic acids and derivatives	Amino acids, peptides, and analogues	Aspartic acid and derivatives	Endogenous;Tissue and substructures;Organ and components;Biofluid and excreta;Subcellular;Biological process
Com_1416_neg	N-Acetylaspartylglutamic acid (NAAG)	C11H16N2O8	HMDB0001067	Organic compounds	Organic acids and derivatives	Carboxylic acids and derivatives	Amino acids, peptides, and analogues	Dipeptides	Endogenous
Com_1341_neg	gamma-Glutamyl-methionine	C10H18N2O5S	HMDB0034367	Organic compounds	Organic acids and derivatives	Carboxylic acids and derivatives	Amino acids, peptides, and analogues	Dipeptides	Food;Biological;Subcellular;Cell and elements;Nutrient
Com_560_neg	Ethylmalonic acid	C5H8O4	HMDB0000622	Organic compounds	Lipids and lipid-like molecules	Fatty Acyls	Fatty acids and conjugates	Branched fatty acids	Endogenous;Food;Biological;Tissue and substructures;Organ and components;Biofluid and excreta;Cell and elements;Subcellular;Biological process;Acidogen;Metabotoxin;Surfactant;Emulsifier;Membrane stabilizer;Energy source;Energy storage;Nutrient
Com_760_neg	Dethiobiotin	C10H18N2O3	HMDB0003581	Organic compounds	Lipids and lipid-like molecules	Fatty Acyls	Fatty acids and conjugates	Medium-chain fatty acids	Endogenous;Food;Biological;Biofluid and excreta;Cell and elements;Subcellular;Biological process;Membrane stabilizer;Energy source;Energy storage;Nutrient;Surfactant;Emulsifier;Pharmaceutical industry
Com_1820_neg	cis-7,10,13,16,19-Docosapentaenoic acid	C22H34O2	HMDB0006528	Organic compounds	Lipids and lipid-like molecules	Fatty Acyls	Fatty acids and conjugates	Very long-chain fatty acids	Endogenous;Food;Biological;Tissue and substructures;Biofluid and excreta;Cell and elements;Subcellular;Biological process;Surfactant;Emulsifier;Membrane stabilizer;Energy source;Energy storage;Nutrient
Com_1799_neg	trans-vaccenic acid	C18H34O2	HMDB0003231	Organic compounds	Lipids and lipid-like molecules	Fatty Acyls	Fatty acids and conjugates	Long-chain fatty acids	Endogenous;Food;Biological;Tissue and substructures;Biofluid and excreta;Subcellular;Cell and elements;Biological process;Membrane stabilizer;Energy source;Energy storage;Nutrient;Surfactant;Emulsifier;Pharmaceutical industry
Com_835_neg	Equol	C15H14O3	HMDB0002209	Organic compounds	Phenylpropanoids and polyketides	Isoflavonoids	Isoflavans	Isoflavanols	Endogenous;Biological;Subcellular;Biofluid and excreta;Pharmaceutical industry
Com_870_neg	2'-Deoxyuridine	C9H12N2O5	HMDB0000012	Organic compounds	Nucleosides, nucleotides, and analogues	Pyrimidine nucleosides	Pyrimidine 2'-deoxyribonucleosides	Pyrimidine 2'-deoxyribonucleosides	Endogenous;Food;Biological;Organ and components;Tissue and substructures;Biofluid and excreta;Cell and elements;Subcellular;Biological process;Pharmaceutical industry
Com_1158_neg	5-methyluridine	C10H14N2O6	HMDB0000884	Organic compounds	Nucleosides, nucleotides, and analogues	Pyrimidine nucleosides	-	Pyrimidine nucleosides	Endogenous;Tissue and substructures;Subcellular;Biofluid and excreta
Com_1256_neg	inosine	C10H12N4O5	HMDB0000195	Organic compounds	Nucleosides, nucleotides, and analogues	Purine nucleosides	-	Purine nucleosides	Endogenous;Food;Biological;Organ and components;Tissue and substructures;Biofluid and excreta;Subcellular;Cell and elements;Biological process;Pharmaceutical industry;Drug metabolite;Waste product;Metabolite
Com_747_neg	Indoxyl sulfate	C8H7NO4S	HMDB0000682	Organic compounds	Organic acids and derivatives	Organic sulfuric acids and derivatives	Arylsulfates	Arylsulfates	Endogenous;Biological;Organ and components;Tissue and substructures;Subcellular;Biofluid and excreta;Metabolite;Pharmaceutical industry
Com_868_neg	3,4-Dihydroxymandelaldehyde	C8H8O4	HMDB0006242	Organic compounds	Benzenoids	Benzene and substituted derivatives	Phenylacetaldehydes	Phenylacetaldehydes	Endogenous;Food;Biological;Subcellular;Biological process
Com_284_neg	Hydroxyphenyllactic acid	C9H10O4	HMDB0000755	Organic compounds	Phenylpropanoids and polyketides	Phenylpropanoic acids	-	Phenylpropanoic acids	Endogenous;Biological;Tissue and substructures;Organ and components;Subcellular;Biofluid and excreta
Com_806_neg	5-Hydroxytryptophan	C11H12N2O3	HMDB0000472	Organic compounds	Organoheterocyclic compounds	Indoles and derivatives	Tryptamines and derivatives	Serotonins	Endogenous;Food;Biological;Organ and components;Biofluid and excreta;Subcellular;Biological process;Neurotoxin;Metabotoxin;Drug;Pharmaceutical industry
Com_75_neg	Barbituric acid	C4H4N2O3	HMDB0041833	Organic compounds	Organoheterocyclic compounds	Diazines	Pyrimidines and pyrimidine derivatives	Pyrimidones	Endogenous;Drug;Nutrient
Com_1084_neg	gamma-Glutamylcysteine	C8H14N2O5S	HMDB0001049	Organic compounds	Organic acids and derivatives	Carboxylic acids and derivatives	Amino acids, peptides, and analogues	N-acyl-alpha amino acids	Endogenous;Food;Biological;Tissue and substructures;Organ and components;Cell and elements;Biofluid and excreta;Subcellular;Biological process;Pharmaceutical industry
Com_723_neg	p-Hydroxyphenylacetylglycine	C10H11NO4	HMDB0000735	Organic compounds	Organic acids and derivatives	Carboxylic acids and derivatives	Amino acids, peptides, and analogues	N-acyl-alpha amino acids	Endogenous
Com_1756_neg	N-Glycolylneuraminic acid	C11H19NO10	HMDB0000833	Organic compounds	Organic oxygen compounds	Organooxygen compounds	Carbohydrates and carbohydrate conjugates	Neuraminic acids	Endogenous;Subcellular;Organ and components
Com_314_neg	3-Methoxyanthranilate	C8H9NO3	HMDB0060374	Organic compounds	Benzenoids	Benzene and substituted derivatives	Benzoic acids and derivatives	M-methoxybenzoic acids and derivatives	-
Com_906_neg	Dodecanedioic acid	C12H22O4	HMDB0000623	Organic compounds	Lipids and lipid-like molecules	Fatty Acyls	Fatty acids and conjugates	Medium-chain fatty acids	Endogenous;Food;Biological;Subcellular;Biofluid and excreta;Biological process;Energy source;Nutrient;Energy storage;Membrane stabilizer
Com_803_neg	Vitamin B5	C9H17NO5	HMDB0000210	Organic compounds	Organic oxygen compounds	Organooxygen compounds	Alcohols and polyols	Secondary alcohols	Food;Tissue and substructures;Organ and components;Biofluid and excreta;Cell and elements;Subcellular;Biological process;Drug;Pharmaceutical industry;Essential vitamin
Com_295_neg	D-Xylonic acid	C5H10O6	HMDB0059750	Organic compounds	Organic oxygen compounds	Organooxygen compounds	Carbohydrates and carbohydrate conjugates	Sugar acids and derivatives	-
Com_1578_neg	3-Methyluridine	C10H14N2O6	HMDB0004813	Organic compounds	Nucleosides, nucleotides, and analogues	Pyrimidine nucleosides	-	Pyrimidine nucleosides	Endogenous
Com_1791_neg	1-Methylinosine	C11H14N4O5	HMDB0002721	Organic compounds	Nucleosides, nucleotides, and analogues	Purine nucleosides	-	Purine nucleosides	Endogenous;Subcellular;Biofluid and excreta
Com_132_neg	5-Hydroxymethyluracil	C5H6N2O3	HMDB0000469	Organic compounds	Organoheterocyclic compounds	Diazines	Pyrimidines and pyrimidine derivatives	Pyrimidones	Endogenous;Subcellular;Biofluid and excreta
Com_1969_neg	Neochlorogenic acid	C16H18O9	HMDB0240477	Organic compounds	Organic oxygen compounds	Organooxygen compounds	Alcohols and polyols	Quinic acids and derivatives	-
Com_518_neg	2-Hydroxydecanoate	C10H20O3	HMDB0094656	Organic compounds	Lipids and lipid-like molecules	Fatty Acyls	Fatty acids and conjugates	Medium-chain fatty acids	Food;Endogenous;Biological;Tissue and substructures;Biofluid and excreta;Subcellular;Biological process;Nutrient;Energy storage;Energy source;Membrane stabilizer
Com_1424_neg	Hexadecanedioic acid	C16H30O4	HMDB0000672	Organic compounds	Lipids and lipid-like molecules	Fatty Acyls	Fatty acids and conjugates	Long-chain fatty acids	Endogenous;Food;Biological;Subcellular;Biofluid and excreta;Biological process;Nutrient;Energy storage;Energy source;Membrane stabilizer
Com_1302_neg	2-Hydroxyhexadecanoic acid	C16H32O3	HMDB0031057	Organic compounds	Lipids and lipid-like molecules	Fatty Acyls	Fatty acids and conjugates	Long-chain fatty acids	Endogenous;Food;Biological;Tissue and substructures;Biofluid and excreta;Cell and elements;Subcellular;Biological process;Surfactant;Emulsifier;Membrane stabilizer;Energy source;Energy storage;Nutrient
Com_247_neg	2-hydroxyoctanoic acid	C8H16O3	HMDB0000711	Organic compounds	Lipids and lipid-like molecules	Fatty Acyls	Fatty acids and conjugates	Medium-chain fatty acids	Endogenous;Food;Biological;Biological process;Nutrient;Energy storage;Energy source;Membrane stabilizer
Com_1162_neg	2'-O-Methyluridine	C10H14N2O6	HMDB0240328	Organic compounds	Nucleosides, nucleotides, and analogues	Pyrimidine nucleosides	-	Pyrimidine nucleosides	-
Com_1509_neg	1-Methylguanosine	C11H15N5O5	HMDB0001563	Organic compounds	Nucleosides, nucleotides, and analogues	Purine nucleosides	-	Purine nucleosides	Endogenous
Com_79_neg	5-oxoproline	C5H7NO3	HMDB0000267	Organic compounds	Organic acids and derivatives	Carboxylic acids and derivatives	Amino acids, peptides, and analogues	Alpha amino acids and derivatives	Endogenous;Food;Biological;Tissue and substructures;Organ and components;Biofluid and excreta;Subcellular;Biological process;Metabotoxin;Acidogen;Pharmaceutical industry;Essential amino acid
Com_1405_neg	N4-Acetylcytidine	C11H15N3O6	HMDB0005923	Organic compounds	Nucleosides, nucleotides, and analogues	Pyrimidine nucleosides	-	Pyrimidine nucleosides	Endogenous
Com_226_neg	Tiglylglycine	C7H11NO3	HMDB0000959	Organic compounds	Organic acids and derivatives	Carboxylic acids and derivatives	Amino acids, peptides, and analogues	N-acyl-alpha amino acids	Endogenous;Subcellular;Biofluid and excreta;Metabolite
Com_252_neg	N-Formyl-L-aspartate	C5H7NO5	HMDB0060495	Organic compounds	Organic acids and derivatives	Carboxylic acids and derivatives	Amino acids, peptides, and analogues	Aspartic acid and derivatives	-
Com_2022_neg	GMP	C10H14N5O8P	HMDB0001397	Organic compounds	Nucleosides, nucleotides, and analogues	Purine nucleotides	Purine ribonucleotides	Purine ribonucleoside monophosphates	Endogenous;Tissue and substructures;Organ and components;Biofluid and excreta;Cell and elements;Subcellular;Biological process;Pharmaceutical industry;Molecular messenger
Com_221_neg	3-Indoleacetonitrile	C10H8N2	HMDB0006524	Organic compounds	Organoheterocyclic compounds	Indoles and derivatives	Indoles	3-alkylindoles	Endogenous;Food;Biological
Com_2458_neg	Chenodeoxycholic acid-3-beta-D-glucuronide	C30H48O10	HMDB0002430	Organic compounds	Lipids and lipid-like molecules	Steroids and steroid derivatives	Steroidal glycosides	Steroid glucuronide conjugates	Endogenous;Food;Biological;Biological process;Surfactant;Emulsifier;Membrane stabilizer;Energy source;Energy storage;Molecular messenger
Com_433_neg	Inositol	C6H12O6	HMDB0000211	Organic compounds	Organic oxygen compounds	Organooxygen compounds	Alcohols and polyols	Cyclohexanols	Endogenous;Food;Biological;Tissue and substructures;Subcellular;Organ and components;Biofluid and excreta;Cell and elements;Biological process;Pharmaceutical industry;Osmolyte;Molecular messenger
Com_552_neg	5-Hydroxyindole-3-acetic acid	C10H9NO3	HMDB0000763	Organic compounds	Organoheterocyclic compounds	Indoles and derivatives	Indolyl carboxylic acids and derivatives	Indole-3-acetic acid derivatives	Endogenous;Food;Biological;Cell and elements;Organ and components;Biofluid and excreta;Subcellular;Biological process
Com_140_neg	Indole-3-carboxaldehyde	C9H7NO	HMDB0029737	Organic compounds	Organoheterocyclic compounds	Indoles and derivatives	Indoles	Indoles	Endogenous;Food;Biological;Subcellular;Cell and elements
Com_595_neg	3-Hydroxyhippuric acid	C9H9NO4	HMDB0006116	Organic compounds	Benzenoids	Benzene and substituted derivatives	Benzoic acids and derivatives	Hippuric acids	Endogenous;Biological;Subcellular;Biofluid and excreta;Drug;Pharmaceutical industry
Com_1588_neg	Arachidonic acid	C20H32O2	HMDB0001043	Organic compounds	Lipids and lipid-like molecules	Fatty Acyls	Fatty acids and conjugates	Long-chain fatty acids	Endogenous;Food;Biological;Organ and components;Tissue and substructures;Biofluid and excreta;Subcellular;Cell and elements;Biological process;Surfactant;Emulsifier;Pharmaceutical industry;Membrane stabilizer;Energy source;Energy storage;Nutrient
Com_90_neg	(S)-Leucic acid	C6H12O3	HMDB0000746	Organic compounds	Lipids and lipid-like molecules	Fatty Acyls	Fatty acids and conjugates	Hydroxy fatty acids	Endogenous;Food;Biological;Biofluid and excreta;Cell and elements;Subcellular;Biological process;Surfactant;Emulsifier;Membrane stabilizer;Energy source;Energy storage;Nutrient
Com_40_neg	Maleic acid	C4H4O4	HMDB0000176	Organic compounds	Organic acids and derivatives	Carboxylic acids and derivatives	Dicarboxylic acids and derivatives	Dicarboxylic acids and derivatives	Endogenous;Food;Biological;Tissue and substructures;Organ and components;Biofluid and excreta;Subcellular;Cell and elements;Biological process;Membrane stabilizer;Energy source;Energy storage;Air pollutant;Surfactant;Emulsifier;Pharmaceutical industry
Com_230_neg	Allantoin	C4H6N4O3	HMDB0000462	Organic compounds	Organoheterocyclic compounds	Azoles	Imidazoles	Imidazoles	Endogenous;Food;Synthetic;Biological;Tissue and substructures;Subcellular;Biofluid and excreta;Personal care products
Com_150_neg	alpha-Ketoglutaric acid	C5H6O5	HMDB0000208	Organic compounds	Organic acids and derivatives	Keto acids and derivatives	Gamma-keto acids and derivatives	Gamma-keto acids and derivatives	Endogenous;Food;Biological;Tissue and substructures;Biofluid and excreta;Cell and elements;Subcellular;Biological process;Metabolite;Food and nutrition;Pharmaceutical industry
Com_14_neg	Citraconic acid	C5H6O4	HMDB0000634	Organic compounds	Lipids and lipid-like molecules	Fatty Acyls	Fatty acids and conjugates	Methyl-branched fatty acids	Endogenous;Food;Biofluid and excreta;Cell and elements;Subcellular;Biological process;Surfactant;Emulsifier;Pharmaceutical industry;Membrane stabilizer;Energy source;Energy storage;Nutrient
Com_152_neg	Adipic acid	C6H10O4	HMDB0000448	Organic compounds	Lipids and lipid-like molecules	Fatty Acyls	Fatty acids and conjugates	Medium-chain fatty acids	Endogenous;Food;Synthetic;Biological;Organ and components;Biofluid and excreta;Subcellular;Biological process;Air pollutant;Drug;Food and nutrition;Personal care products;Drug metabolite;Waste product;Nutrient;Energy storage;Energy source;Membrane stabilizer
Com_649_neg	Sebacic acid	C10H18O4	HMDB0000792	Organic compounds	Lipids and lipid-like molecules	Fatty Acyls	Fatty acids and conjugates	Medium-chain fatty acids	Endogenous;Food;Synthetic;Subcellular;Biofluid and excreta;Biological process;Nutrient;Energy storage;Energy source;Membrane stabilizer;Personal care products;Pharmaceutical industry
Com_3_neg	Malonic acid	C3H4O4	HMDB0000691	Organic compounds	Organic acids and derivatives	Carboxylic acids and derivatives	Dicarboxylic acids and derivatives	Dicarboxylic acids and derivatives	Endogenous;Food;Biological;Organ and components;Biofluid and excreta;Subcellular;Biological process;Pharmaceutical industry;Drug metabolite;Waste product
Com_153_neg	2-Methylpentanedioic acid	C6H10O4	HMDB0000422	Organic compounds	Lipids and lipid-like molecules	Fatty Acyls	Fatty acids and conjugates	Methyl-branched fatty acids	Endogenous;Food;Biological;Biofluid and excreta;Subcellular;Cell and elements;Biological process;Surfactant;Emulsifier;Membrane stabilizer;Energy source;Energy storage;Nutrient
Com_44_neg	Acetylglycine	C4H7NO3	HMDB0000532	Organic compounds	Organic acids and derivatives	Carboxylic acids and derivatives	Amino acids, peptides, and analogues	N-acyl-alpha amino acids	Endogenous;Tissue and substructures;Subcellular;Biofluid and excreta;Pharmaceutical industry
Com_93_neg	L-Aspartic acid	C4H7NO4	HMDB0000191	Organic compounds	Organic acids and derivatives	Carboxylic acids and derivatives	Amino acids, peptides, and analogues	Aspartic acid and derivatives	Endogenous;Food;Biological;Tissue and substructures;Organ and components;Biofluid and excreta;Subcellular;Cell and elements;Biological process;Pharmaceutical industry;Essential amino acid
Com_514_neg	Glycyl-L-leucine	C8H16N2O3	HMDB0028929	Organic compounds	Organic acids and derivatives	Carboxylic acids and derivatives	Amino acids, peptides, and analogues	Dipeptides	Endogenous
Com_525_neg	N-Acetyl-L-glutamic acid	C7H11NO5	HMDB0001138	Organic compounds	Organic acids and derivatives	Carboxylic acids and derivatives	Amino acids, peptides, and analogues	Glutamic acid and derivatives	Endogenous;Tissue and substructures;Organ and components;Subcellular;Biofluid and excreta;Biological process
Com_60_neg	L-Threonine	C4H9NO3	HMDB0000167	Organic compounds	Organic acids and derivatives	Carboxylic acids and derivatives	Amino acids, peptides, and analogues	L-alpha-amino acids	Food;Synthetic;Biological;Tissue and substructures;Organ and components;Biofluid and excreta;Subcellular;Cell and elements;Biological process;Drug;Personal care products;Food and nutrition;Pharmaceutical industry;Essential amino acid;Trace element
Com_88_neg	L-Asparagine	C4H8N2O3	HMDB0000168	Organic compounds	Organic acids and derivatives	Carboxylic acids and derivatives	Amino acids, peptides, and analogues	Asparagine and derivatives	Endogenous;Food;Synthetic;Biological;Tissue and substructures;Organ and components;Biofluid and excreta;Subcellular;Cell and elements;Biological process;Environmental contaminant;Food and nutrition;Pharmaceutical industry;Essential amino acid;Trace element
Com_1010_neg	Thymidine	C10H14N2O5	HMDB0000273	Organic compounds	Nucleosides, nucleotides, and analogues	Pyrimidine nucleosides	Pyrimidine 2'-deoxyribonucleosides	Pyrimidine 2'-deoxyribonucleosides	Endogenous;Food;Biological;Organ and components;Tissue and substructures;Biofluid and excreta;Cell and elements;Subcellular;Biological process;Metabolite;Pharmaceutical industry
Com_2096_neg	23-Nordeoxycholic acid	C23H38O4	HMDB0304947	Organic compounds	Lipids and lipid-like molecules	Steroids and steroid derivatives	Bile acids, alcohols and derivatives	Dihydroxy bile acids, alcohols and derivatives	-
Com_1571_neg	Hexadecanoic acid	C16H32O2	HMDB0000220	Organic compounds	Lipids and lipid-like molecules	Fatty Acyls	Fatty acids and conjugates	Long-chain fatty acids	Endogenous;Food;Synthetic;Biological;Organ and components;Tissue and substructures;Biofluid and excreta;Subcellular;Cell and elements;Biological process;Food and nutrition;Personal care products;Surfactant;Emulsifier;Membrane stabilizer;Energy source;Energy storage;Nutrient
Com_1611_neg	homo-gamma-Linolenic acid	C20H34O2	HMDB0002925	Organic compounds	Lipids and lipid-like molecules	Fatty Acyls	Fatty acids and conjugates	Long-chain fatty acids	Endogenous;Food;Tissue and substructures;Biofluid and excreta;Subcellular;Cell and elements;Biological process;Surfactant;Emulsifier;Pharmaceutical industry;Membrane stabilizer;Energy source;Energy storage;Nutrient
Com_2269_neg	Glycolithocholic acid	C26H43NO4	HMDB0000698	Organic compounds	Lipids and lipid-like molecules	Steroids and steroid derivatives	Bile acids, alcohols and derivatives	Glycinated bile acids and derivatives	Endogenous;Food;Biological;Cell and elements;Tissue and substructures;Subcellular;Biofluid and excreta;Organ and components;Biological process;Surfactant;Emulsifier;Membrane stabilizer;Energy source;Energy storage;Molecular messenger
Com_2400_neg	Tauroursodeoxycholic acid	C26H45NO6S	HMDB0000874	Organic compounds	Lipids and lipid-like molecules	Steroids and steroid derivatives	Bile acids, alcohols and derivatives	Taurinated bile acids and derivatives	Endogenous;Food;Biological;Cell and elements;Tissue and substructures;Subcellular;Biofluid and excreta;Organ and components;Biological process;Membrane stabilizer;Energy source;Energy storage;Molecular messenger;Surfactant;Emulsifier
Com_2425_neg	Taurocholic acid	C26H45NO7S	HMDB0000036	Organic compounds	Lipids and lipid-like molecules	Steroids and steroid derivatives	Bile acids, alcohols and derivatives	Trihydroxy bile acids, alcohols and derivatives	Endogenous;Food;Biological;Tissue and substructures;Subcellular;Organ and components;Cell and elements;Biofluid and excreta;Biological process;Membrane stabilizer;Energy source;Energy storage;Molecular messenger;Surfactant;Emulsifier
Com_417_neg	Hippuric acid	C9H9NO3	HMDB0000714	Organic compounds	Benzenoids	Benzene and substituted derivatives	Benzoic acids and derivatives	Hippuric acids	Endogenous;Food;Biological;Tissue and substructures;Organ and components;Subcellular;Biofluid and excreta;Uremic toxin;Drug metabolite;Waste product;Metabolite
Com_583_neg	4-Aminohippuric acid	C9H10N2O3	HMDB0001867	Organic compounds	Benzenoids	Benzene and substituted derivatives	Benzoic acids and derivatives	Hippuric acids	Endogenous;Organ and components;Subcellular;Biofluid and excreta;Pharmaceutical industry
Com_274_neg	Acetylcysteine	C5H9NO3S	HMDB0001890	Organic compounds	Organic acids and derivatives	Carboxylic acids and derivatives	Amino acids, peptides, and analogues	N-acyl-L-alpha-amino acids	Endogenous;Food;Biological;Organ and components;Cell and elements;Tissue and substructures;Subcellular;Biofluid and excreta;Pharmaceutical industry;Antioxidant
Com_96_neg	L-Malate	C4H6O5	HMDB0000156	Organic compounds	Organic acids and derivatives	Hydroxy acids and derivatives	Beta hydroxy acids and derivatives	Beta hydroxy acids and derivatives	Endogenous;Food;Biological;Tissue and substructures;Organ and components;Biofluid and excreta;Subcellular;Biological process;Pharmaceutical industry
Com_283_neg	Phenylpyruvic acid	C9H8O3	HMDB0000205	Organic compounds	Benzenoids	Benzene and substituted derivatives	Phenylpyruvic acid derivatives	Phenylpyruvic acid derivatives	Endogenous;Biological;Biofluid and excreta;Subcellular;Biological process;Food and nutrition
Com_228_neg	Tricarballylic acid	C6H8O6	HMDB0031193	Organic compounds	Organic acids and derivatives	Carboxylic acids and derivatives	Tricarboxylic acids and derivatives	Tricarboxylic acids and derivatives	Endogenous;Food;Biological;Biofluid and excreta;Subcellular;Cell and elements;Pharmaceutical industry
Com_366_neg	trans-Aconitic acid	C6H6O6	HMDB0000958	Organic compounds	Organic acids and derivatives	Carboxylic acids and derivatives	Tricarboxylic acids and derivatives	Tricarboxylic acids and derivatives	Endogenous;Food;Biological;Subcellular;Biofluid and excreta
Com_387_neg	N-Acetyl-L-aspartic acid	C6H9NO5	HMDB0000812	Organic compounds	Organic acids and derivatives	Carboxylic acids and derivatives	Amino acids, peptides, and analogues	Aspartic acid and derivatives	Endogenous;Tissue and substructures;Organ and components;Cell and elements;Biofluid and excreta;Subcellular;Biological process;Neurotoxin;Acidogen;Metabotoxin;Food and nutrition;Metabolite
Com_326_neg	3-Methylhistidine	C7H11N3O2	HMDB0000479	Organic compounds	Organic acids and derivatives	Carboxylic acids and derivatives	Amino acids, peptides, and analogues	Histidine and derivatives	Endogenous;Organ and components;Tissue and substructures;Biofluid and excreta;Subcellular;Biological process
Com_556_neg	Citric Acid	C6H8O7	HMDB0000094	Organic compounds	Organic acids and derivatives	Carboxylic acids and derivatives	Tricarboxylic acids and derivatives	Tricarboxylic acids and derivatives	Endogenous;Food;Synthetic;Biological;Tissue and substructures;Organ and components;Biofluid and excreta;Subcellular;Cell and elements;Biological process;Food and nutrition;Personal care products;Chelating agent;Household products;Pharmaceutical industry
Com_475_neg	Undecylenic acid	C11H20O2	HMDB0033724	Organic compounds	Lipids and lipid-like molecules	Fatty Acyls	Fatty acids and conjugates	Medium-chain fatty acids	Endogenous;Food;Biological;Biofluid and excreta;Cell and elements;Subcellular;Biological process;Surfactant;Emulsifier;Food and nutrition;Nutrient;Membrane stabilizer;Energy source;Energy storage
Com_473_neg	Tyrosol	C8H10O2	HMDB0004284	Organic compounds	Benzenoids	Phenols	Tyrosols and derivatives	Tyrosols	Endogenous;Food;Biological;Biofluid and excreta;Organ and components
Com_2063_neg	13,14-DIHYDROPROSTAGLANDIN E1	C20H34O6	HMDB0002886	Organic compounds	Lipids and lipid-like molecules	Fatty Acyls	Eicosanoids	Prostaglandins and related compounds	Endogenous;Food;Biological;Organ and components;Tissue and substructures;Biofluid and excreta;Cell and elements;Subcellular;Biological process;Surfactant;Emulsifier;Drug metabolite;Waste product;Membrane stabilizer;Energy source;Energy storage;Nutrient;Inflammatory;Modulator
Com_921_neg	indoleacetylglycine	C12H12N2O3	HMDB0240661	Organic compounds	Organic acids and derivatives	Carboxylic acids and derivatives	Amino acids, peptides, and analogues	N-acyl-alpha amino acids	-
Com_571_neg	S-carboxyethylcysteine	C6H11NO4S	HMDB0246645	Organic compounds	Organic acids and derivatives	Carboxylic acids and derivatives	Amino acids, peptides, and analogues	Cysteine and derivatives	-
Com_334_neg	citronellic acid	C10H18O2	HMDB0035837	Organic compounds	Lipids and lipid-like molecules	Prenol lipids	Monoterpenoids	Acyclic monoterpenoids	Endogenous;Food;Biological;Biological process;Surfactant;Emulsifier;Food and nutrition;Nutrient;Membrane stabilizer;Energy source;Energy storage
Com_1304_neg	16-HYDROXYHEXADECANOIC ACID	C16H32O3	HMDB0006294	Organic compounds	Lipids and lipid-like molecules	Fatty Acyls	Fatty acids and conjugates	Long-chain fatty acids	Endogenous;Food;Biological;Biofluid and excreta;Subcellular;Cell and elements;Biological process;Surfactant;Emulsifier;Membrane stabilizer;Energy source;Energy storage;Nutrient
Com_854_neg	6-Pentyl-2H-pyran-2-one	C10H14O2	HMDB0031085	Organic compounds	Organoheterocyclic compounds	Pyrans	Pyranones and derivatives	Pyranones and derivatives	Endogenous;Food;Biological
Com_440_neg	L-METHIONINE SULFONE	C5H11NO4S	HMDB0062174	Organic compounds	Organic acids and derivatives	Carboxylic acids and derivatives	Amino acids, peptides, and analogues	L-alpha-amino acids	-
Com_1160_neg	alpha-glutamylglutamate	C10H16N2O7	HMDB0028818	Organic compounds	Organic acids and derivatives	Carboxylic acids and derivatives	Amino acids, peptides, and analogues	Dipeptides	Endogenous
Com_1041_neg	2-HydroxyMyristic Acid	C14H28O3	HMDB0002261	Organic compounds	Lipids and lipid-like molecules	Fatty Acyls	Fatty acids and conjugates	Long-chain fatty acids	Endogenous;Food;Biological;Biofluid and excreta;Cell and elements;Subcellular;Biological process;Surfactant;Emulsifier;Membrane stabilizer;Energy source;Energy storage;Nutrient
Com_200_neg	5-Aminosalicylic acid	C7H7NO3	HMDB0014389	Organic compounds	Benzenoids	Benzene and substituted derivatives	Benzoic acids and derivatives	Aminobenzoic acids	Endogenous;Subcellular;Biofluid and excreta;Drug;Pharmaceutical industry;Drug metabolite;Waste product
Com_1875_neg	oleoyl glycine	C20H37NO3	HMDB0013631	Organic compounds	Organic acids and derivatives	Carboxylic acids and derivatives	Amino acids, peptides, and analogues	N-acyl-alpha amino acids	Endogenous;Subcellular;Biofluid and excreta
Com_1247_neg	threonylphenylalanine	C13H18N2O4	HMDB0029068	Organic compounds	Organic acids and derivatives	Carboxylic acids and derivatives	Amino acids, peptides, and analogues	Dipeptides	Endogenous
Com_2223_neg	(3b,5b,7a,12a)-3,7,12-trihydroxy-Cholan-24-oic acid	C24H40O5	HMDB0000419	Organic compounds	Lipids and lipid-like molecules	Glycerolipids	Diradylglycerols	1,2-diacylglycerols	Endogenous;Food;Biological;Biological process;Surfactant;Emulsifier;Membrane stabilizer;Energy source;Energy storage;Molecular messenger
Com_1376_neg	N-acetylglucosamine 6-phosphate	C8H16NO9P	HMDB0001062	Organic compounds	Organic oxygen compounds	Organooxygen compounds	Carbohydrates and carbohydrate conjugates	Acylaminosugars	Endogenous;Biofluid and excreta;Subcellular;Biological process;Pharmaceutical industry
Com_1123_neg	cis-7-Hexadecenoic Acid	C16H30O2	HMDB0002186	Organic compounds	Lipids and lipid-like molecules	Fatty Acyls	Fatty acids and conjugates	Long-chain fatty acids	Endogenous;Food;Biological;Biofluid and excreta;Cell and elements;Subcellular;Biological process;Surfactant;Emulsifier;Membrane stabilizer;Energy source;Energy storage;Nutrient
Com_2219_neg	7-KETODEOXYCHOLIC ACID	C24H38O5	HMDB0000391	Organic compounds	Lipids and lipid-like molecules	Steroids and steroid derivatives	Bile acids, alcohols and derivatives	Dihydroxy bile acids, alcohols and derivatives	Endogenous;Food;Biological;Cell and elements;Tissue and substructures;Subcellular;Biofluid and excreta;Organ and components;Biological process;Surfactant;Emulsifier;Membrane stabilizer;Energy source;Energy storage;Molecular messenger
Com_2171_neg	5beta-Cholanic acid-3beta,12alpha-diol	C24H40O4	HMDB0000438	Organic compounds	Lipids and lipid-like molecules	Steroids and steroid derivatives	Bile acids, alcohols and derivatives	Dihydroxy bile acids, alcohols and derivatives	Endogenous;Food;Biological;Biological process;Surfactant;Emulsifier;Membrane stabilizer;Energy source;Energy storage;Molecular messenger
Com_483_neg	alpha-glutamylglycine	C7H12N2O5	HMDB0028819	Organic compounds	Organic acids and derivatives	Carboxylic acids and derivatives	Amino acids, peptides, and analogues	Dipeptides	Endogenous
Com_203_neg	dopamine	C8H11NO2	HMDB0000073	Organic compounds	Benzenoids	Phenols	Benzenediols	Catecholamines and derivatives	Endogenous;Food;Biological;Organ and components;Tissue and substructures;Biofluid and excreta;Subcellular;Cell and elements;Biological process;Pharmaceutical industry;Neurotoxin;Metabotoxin
Com_2188_neg	3alpha,11beta,21-trihydroxy-5beta-pregnan-20-one	C21H34O4	HMDB0000268	Organic compounds	Lipids and lipid-like molecules	Steroids and steroid derivatives	Hydroxysteroids	21-hydroxysteroids	Endogenous;Food;Biological;Cell and elements;Tissue and substructures;Biofluid and excreta;Subcellular;Biological process;Membrane stabilizer;Energy source;Energy storage;Molecular messenger;Surfactant;Emulsifier
Com_1111_neg	Tyrosylalanine	C12H16N2O4	HMDB0029098	Organic compounds	Organic acids and derivatives	Carboxylic acids and derivatives	Amino acids, peptides, and analogues	Dipeptides	Endogenous
Com_2477_neg	3-sialyllactose	C23H39NO19	HMDB0000825	Organic compounds	Organic oxygen compounds	Organooxygen compounds	Carbohydrates and carbohydrate conjugates	N-acylneuraminic acids	Endogenous;Subcellular;Biofluid and excreta
Com_1174_neg	glucosamine-6-phosphate	C6H14NO8P	HMDB0250754	Organic compounds	Organic oxygen compounds	Organooxygen compounds	Carbohydrates and carbohydrate conjugates	Monosaccharide phosphates	-
Com_1467_neg	alpha-glutamyltyrosine	C14H18N2O6	HMDB0028831	Organic compounds	Organic acids and derivatives	Carboxylic acids and derivatives	Amino acids, peptides, and analogues	Dipeptides	Endogenous
Com_1624_neg	indoxyl glucuronide	C14H15NO7	HMDB0010319	Organic compounds	Organic oxygen compounds	Organooxygen compounds	Carbohydrates and carbohydrate conjugates	O-glucuronides	Endogenous;Biofluid and excreta;Organ and components;Waste product
Com_710_neg	N-Acetyl-DL-phenylalanine	C11H13NO3	HMDB0255056	Organic compounds	Organic acids and derivatives	Carboxylic acids and derivatives	Amino acids, peptides, and analogues	Phenylalanine and derivatives	-
Com_2099_neg	S-(LACTOYL)GLUTATHIONE	C13H21N3O8S	HMDB0257426	Organic compounds	Organic acids and derivatives	Carboxylic acids and derivatives	Amino acids, peptides, and analogues	Oligopeptides	-
Com_2314_neg	3alpha,7alpha-dihydroxy-12-oxo-5beta-cholanic acid	C24H38O5	HMDB0000400	Organic compounds	Lipids and lipid-like molecules	Steroids and steroid derivatives	Bile acids, alcohols and derivatives	Dihydroxy bile acids, alcohols and derivatives	Endogenous;Food;Biological;Cell and elements;Tissue and substructures;Subcellular;Biofluid and excreta;Organ and components;Biological process;Surfactant;Emulsifier;Membrane stabilizer;Energy source;Energy storage;Molecular messenger
Com_896_neg	RIBULOSE 5-PHOSPHATE	C5H11O8P	HMDB0000618	Organic compounds	Organic oxygen compounds	Organooxygen compounds	Carbohydrates and carbohydrate conjugates	Pentose phosphates	Endogenous;Food;Biological;Organ and components;Biofluid and excreta;Subcellular;Biological process
Com_2325_neg	FMN	C17H21N4O9P	HMDB0001520	Organic compounds	Nucleosides, nucleotides, and analogues	Flavin nucleotides	-	Flavin nucleotides	Endogenous;Food;Biological;Tissue and substructures;Cell and elements;Biofluid and excreta;Subcellular;Biological process;Pharmaceutical industry
Com_480_neg	D-(-)-3-Phosphoglyceric acid disodium salt	C3H7O7P	HMDB0060180	Organic compounds	Organic oxygen compounds	Organooxygen compounds	Carbohydrates and carbohydrate conjugates	Sugar acids and derivatives	-
Com_1917_neg	11-Dehydrocorticosterone	C21H28O4	HMDB0004029	Organic compounds	Lipids and lipid-like molecules	Steroids and steroid derivatives	Hydroxysteroids	21-hydroxysteroids	Endogenous;Food;Biological;Cell and elements;Organ and components;Tissue and substructures;Biofluid and excreta;Subcellular;Biological process;Membrane stabilizer;Energy source;Energy storage;Molecular messenger;Surfactant;Emulsifier
Com_2217_neg	Cortisone	C21H28O5	HMDB0002802	Organic compounds	Lipids and lipid-like molecules	Steroids and steroid derivatives	Hydroxysteroids	21-hydroxysteroids	Endogenous;Food;Biological;Organ and components;Cell and elements;Tissue and substructures;Subcellular;Biofluid and excreta;Biological process;Membrane stabilizer;Energy source;Energy storage;Molecular messenger;Surfactant;Emulsifier
Com_1676_neg	Carnosic acid	C20H28O4	HMDB0002358	Organic compounds	Lipids and lipid-like molecules	Prenol lipids	Diterpenoids	Diterpenoids	Food;Biological;Biological process;Membrane stabilizer;Energy source;Energy storage;Nutrient;Drug;Surfactant;Emulsifier
Com_235_neg	Cyclohexanone	C6H10O	HMDB0003315	Organic compounds	Organic oxygen compounds	Organooxygen compounds	Carbonyl compounds	Cyclic ketones	Endogenous;Food;Biological;Pharmaceutical industry
Com_258_neg	S-allyl-L-cysteine	C6H11NO2S	HMDB0034323	Organic compounds	Organic acids and derivatives	Carboxylic acids and derivatives	Amino acids, peptides, and analogues	Cysteine and derivatives	Food;Biological;Subcellular;Cell and elements;Nutrient
Com_1739_neg	5'-Cytidylic acid	C9H14N3O8P	HMDB0000095	Organic compounds	Nucleosides, nucleotides, and analogues	Pyrimidine nucleotides	Pyrimidine ribonucleotides	Pyrimidine ribonucleoside monophosphates	Endogenous;Food;Biological;Tissue and substructures;Organ and components;Biofluid and excreta;Cell and elements;Subcellular;Biological process;Pharmaceutical industry
Com_260_neg	2-Aminoadipic acid	C6H11NO4	HMDB0000510	Organic compounds	Organic acids and derivatives	Carboxylic acids and derivatives	Amino acids, peptides, and analogues	L-alpha-amino acids	Endogenous;Food;Biological;Tissue and substructures;Organ and components;Biofluid and excreta;Subcellular;Biological process;Acidogen;Diabetogen;Atherogen;Metabotoxin;Food and nutrition;Metabolite
Com_363_neg	Hexanoyl Glycine	C8H15NO3	HMDB0000701	Organic compounds	Organic acids and derivatives	Carboxylic acids and derivatives	Amino acids, peptides, and analogues	N-acyl-alpha amino acids	Endogenous;Subcellular;Biofluid and excreta;Metabolite
Com_819_neg	Gly-Phe	C11H14N2O3	HMDB0028848	Organic compounds	Organic acids and derivatives	Carboxylic acids and derivatives	Amino acids, peptides, and analogues	Dipeptides	Endogenous
Com_1148_neg	pyroglutamylglutamine	C10H15N3O5	HMDB0039229	Organic compounds	Organic oxygen compounds	Organooxygen compounds	Carbohydrates and carbohydrate conjugates	O-glycosyl compounds	Food;Biological;Biofluid and excreta;Subcellular;Cell and elements;Nutrient
Com_1210_neg	homovanillate	C9H10O4	HMDB0000118	Organic compounds	Benzenoids	Phenols	Methoxyphenols	Methoxyphenols	Endogenous;Food;Biological;Organ and components;Cell and elements;Biofluid and excreta;Subcellular;Biological process
Com_1955_neg	4-Methylumbelliferyl glucuronide	C16H16O9	HMDB0240464	Organic compounds	Phenylpropanoids and polyketides	Coumarins and derivatives	Coumarin glycosides	Coumarin glycosides	-
Com_464_neg	Camphene	C10H16	HMDB0059839	Organic compounds	Lipids and lipid-like molecules	Prenol lipids	Monoterpenoids	Bicyclic monoterpenoids	Food;Endogenous;Biological;Cell and elements;Subcellular;Biofluid and excreta;Biological process;Nutrient;Energy storage;Energy source;Membrane stabilizer
Com_1225_neg	Perfluorovaleric acid	C5HF9O2	HMDB0256331	Organic compounds	Organohalogen compounds	Alkyl halides	Alkyl fluorides	Perfluoroalkyl carboxylic acid and derivatives	-
Com_1284_neg	N-Dodecanoyl-N-methylglycine	C15H29NO3	HMDB0255165	Organic compounds	Organic acids and derivatives	Carboxylic acids and derivatives	Amino acids, peptides, and analogues	N-acyl-alpha amino acids	-
Com_752_neg	Perfluorobutyric acid	C4HF7O2	HMDB0253102	Organic compounds	Organohalogen compounds	Alkyl halides	Alkyl fluorides	Perfluoroalkyl carboxylic acid and derivatives	-
Com_425_neg	2,4-Dinitrophenylhydrazine	C6H6N4O4	HMDB0245463	Organic compounds	Benzenoids	Benzene and substituted derivatives	Nitrobenzenes	Nitrobenzenes	-
Com_409_neg	1,2,3,4-Tetrahydroisoquinoline-3-carboxylic acid	C10H11NO2	HMDB0244117	Organic compounds	Organoheterocyclic compounds	Tetrahydroisoquinolines	-	Tetrahydroisoquinolines	-
Com_2435_neg	LPS(18:1)	C24H46NO9P	HMDB0061694	Organic compounds	Lipids and lipid-like molecules	Glycerophospholipids	Glycerophosphoserines	1-acyl-glycerol-3-phosphoserines	Food;Endogenous;Biological;Biofluid and excreta;Subcellular;Biological process;Energy storage;Energy source;Membrane stabilizer;Surfactant;Emulsifier;Food and nutrition
Com_2386_neg	LPC(12:0)	C20H43NO7P+	HMDB0240697	Organic compounds	Lipids and lipid-like molecules	Glycerophospholipids	Glycerophosphocholines	1-acyl-sn-glycero-3-phosphocholines	-
Com_769_neg	Glutamylserine	C8H14N2O6	HMDB0028828	Organic compounds	Organic acids and derivatives	Carboxylic acids and derivatives	Amino acids, peptides, and analogues	Dipeptides	Endogenous
Com_1321_neg	L-Alanyl-L-tryptophan	C14H17N3O3	HMDB0013209	Organic compounds	Organic acids and derivatives	Carboxylic acids and derivatives	Amino acids, peptides, and analogues	Dipeptides	Endogenous
Com_1412_neg	Myristoylglycine	C16H31NO3	HMDB0013250	Organic compounds	Organic acids and derivatives	Carboxylic acids and derivatives	Amino acids, peptides, and analogues	N-acyl-alpha amino acids	Endogenous
Com_124_neg	4-Nitrophenol	C6H5NO3	HMDB0001232	Organic compounds	Benzenoids	Phenols	Nitrophenols	Nitrophenols	Endogenous;Synthetic;Environmental;Organ and components;Tissue and substructures;Biofluid and excreta;Subcellular;Cell and elements;Air pollutant;Environmental contaminant;Hazardous air pollutant;Water pollutant;Pharmaceutical industry
Com_447_neg	2-Hydroxyterephthalic acid	C8H6O5	HMDB0245171	Organic compounds	Benzenoids	Benzene and substituted derivatives	Benzoic acids and derivatives	P-phthalic acid and derivatives	-
Com_463_neg	3-Ethylphenol	C8H10O	HMDB0059873	Organic compounds	Benzenoids	Phenols	1-hydroxy-4-unsubstituted benzenoids	1-hydroxy-4-unsubstituted benzenoids	-
Com_455_neg	1-Methyluric acid	C6H6N4O3	HMDB0003099	Organic compounds	Organoheterocyclic compounds	Imidazopyrimidines	Purines and purine derivatives	Xanthines	Endogenous;Biological;Organ and components;Biofluid and excreta;Subcellular;Biological process;Drug metabolite;Waste product
Com_1202_neg	Sulfotyrosine	C9H11NO6S	HMDB0155722	Organic compounds	Organic acids and derivatives	Carboxylic acids and derivatives	Amino acids, peptides, and analogues	Phenylalanine and derivatives	-
Com_2319_neg	LPE(16:0)	C21H44NO7P	HMDB0011503	Organic compounds	Lipids and lipid-like molecules	Glycerophospholipids	Glycerophosphoethanolamines	1-acyl-sn-glycero-3-phosphoethanolamines	Food;Endogenous;Biological;Tissue and substructures;Biofluid and excreta;Cell and elements;Subcellular;Biological process;Surfactant;Emulsifier;Food and nutrition;Nutrient;Membrane stabilizer;Energy source;Energy storage
Com_681_neg	N6-Carboxymethyllysine	C8H16N2O4	HMDB0240347	Organic compounds	Organic acids and derivatives	Carboxylic acids and derivatives	Amino acids, peptides, and analogues	L-alpha-amino acids	-
Com_267_neg	Phthalhydrazide	C8H6N2O2	HMDB0244628	Organic compounds	Organoheterocyclic compounds	Diazanaphthalenes	Benzodiazines	Phthalazinones	-
Com_1082_neg	tris(2-carboxyethyl)phosphine	C9H15O6P	HMDB0247005	Organic compounds	Organic acids and derivatives	Carboxylic acids and derivatives	Tricarboxylic acids and derivatives	Tricarboxylic acids and derivatives	-
Com_19_neg	6-Azauracil	C3H3N3O2	HMDB0247036	Organic compounds	Organoheterocyclic compounds	Triazines	1,2,4-triazines	1,2,4-triazines	-
Com_1904_neg	Medica 16	C20H38O4	HMDB0254402	Organic compounds	Lipids and lipid-like molecules	Fatty Acyls	Fatty acids and conjugates	Long-chain fatty acids	-
Com_1733_neg	Glabrene	C20H18O4	HMDB0029530	Organic compounds	Phenylpropanoids and polyketides	Isoflavonoids	Pyranoisoflavonoids	Pyranoisoflavonoids	Endogenous;Food;Biological
Com_1280_neg	14-Methylhexadecanoic Acid	C17H34O2	HMDB0031067	Organic compounds	Lipids and lipid-like molecules	Fatty Acyls	Fatty acids and conjugates	Long-chain fatty acids	Endogenous;Food;Biological;Biofluid and excreta;Cell and elements;Subcellular;Biological process;Surfactant;Emulsifier;Membrane stabilizer;Energy source;Energy storage;Nutrient
Com_508_neg	Glycylhydroxyproline	C7H12N2O4	HMDB0011173	Organic compounds	Organic acids and derivatives	Carboxylic acids and derivatives	Amino acids, peptides, and analogues	Dipeptides	Endogenous
Com_1558_neg	Enterodiol	C18H22O4	HMDB0005056	Organic compounds	Lignans, neolignans and related compounds	Dibenzylbutane lignans	Dibenzylbutanediol lignans	Dibenzylbutanediol lignans	Endogenous;Subcellular;Biofluid and excreta
Com_1829_neg	Methyl 16-hydroxyhexadecanoate	C17H34O3	HMDB0254562	Organic compounds	Lipids and lipid-like molecules	Fatty Acyls	Fatty alcohols	Long-chain fatty alcohols	-
Com_1228_neg	3-Methoxy-4-hydroxyphenylethyleneglycol sulfate	C9H12O7S	HMDB0000559	Organic compounds	Organic acids and derivatives	Organic sulfuric acids and derivatives	Arylsulfates	Phenylsulfates	Endogenous
Com_711_neg	2-(Cyclohexylamino)ethanesulfonic acid	C8H17NO3S	HMDB0255106	Organic compounds	Organic nitrogen compounds	Organonitrogen compounds	Cyclohexylamines	Cyclohexylamines	-
Com_784_neg	Chlorophene	C13H11ClO	HMDB0245035	Organic compounds	Benzenoids	Benzene and substituted derivatives	Diphenylmethanes	Diphenylmethanes	-
Com_343_neg	Toluene-4-sulfonate	C7H8O3S	HMDB0059933	Organic compounds	Benzenoids	Benzene and substituted derivatives	Benzenesulfonic acids and derivatives	p-Methylbenzenesulfonates	-
Com_915_neg	Isovalerylglutamic acid	C10H17NO5	HMDB0000726	Organic compounds	Organic acids and derivatives	Carboxylic acids and derivatives	Amino acids, peptides, and analogues	Glutamic acid and derivatives	Endogenous
Com_895_neg	7-Hydroxy-4-(trifluoromethyl)coumarin	C10H5F3O3	HMDB0247257	Organic compounds	Phenylpropanoids and polyketides	Coumarins and derivatives	Hydroxycoumarins	7-hydroxycoumarins	-
Com_714_neg	2-Naphthalenesulfonic acid	C10H8O3S	HMDB0255446	Organic compounds	Benzenoids	Naphthalenes	Naphthalene sulfonic acids and derivatives	2-naphthalene sulfonates	-
Com_126_neg	5-Formylcytosine	C5H5N3O2	HMDB0246797	Organic compounds	Organoheterocyclic compounds	Diazines	Pyrimidines and pyrimidine derivatives	Pyrimidones	-
Com_364_neg	Phenol sulfate	C6H6O4S	HMDB0060015	Organic compounds	Organic acids and derivatives	Organic sulfuric acids and derivatives	Arylsulfates	Phenylsulfates	Endogenous;Tissue and substructures;Subcellular;Biofluid and excreta;Biological process
Com_212_neg	2-Amino-2-norbornanecarboxylic acid	C8H13NO2	HMDB0245588	Organic compounds	Lipids and lipid-like molecules	Prenol lipids	Monoterpenoids	Bicyclic monoterpenoids	-
Com_2005_neg	13,14-Dihydro PGF-1alpha	C20H38O5	HMDB0005076	Organic compounds	Lipids and lipid-like molecules	Fatty Acyls	Eicosanoids	Prostaglandins and related compounds	Endogenous;Food;Biological;Biofluid and excreta;Cell and elements;Subcellular;Biological process;Surfactant;Emulsifier;Membrane stabilizer;Energy source;Energy storage;Nutrient;Inflammatory;Modulator
Com_1186_neg	1,2,3,4-Tetrahydro-b-carboline-1,3-dicarboxylic acid	C13H12N2O4	HMDB0032102	Organic compounds	Alkaloids and derivatives	Harmala alkaloids	-	Harmala alkaloids	Endogenous;Food;Subcellular;Cell and elements
Com_1128_neg	L-Ascorbic acid 3-sulfate	C6H8O9S	HMDB0240641	Organic compounds	Organoheterocyclic compounds	Dihydrofurans	Furanones	Butenolides	-
Com_1867_neg	AICA-Riboside, 5'-Phosphate	C9H15N4O8P	HMDB0001517	Organic compounds	Nucleosides, nucleotides, and analogues	Imidazole ribonucleosides and ribonucleotides	1-ribosyl-imidazolecarboxamides	1-ribosyl-imidazolecarboxamides	Endogenous;Food;Biological;Tissue and substructures;Biofluid and excreta;Subcellular;Biological process;Pharmaceutical industry
Com_421_neg	Acetylisoniazid	C8H9N3O2	HMDB0041821	Organic compounds	Organoheterocyclic compounds	Pyridines and derivatives	Pyridinecarboxylic acids and derivatives	Pyridinecarboxylic acids and derivatives	Endogenous;Biofluid and excreta;Organ and components;Drug metabolite;Waste product
Com_1344_neg	6-Hydroxy-2-(2-carboxylethyl)-2,5,7,8-tetramethylchroman	C16H22O4	HMDB0246646	Organic compounds	Organoheterocyclic compounds	Benzopyrans	1-benzopyrans	1-benzopyrans	-
Com_1145_neg	14-Methylpentadecanoic Acid	C16H32O2	HMDB0031068	Organic compounds	Lipids and lipid-like molecules	Fatty Acyls	Fatty acids and conjugates	Long-chain fatty acids	Endogenous;Food;Biological;Biofluid and excreta;Cell and elements;Subcellular;Biological process;Surfactant;Emulsifier;Membrane stabilizer;Energy source;Energy storage;Nutrient
Com_1327_neg	Gamma-Glu-Epsilon-Lys	C11H21N3O5	HMDB0003869	Organic compounds	Organic acids and derivatives	Carboxylic acids and derivatives	Amino acids, peptides, and analogues	Glutamine and derivatives	Endogenous
Com_1953_neg	N-Acetyl-9-O-acetylneuraminic acid	C13H21NO10	HMDB0000794	Organic compounds	Organic oxygen compounds	Organooxygen compounds	Carbohydrates and carbohydrate conjugates	Neuraminic acids	Endogenous
Com_1714_neg	Prostaglandin B1	C20H32O4	HMDB0002982	Organic compounds	Lipids and lipid-like molecules	Fatty Acyls	Eicosanoids	Prostaglandins and related compounds	Endogenous;Food;Biological;Biofluid and excreta;Cell and elements;Subcellular;Biological process;Surfactant;Emulsifier;Membrane stabilizer;Energy source;Energy storage;Nutrient;Inflammatory;Modulator
Com_2258_neg	LPE(14:0)	C19H40NO7P	HMDB0011500	Organic compounds	Lipids and lipid-like molecules	Glycerophospholipids	Glycerophosphoethanolamines	1-acyl-sn-glycero-3-phosphoethanolamines	Food;Endogenous;Biological;Tissue and substructures;Biofluid and excreta;Cell and elements;Subcellular;Biological process;Surfactant;Emulsifier;Food and nutrition;Nutrient;Membrane stabilizer;Energy source;Energy storage
Com_1153_neg	Glutamyllysine	C11H21N3O5	HMDB0004207	Organic compounds	Organic acids and derivatives	Carboxylic acids and derivatives	Amino acids, peptides, and analogues	Dipeptides	Endogenous
Com_128_neg	5-Hydroxy-2-pyrazinecarboxylic acid	C5H4N2O3	HMDB0246812	Organic compounds	Organoheterocyclic compounds	Diazines	Pyrazines	Pyrazine carboxylic acids	-
Com_418_neg	4-Acetamidobenzoic acid	C9H9NO3	HMDB0246328	Organic compounds	Benzenoids	Benzene and substituted derivatives	Benzoic acids and derivatives	Benzoic acids	-
Com_38_neg	2-Ethyl-2-Hydroxybutyric acid	C6H12O3	HMDB0001975	Organic compounds	Lipids and lipid-like molecules	Fatty Acyls	Fatty acids and conjugates	Hydroxy fatty acids	Endogenous;Food;Biological;Biofluid and excreta;Cell and elements;Subcellular;Biological process;Surfactant;Emulsifier;Membrane stabilizer;Energy source;Energy storage;Nutrient
Com_61_neg	Tartronic acid	C3H4O5	HMDB0035227	Organic compounds	Organic acids and derivatives	Carboxylic acids and derivatives	Dicarboxylic acids and derivatives	Dicarboxylic acids and derivatives	Food;Biological;Tissue and substructures;Subcellular;Cell and elements;Drug;Nutrient
Com_1543_neg	DL-10-Hydroxystearic acid	C18H36O3	HMDB0037396	Organic compounds	Lipids and lipid-like molecules	Fatty Acyls	Fatty acids and conjugates	Long-chain fatty acids	Endogenous;Food;Biological;Biofluid and excreta;Cell and elements;Subcellular;Biological process;Surfactant;Emulsifier;Nutrient;Membrane stabilizer;Energy source;Energy storage
Com_1303_neg	5-Hydroxyhexadecanoic acid	C16H32O3	HMDB0112184	Organic compounds	Lipids and lipid-like molecules	Fatty Acyls	Fatty acids and conjugates	Long-chain fatty acids	Food;Endogenous;Biological;Subcellular;Biofluid and excreta;Biological process;Nutrient;Energy storage;Energy source;Membrane stabilizer
Com_341_neg	Glycerophosphoric acid	C3H9O6P	HMDB0252849	Organic compounds	Lipids and lipid-like molecules	Glycerophospholipids	Glycerophosphates	Glycerophosphates	-
Com_1269_neg	Pinostrobin	C16H14O4	HMDB0242619	Organic compounds	Phenylpropanoids and polyketides	Flavonoids	O-methylated flavonoids	7-O-methylated flavonoids	-
Com_1665_neg	Phytanic acid	C20H40O2	HMDB0000801	Organic compounds	Lipids and lipid-like molecules	Prenol lipids	Diterpenoids	Acyclic diterpenoids	Endogenous;Food;Biological;Organ and components;Cell and elements;Biofluid and excreta;Subcellular;Biological process;Surfactant;Emulsifier;Membrane stabilizer;Energy source;Energy storage;Nutrient
Com_2286_neg	Leukotriene E4	C23H37NO5S	HMDB0002200	Organic compounds	Lipids and lipid-like molecules	Fatty Acyls	Eicosanoids	Leukotrienes	Endogenous;Food;Biological;Tissue and substructures;Biofluid and excreta;Subcellular;Cell and elements;Biological process;Surfactant;Emulsifier;Membrane stabilizer;Energy source;Energy storage;Nutrient
Com_731_neg	2,3-Phenazinediamine	C12H10N4	HMDB0256396	Organic compounds	Organoheterocyclic compounds	Diazanaphthalenes	Benzodiazines	Phenazines and derivatives	-
Com_992_neg	Balenine	C10H16N4O3	HMDB0005769	Organic compounds	Organic acids and derivatives	Peptidomimetics	Hybrid peptides	Hybrid peptides	Endogenous
Com_1803_neg	Octadecanal	C18H36O	HMDB0002384	Organic compounds	Lipids and lipid-like molecules	Fatty Acyls	Fatty aldehydes	Fatty aldehydes	Endogenous;Food;Biological;Biofluid and excreta;Cell and elements;Subcellular;Biological process;Surfactant;Emulsifier;Membrane stabilizer;Energy source;Energy storage;Nutrient
Com_1723_neg	8,9-DiHETrE	C20H34O4	HMDB0002311	Organic compounds	Lipids and lipid-like molecules	Fatty Acyls	Eicosanoids	Hydroxyeicosatrienoic acids	Endogenous;Food;Biological;Biofluid and excreta;Cell and elements;Subcellular;Biological process;Surfactant;Emulsifier;Membrane stabilizer;Energy source;Energy storage;Nutrient
Com_1384_neg	6-Thioinosine	C10H12N4O4S	HMDB0060791	Organic compounds	Nucleosides, nucleotides, and analogues	Purine nucleosides	-	Purine nucleosides	Endogenous;Organ and components;Subcellular;Biofluid and excreta;Biological process;Drug metabolite;Waste product
Com_1920_neg	Bempedoic acid	C19H36O5	HMDB0251991	Organic compounds	Lipids and lipid-like molecules	Fatty Acyls	Fatty acids and conjugates	Long-chain fatty acids	-
Com_2304_neg	Cholesteryl sulfate	C27H46O4S	HMDB0000653	Organic compounds	Lipids and lipid-like molecules	Steroids and steroid derivatives	Cholestane steroids	Cholesterols and derivatives	Endogenous;Food;Tissue and substructures;Cell and elements;Organ and components;Subcellular;Biofluid and excreta;Biological process;Membrane stabilizer;Energy source;Energy storage;Inflammatory;Molecular messenger;Surfactant;Emulsifier;Pharmaceutical industry
Com_2152_neg	Strophanthidin	C23H32O6	HMDB0258516	Organic compounds	Lipids and lipid-like molecules	Steroids and steroid derivatives	Steroid lactones	Cardenolides and derivatives	-
Com_2320_neg	Deoxylimonin	C26H30O7	HMDB0035031	Organic compounds	Organoheterocyclic compounds	Benzimidazoles	2-benzimidazolylcarbamic acid esters	2-benzimidazolylcarbamic acid esters	Endogenous;Food;Biological;Biological process;Surfactant;Emulsifier;Nutrient;Membrane stabilizer;Energy source;Energy storage;Molecular messenger
Com_354_neg	2-Methylcyclohexanone	C7H12O	HMDB0031539	Organic compounds	Organic oxygen compounds	Organooxygen compounds	Carbonyl compounds	Cyclic ketones	Endogenous;Food;Subcellular;Cell and elements;Food and nutrition
Com_281_neg	Pteridine-2,4(1H,3H)-dione	C6H4N4O2	HMDB0254198	Organic compounds	Organoheterocyclic compounds	Pteridines and derivatives	-	Pteridines and derivatives	-
Com_1097_neg	Damascenone	C13H18O	HMDB0013804	Organic compounds	Organic oxygen compounds	Organooxygen compounds	Carbonyl compounds	Enones	Endogenous;Subcellular;Biofluid and excreta
Com_575_neg	Isoprenaline	C11H17NO3	HMDB0015197	Organic compounds	Benzenoids	Phenols	Benzenediols	Catechols	-
Com_303_neg	7-Methylxanthine	C6H6N4O2	HMDB0001991	Organic compounds	Organoheterocyclic compounds	Imidazopyrimidines	Purines and purine derivatives	Xanthines	Endogenous;Food;Biological;Organ and components;Subcellular;Biofluid and excreta;Biological process;Drug metabolite;Waste product
Com_197_neg	Nudifloramide	C7H8N2O2	HMDB0004193	Organic compounds	Organoheterocyclic compounds	Pyridines and derivatives	Pyridinecarboxylic acids and derivatives	Nicotinamides	Endogenous;Tissue and substructures;Biofluid and excreta;Subcellular;Biological process;Metabolite
Com_1249_neg	2,4-Di-tert-butylphenol	C14H22O	HMDB0013816	Organic compounds	Benzenoids	Benzene and substituted derivatives	Phenylpropanes	Phenylpropanes	Endogenous;Subcellular;Biofluid and excreta
Com_1431_neg	Dihydrokaempferol	C15H12O6	HMDB0030847	Organic compounds	Phenylpropanoids and polyketides	Flavonoids	Flavans	Flavanonols	Endogenous;Food;Biological;Subcellular;Cell and elements
Com_1024_neg	5-Fluorouridine	C9H11FN2O6	HMDB0060396	Organic compounds	Nucleosides, nucleotides, and analogues	Pyrimidine nucleosides	-	Pyrimidine nucleosides	Endogenous;Biofluid and excreta;Organ and components;Pharmaceutical industry;Drug metabolite;Waste product
Com_1702_neg	Toralactone	C15H12O5	HMDB0038549	Organic compounds	Organoheterocyclic compounds	Naphthopyrans	Naphthopyranones	Naphthopyranones	Food;Biological;Nutrient
Com_940_neg	His-Pro	C11H16N4O3	HMDB0028893	Organic compounds	Organic acids and derivatives	Carboxylic acids and derivatives	Amino acids, peptides, and analogues	Dipeptides	Endogenous
Com_2012_neg	5beta-Cholanic acid	C24H40O2	HMDB0247018	Organic compounds	Lipids and lipid-like molecules	Steroids and steroid derivatives	Bile acids, alcohols and derivatives	Bile acids, alcohols and derivatives	-
Com_696_neg	L-3-Hydroxykynurenine	C10H12N2O4	HMDB0011631	Organic compounds	Organic oxygen compounds	Organooxygen compounds	Carbonyl compounds	Alkyl-phenylketones	Endogenous;Biological process
Com_956_neg	7,8-Dihydroneopterin	C9H13N5O4	HMDB0002275	Organic compounds	Organoheterocyclic compounds	Pteridines and derivatives	Pterins and derivatives	Biopterins and derivatives	Endogenous;Biological process
Com_898_neg	4-Chlorophenylacetic acid	C8H7ClO2	HMDB0246401	Organic compounds	Benzenoids	Benzene and substituted derivatives	Halobenzenes	Chlorobenzenes	-
Com_1182_neg	4-Thiouridine	C9H12N2O5S	HMDB0246588	Organic compounds	Nucleosides, nucleotides, and analogues	Pyrimidine nucleosides	-	Pyrimidine nucleosides	-
Com_59_neg	Salicylamide	C7H7NO2	HMDB0015687	Organic compounds	Benzenoids	Phenols	1-hydroxy-4-unsubstituted benzenoids	1-hydroxy-4-unsubstituted benzenoids	-
Com_1934_neg	Ginkgolic Acid	C22H34O3	HMDB0033897	Organic compounds	Benzenoids	Benzene and substituted derivatives	Benzoic acids and derivatives	Salicylic acids	Food;Biological;Nutrient
Com_12_neg	Pyrrole-2-carboxylic acid	C5H5NO2	HMDB0004230	Organic compounds	Organoheterocyclic compounds	Pyrroles	Pyrrole carboxylic acids and derivatives	Pyrrole 2-carboxylic acids	Endogenous;Pharmaceutical industry
Com_2481_neg	NADH	C21H29N7O14P2	HMDB0001487	Organic compounds	Nucleosides, nucleotides, and analogues	(5'->5')-dinucleotides	-	(5'->5')-dinucleotides	Endogenous;Food;Biological;Tissue and substructures;Organ and components;Cell and elements;Biofluid and excreta;Subcellular;Biological process;Pharmaceutical industry
Com_1797_neg	Cortodoxone	C21H30O4	HMDB0000015	Organic compounds	Lipids and lipid-like molecules	Steroids and steroid derivatives	Hydroxysteroids	21-hydroxysteroids	Endogenous;Food;Biological;Cell and elements;Tissue and substructures;Biofluid and excreta;Subcellular;Biological process;Membrane stabilizer;Energy source;Energy storage;Molecular messenger;Surfactant;Emulsifier
Com_249_neg	2-Methyl-3-Pentanone	C6H12O	HMDB0005846	Organic compounds	Organic oxygen compounds	Organooxygen compounds	Carbonyl compounds	Ketones	Endogenous;Food;Biological;Subcellular;Biofluid and excreta
Com_109_neg	Hypoxanthine	C5H4N4O	HMDB0000157	Organic compounds	Organoheterocyclic compounds	Imidazopyrimidines	Purines and purine derivatives	Hypoxanthines	Endogenous;Food;Biological;Organ and components;Tissue and substructures;Biofluid and excreta;Subcellular;Cell and elements;Biological process;Pharmaceutical industry;Drug metabolite;Waste product;Metabolite
Com_927_neg	Dopamine 4-sulfate	C8H11NO5S	HMDB0004148	Organic compounds	Organic acids and derivatives	Organic sulfuric acids and derivatives	Arylsulfates	Phenylsulfates	Endogenous;Organ and components;Subcellular;Biofluid and excreta;Drug metabolite;Waste product
Com_1763_neg	2-O-a-L-Fucopyranosyl-galactose	C12H22O10	HMDB0029523	Organic compounds	Organic oxygen compounds	Organooxygen compounds	Carbohydrates and carbohydrate conjugates	O-glycosyl compounds	Endogenous;Food;Biological;Subcellular;Cell and elements
Com_530_neg	2,5-dihydroxybenzenesulfonate	C6H6O5S	HMDB0245498	Organic compounds	Benzenoids	Benzene and substituted derivatives	Benzenesulfonic acids and derivatives	Benzenesulfonic acids and derivatives	-
Com_1707_neg	L-Histidyl-L-tyrosine	C15H18N4O4	HMDB0028897	Organic compounds	Organic acids and derivatives	Carboxylic acids and derivatives	Amino acids, peptides, and analogues	Dipeptides	Endogenous
Com_337_neg	4-Bromophenol	C6H5BrO	HMDB0062397	Organic compounds	Benzenoids	Phenols	Halophenols	P-bromophenols	-
Com_1272_neg	3-Amino-9-ethylcarbazole	C14H14N2	HMDB0245810	Organic compounds	Organoheterocyclic compounds	Indoles and derivatives	Carbazoles	Carbazoles	-
Com_134_neg	1-Aminocyclohexanecarboxylic acid	C7H13NO2	HMDB0243822	Organic compounds	Organic acids and derivatives	Carboxylic acids and derivatives	Amino acids, peptides, and analogues	L-alpha-amino acids	-
Com_1646_neg	Histidylarginine	C12H21N7O3	HMDB0028879	Organic compounds	Organic acids and derivatives	Carboxylic acids and derivatives	Amino acids, peptides, and analogues	Peptides	Endogenous
Com_1241_neg	Histidylglutamic acid	C11H16N4O5	HMDB0028884	Organic compounds	Organic acids and derivatives	Carboxylic acids and derivatives	Amino acids, peptides, and analogues	Dipeptides	Endogenous
Com_1063_neg	H-Val-Glu-OH TFA	C10H18N2O5	HMDB0029126	Organic compounds	Organic acids and derivatives	Carboxylic acids and derivatives	Amino acids, peptides, and analogues	Dipeptides	Endogenous
Com_1122_neg	Valylhistidine	C11H18N4O3	HMDB0029129	Organic compounds	Organic acids and derivatives	Carboxylic acids and derivatives	Amino acids, peptides, and analogues	Dipeptides	Endogenous
Com_496_neg	4-Bromocatechol	C6H5BrO2	HMDB0062396	Organic compounds	Benzenoids	Phenols	Benzenediols	Catechols	-
Com_62_neg	L-Cysteine	C3H7NO2S	HMDB0000574	Organic compounds	Organic acids and derivatives	Carboxylic acids and derivatives	Amino acids, peptides, and analogues	Cysteine and derivatives	Endogenous;Food;Synthetic;Biological;Organ and components;Tissue and substructures;Biofluid and excreta;Subcellular;Cell and elements;Biological process;Food and nutrition;Personal care products;Pharmaceutical industry;Drug metabolite;Waste product
Com_1017_neg	Isobornyl acetate	C12H20O2	HMDB0303381	Organic compounds	Lipids and lipid-like molecules	Prenol lipids	Monoterpenoids	Bicyclic monoterpenoids	-
Com_3716_neg	Aprobarbital	C10H14N2O3	HMDB0015441	Organic compounds	Organoheterocyclic compounds	Diazines	Pyrimidines and pyrimidine derivatives	Barbituric acid derivatives	-
Com_3525_neg	L-alpha-Amino-1H-pyrrole-1-hexanoic acid	C10H16N2O2	HMDB0040551	Organic compounds	Organic acids and derivatives	Carboxylic acids and derivatives	Amino acids, peptides, and analogues	Alpha amino acids	Food;Biological;Subcellular;Cell and elements;Nutrient
Com_3513_neg	Dihydrodibenzazepine	C14H13N	HMDB0251304	Organic compounds	Organoheterocyclic compounds	Benzazepines	-	Benzazepines	-
Com_6855_neg	Cholesterol phosphate	C27H47O4P	HMDB0250176	Organic compounds	Lipids and lipid-like molecules	Steroids and steroid derivatives	Cholestane steroids	Cholesterols and derivatives	-
Com_5182_neg	D-4'-Phosphopantothenate	C9H18NO8P	HMDB0001016	Organic compounds	Organic acids and derivatives	Carboxylic acids and derivatives	Amino acids, peptides, and analogues	Beta amino acids and derivatives	Endogenous;Food;Biological;Subcellular;Biological process
Com_2792_neg	(+/-)-Pelletierine	C8H15NO	HMDB0030325	Organic compounds	Organoheterocyclic compounds	Piperidines	-	Piperidines	Endogenous;Food;Biological;Subcellular;Cell and elements
Com_2799_neg	5-(1-Hydroxyethyl)-4-methylthiazole	C6H9NOS	HMDB0246712	Organic compounds	Organoheterocyclic compounds	Azoles	Thiazoles	4,5-disubstituted thiazoles	-
Com_6250_neg	6-Thioguanosine monophosphate	C10H14N5O7PS	HMDB0060415	Organic compounds	Nucleosides, nucleotides, and analogues	Purine nucleotides	Purine ribonucleotides	Purine ribonucleoside monophosphates	Endogenous;Biofluid and excreta;Organ and components;Biological process;Drug metabolite;Waste product
Com_4102_neg	Dibutylone	C13H17NO3	HMDB0251176	Organic compounds	Benzenoids	Benzene and substituted derivatives	Butyrophenones	Butyrophenones	-
Com_3235_neg	2,3-Dihydroxy-5-methylthio-4-pentenoic acid	C6H10O4S	HMDB0240388	Organic compounds	Lipids and lipid-like molecules	Fatty Acyls	Fatty acids and conjugates	Hydroxy fatty acids	-
Com_5030_neg	Glycerol 1-(5-hydroxydodecanoate)	C15H30O5	HMDB0040168	Organic compounds	Lipids and lipid-like molecules	Fatty Acyls	Fatty alcohols	Fatty alcohols	Endogenous;Food;Biological;Subcellular;Cell and elements;Biological process;Surfactant;Emulsifier;Food and nutrition;Nutrient;Membrane stabilizer;Energy source;Energy storage
Com_7066_neg	LysoPC(16:0/0:0)	C24H50NO7P	HMDB0010382	Organic compounds	Lipids and lipid-like molecules	Glycerophospholipids	Glycerophosphocholines	1-acyl-sn-glycero-3-phosphocholines	Endogenous;Food;Biological;Tissue and substructures;Biofluid and excreta;Cell and elements;Subcellular;Biological process;Surfactant;Emulsifier;Food and nutrition;Energy source;Membrane stabilizer;Energy storage
Com_5298_neg	11-Ketoetiocholanolone	C19H28O3	HMDB0006031	Organic compounds	Lipids and lipid-like molecules	Steroids and steroid derivatives	Androstane steroids	Androgens and derivatives	Endogenous;Food;Biological;Cell and elements;Tissue and substructures;Subcellular;Biofluid and excreta;Biological process;Membrane stabilizer;Energy source;Energy storage;Molecular messenger;Surfactant;Emulsifier
Com_2521_neg	3-Mercapto-2-butanol	C4H10OS	HMDB0040185	Organic compounds	Organic oxygen compounds	Organooxygen compounds	Alcohols and polyols	Secondary alcohols	Food;Subcellular;Cell and elements;Food and nutrition;Nutrient
Com_6009_neg	Tetracosahexaenoic acid	C24H36O2	HMDB0002007	Organic compounds	Lipids and lipid-like molecules	Fatty Acyls	Fatty acids and conjugates	Very long-chain fatty acids	Endogenous;Food;Biological;Biofluid and excreta;Cell and elements;Subcellular;Biological process;Surfactant;Emulsifier;Membrane stabilizer;Energy source;Energy storage;Nutrient
Com_6192_neg	Succinylaminoimidazole carboxamide riboside	C13H18N4O9	HMDB0240295	Organic compounds	Nucleosides, nucleotides, and analogues	Imidazole ribonucleosides and ribonucleotides	1-ribosyl-imidazolecarboxamides	1-ribosyl-imidazolecarboxamides	-
Com_6028_neg	N1-(5-Phospho-a-D-ribosyl)-5,6-dimethylbenzimidazole	C14H19N2O7P	HMDB0003882	Organic compounds	Nucleosides, nucleotides, and analogues	Benzimidazole ribonucleosides and ribonucleotides	-	Benzimidazole ribonucleosides and ribonucleotides	Endogenous;Pharmaceutical industry
Com_3603_neg	Adipoylglycine	C8H13NO5	HMDB0240731	Organic compounds	Organic acids and derivatives	Carboxylic acids and derivatives	Amino acids, peptides, and analogues	N-acyl-alpha amino acids	-
Com_4570_neg	4-Methylgallic acid 3-sulfate	C8H8O8S	HMDB0240463	Organic compounds	Benzenoids	Benzene and substituted derivatives	Benzoic acids and derivatives	Gallic acid and derivatives	-
Com_7226_neg	PE(18:2(9Z,12Z)/18:1(11Z))	C41H76NO8P	HMDB0009091	Organic compounds	Lipids and lipid-like molecules	Glycerophospholipids	Glycerophosphoethanolamines	Phosphatidylethanolamines	Endogenous;Food;Biological;System;Biofluid and excreta;Tissue and substructures;Organ and components;Cell and elements;Subcellular;Biological process;Surfactant;Emulsifier;Food and nutrition;Energy source;Membrane stabilizer;Energy storage
Com_7222_neg	PE(16:0/20:4(8Z,11Z,14Z,17Z))	C41H74NO8P	HMDB0008938	Organic compounds	Lipids and lipid-like molecules	Glycerophospholipids	Glycerophosphoethanolamines	Phosphatidylethanolamines	Endogenous;Food;Biological;System;Biofluid and excreta;Tissue and substructures;Organ and components;Cell and elements;Subcellular;Biological process;Surfactant;Emulsifier;Food and nutrition;Energy source;Membrane stabilizer;Energy storage
Com_4657_neg	Cadusafos	C10H23O2PS2	HMDB0249530	Organic compounds	Organophosphorus compounds	Organothiophosphorus compounds	-	Organothiophosphorus compounds	-
Com_2710_neg	2,5-Dimethyl-3-mercaptotetrahydrofuran	C6H12OS	HMDB0032237	Organic compounds	Organoheterocyclic compounds	Tetrahydrofurans	-	Tetrahydrofurans	Endogenous;Food;Subcellular;Cell and elements
Com_6660_neg	Erinacine E	C25H36O6	HMDB0029656	Organic compounds	Lipids and lipid-like molecules	Prenol lipids	Diterpenoids	Diterpenoids	Endogenous;Food;Biological;Biological process;Surfactant;Emulsifier;Membrane stabilizer;Energy source;Energy storage;Nutrient
Com_7240_neg	PE(22:6(4Z,7Z,10Z,13Z,16Z,19Z)/16:0)	C43H74NO8P	HMDB0009682	Organic compounds	Lipids and lipid-like molecules	Glycerophospholipids	Glycerophosphoethanolamines	Phosphatidylethanolamines	Endogenous;Food;Biological;System;Biofluid and excreta;Tissue and substructures;Organ and components;Cell and elements;Subcellular;Biological process;Surfactant;Emulsifier;Food and nutrition;Energy source;Membrane stabilizer;Energy storage
Com_6342_neg	N-Acetylneuraminate 9-phosphate	C11H20NO12P	HMDB0006268	Organic compounds	Organic oxygen compounds	Organooxygen compounds	Carbohydrates and carbohydrate conjugates	N-acylneuraminic acids	Endogenous;Biofluid and excreta;Subcellular;Biological process
Com_2633_neg	Indoline	C8H9N	HMDB0253472	Organic compounds	Organoheterocyclic compounds	Indoles and derivatives	Indolines	Indolines	-
Com_2535_neg	Imidazooxazole	C4H3N3O	HMDB0253423	Organic compounds	Organoheterocyclic compounds	Azolines	Oxazolines	Oxazolines	-
Com_3887_neg	N-lactoyl-Methionine	C8H15NO4S	HMDB0062182	Organic compounds	Organic acids and derivatives	Carboxylic acids and derivatives	Amino acids, peptides, and analogues	N-acyl-alpha amino acids	-
Com_5574_neg	Isoleucyl-prolyl-proline	C16H27N3O4	HMDB0253021	Organic compounds	Organic acids and derivatives	Carboxylic acids and derivatives	Amino acids, peptides, and analogues	Oligopeptides	-
Com_2514_neg	Methyl thioglycolate	C3H6O2S	HMDB0254617	Organic compounds	Organic acids and derivatives	Carboxylic acids and derivatives	Carboxylic acid derivatives	Methyl esters	-
Com_2822_neg	1-Methyl-3,4-dihydroisoquinoline	C10H11N	HMDB0243928	Organic compounds	Organoheterocyclic compounds	Dihydroisoquinolines	-	Dihydroisoquinolines	-
Com_2786_neg	1-(4-Methylthiazol-5-yl)ethanone	C6H7NOS	HMDB0243796	Organic compounds	Organic oxygen compounds	Organooxygen compounds	Carbonyl compounds	Aryl alkyl ketones	-
Com_5259_neg	Yucalexin B'11	C19H26O3	HMDB0036696	Organic compounds	Organic oxygen compounds	Organooxygen compounds	Alcohols and polyols	Cyclic alcohols and derivatives	Endogenous;Food;Biological;Subcellular;Cell and elements;Biological process;Surfactant;Emulsifier;Nutrient;Membrane stabilizer;Energy source;Energy storage
Com_6989_neg	LysoPE(20:3(11Z,14Z,17Z)/0:0)	C25H46NO7P	HMDB0011514	Organic compounds	Lipids and lipid-like molecules	Glycerophospholipids	Glycerophosphoethanolamines	1-acyl-sn-glycero-3-phosphoethanolamines	Food;Endogenous;Biological;Biofluid and excreta;Tissue and substructures;Cell and elements;Subcellular;Biological process;Surfactant;Emulsifier;Food and nutrition;Nutrient;Membrane stabilizer;Energy source;Energy storage
Com_3864_neg	Alminoprofen	C13H17NO2	HMDB0248170	Organic compounds	Phenylpropanoids and polyketides	Phenylpropanoic acids	-	Phenylpropanoic acids	-
Com_5918_neg	[8]-Paradyl acetate	C21H32O4	HMDB0040641	Organic compounds	Benzenoids	Phenol esters	-	Phenol esters	Food;Biological;Nutrient
Com_3542_neg	4-Methyldibenzothiophene	C13H10S	HMDB0040164	Organic compounds	Organoheterocyclic compounds	Benzothiophenes	Dibenzothiophenes	Dibenzothiophenes	Food;Nutrient
Com_2936_neg	2-Mercaptonicotinic acid	C6H5NO2S	HMDB0245193	Organic compounds	Organoheterocyclic compounds	Pyridines and derivatives	Pyridinecarboxylic acids and derivatives	Pyridinecarboxylic acids	-
Com_5046_neg	2-Deoxy-2,3-dehydro-n-acetyl-neuraminic acid	C11H17NO8	HMDB0245680	Organic compounds	Organic acids and derivatives	Carboxylic acids and derivatives	Carboxylic acid derivatives	Acetamides	-
Com_6041_neg	9,12,15,18,21-Tetracosapentaenoic acid	C24H38O2	HMDB0247624	Organic compounds	Lipids and lipid-like molecules	Fatty Acyls	Fatty acids and conjugates	Very long-chain fatty acids	-
Com_3817_neg	Glutamyl pyruvate	C8H11NO6	HMDB0252814	Organic compounds	Organic acids and derivatives	Carboxylic acids and derivatives	Amino acids, peptides, and analogues	Glutamic acid and derivatives	-
Com_3515_neg	Desoxy	C11H17NO2	HMDB0247155	Organic compounds	Benzenoids	Benzene and substituted derivatives	Methoxybenzenes	Dimethoxybenzenes	-
Com_5253_neg	Neuromedin B (1-3)	C12H22N4O5	HMDB0013016	Organic compounds	Organic acids and derivatives	Carboxylic acids and derivatives	Amino acids, peptides, and analogues	Oligopeptides	Endogenous
Com_4546_neg	sorbitol 3-phosphate	C6H15O9P	HMDB0062530	Organic compounds	Organic acids and derivatives	Organic phosphoric acids and derivatives	Phosphate esters	Monoalkyl phosphates	-
Com_4408_neg	Kessyl glycol	C15H26O3	HMDB0037197	Organic compounds	Organoheterocyclic compounds	Oxepanes	-	Oxepanes	Endogenous;Food;Biological;Subcellular;Cell and elements;Biological process;Surfactant;Emulsifier;Nutrient;Membrane stabilizer;Energy source;Energy storage
Com_2684_neg	5-Ethoxythiazole	C5H7NOS	HMDB0302893	Organic compounds	Organic oxygen compounds	Organooxygen compounds	Ethers	Alkyl aryl ethers	-
Com_3074_neg	3,4-Dihydroxyphenylacetamidine	C8H10N2O2	HMDB0247540	Organic compounds	Benzenoids	Phenols	Benzenediols	Catechols	-
Com_4283_neg	Isopimpinellin	C13H10O5	HMDB0034312	Organic compounds	Phenylpropanoids and polyketides	Coumarins and derivatives	Furanocoumarins	8-methoxypsoralens	Food;Biological;Subcellular;Cell and elements;Nutrient
Com_7058_neg	LysoPE(22:5(7Z,10Z,13Z,16Z,19Z)/0:0)	C27H46NO7P	HMDB0011525	Organic compounds	Lipids and lipid-like molecules	Glycerophospholipids	Glycerophosphoethanolamines	1-acyl-sn-glycero-3-phosphoethanolamines	Food;Endogenous;Biological;Biofluid and excreta;Tissue and substructures;Cell and elements;Subcellular;Biological process;Surfactant;Emulsifier;Food and nutrition;Nutrient;Membrane stabilizer;Energy source;Energy storage
Com_3826_neg	2-Methoxy-4-methylphenol sulfate	C8H10O5S	HMDB0304925	Organic compounds	Organic acids and derivatives	Organic sulfuric acids and derivatives	Arylsulfates	Phenylsulfates	-
Com_2499_neg	Dihydrothiazine	C4H7NS	HMDB0251336	Organic compounds	Organoheterocyclic compounds	Thiazines	1,2-thiazines	1,2-thiazines	-
Com_7119_neg	Lumirubin	C33H36N4O6	HMDB0254205	Organic compounds	Organoheterocyclic compounds	Tetrapyrroles and derivatives	-	Tetrapyrroles and derivatives	-
Com_4802_neg	Dibenz[a,c]anthracene	C22H14	HMDB0249009	Organic compounds	Benzenoids	Phenanthrenes and derivatives	Triphenylenes	Triphenylenes	-
Com_3409_neg	1,2-Ethanedisulfonic acid	C2H6O6S2	HMDB0244098	Organic compounds	Organic acids and derivatives	Organic sulfonic acids and derivatives	Organosulfonic acids and derivatives	Organosulfonic acids	-
Com_3614_neg	3,4-Bis(trifluoromethyl)-1H-pyrazole	C5H2F6N2	HMDB0246017	Organic compounds	Organoheterocyclic compounds	Azoles	Pyrazoles	Pyrazoles	-
Com_4150_neg	Trimetaphosphoric acid	H3O9P3	HMDB0059921	Inorganic compounds	Homogeneous non-metal compounds	Non-metal oxoanionic compounds	Non-metal phosphates	Non-metal phosphates	-
Com_5867_neg	10-HDoHE	C22H32O3	HMDB0060037	Organic compounds	Lipids and lipid-like molecules	Fatty Acyls	Fatty acids and conjugates	Very long-chain fatty acids	Food;Endogenous;Biological;Subcellular;Biofluid and excreta;Biological process;Nutrient;Energy storage;Energy source;Membrane stabilizer
Com_2522_neg	3-Hydroxybenzyl	C7H7O	HMDB0245892	Organic compounds	Benzenoids	Phenols	1-hydroxy-4-unsubstituted benzenoids	1-hydroxy-4-unsubstituted benzenoids	-
Com_4592_neg	2-O-p-Coumaroyltartronic acid	C12H10O7	HMDB0032956	Organic compounds	Phenylpropanoids and polyketides	Cinnamic acids and derivatives	Hydroxycinnamic acids and derivatives	Coumaric acid esters	Food;Biological;Subcellular;Cell and elements;Nutrient
Com_5197_neg	beta-D-3-Ribofuranosyluric acid	C10H12N4O7	HMDB0029920	Organic compounds	Organoheterocyclic compounds	Imidazopyrimidines	Purines and purine derivatives	Xanthines	Endogenous;Food;Biofluid and excreta;Subcellular;Cell and elements
Com_2642_neg	1-Ethyl-1H-pyrrole-2-carboxaldehyde	C7H9NO	HMDB0036058	Organic compounds	Organic oxygen compounds	Organooxygen compounds	Carbonyl compounds	Aryl-aldehydes	Food;Subcellular;Cell and elements;Nutrient
Com_2661_neg	2-Propylthiophene	C7H10S	HMDB0033160	Organic compounds	Organoheterocyclic compounds	Heteroaromatic compounds	-	Heteroaromatic compounds	Food;Nutrient
Com_2652_neg	Foscarnet	CH3O5P	HMDB0014670	Organic compounds	Organic acids and derivatives	Organic phosphonic acids and derivatives	Organic phosphonic acids	Organic phosphonic acids	-
Com_2500_neg	Dihydro-2(3H)-thiophenone	C4H6OS	HMDB0031253	Organic compounds	Organoheterocyclic compounds	Thiolanes	-	Thiolanes	Endogenous;Food;Biological;Biofluid and excreta;Subcellular;Cell and elements
Com_2512_neg	Ethyl isopropyl sulfide	C5H12S	HMDB0303106	Organic compounds	Organosulfur compounds	Thioethers	Dialkylthioethers	Dialkylthioethers	-
Com_2559_neg	2-Ethylthiophene	C6H8S	HMDB0035384	Organic compounds	Organoheterocyclic compounds	Heteroaromatic compounds	-	Heteroaromatic compounds	Food;Biological;Nutrient
Com_5884_neg	Flutrimazole	C22H16F2N2	HMDB0252420	Organic compounds	Benzenoids	Triphenyl compounds	-	Triphenyl compounds	-
Com_6862_neg	Androstanediol-17g	C25H40O8	HMDB0248414	Organic compounds	Lipids and lipid-like molecules	Steroids and steroid derivatives	Steroidal glycosides	Steroid glucuronide conjugates	-
Com_3233_neg	Pyrophosphate	H4O7P2	HMDB0000250	Inorganic compounds	Homogeneous non-metal compounds	Non-metal oxoanionic compounds	Non-metal pyrophosphates	Non-metal pyrophosphates	Endogenous;Food;Biological;Cell and elements;Tissue and substructures;Organ and components;Biofluid and excreta;Subcellular;Biological process;Metabotoxin;Osteotoxin;Arthritogen
Com_3102_neg	2-Pyrroloylglycine	C7H8N2O3	HMDB0059778	Organic compounds	Organic acids and derivatives	Carboxylic acids and derivatives	Amino acids, peptides, and analogues	N-acyl-alpha amino acids	-
Com_5836_neg	2,3-Dinor-TXB1	C19H34O5	HMDB0245413	Organic compounds	Lipids and lipid-like molecules	Fatty Acyls	Fatty acids and conjugates	Carbocyclic fatty acids	-
Com_3426_neg	L-beta-aspartyl-L-glycine	C6H10N2O5	HMDB0011165	Organic compounds	Organic acids and derivatives	Peptidomimetics	Hybrid peptides	Hybrid peptides	Endogenous
Com_2574_neg	Acetylenedicarboxylic acid	C4H2O4	HMDB0247933	Organic compounds	Organic acids and derivatives	Carboxylic acids and derivatives	Dicarboxylic acids and derivatives	Dicarboxylic acids and derivatives	-
Com_4078_neg	2-hydroxy-3-(sulfooxy)benzoic acid	C7H6O7S	HMDB0134105	Organic compounds	Organic acids and derivatives	Organic sulfuric acids and derivatives	Arylsulfates	Phenylsulfates	Endogenous
Com_2637_neg	3-Mercapto-3-methyl-1-butanol	C5H12OS	HMDB0036149	Organic compounds	Organosulfur compounds	Thiols	Alkylthiols	Alkylthiols	Food;Biological;Subcellular;Cell and elements;Food and nutrition;Nutrient
Com_3430_neg	6-(2-Hydroxyethoxy)-6-oxohexanoic acid	C8H14O5	HMDB0061681	Organic compounds	Lipids and lipid-like molecules	Fatty Acyls	Fatty acids and conjugates	Medium-chain fatty acids	Food;Endogenous;Biological;Subcellular;Biofluid and excreta;Biological process;Nutrient;Energy storage;Energy source;Membrane stabilizer
Com_4092_neg	S-4-Hydroxymephenytoin	C12H14N2O3	HMDB0013894	Organic compounds	Organoheterocyclic compounds	Azolidines	Imidazolidines	Phenylhydantoins	Endogenous;Organ and components;Cell and elements;Biofluid and excreta;Pharmaceutical industry;Drug metabolite;Waste product
Com_3665_neg	4,6-O-Ethylidene-D-glucose	C8H14O6	HMDB0246615	Organic compounds	Organoheterocyclic compounds	Dioxanes	1,3-dioxanes	1,3-dioxanes	-
Com_3357_neg	N6-Ethanimidoyl-D-lysine	C8H17N3O2	HMDB0249982	Organic compounds	Organic acids and derivatives	Carboxylic acids and derivatives	Amino acids, peptides, and analogues	Alpha amino acids	-
Com_4082_neg	2,3- Dimethoxyphenol sulfate	C8H10O6S	HMDB0304926	Organic compounds	Organic acids and derivatives	Organic sulfuric acids and derivatives	Arylsulfates	Phenylsulfates	-
Com_6110_neg	Drospirenone	C24H30O3	HMDB0015467	Organic compounds	Lipids and lipid-like molecules	Steroids and steroid derivatives	Steroid lactones	Spironolactones and derivatives	Food;Cell and elements;Tissue and substructures;Subcellular;Biofluid and excreta;Biological process;Membrane stabilizer;Energy source;Energy storage;Molecular messenger;Drug;Surfactant;Emulsifier;Pharmaceutical industry
Com_4803_neg	Tyrosyl-Proline	C14H18N2O4	HMDB0029113	Organic compounds	Organic acids and derivatives	Carboxylic acids and derivatives	Amino acids, peptides, and analogues	Dipeptides	Endogenous
Com_4146_neg	6-Lactoyltetrahydropterin	C9H13N5O3	HMDB0002065	Organic compounds	Organoheterocyclic compounds	Pteridines and derivatives	Pterins and derivatives	Pterins and derivatives	Endogenous;Subcellular;Biological process
Com_2790_neg	Isothiocyanatocyclohexane	C7H11NS	HMDB0059892	Organic compounds	Organosulfur compounds	Isothiocyanates	-	Isothiocyanates	-
Com_3630_neg	3,5,6-Trihydroxy-5-(hydroxymethyl)-2-methoxy-2-cyclohexen-1-one	C8H12O6	HMDB0041031	Organic compounds	Organic oxygen compounds	Organooxygen compounds	Carbonyl compounds	Cyclohexenones	Food;Biological;Subcellular;Cell and elements;Nutrient
Com_3419_neg	Ayapin	C10H6O4	HMDB0301806	Organic compounds	Phenylpropanoids and polyketides	Coumarins and derivatives	-	Coumarins and derivatives	-
Com_6821_neg	LysoPE(P-18:1(9Z)/0:0)	C23H46NO6P	HMDB0240599	Organic compounds	Lipids and lipid-like molecules	Glycerophospholipids	Glycerophosphoethanolamines	1-(1Z-alkenyl)-glycero-3-phosphoethanolamines	-
Com_3815_neg	Tyramine-O-sulfate	C8H11NO4S	HMDB0006409	Organic compounds	Organic acids and derivatives	Organic sulfuric acids and derivatives	Arylsulfates	Phenylsulfates	Endogenous;Subcellular;Cell and elements
Com_5497_neg	N-Gluconyl ethanolamine phosphate	C8H18NO10P	HMDB0032294	Organic compounds	Organic acids and derivatives	Organic phosphoric acids and derivatives	Phosphate esters	Phosphoethanolamines	Endogenous;Food;Subcellular;Cell and elements
Com_5499_neg	Aspartyl-Tryptophan	C15H17N3O5	HMDB0028764	Organic compounds	Organic acids and derivatives	Carboxylic acids and derivatives	Amino acids, peptides, and analogues	Dipeptides	Endogenous
Com_6302_neg	Magestin	C24H32O4	HMDB0254302	Organic compounds	Lipids and lipid-like molecules	Steroids and steroid derivatives	Pregnane steroids	Gluco/mineralocorticoids, progestogins and derivatives	-
Com_4996_neg	Etazolate	C14H19N5O2	HMDB0251990	Organic compounds	Organoheterocyclic compounds	Pyrazolopyridines	-	Pyrazolopyridines	-
Com_5833_neg	17-Hydroxymethylethisterone	C22H30O3	HMDB0060710	Organic compounds	Lipids and lipid-like molecules	Steroids and steroid derivatives	Androstane steroids	Androgens and derivatives	Endogenous;Food;Biological;Cell and elements;Tissue and substructures;Organ and components;Subcellular;Biofluid and excreta;Biological process;Drug metabolite;Waste product;Energy storage;Energy source;Membrane stabilizer;Molecular messenger
Com_4072_neg	1-(1,3-Benzodioxol-5-ylcarbonyl)piperidine	C13H15NO3	HMDB0243831	Organic compounds	Organoheterocyclic compounds	Piperidines	N-acylpiperidines	N-benzoylpiperidines	-
Com_4145_neg	Carbazolepropanoic acid	C15H13NO2	HMDB0249628	Organic compounds	Organoheterocyclic compounds	Indoles and derivatives	Carbazoles	Carbazoles	-
Com_3836_neg	Triacetin	C9H14O6	HMDB0029592	Organic compounds	Lipids and lipid-like molecules	Glycerolipids	Triradylcglycerols	Triacylglycerols	Endogenous;Food;Biological;Biological process;Inflammatory;Energy storage;Energy source;Membrane stabilizer;Laboratory chemical;Food and nutrition
Com_7062_neg	LysoPE(22:4(7Z,10Z,13Z,16Z)/0:0)	C27H48NO7P	HMDB0011523	Organic compounds	Lipids and lipid-like molecules	Glycerophospholipids	Glycerophosphoethanolamines	1-acyl-sn-glycero-3-phosphoethanolamines	Food;Endogenous;Biological;Biofluid and excreta;Tissue and substructures;Cell and elements;Subcellular;Biological process;Surfactant;Emulsifier;Food and nutrition;Nutrient;Membrane stabilizer;Energy source;Energy storage
Com_3112_neg	Phosphodimethylethanolamine	C4H12NO4P	HMDB0060244	Organic compounds	Organic acids and derivatives	Organic phosphoric acids and derivatives	Phosphate esters	Phosphoethanolamines	-
Com_7212_neg	PE(P-16:0/20:4(8Z,11Z,14Z,17Z))	C41H74NO7P	HMDB0011353	Organic compounds	Lipids and lipid-like molecules	Glycerophospholipids	Glycerophosphoethanolamines	1-(1Z-alkenyl),2-acylglycerophosphoethanolamines	Endogenous;Food;Biological;Biofluid and excreta;Tissue and substructures;Organ and components;Cell and elements;Subcellular;Biological process;Surfactant;Emulsifier;Food and nutrition;Energy source;Membrane stabilizer;Energy storage
Com_4198_neg	5-phosphonooxy-L-lysine	C6H15N2O6P	HMDB0059600	Organic compounds	Organic acids and derivatives	Carboxylic acids and derivatives	Amino acids, peptides, and analogues	L-alpha-amino acids	-
Com_2565_neg	2,4-Dimethylthiazole	C5H7NS	HMDB0032974	Organic compounds	Organoheterocyclic compounds	Azoles	Thiazoles	2,4-disubstituted thiazoles	Food;Biological;Subcellular;Cell and elements;Nutrient
Com_4152_neg	Cystine	C6H12N2O4S2	HMDB0250712	Organic compounds	Organic acids and derivatives	Carboxylic acids and derivatives	Amino acids, peptides, and analogues	Cysteine and derivatives	-
Com_5400_neg	Ac-Pro-Gly-Pro-OH	C14H21N3O5	HMDB0245745	Organic compounds	Organic acids and derivatives	Carboxylic acids and derivatives	Amino acids, peptides, and analogues	Oligopeptides	-
Com_6060_neg	cannabigerolate	C22H32O4	HMDB0304284	Organic compounds	Benzenoids	Benzene and substituted derivatives	Benzoic acids and derivatives	Hydroxybenzoic acid derivatives	-
Com_2608_neg	Isoindole	C8H7N	HMDB0245764	Organic compounds	Organoheterocyclic compounds	Isoindoles and derivatives	Isoindoles	Isoindoles	-
Com_3015_neg	5,6,7,8-Tetrahydro-2,4-dimethylquinoline	C11H15N	HMDB0029708	Organic compounds	Organoheterocyclic compounds	Quinolines and derivatives	Hydroquinolines	Hydroquinolines	Endogenous;Food;Biological
Com_4522_neg	5alpha-Androstane	C19H32	HMDB0247011	Organic compounds	Lipids and lipid-like molecules	Steroids and steroid derivatives	Androstane steroids	Androstane steroids	-
Com_3147_neg	4-Hydroxy-1H-indole-3-acetonitrile	C10H8N2O	HMDB0038462	Organic compounds	Organoheterocyclic compounds	Indoles and derivatives	Hydroxyindoles	Hydroxyindoles	Food;Biological;Subcellular;Cell and elements;Nutrient
Com_4738_neg	3-Hydroxytetradecanedioic acid	C14H26O5	HMDB0000394	Organic compounds	Lipids and lipid-like molecules	Fatty Acyls	Fatty acids and conjugates	Long-chain fatty acids	Endogenous;Food;Biological;Biofluid and excreta;Cell and elements;Subcellular;Biological process;Surfactant;Emulsifier;Membrane stabilizer;Energy source;Energy storage;Nutrient
Com_5917_neg	Alfadolone	C21H32O4	HMDB0248250	Organic compounds	Lipids and lipid-like molecules	Steroids and steroid derivatives	Hydroxysteroids	21-hydroxysteroids	-
Com_4591_neg	D-1-[(3-Carboxypropyl)amino]-1-deoxyfructose	C10H19NO7	HMDB0038663	Organic compounds	Organic acids and derivatives	Carboxylic acids and derivatives	Amino acids, peptides, and analogues	Gamma amino acids and derivatives	Food;Biological;Nutrient
Com_7051_neg	LysoPE(0:0/22:6(4Z,7Z,10Z,13Z,16Z,19Z))	C27H44NO7P	HMDB0011496	Organic compounds	Lipids and lipid-like molecules	Glycerophospholipids	Glycerophosphoethanolamines	2-acyl-sn-glycero-3-phosphoethanolamines	Food;Endogenous;Biological;Biofluid and excreta;Tissue and substructures;Cell and elements;Subcellular;Biological process;Surfactant;Emulsifier;Food and nutrition;Nutrient;Membrane stabilizer;Energy source;Energy storage
Com_5913_neg	Gibberellin A110	C20H28O5	HMDB0032010	Organic compounds	Lipids and lipid-like molecules	Prenol lipids	Diterpenoids	C20-gibberellin 6-carboxylic acids	Endogenous;Food;Biological;Biological process;Surfactant;Emulsifier;Membrane stabilizer;Energy source;Energy storage;Nutrient
Com_6644_neg	Schidigeragenin B	C27H40O4	HMDB0035506	Organic compounds	Lignans, neolignans and related compounds	Lignan glycosides	-	Lignan glycosides	Endogenous;Food;Biological;Biological process;Surfactant;Emulsifier;Nutrient;Membrane stabilizer;Energy source;Energy storage
Com_4848_neg	Floribundine	C18H19NO2	HMDB0030312	Organic compounds	Alkaloids and derivatives	Aporphines	-	Aporphines	Endogenous;Food;Biological
Com_4149_neg	Eldoral	C11H17N3O3	HMDB0251741	Organic compounds	Organic acids and derivatives	Carboxylic acids and derivatives	Amino acids, peptides, and analogues	Alpha amino acids and derivatives	-
Com_4478_neg	Androst-5-ene group	C19H30	HMDB0248402	Organic compounds	Lipids and lipid-like molecules	Steroids and steroid derivatives	Androstane steroids	Androstane steroids	-
Com_5684_neg	Mytilin A	C13H20N2O8	HMDB0039002	Organic compounds	Organic acids and derivatives	Carboxylic acids and derivatives	Amino acids, peptides, and analogues	Serine and derivatives	Food;Biological;Subcellular;Cell and elements;Nutrient
Com_3506_neg	benalfocin	C11H14ClN	HMDB0248942	Organic compounds	Organoheterocyclic compounds	Benzazepines	-	Benzazepines	-
Com_6035_neg	Canrenoic acid	C22H30O4	HMDB0249591	Organic compounds	Lipids and lipid-like molecules	Steroids and steroid derivatives	Androstane steroids	Androgens and derivatives	-
Com_4588_neg	alpha-Caryophyllene alcohol acetate	C17H28O2	HMDB0037224	Organic compounds	Organic acids and derivatives	Carboxylic acids and derivatives	Carboxylic acid derivatives	Carboxylic acid esters	Endogenous;Food;Cell and elements;Subcellular;Biological process;Surfactant;Emulsifier;Food and nutrition;Nutrient;Membrane stabilizer;Energy source;Energy storage
Com_2659_neg	Ethyl methylphosphonofluoridate	C3H8FO2P	HMDB0252055	Organic compounds	Organic acids and derivatives	Organic phosphonic acids and derivatives	Phosphonic acid esters	Phosphonic acid esters	-
Com_5223_neg	2-(Acetylamino)-2-Deoxy-6-O-Sulfo-alpha-D-Glucopyranose	C8H15NO9S	HMDB0244937	Organic compounds	Organic oxygen compounds	Organooxygen compounds	Carbohydrates and carbohydrate conjugates	Acylaminosugars	-
Com_6654_neg	Barogenin	C27H42O4	HMDB0034403	Organic compounds	Lipids and lipid-like molecules	Steroids and steroid derivatives	Bile acids, alcohols and derivatives	Dihydroxy bile acids, alcohols and derivatives	Endogenous;Food;Biological;Biological process;Surfactant;Emulsifier;Nutrient;Membrane stabilizer;Energy source;Energy storage;Molecular messenger
Com_3310_neg	2,4-Dimethyl-5-pentylthiazole	C10H17NS	HMDB0040083	Organic compounds	Organoheterocyclic compounds	Azoles	Thiazoles	2,4,5-trisubstituted thiazoles	Food;Nutrient
Com_6827_neg	Dehydroepiandrosterone 3-glucuronide	C25H36O8	HMDB0010348	Organic compounds	Lipids and lipid-like molecules	Steroids and steroid derivatives	Steroidal glycosides	Steroid glucuronide conjugates	Endogenous;Food;Biological;Cell and elements;Tissue and substructures;Organ and components;Subcellular;Biofluid and excreta;Biological process;Surfactant;Emulsifier;Waste product;Drug metabolite;Membrane stabilizer;Energy source;Energy storage;Molecular messenger
Com_3536_neg	2-Hexyl-4,5-dimethylthiazole	C11H19NS	HMDB0040091	Organic compounds	Organoheterocyclic compounds	Azoles	Thiazoles	2,4,5-trisubstituted thiazoles	Food;Nutrient
Com_3840_neg	Mephenytoin	C12H14N2O2	HMDB0014673	Organic compounds	Organoheterocyclic compounds	Azolidines	Imidazolidines	Phenylhydantoins	-
Com_4316_neg	Pyridoxamine 5'-phosphate	C8H13N2O5P	HMDB0001555	Organic compounds	Organoheterocyclic compounds	Pyridines and derivatives	Pyridoxamines	Pyridoxamine 5'-phosphates	Endogenous;Food;Biological;Biofluid and excreta;Subcellular;Biological process;Pharmaceutical industry
Com_6677_neg	Erinacine C	C25H38O6	HMDB0040389	Organic compounds	Organoheterocyclic compounds	Quinolines and derivatives	Benzoquinolines	Acridones	Endogenous;Food;Biological;Biological process;Surfactant;Emulsifier;Nutrient;Membrane stabilizer;Energy source;Energy storage
Com_5897_neg	Sorbitan laurate	C18H34O6	HMDB0029885	Organic compounds	Lipids and lipid-like molecules	Fatty Acyls	Fatty acid esters	Fatty acid esters	Endogenous;Food;Biological;Biological process;Nutrient;Energy storage;Energy source;Membrane stabilizer
Com_5967_neg	1,2-Bis(6-methoxy-1h-benzimidazol-2-yl)ethane-1,2-diol	C18H18N4O4	HMDB0249238	Organic compounds	Organoheterocyclic compounds	Benzimidazoles	-	Benzimidazoles	-
Com_5919_neg	Carbocyclic thromboxane A2	C22H36O3	HMDB0249633	Organic compounds	Lipids and lipid-like molecules	Fatty Acyls	Fatty acids and conjugates	Long-chain fatty acids	-
Com_2692_neg	Mevalonic Acid Lactone	C6H10O3	HMDB0244840	Organic compounds	Organoheterocyclic compounds	Lactones	Delta valerolactones	Delta valerolactones	-
Com_7121_neg	Bilirubin	C33H36N4O6	HMDB0000054	Organic compounds	Organoheterocyclic compounds	Tetrapyrroles and derivatives	Bilirubins	Bilirubins	Endogenous;Food;Biological;Tissue and substructures;Organ and components;Biofluid and excreta;Subcellular;Cell and elements;Biological process;Antioxidant
Com_5771_neg	pinolidoxin	C18H26O6	HMDB0301836	Organic compounds	Organoheterocyclic compounds	Oxocins	-	Oxocins	-
Com_5207_neg	adrenosterone	C19H24O3	HMDB0006772	Organic compounds	Lipids and lipid-like molecules	Steroids and steroid derivatives	Androstane steroids	Androgens and derivatives	Endogenous;Food;Biological;Cell and elements;Tissue and substructures;Biofluid and excreta;Subcellular;Biological process;Surfactant;Emulsifier;Membrane stabilizer;Energy source;Energy storage;Molecular messenger
Com_4137_neg	Secobarbital	C12H18N2O3	HMDB0014562	Organic compounds	Organoheterocyclic compounds	Diazines	Pyrimidines and pyrimidine derivatives	Barbituric acid derivatives	-
Com_3519_neg	1,7-Dimethyluric acid	C7H8N4O3	HMDB0011103	Organic compounds	Organoheterocyclic compounds	Imidazopyrimidines	Purines and purine derivatives	Xanthines	Endogenous;Organ and components;Subcellular;Biofluid and excreta;Biological process;Drug metabolite;Waste product
Com_4883_neg	Xanthosine	C10H12N4O6	HMDB0000299	Organic compounds	Nucleosides, nucleotides, and analogues	Purine nucleosides	-	Purine nucleosides	Endogenous;Food;Biological;Tissue and substructures;Biofluid and excreta;Subcellular;Biological process
Com_3096_neg	Uric acid	C5H4N4O3	HMDB0000289	Organic compounds	Organoheterocyclic compounds	Imidazopyrimidines	Purines and purine derivatives	Xanthines	Endogenous;Food;Biological;Organ and components;Tissue and substructures;Biofluid and excreta;Cell and elements;Subcellular;Biological process;Pharmaceutical industry;Drug metabolite;Waste product;Metabolite
Com_3052_neg	7-Methylguanine	C6H7N5O	HMDB0000897	Organic compounds	Organoheterocyclic compounds	Imidazopyrimidines	Purines and purine derivatives	Hypoxanthines	Endogenous;Tissue and substructures;Cell and elements;Subcellular;Biofluid and excreta
Com_5642_neg	cAMP	C10H12N5O6P	HMDB0000058	Organic compounds	Nucleosides, nucleotides, and analogues	Purine nucleotides	Cyclic purine nucleotides	3',5'-cyclic purine nucleotides	Endogenous;Food;Biological;Tissue and substructures;Biofluid and excreta;Subcellular;Cell and elements;Biological process;Pharmaceutical industry;Molecular messenger
Com_4133_neg	HEPES	C8H18N2O4S	HMDB0062295	Organic compounds	Organoheterocyclic compounds	Diazinanes	Piperazines	N-alkylpiperazines	-
Com_3772_neg	Tridecanoic acid	C13H26O2	HMDB0000910	Organic compounds	Lipids and lipid-like molecules	Fatty Acyls	Fatty acids and conjugates	Long-chain fatty acids	Endogenous;Food;Biological;Biofluid and excreta;Cell and elements;Subcellular;Biological process;Membrane stabilizer;Energy source;Energy storage;Nutrient;Food and nutrition;Surfactant;Emulsifier;Pharmaceutical industry
Com_4840_neg	12-HHTrE	C17H28O3	HMDB0012535	Organic compounds	Lipids and lipid-like molecules	Fatty Acyls	Fatty acids and conjugates	Long-chain fatty acids	Endogenous;Food;Biological;Biofluid and excreta;Cell and elements;Subcellular;Biological process;Surfactant;Emulsifier;Membrane stabilizer;Energy source;Energy storage;Nutrient
Com_6062_neg	Maresin 1	C22H32O4	HMDB0254335	Organic compounds	Lipids and lipid-like molecules	Fatty Acyls	Fatty acids and conjugates	Very long-chain fatty acids	-
Com_3079_neg	Quinolinic acid	C7H5NO4	HMDB0000232	Organic compounds	Organoheterocyclic compounds	Pyridines and derivatives	Pyridinecarboxylic acids and derivatives	Pyridinecarboxylic acids	Endogenous;Food;Biological;Tissue and substructures;Cell and elements;Organ and components;Biofluid and excreta;Subcellular;Biological process;Pharmaceutical industry
Com_4411_neg	Toradol	C15H13NO3	HMDB0014608	Organic compounds	Organic oxygen compounds	Organooxygen compounds	Carbonyl compounds	Aryl-phenylketones	-
Com_2845_neg	Procysteine	C4H5NO3S	HMDB0245287	Organic compounds	Organic acids and derivatives	Carboxylic acids and derivatives	Amino acids, peptides, and analogues	Alpha amino acids and derivatives	-
Com_5446_neg	Octadecanedioic acid	C18H34O4	HMDB0000782	Organic compounds	Lipids and lipid-like molecules	Fatty Acyls	Fatty acids and conjugates	Long-chain fatty acids	Endogenous;Food;Biological;Biological process;Nutrient;Energy storage;Energy source;Membrane stabilizer
Com_2891_neg	D-RIBOSE	C5H10O5	HMDB0000283	Organic compounds	Organic oxygen compounds	Organooxygen compounds	Carbohydrates and carbohydrate conjugates	Pentoses	Endogenous;Food;Biological;Organ and components;Tissue and substructures;Biofluid and excreta;Cell and elements;Biological process;Molecular messenger
Com_3607_neg	L-TRYPTOPHANAMIDE	C11H13N3O	HMDB0013318	Organic compounds	Organoheterocyclic compounds	Indoles and derivatives	Tryptamines and derivatives	Tryptamines and derivatives	Endogenous
Com_2507_neg	2-AMINO-2-METHYLPROPANOATE	C4H9NO2	HMDB0001906	Organic compounds	Organic acids and derivatives	Carboxylic acids and derivatives	Amino acids, peptides, and analogues	Alpha amino acids	Endogenous;Organ and components;Subcellular;Biofluid and excreta;Pharmaceutical industry
Com_3304_neg	4-PYRIDOXATE	C8H9NO4	HMDB0000017	Organic compounds	Organoheterocyclic compounds	Pyridines and derivatives	Pyridinecarboxylic acids and derivatives	Pyridinecarboxylic acids	Endogenous;Tissue and substructures;Organ and components;Biofluid and excreta;Subcellular;Cell and elements;Biological process
Com_3381_neg	NALPHA-ACETYL-L-LYSINE	C8H16N2O3	HMDB0000446	Organic compounds	Organic acids and derivatives	Carboxylic acids and derivatives	Amino acids, peptides, and analogues	N-acyl-alpha amino acids	Endogenous;Subcellular;Biofluid and excreta
Com_2905_neg	Xanthine	C5H4N4O2	HMDB0000292	Organic compounds	Organoheterocyclic compounds	Imidazopyrimidines	Purines and purine derivatives	Xanthines	Endogenous;Food;Biological;Cell and elements;Tissue and substructures;Organ and components;Biofluid and excreta;Subcellular;Biological process;Pharmaceutical industry;Drug metabolite;Waste product;Metabolite
Com_6891_neg	LysoPE(18:2w6/0:0)	C23H44NO7P	HMDB0011507	Organic compounds	Lipids and lipid-like molecules	Glycerophospholipids	Glycerophosphoethanolamines	1-acyl-sn-glycero-3-phosphoethanolamines	Food;Endogenous;Biological;Tissue and substructures;Biofluid and excreta;Cell and elements;Subcellular;Biological process;Surfactant;Emulsifier;Food and nutrition;Nutrient;Membrane stabilizer;Energy source;Energy storage
Com_5711_neg	GroPIns	C9H19O11P	HMDB0011649	Organic compounds	Lipids and lipid-like molecules	Glycerophospholipids	Glycerophosphoinositols	Glycerophosphoinositols	Endogenous;Food;Biological;Biological process;Energy storage;Energy source;Membrane stabilizer;Surfactant;Emulsifier;Food and nutrition
Com_5668_neg	9,10,13-TriHOME	C18H34O5	HMDB0004710	Organic compounds	Lipids and lipid-like molecules	Fatty Acyls	Fatty acids and conjugates	Long-chain fatty acids	Endogenous;Food;Biological;Biofluid and excreta;Cell and elements;Subcellular;Biological process;Surfactant;Emulsifier;Membrane stabilizer;Energy source;Energy storage;Nutrient
Com_5667_neg	9S,12S,13S-Trihydroxy-10E-octadecenoic acid	C18H34O5	HMDB0004708	Organic compounds	Lipids and lipid-like molecules	Fatty Acyls	Fatty acids and conjugates	Long-chain fatty acids	Endogenous;Food;Biological;Biofluid and excreta;Cell and elements;Subcellular;Biological process;Surfactant;Emulsifier;Membrane stabilizer;Energy source;Energy storage;Nutrient
Com_5097_neg	17-Hydroxylinolenic acid	C18H30O3	HMDB0011108	Organic compounds	Lipids and lipid-like molecules	Fatty Acyls	Lineolic acids and derivatives	Lineolic acids and derivatives	Endogenous;Food;Biological;Biofluid and excreta;Cell and elements;Subcellular;Biological process;Surfactant;Emulsifier;Membrane stabilizer;Energy source;Energy storage;Nutrient
Com_3874_neg	N-Hydroxy-L-tryptophan	C11H12N2O3	HMDB0255152	Organic compounds	Organoheterocyclic compounds	Indoles and derivatives	Indolyl carboxylic acids and derivatives	Indolyl carboxylic acids and derivatives	-
Com_3736_neg	3,4,5-TRIMETHOXYBENZOIC ACID	C10H12O5	HMDB0033839	Organic compounds	Benzenoids	Benzene and substituted derivatives	Benzoic acids and derivatives	Gallic acid and derivatives	Food;Biological;Subcellular;Cell and elements;Nutrient
Com_3659_neg	(2S,3R)-3-Hydroxybutane-1,2,3-tricarboxylate	C7H10O7	HMDB0006471	Organic compounds	Organic acids and derivatives	Carboxylic acids and derivatives	Tricarboxylic acids and derivatives	Tricarboxylic acids and derivatives	Biological;Subcellular;Drug
Com_2734_neg	4-Methylbenzoate	C8H7O2-	HMDB0029635	Organic compounds	Benzenoids	Benzene and substituted derivatives	Benzoic acids and derivatives	Benzoic acids	Endogenous;Food;Biological;Biofluid and excreta;Subcellular;Cell and elements
Com_2508_neg	L-2-Aminobutyric acid	C4H9NO2	HMDB0245013	Organic compounds	Organic acids and derivatives	Carboxylic acids and derivatives	Amino acids, peptides, and analogues	Alpha amino acids	-
Com_5631_neg	Corchorifatty acid F	C18H32O5	HMDB0035919	Organic compounds	Lipids and lipid-like molecules	Fatty Acyls	Lineolic acids and derivatives	Lineolic acids and derivatives	Endogenous;Food;Biological;Biofluid and excreta;Cell and elements;Subcellular;Biological process;Surfactant;Emulsifier;Nutrient;Membrane stabilizer;Energy source;Energy storage
Com_5471_neg	9,10-Dihydroxystearate	C18H36O4	HMDB0302281	Organic compounds	Lipids and lipid-like molecules	Fatty Acyls	Fatty acids and conjugates	Long-chain fatty acids	-
Com_3800_neg	Isoketocamphoric acid	C10H16O5	HMDB0301824	Organic compounds	Lipids and lipid-like molecules	Fatty Acyls	Fatty acids and conjugates	Medium-chain fatty acids	-
Com_3431_neg	3-HYDROXYSUBERIC ACID	C8H14O5	HMDB0000325	Organic compounds	Organic acids and derivatives	Hydroxy acids and derivatives	Medium-chain hydroxy acids and derivatives	Medium-chain hydroxy acids and derivatives	Endogenous
Com_6729_neg	Mitoxantrone	C22H28N4O6	HMDB0015335	Organic compounds	Benzenoids	Anthracenes	Anthraquinones	Anthraquinones	-
Com_6633_neg	Cichorioside N	C21H32O9	HMDB0302058	Organic compounds	Lipids and lipid-like molecules	Prenol lipids	Terpene glycosides	Terpene glycosides	-
Com_6165_neg	Docosanedioate	C22H42O4	HMDB0304342	Organic compounds	Lipids and lipid-like molecules	Fatty Acyls	Fatty acids and conjugates	Very long-chain fatty acids	-
Com_5100_neg	Sterculic acid	C19H34O2	HMDB0258495	Organic compounds	Lipids and lipid-like molecules	Fatty Acyls	Fatty acids and conjugates	Medium-chain fatty acids	-
Com_4456_neg	N-Lauroylglycine	C14H27NO3	HMDB0013272	Organic compounds	Organic acids and derivatives	Carboxylic acids and derivatives	Amino acids, peptides, and analogues	N-acyl-alpha amino acids	Endogenous
Com_2555_neg	3-FUROIC ACID	C5H4O3	HMDB0000444	Organic compounds	Organoheterocyclic compounds	Furans	Furoic acid and derivatives	Furoic acids	Endogenous
Com_2531_neg	o-Cresol	C7H8O	HMDB0002055	Organic compounds	Benzenoids	Phenols	Cresols	Ortho cresols	Food;Synthetic;Environmental;Biological;Parenteral;Enteral;Subcellular;Biofluid and excreta;Air pollutant;Environmental contaminant;Hazardous air pollutant;Food and nutrition
Com_2791_neg	Ethosuximide	C7H11NO2	HMDB0014731	Organic compounds	Organoheterocyclic compounds	Pyrrolidines	Pyrrolidones	Pyrrolidine-2-ones	-
Com_2916_neg	2,4-dihydroxybenzoate	C7H5O4-	HMDB0029666	Organic compounds	Benzenoids	Benzene and substituted derivatives	Benzoic acids and derivatives	Hydroxybenzoic acid derivatives	Endogenous;Food;Biological;Biofluid and excreta;Subcellular;Cell and elements;Pharmaceutical industry
Com_4908_neg	Stearic acid	C18H36O2	HMDB0000827	Organic compounds	Lipids and lipid-like molecules	Fatty Acyls	Fatty acids and conjugates	Long-chain fatty acids	Endogenous;Food;Synthetic;Biological;Organ and components;Tissue and substructures;Biofluid and excreta;Subcellular;Cell and elements;Biological process;Metabolite;Membrane stabilizer;Energy source;Energy storage;Nutrient;Food and nutrition;Personal care products;Surfactant;Emulsifier;Pharmaceutical industry
Com_4473_neg	Tetradecanedioic acid	C14H26O4	HMDB0000872	Organic compounds	Lipids and lipid-like molecules	Fatty Acyls	Fatty acids and conjugates	Long-chain fatty acids	Endogenous;Food;Biological;Subcellular;Biofluid and excreta;Biological process;Nutrient;Energy storage;Energy source;Membrane stabilizer
Com_4282_neg	Glycerophosphoglycerol	C6H15O8P	HMDB0240316	Organic compounds	Organic acids and derivatives	Organic phosphoric acids and derivatives	Phosphate esters	Dialkyl phosphates	-
Com_4043_neg	N-Succinyl-L-glutamate 5-semialdehyde	C9H13NO6	HMDB0001180	Organic compounds	Organic acids and derivatives	Carboxylic acids and derivatives	Amino acids, peptides, and analogues	N-acyl-L-alpha-amino acids	Endogenous;Biological
Com_3656_neg	(R)-2-Hydroxybutane-1,2,4-tricarboxylate	C7H10O7	HMDB0003518	Organic compounds	Organic acids and derivatives	Carboxylic acids and derivatives	Tricarboxylic acids and derivatives	Tricarboxylic acids and derivatives	Endogenous
Com_4227_neg	N-Undecanoylglycine	C13H25NO3	HMDB0013286	Organic compounds	Organic acids and derivatives	Carboxylic acids and derivatives	Amino acids, peptides, and analogues	N-acyl-alpha amino acids	Endogenous
Com_4384_neg	Neopterin	C9H11N5O4	HMDB0000845	Organic compounds	Organoheterocyclic compounds	Pteridines and derivatives	Pterins and derivatives	Biopterins and derivatives	Endogenous;Food;Biological;Cell and elements;Organ and components;Biofluid and excreta;Subcellular;Biological process
Com_4040_neg	Paracetamol sulfate	C8H9NO5S	HMDB0059911	Organic compounds	Organic acids and derivatives	Organic sulfuric acids and derivatives	Arylsulfates	Phenylsulfates	Endogenous;Tissue and substructures;Organ and components;Subcellular;Biofluid and excreta;Biological process;Drug metabolite;Waste product
Com_2877_neg	D-Tartaric acid	C4H6O6	HMDB0029878	Organic compounds	Organic oxygen compounds	Organooxygen compounds	Carbohydrates and carbohydrate conjugates	Sugar acids and derivatives	Endogenous;Food;Biological;Subcellular;Cell and elements
Com_2604_neg	Isocaproic acid	C6H12O2	HMDB0000689	Organic compounds	Lipids and lipid-like molecules	Fatty Acyls	Fatty acids and conjugates	Methyl-branched fatty acids	Endogenous;Food;Biological;Biofluid and excreta;Cell and elements;Subcellular;Biological process;Membrane stabilizer;Energy source;Energy storage;Nutrient;Surfactant;Emulsifier;Pharmaceutical industry
Com_2503_neg	ETHYL PROPIONATE	C5H10O2	HMDB0030058	Organic compounds	Organic acids and derivatives	Carboxylic acids and derivatives	Carboxylic acid derivatives	Carboxylic acid esters	Endogenous;Food;Biological;Biofluid and excreta;Subcellular;Cell and elements
Com_6333_neg	Trimethobenzamide	C21H28N2O5	HMDB0014800	Organic compounds	Benzenoids	Benzene and substituted derivatives	Benzoic acids and derivatives	N-benzylbenzamides	-
Com_5761_neg	imidazoleacetic acid ribotide	C10H15N2O9P	HMDB0006032	Organic compounds	Nucleosides, nucleotides, and analogues	Purine nucleosides	-	Purine nucleosides	Endogenous
Com_4905_neg	12-(2,3-Dihydroxycyclopentyl)-2-dodecanone	C17H32O3	HMDB0031019	Organic compounds	Organic oxygen compounds	Organooxygen compounds	Carbonyl compounds	Ketones	Endogenous;Food;Biological;Subcellular;Biofluid and excreta
Com_4780_neg	Stearidonic Acid	C18H28O2	HMDB0006547	Organic compounds	Lipids and lipid-like molecules	Fatty Acyls	Lineolic acids and derivatives	Lineolic acids and derivatives	Endogenous;Food;Biological;Tissue and substructures;Biofluid and excreta;Cell and elements;Subcellular;Biological process;Surfactant;Emulsifier;Membrane stabilizer;Energy source;Energy storage;Nutrient
Com_4650_neg	cis-10-Heptadecenoic acid	C17H32O2	HMDB0060038	Organic compounds	Lipids and lipid-like molecules	Fatty Acyls	Fatty acids and conjugates	Long-chain fatty acids	Food;Endogenous;Biological;Tissue and substructures;Subcellular;Biofluid and excreta;Biological process;Nutrient;Energy storage;Energy source;Membrane stabilizer
Com_3220_neg	Metaldehyde	C8H16O4	HMDB0254499	Organic compounds	Organic oxygen compounds	Organooxygen compounds	Ethers	Acetals	-
Com_2839_neg	4-Isopropenylbenzaldehyde	C10H10O	HMDB0035925	Organic compounds	Benzenoids	Benzene and substituted derivatives	Phenylpropenes	Phenylpropenes	Endogenous;Food;Biological;Subcellular;Cell and elements;Biological process;Surfactant;Emulsifier;Nutrient;Membrane stabilizer;Energy source;Energy storage
Com_3948_neg	Prephenic acid	C10H10O6	HMDB0012283	Organic compounds	Organic acids and derivatives	Keto acids and derivatives	Gamma-keto acids and derivatives	Gamma-keto acids and derivatives	Endogenous;Food;Biological
Com_6769_neg	Coprocholic acid	C27H46O5	HMDB0000601	Organic compounds	Lipids and lipid-like molecules	Steroids and steroid derivatives	Bile acids, alcohols and derivatives	Trihydroxy bile acids, alcohols and derivatives	Endogenous;Food;Biological;Biological process;Surfactant;Emulsifier;Membrane stabilizer;Energy source;Energy storage;Molecular messenger
Com_2725_neg	o-Phthalaldehyde	C8H6O2	HMDB0255866	Organic compounds	Benzenoids	Benzene and substituted derivatives	Benzoyl derivatives	Benzoyl derivatives	-
Com_6863_neg	Antcin B	C29H40O5	HMDB0248458	Organic compounds	Lipids and lipid-like molecules	Steroids and steroid derivatives	Ergostane steroids	Ergosterols and derivatives	-
Com_6777_neg	5alpha-Cyprinol	C27H48O5	HMDB0247015	Organic compounds	Lipids and lipid-like molecules	Steroids and steroid derivatives	Bile acids, alcohols and derivatives	Tetrahydroxy bile acids, alcohols and derivatives	-
Com_2783_neg	(2-exo,3-endo)-2,3-dimethyl-Bicyclo[2.2.1]heptan-2-ol	C9H16O	HMDB0037371	Organic compounds	Lipids and lipid-like molecules	Prenol lipids	Monoterpenoids	Bicyclic monoterpenoids	Endogenous;Food;Biological;Subcellular;Cell and elements;Biological process;Surfactant;Emulsifier;Nutrient;Membrane stabilizer;Energy source;Energy storage
Com_3857_neg	O-Succinyl-L-homoserine	C8H13NO6	HMDB0255868	Organic compounds	Organic acids and derivatives	Carboxylic acids and derivatives	Amino acids, peptides, and analogues	Alpha amino acids	-
Com_2553_neg	Monomethyl phosphate	CH5O4P	HMDB0061711	Organic compounds	Organic acids and derivatives	Organic phosphoric acids and derivatives	Phosphate esters	Monoalkyl phosphates	-
Com_2573_neg	Trifluoroacetic acid	C2HF3O2	HMDB0014118	Organic compounds	Organic acids and derivatives	Carboxylic acids and derivatives	Alpha-halocarboxylic acids and derivatives	Alpha-halocarboxylic acids	Endogenous;Organ and components;Cell and elements;Biofluid and excreta;Pharmaceutical industry;Drug metabolite;Waste product
Com_2739_neg	N-Benzylformamide	C8H9NO	HMDB0304423	Organic compounds	Benzenoids	Benzene and substituted derivatives	-	Benzene and substituted derivatives	-
Com_2885_neg	Piperonal	C8H6O3	HMDB0032612	Organic compounds	Organoheterocyclic compounds	Benzodioxoles	-	Benzodioxoles	Food;Biological;Subcellular;Cell and elements;Food and nutrition
Com_2938_neg	4-Nitrocatechol	C6H5NO4	HMDB0002916	Organic compounds	Benzenoids	Phenols	Nitrophenols	Nitrophenols	Endogenous;Pharmaceutical industry
Com_3660_neg	2-Methylcitrate	C7H10O7	HMDB0000380	Organic compounds	Organic acids and derivatives	Carboxylic acids and derivatives	Tricarboxylic acids and derivatives	Tricarboxylic acids and derivatives	Endogenous;Food;Biological;Cell and elements;Tissue and substructures;Subcellular;Biofluid and excreta;Biological process;Membrane stabilizer;Energy source;Energy storage;Molecular messenger;Surfactant;Emulsifier
Com_3726_neg	Betalamic acid	C9H9NO5	HMDB0029842	Organic compounds	Organic acids and derivatives	Carboxylic acids and derivatives	Amino acids, peptides, and analogues	Alpha amino acids	Endogenous;Food;Biological;Subcellular;Cell and elements
Com_4013_neg	N-decanoylglycine	C12H23NO3	HMDB0013267	Organic compounds	Organic acids and derivatives	Carboxylic acids and derivatives	Amino acids, peptides, and analogues	N-acyl-alpha amino acids	Endogenous
Com_4685_neg	Tridecanoylglycine	C15H29NO3	HMDB0013317	Organic compounds	Organic acids and derivatives	Carboxylic acids and derivatives	Amino acids, peptides, and analogues	N-acyl-alpha amino acids	Endogenous
Com_4717_neg	Heptanoylcarnitine	C14H27NO4	HMDB0013238	Organic compounds	Lipids and lipid-like molecules	Fatty Acyls	Fatty acid esters	Acyl carnitines	Endogenous;Food;Biological;Biofluid and excreta;Cell and elements;Subcellular;Biological process;Surfactant;Emulsifier;Membrane stabilizer;Energy source;Energy storage;Nutrient
Com_4806_neg	Monooctyl phthalate	C16H22O4	HMDB0254869	Organic compounds	Benzenoids	Benzene and substituted derivatives	Benzoic acids and derivatives	Benzoic acid esters	-
Com_5732_neg	Docosatrienoic Acid	C22H38O2	HMDB0002823	Organic compounds	Lipids and lipid-like molecules	Fatty Acyls	Fatty acids and conjugates	Very long-chain fatty acids	Endogenous;Food;Biological;Tissue and substructures;Biofluid and excreta;Cell and elements;Subcellular;Biological process;Surfactant;Emulsifier;Membrane stabilizer;Energy source;Energy storage;Nutrient
Com_6067_neg	bezafibrate	C19H20ClNO4	HMDB0015465	Organic compounds	Benzenoids	Benzene and substituted derivatives	Phenoxyacetic acid derivatives	Phenoxyacetic acid derivatives	-
Com_6155_neg	epiandrosterone sulfate	C19H30O5S	HMDB0062657	Organic compounds	Lipids and lipid-like molecules	Steroids and steroid derivatives	Sulfated steroids	Sulfated steroids	Endogenous;Food;Biological;Biological process;Energy storage;Energy source;Membrane stabilizer;Molecular messenger
Com_6294_neg	Bortezomib	C19H25BN4O4	HMDB0014334	Organic compounds	Organic acids and derivatives	Carboxylic acids and derivatives	Amino acids, peptides, and analogues	Phenylalanine and derivatives	-
Com_7003_neg	Gymnodimine	C32H45NO4	HMDB0041430	Organic compounds	Organoheterocyclic compounds	Pyridines and derivatives	Hydropyridines	Tetrahydropyridines	Endogenous;Food;Biological;Cell and elements;Subcellular;Biological process;Marine biotoxin;Surfactant;Emulsifier;Nutrient;Membrane stabilizer;Energy source;Energy storage
Com_5774_neg	Idebenone	C19H30O5	HMDB0253376	-	-	-	-	-	-
Com_3769_neg	3-Oxododecanoic acid	C12H22O3	HMDB0010727	Organic compounds	Organic acids and derivatives	Keto acids and derivatives	Medium-chain keto acids and derivatives	Medium-chain keto acids and derivatives	Endogenous;Food;Cell and elements;Subcellular;Biological process;Surfactant;Emulsifier;Membrane stabilizer;Energy source;Energy storage
Com_5369_neg	5-O-Methylembelin	C18H28O4	HMDB0040867	Organic compounds	Organic oxygen compounds	Organooxygen compounds	Carbonyl compounds	P-benzoquinones	Food;Nutrient
Com_6179_neg	Nabilone	C24H36O3	HMDB0014629	Organic compounds	Organoheterocyclic compounds	Naphthopyrans	Naphthopyranones	Naphthopyranones	-
Com_7101_neg	9-OAHSA	C36H68O4	HMDB0112109	Organic compounds	Lipids and lipid-like molecules	Fatty Acyls	Fatty acids and conjugates	Long-chain fatty acids	-
Com_4942_neg	17alpha-Methylestradiol	C19H26O2	HMDB0244778	Organic compounds	Lipids and lipid-like molecules	Steroids and steroid derivatives	Estrane steroids	Estrogens and derivatives	-
Com_2599_neg	Ethyl pyruvate	C5H8O3	HMDB0031643	Organic compounds	Organic acids and derivatives	Keto acids and derivatives	Alpha-keto acids and derivatives	Alpha-keto acids and derivatives	Endogenous;Food
Com_2754_neg	4-Propylphenol	C9H12O	HMDB0032625	Organic compounds	Benzenoids	Benzene and substituted derivatives	Phenylpropanes	Phenylpropanes	Endogenous;Food;Food and nutrition
Com_2866_neg	ANETHOLE	C10H12O	HMDB0030837	Organic compounds	Benzenoids	Phenol ethers	Anisoles	Anisoles	Endogenous;Food;Biological;Subcellular;Biofluid and excreta
Com_4022_neg	thymol sulfate	C10H14O4S	HMDB0062720	Organic compounds	Organic acids and derivatives	Organic sulfuric acids and derivatives	Arylsulfates	Phenylsulfates	Endogenous
Com_4636_neg	Musk ambrette	C12H16N2O5	HMDB0254956	Organic compounds	Benzenoids	Benzene and substituted derivatives	Toluenes	Dinitrotoluenes	-
Com_6025_neg	(9Z)-3-hydroxydodecenoylcarnitine	C19H35NO5	HMDB0240760	Organic compounds	Lipids and lipid-like molecules	Fatty Acyls	Fatty acid esters	Acyl carnitines	-
Com_2914_neg	Dehydro-1,8-cineole	C10H16O	HMDB0036085	Organic compounds	Organoheterocyclic compounds	Pyrans	-	Pyrans	Endogenous;Food;Biological;Cell and elements;Subcellular;Biological process;Surfactant;Emulsifier;Nutrient;Membrane stabilizer;Energy source;Energy storage
Com_2616_neg	Benzofuran	C8H6O	HMDB0032929	Organic compounds	Organoheterocyclic compounds	Benzofurans	-	Benzofurans	Food;Biological;Drug;Food and nutrition;Pharmaceutical industry;Household products;Nutrient
Com_2663_neg	1,5Z-Octadien-3R-ol	C8H14O	HMDB0030966	Organic compounds	Lipids and lipid-like molecules	Fatty Acyls	Fatty alcohols	Fatty alcohols	Endogenous;Food;Biological;Biofluid and excreta;Subcellular;Cell and elements;Biological process;Surfactant;Emulsifier;Membrane stabilizer;Energy source;Energy storage;Nutrient
Com_5888_neg	Gibberellic Acid	C19H22O6	HMDB0003559	Organic compounds	Lipids and lipid-like molecules	Prenol lipids	Diterpenoids	C19-gibberellin 6-carboxylic acids	Endogenous;Food;Biological;Biological process;Membrane stabilizer;Energy source;Energy storage;Nutrient;Surfactant;Emulsifier;Pharmaceutical industry
Com_3956_neg	Porphobilinogen	C10H14N2O4	HMDB0000245	Organic compounds	Organic nitrogen compounds	Organonitrogen compounds	Amines	Aralkylamines	Endogenous;Food;Biological;Organ and components;Biofluid and excreta;Subcellular;Biological process;Neurotoxin;Phototoxin;Metabotoxin;Metabolite;Pharmaceutical industry
Com_6817_neg	Lucidenic acid M	C27H42O6	HMDB0035973	Organic compounds	Phenylpropanoids and polyketides	Flavonoids	O-methylated flavonoids	7-O-methylated flavonoids	Endogenous;Food;Biological;Biological process;Surfactant;Emulsifier;Nutrient;Membrane stabilizer;Energy source;Energy storage
Com_6608_neg	Lovastatin acid	C24H38O6	HMDB0254177	Organic compounds	Organic acids and derivatives	Hydroxy acids and derivatives	Medium-chain hydroxy acids and derivatives	Medium-chain hydroxy acids and derivatives	-
Com_3853_neg	Xanthurenic acid 8-methyl ether	C11H9NO4	HMDB0060426	Organic compounds	Organoheterocyclic compounds	Quinolines and derivatives	Quinoline carboxylic acids	Quinoline carboxylic acids	-
Com_2802_neg	1-Naphthylamine	C10H9N	HMDB0243964	Organic compounds	Benzenoids	Naphthalenes	-	Naphthalenes	-
Com_3820_neg	Glutethimide	C13H15NO2	HMDB0015505	Organic compounds	Organoheterocyclic compounds	Piperidines	Phenylpiperidines	Phenylpiperidines	-
Com_2810_neg	Isobutyl isobutyrate	C8H16O2	HMDB0040252	Organic compounds	Organic acids and derivatives	Carboxylic acids and derivatives	Carboxylic acid derivatives	Carboxylic acid esters	Food;Biological;Food and nutrition;Nutrient
Com_3130_neg	2-Undecanone	C11H22O	HMDB0033713	Organic compounds	Organic oxygen compounds	Organooxygen compounds	Carbonyl compounds	Ketones	Food;Biological;Subcellular;Biofluid and excreta;Food and nutrition;Pharmaceutical industry;Nutrient
Com_5619_neg	phenylalanyltyrosine	C18H20N2O4	HMDB0029007	Organic compounds	Organic acids and derivatives	Carboxylic acids and derivatives	Amino acids, peptides, and analogues	Dipeptides	Endogenous
Com_6979_neg	LysoPE(20:4(8Z,11Z,14Z,17Z)/0:0)	C25H44NO7P	HMDB0011518	Organic compounds	Lipids and lipid-like molecules	Glycerophospholipids	Glycerophosphoethanolamines	1-acyl-sn-glycero-3-phosphoethanolamines	Food;Endogenous;Biological;Tissue and substructures;Biofluid and excreta;Cell and elements;Subcellular;Biological process;Surfactant;Emulsifier;Food and nutrition;Nutrient;Membrane stabilizer;Energy source;Energy storage
Com_3270_neg	Acamprosate	C5H11NO4S	HMDB0014797	Organic compounds	Organic acids and derivatives	Organic sulfonic acids and derivatives	Organosulfonic acids and derivatives	Organosulfonic acids	-
Com_2909_neg	3-Hydroxyphenylacetate	C8H8O3	HMDB0000440	Organic compounds	Benzenoids	Phenols	1-hydroxy-4-unsubstituted benzenoids	1-hydroxy-4-unsubstituted benzenoids	Biological;Subcellular;Biofluid and excreta
Com_6498_neg	Crystal violet	C25H30ClN3	HMDB0014550	Organic compounds	Benzenoids	Benzene and substituted derivatives	Diphenylmethanes	Diphenylmethanes	-
Com_6347_neg	alfuzosin	C19H27N5O4	HMDB0014490	Organic compounds	Organoheterocyclic compounds	Diazanaphthalenes	Benzodiazines	Quinazolinamines	-
Com_3634_neg	Anofinic acid	C12H12O3	HMDB0033303	Organic compounds	Organoheterocyclic compounds	Benzopyrans	1-benzopyrans	2,2-dimethyl-1-benzopyrans	Food;Biological;Nutrient
Com_5923_neg	Estrone 3-sulfate	C18H22O5S	HMDB0001425	Organic compounds	Lipids and lipid-like molecules	Steroids and steroid derivatives	Sulfated steroids	Sulfated steroids	Endogenous;Food;Cell and elements;Tissue and substructures;Organ and components;Biofluid and excreta;Subcellular;Biological process;Surfactant;Emulsifier;Pharmaceutical industry;Waste product;Drug metabolite;Membrane stabilizer;Energy source;Energy storage;Molecular messenger
Com_3028_neg	Tiopronin	C5H9NO3S	HMDB0259104	Organic compounds	Organic acids and derivatives	Carboxylic acids and derivatives	Amino acids, peptides, and analogues	N-acyl-alpha amino acids	-
Com_2759_neg	4-Nitroaniline	C6H6N2O2	HMDB0246529	Organic compounds	Benzenoids	Benzene and substituted derivatives	Nitrobenzenes	Nitrobenzenes	-
Com_2870_neg	5,6-Dihydroxyindole	C8H7NO2	HMDB0004058	Organic compounds	Organoheterocyclic compounds	Indoles and derivatives	Hydroxyindoles	Hydroxyindoles	Endogenous;Biological process;Pharmaceutical industry
Com_6662_neg	4-cholesten-7alpha,12alpha,26-triol-3-one	C27H44O4	HMDB0062400	Organic compounds	Lipids and lipid-like molecules	Steroids and steroid derivatives	Bile acids, alcohols and derivatives	Trihydroxy bile acids, alcohols and derivatives	Food;Endogenous;Biological;Cell and elements;Tissue and substructures;Subcellular;Biofluid and excreta;Biological process;Energy storage;Energy source;Membrane stabilizer;Molecular messenger
Com_2664_neg	trans-2-Octenal	C8H14O	HMDB0302984	Organic compounds	Organic oxygen compounds	Organooxygen compounds	Carbonyl compounds	Medium-chain aldehydes	-
Com_2774_neg	Gabaculine	C7H9NO2	HMDB0251519	Organic compounds	Organic acids and derivatives	Carboxylic acids and derivatives	Amino acids, peptides, and analogues	Gamma amino acids and derivatives	-
Com_5279_neg	Nicotianamine	C12H21N3O6	HMDB0255025	Organic compounds	Organic acids and derivatives	Carboxylic acids and derivatives	Amino acids, peptides, and analogues	Alpha amino acids	-
Com_6229_neg	7-Methylguanosine 5'-phosphate	C11H17N5O8P+	HMDB0059612	Organic compounds	Organic acids and derivatives	Carboxylic acids and derivatives	Dicarboxylic acids and derivatives	Dicarboxylic acids and derivatives	-
Com_2893_neg	4-Methoxybenzoate	C8H7O3-	HMDB0001101	Organic compounds	Benzenoids	Benzene and substituted derivatives	Benzoic acids and derivatives	P-methoxybenzoic acids and derivatives	Endogenous;Food;Biological;Pharmaceutical industry
Com_5889_neg	Gibberellin A94	C19H22O6	HMDB0031365	Organic compounds	Lipids and lipid-like molecules	Prenol lipids	Diterpenoids	C19-gibberellin 6-carboxylic acids	Endogenous;Food;Biological;Biological process;Surfactant;Emulsifier;Membrane stabilizer;Energy source;Energy storage;Nutrient
Com_3487_neg	9-Hydroxyphenanthrene	C14H10O	HMDB0059801	Organic compounds	Benzenoids	Phenanthrenes and derivatives	Phenanthrols	Phenanthrols	-
Com_6541_neg	ADAPALENE	C28H28O3	HMDB0014355	Organic compounds	Lipids and lipid-like molecules	Prenol lipids	Retinoids	Retinoids	Food;Synthetic;Enteral;Parenteral;Cell and elements;Subcellular;Biofluid and excreta;Biological process;Membrane stabilizer;Energy source;Energy storage;Nutrient;Drug;Personal care products;Surfactant;Emulsifier;Pharmaceutical industry
Com_5984_neg	Persenone B	C21H38O4	HMDB0035959	Organic compounds	Lipids and lipid-like molecules	Fatty Acyls	Fatty alcohols	Long-chain fatty alcohols	Endogenous;Food;Biological;Biofluid and excreta;Cell and elements;Subcellular;Biological process;Surfactant;Emulsifier;Nutrient;Membrane stabilizer;Energy source;Energy storage
Com_1457_neg	Inulicin	C17H24O5	HMDB0243974	Organic compounds	Lipids and lipid-like molecules	Prenol lipids	Terpene lactones	Terpene lactones	-
Com_2365_neg	Hederagenin	C30H48O4	HMDB0253065	Organic compounds	Lipids and lipid-like molecules	Prenol lipids	Triterpenoids	Triterpenoids	-
Com_2344_neg	Pristimerin	C30H40O4	HMDB0256776	Organic compounds	Lipids and lipid-like molecules	Prenol lipids	Triterpenoids	Triterpenoids	-
Com_1613_neg	Lotaustralin	C11H19NO6	HMDB0033865	Organic compounds	Organic oxygen compounds	Organooxygen compounds	Carbohydrates and carbohydrate conjugates	Cyanogenic glycosides	Food;Biological;Subcellular;Cell and elements;Nutrient
Com_2174_neg	Ajugol	C15H24O9	HMDB0248074	Organic compounds	Lipids and lipid-like molecules	Prenol lipids	Terpene glycosides	Iridoid O-glycosides	-
Com_2407_neg	Ilexgenin A	C30H46O6	HMDB0253399	Organic compounds	Lipids and lipid-like molecules	Prenol lipids	Triterpenoids	Triterpenoids	-
Com_2347_neg	24-Epicastasterone	C28H48O5	HMDB0301789	Organic compounds	Lipids and lipid-like molecules	Steroids and steroid derivatives	Bile acids, alcohols and derivatives	Tetrahydroxy bile acids, alcohols and derivatives	-
Com_1878_neg	Lactobionic acid	C12H22O12	HMDB0253945	Organic compounds	Lipids and lipid-like molecules	Fatty Acyls	Fatty acyl glycosides	Fatty acyl glycosides of mono- and disaccharides	-
Com_1657_neg	Tubercidin	C11H14N4O4	HMDB0259318	Organic compounds	Nucleosides, nucleotides, and analogues	Pyrrolopyrimidine nucleosides and nucleotides	-	Pyrrolopyrimidine nucleosides and nucleotides	-
Com_2083_neg	8-Epiloganic acid	C16H24O10	HMDB0247433	Organic compounds	Lipids and lipid-like molecules	Prenol lipids	Terpene glycosides	Iridoid O-glycosides	-
Com_2454_neg	Hypocrellin A	C30H26O10	HMDB0253310	Organic compounds	Benzenoids	Perylenequinones	-	Perylenequinones	-
Com_2206_neg	Columbin	C20H22O6	HMDB0036837	Organic compounds	Organoheterocyclic compounds	Naphthopyrans	-	Naphthopyrans	Endogenous;Food;Biological;Subcellular;Cell and elements;Biological process;Surfactant;Emulsifier;Nutrient;Membrane stabilizer;Energy source;Energy storage
Com_2334_neg	Cinobufotalin	C26H34O7	HMDB0250267	Organic compounds	Lipids and lipid-like molecules	Steroids and steroid derivatives	Steroid lactones	Bufanolides and derivatives	-
Com_2200_neg	Gentiopicroside	C16H20O9	HMDB0252696	Organic compounds	Organic oxygen compounds	Organooxygen compounds	Carbohydrates and carbohydrate conjugates	O-glycosyl compounds	-
Com_2402_neg	Ganoderic acid C2	C30H46O7	HMDB0035304	Organic compounds	Lipids and lipid-like molecules	Prenol lipids	Tetraterpenoids	Xanthophylls	Food;Endogenous;Biological;Biological process;Surfactant;Emulsifier;Nutrient;Energy storage;Energy source;Membrane stabilizer
Com_918_neg	Kifunensine	C8H12N2O6	HMDB0253800	Organic compounds	Organic acids and derivatives	Carboxylic acids and derivatives	Amino acids, peptides, and analogues	Alpha amino acids and derivatives	-
Com_2466_neg	Neomangiferin	C25H28O16	HMDB0255526	Organic compounds	Organoheterocyclic compounds	Benzopyrans	1-benzopyrans	Xanthones	-
Com_1575_neg	Evodiamine	C19H17N3O	HMDB0252138	Organic compounds	Organoheterocyclic compounds	Indoles and derivatives	Pyridoindoles	Beta carbolines	-
Com_1614_neg	2'-Deoxyuridine 5'-monophosphate	C9H13N2O8P	HMDB0001409	Organic compounds	Nucleosides, nucleotides, and analogues	Pyrimidine nucleotides	Pyrimidine deoxyribonucleotides	Pyrimidine 2'-deoxyribonucleoside monophosphates	Endogenous;Food;Biological;Subcellular;Biological process;Pharmaceutical industry
Com_2410_neg	Levomefolic acid	C20H25N7O6	HMDB0254053	Organic compounds	Organoheterocyclic compounds	Pteridines and derivatives	Pterins and derivatives	Tetrahydrofolic acids	-
Com_1584_neg	Estetrol	C18H24O4	HMDB0304837	Organic compounds	Lipids and lipid-like molecules	Steroids and steroid derivatives	Estrane steroids	Estrogens and derivatives	-
Com_2016_neg	N-Arachidonylglycine	C22H35NO3	HMDB0005096	Organic compounds	Organic acids and derivatives	Carboxylic acids and derivatives	Amino acids, peptides, and analogues	N-acyl-alpha amino acids	Endogenous;Subcellular;Biofluid and excreta
Com_1354_neg	7-Methylguanosine	C11H15N5O5	HMDB0001107	Organic compounds	Nucleosides, nucleotides, and analogues	Purine nucleosides	-	Purine nucleosides	Endogenous;Pharmaceutical industry
Com_1865_neg	Kyotorphin	C15H23N5O4	HMDB0005768	Organic compounds	Organic acids and derivatives	Carboxylic acids and derivatives	Amino acids, peptides, and analogues	Peptides	Endogenous
Com_2357_neg	Limonin	C26H30O8	HMDB0302538	Organic compounds	Lipids and lipid-like molecules	Prenol lipids	Triterpenoids	Limonoids	-
Com_2427_neg	Ganoderic acid A	C30H44O7	HMDB0034931	Organic compounds	Lipids and lipid-like molecules	Prenol lipids	Triterpenoids	Triterpenoids	Endogenous;Food;Biological;Biological process;Surfactant;Emulsifier;Nutrient;Membrane stabilizer;Energy source;Energy storage
Com_972_neg	2-(2-Methylbenzamido)acetic acid	C10H11NO3	HMDB0011723	Organic compounds	Benzenoids	Benzene and substituted derivatives	Benzoic acids and derivatives	Hippuric acids	Endogenous
Com_1781_neg	N6-Methyladenosine	C11H15N5O4	HMDB0004044	Organic compounds	Nucleosides, nucleotides, and analogues	Purine nucleosides	-	Purine nucleosides	Endogenous
Com_1489_neg	Meclofenamic acid	C14H11Cl2NO2	HMDB0015074	Organic compounds	Benzenoids	Benzene and substituted derivatives	Benzoic acids and derivatives	Aminobenzoic acids	-
Com_1729_neg	Thymidine-5'-monophosphate	C10H15N2O8P	HMDB0001227	Organic compounds	Nucleosides, nucleotides, and analogues	Pyrimidine nucleotides	Pyrimidine deoxyribonucleotides	Pyrimidine 2'-deoxyribonucleoside monophosphates	Endogenous;Food;Biological;Cell and elements;Biofluid and excreta;Subcellular;Biological process;Pharmaceutical industry
Com_2201_neg	Morusin	C25H24O6	HMDB0036631	Organic compounds	Phenylpropanoids and polyketides	Flavonoids	Flavones	3-prenylated flavones	Food;Biological;Pharmaceutical industry;Nutrient
Com_1454_neg	Bisdemethoxycucurmin	C19H16O4	HMDB0002114	Organic compounds	Phenylpropanoids and polyketides	Diarylheptanoids	Linear diarylheptanoids	Curcuminoids	Food;Biological
Com_2084_neg	Picrocrocin	C16H26O7	HMDB0005796	Organic compounds	Organic oxygen compounds	Organooxygen compounds	Carbohydrates and carbohydrate conjugates	O-glycosyl compounds	Food;Biological
Com_1734_neg	N-(p-Coumaroyl) Serotonin	C19H18N2O3	HMDB0038340	Organic compounds	Organoheterocyclic compounds	Indoles and derivatives	Tryptamines and derivatives	N-acylserotonins	Food;Biological;Nutrient
Com_1959_neg	N-Feruloylserotonin	C20H20N2O4	HMDB0032759	Organic compounds	Organoheterocyclic compounds	Indoles and derivatives	Tryptamines and derivatives	N-acylserotonins	Food;Biological;Nutrient
Com_1901_neg	Malabaricone B	C21H26O4	HMDB0254307	Organic compounds	Organic oxygen compounds	Organooxygen compounds	Carbonyl compounds	Alkyl-phenylketones	-
Com_2074_neg	Casticin	C19H18O8	HMDB0030660	Organic compounds	Phenylpropanoids and polyketides	Flavonoids	O-methylated flavonoids	7-O-methylated flavonoids	Endogenous;Food;Biological;Pharmaceutical industry
Com_1052_neg	Doxifluridine	C9H11FN2O5	HMDB0060406	Organic compounds	Nucleosides, nucleotides, and analogues	5'-deoxyribonucleosides	-	5'-deoxyribonucleosides	Endogenous;Organ and components;Subcellular;Biofluid and excreta;Biological process;Pharmaceutical industry;Drug metabolite;Waste product
Com_2450_neg	Oleuropein	C25H32O13	HMDB0035872	Organic compounds	Lipids and lipid-like molecules	Prenol lipids	Sesquiterpenoids	Melleolides and analogues	Food;Endogenous;Biological;Biological process;Pharmaceutical industry;Nutrient;Energy storage;Energy source;Membrane stabilizer
Com_1740_neg	Tazarotenic acid	C19H17NO2S	HMDB0060619	Organic compounds	Organoheterocyclic compounds	Thiochromanes	-	Thiochromanes	Endogenous;Organ and components;Subcellular;Biofluid and excreta;Drug metabolite;Waste product
Com_687_neg	4-Trifluoromethylsalicylic acid	C8H5F3O3	HMDB0060715	Organic compounds	Benzenoids	Benzene and substituted derivatives	Benzoic acids and derivatives	Salicylic acids	Endogenous;Organ and components;Subcellular;Biofluid and excreta;Drug metabolite;Waste product
Com_1002_neg	Succimer	C4H6O4S2	HMDB0014706	Organic compounds	Lipids and lipid-like molecules	Fatty Acyls	Fatty acids and conjugates	Thia fatty acids	Food;Subcellular;Biofluid and excreta;Biological process;Nutrient;Energy storage;Energy source;Membrane stabilizer;Drug;Chelating agent;Pharmaceutical industry
Com_386_neg	Oct-1-en-3-ol	C8H16O	HMDB0031299	Organic compounds	Lipids and lipid-like molecules	Fatty Acyls	Fatty alcohols	Fatty alcohols	Endogenous;Food;Biological;Biofluid and excreta;Subcellular;Cell and elements;Biological process;Membrane stabilizer;Energy source;Energy storage;Nutrient;Surfactant;Emulsifier;Food and nutrition
Com_977_neg	Danthron	C14H8O4	HMDB0029752	Organic compounds	Benzenoids	Anthracenes	Anthraquinones	Anthraquinones	Food;Biological;Pharmaceutical industry
Com_648_neg	N-Acetyltryptamine	C12H14N2O	HMDB0255077	Organic compounds	Organoheterocyclic compounds	Indoles and derivatives	Indoles	3-alkylindoles	-
Com_532_neg	(-)-Hydroxycitric acid	C6H8O8	HMDB0031159	Organic compounds	Organic acids and derivatives	Carboxylic acids and derivatives	Tricarboxylic acids and derivatives	Tricarboxylic acids and derivatives	Endogenous;Food;Biological;Subcellular;Cell and elements
Com_761_neg	3-Chloro-L-tyrosine	C9H10ClNO3	HMDB0001885	Organic compounds	Organic acids and derivatives	Carboxylic acids and derivatives	Amino acids, peptides, and analogues	Tyrosine and derivatives	Endogenous;Subcellular;Biofluid and excreta;Biological process
Com_1445_neg	Ophthalmic acid	C11H19N3O6	HMDB0005765	Organic compounds	Organic acids and derivatives	Carboxylic acids and derivatives	Amino acids, peptides, and analogues	Oligopeptides	Endogenous
Com_2253_neg	Glucoerucin	C12H23NO9S3	HMDB0038403	Organic compounds	Organic oxygen compounds	Organooxygen compounds	Carbohydrates and carbohydrate conjugates	Alkylglucosinolates	Food;Biological;Subcellular;Cell and elements;Nutrient
Com_1491_neg	N(6),O(2)-Dimethyladenosine	C12H17N5O4	HMDB0255287	Organic compounds	Nucleosides, nucleotides, and analogues	Purine nucleosides	-	Purine nucleosides	-
Com_1073_neg	6-Hydroxymelatonin	C13H16N2O3	HMDB0004081	Organic compounds	Organoheterocyclic compounds	Indoles and derivatives	Hydroxyindoles	Hydroxyindoles	Endogenous;Food;Biological;Organ and components;Biofluid and excreta;Subcellular;Biological process;Drug metabolite;Waste product
Com_1152_neg	5-Methylcytidine	C10H15N3O5	HMDB0000982	Organic compounds	Nucleosides, nucleotides, and analogues	Pyrimidine nucleosides	-	Pyrimidine nucleosides	Endogenous;Subcellular;Biofluid and excreta
Com_223_neg	L-Theanine	C7H14N2O3	HMDB0034365	Organic compounds	Organic acids and derivatives	Carboxylic acids and derivatives	Amino acids, peptides, and analogues	Glutamine and derivatives	Food;Biological;Biofluid and excreta;Subcellular;Cell and elements;Pharmaceutical industry;Nutrient
Com_2127_neg	Artesunate	C19H28O8	HMDB0240267	Organic compounds	Lipids and lipid-like molecules	Prenol lipids	Sesquiterpenoids	Artemisinins	-
Com_2415_neg	Glycochenodeoxycholate-3-sulfate	C26H43NO8S	HMDB0252653	Organic compounds	Lipids and lipid-like molecules	Steroids and steroid derivatives	Bile acids, alcohols and derivatives	Glycinated bile acids and derivatives	-
Com_1245_neg	gamma-glutamylhistidine	C11H16N4O5	HMDB0029151	Organic compounds	Organic acids and derivatives	Carboxylic acids and derivatives	Amino acids, peptides, and analogues	Dipeptides	Endogenous
Com_2462_neg	UDPGA	C15H22N2O18P2	HMDB0260120	Organic compounds	Nucleosides, nucleotides, and analogues	Pyrimidine nucleotides	Pyrimidine nucleotide sugars	Pyrimidine nucleotide sugars	-
Com_810_neg	cystathionine	C7H14N2O4S	HMDB0000099	Organic compounds	Organic acids and derivatives	Carboxylic acids and derivatives	Amino acids, peptides, and analogues	L-cysteine-S-conjugates	Endogenous;Food;Biological;Organ and components;Biofluid and excreta;Subcellular;Biological process;Drug metabolite;Waste product
Com_707_neg	N-acetylmethionine sulfoxide	C7H13NO4S	HMDB0240343	Organic compounds	Organic acids and derivatives	Carboxylic acids and derivatives	Amino acids, peptides, and analogues	N-acyl-L-alpha-amino acids	-
Com_1731_neg	Indeno[1,2,3-cd]pyrene	C22H12	HMDB0253452	Organic compounds	Benzenoids	Pyrenes	-	Pyrenes	-
Com_2025_neg	6-Thioinosinic acid	C10H13N4O7PS	HMDB0060416	Organic compounds	Nucleosides, nucleotides, and analogues	Purine nucleotides	Purine ribonucleotides	Purine ribonucleoside monophosphates	Endogenous;Organ and components;Subcellular;Biofluid and excreta;Biological process;Drug metabolite;Waste product
Com_1420_neg	4-Hydroxytolbutamide	C12H18N2O4S	HMDB0006408	Organic compounds	Benzenoids	Benzene and substituted derivatives	Benzenesulfonamides	Benzenesulfonamides	Endogenous;Organ and components;Biofluid and excreta;Subcellular;Cell and elements;Drug metabolite;Waste product
Com_1979_neg	Propofol glucuronide	C18H26O7	HMDB0060933	Organic compounds	Organic oxygen compounds	Organooxygen compounds	Carbohydrates and carbohydrate conjugates	Phenolic glycosides	Endogenous;Organ and components;Subcellular;Biofluid and excreta;Drug metabolite;Waste product
Com_1759_neg	N-(gamma-Maleimidobutyryloxy)succinimide	C12H12N2O6	HMDB0252896	Organic compounds	Organoheterocyclic compounds	Pyrrolidines	Pyrrolidones	Maleimides	-
Com_1075_neg	Saclofen	C9H12ClNO3S	HMDB0257438	Organic compounds	Benzenoids	Benzene and substituted derivatives	Halobenzenes	Chlorobenzenes	-
Com_1315_neg	Histidylhistidine	C12H16N6O3	HMDB0028887	Organic compounds	Organic acids and derivatives	Carboxylic acids and derivatives	Amino acids, peptides, and analogues	Dipeptides	Endogenous
Com_2015_neg	sphingosine-1-phosphate	C18H38NO5P	HMDB0000277	Organic compounds	Lipids and lipid-like molecules	Sphingolipids	Phosphosphingolipids	Phosphosphingolipids	Endogenous;Food;Biological;Biofluid and excreta;Subcellular;Cell and elements;Biological process;Surfactant;Emulsifier;Food and nutrition;Membrane stabilizer;Energy source;Energy storage;Molecular messenger
Com_1270_neg	Histidylaspartic acid	C10H14N4O5	HMDB0028881	Organic compounds	Organic acids and derivatives	Carboxylic acids and derivatives	Amino acids, peptides, and analogues	Dipeptides	Endogenous
Com_631_neg	Meconic acid	C7H4O7	HMDB0033695	Organic compounds	Organoheterocyclic compounds	Pyrans	Pyranones and derivatives	Pyranones and derivatives	Food;Subcellular;Cell and elements;Nutrient
Com_1895_neg	His-Trp	C17H19N5O3	HMDB0028896	Organic compounds	Organic acids and derivatives	Carboxylic acids and derivatives	Amino acids, peptides, and analogues	Dipeptides	Endogenous
Com_916_neg	Valylasparagine	C9H17N3O4	HMDB0029122	Organic compounds	Organic acids and derivatives	Carboxylic acids and derivatives	Amino acids, peptides, and analogues	Dipeptides	Endogenous
Com_1418_neg	Indole-3-acetyl-L-glutamic Acid	C15H16N2O5	HMDB0038665	Organic compounds	Organic acids and derivatives	Carboxylic acids and derivatives	Amino acids, peptides, and analogues	Glutamic acid and derivatives	Food;Biological;Subcellular;Cell and elements;Nutrient
Com_1923_neg	Guanosine 3',5'-cyclic monophosphate	C10H12N5O7P	HMDB0001314	Organic compounds	Nucleosides, nucleotides, and analogues	Purine nucleotides	Cyclic purine nucleotides	3',5'-cyclic purine nucleotides	Endogenous;Food;Biological;Organ and components;Tissue and substructures;Biofluid and excreta;Cell and elements;Subcellular;Pharmaceutical industry;Molecular messenger
Com_686_neg	2,6-Dichloro-4-nitroaniline	C6H4Cl2N2O2	HMDB0245510	Organic compounds	Benzenoids	Benzene and substituted derivatives	Nitrobenzenes	Nitrobenzenes	-
Com_1668_neg	5'-Phosphoribosyl-N-formylglycinamide	C8H15N2O9P	HMDB0001308	Organic compounds	Nucleosides, nucleotides, and analogues	Glycinamide ribonucleotides	-	Glycinamide ribonucleotides	Endogenous;Biological process
Com_1494_neg	Phenylalanylmethionine	C14H20N2O3S	HMDB0029001	Organic compounds	Organic acids and derivatives	Carboxylic acids and derivatives	Amino acids, peptides, and analogues	Dipeptides	Endogenous
Com_1808_neg	Avenanthramide B	C17H15NO6	HMDB0038575	Organic compounds	Phenylpropanoids and polyketides	Cinnamic acids and derivatives	Hydroxycinnamic acids and derivatives	Avenanthramides	Food;Biological;Nutrient
Com_1513_neg	6-methoxykaempferol	C16H12O7	HMDB0030547	Organic compounds	Phenylpropanoids and polyketides	Flavonoids	Flavones	Flavonols	Endogenous;Food;Biological;Subcellular;Cell and elements
Com_1990_neg	2-(1,3-dimethyl-2,6-dioxo-2,3,6,7-tetrahydro-1H-purin-7-yl)-N-[4-(propan-2-yl)phenyl]acetamide	C18H21N5O3	HMDB0253057	Organic compounds	Organoheterocyclic compounds	Imidazopyrimidines	Purines and purine derivatives	Xanthines	-
Com_2233_neg	Entospletinib	C23H21N7O	HMDB0251829	Organic compounds	Organoheterocyclic compounds	Oxazinanes	Morpholines	Phenylmorpholines	-
Com_666_neg	CCCP	C9H5ClN4	HMDB0249720	Organic compounds	Benzenoids	Benzene and substituted derivatives	Phenylhydrazines	Phenylhydrazines	-
Com_1838_neg	Chloroquinoxaline sulfonamide	C14H11ClN4O2S	HMDB0250140	Organic compounds	Benzenoids	Benzene and substituted derivatives	Benzenesulfonamides	Aminobenzenesulfonamides	-
Com_820_neg	IBMX	C10H14N4O2	HMDB0245912	Organic compounds	Organoheterocyclic compounds	Imidazopyrimidines	Purines and purine derivatives	Xanthines	-
Com_4480_neg	Glucosamine 6-sulfate	C6H13NO8S	HMDB0000592	Organic compounds	Organic oxygen compounds	Organooxygen compounds	Carbohydrates and carbohydrate conjugates	Hexoses	Endogenous
Com_5900_neg	2'-Deoxyguanosine 5'-monophosphate	C10H14N5O7P	HMDB0001044	Organic compounds	Nucleosides, nucleotides, and analogues	Purine nucleotides	Purine deoxyribonucleotides	Purine 2'-deoxyribonucleoside monophosphates	Endogenous;Subcellular;Biological process;Pharmaceutical industry
Com_4626_neg	zardaverine	C12H10F2N2O3	HMDB0259989	Organic compounds	Organoheterocyclic compounds	Diazines	Pyridazines and derivatives	Phenylpyridazines	-
Com_3646_neg	Lipoamide	C8H15NOS2	HMDB0000962	Organic compounds	Organoheterocyclic compounds	Dithiolanes	Lipoamides	Lipoamides	Endogenous;Food;Biological;Tissue and substructures;Biofluid and excreta;Subcellular;Biological process
Com_5623_neg	Tiapride	C15H24N2O4S	HMDB0042039	Organic compounds	Benzenoids	Benzene and substituted derivatives	Benzenesulfonyl compounds	Benzenesulfonyl compounds	-
Com_5069_neg	N-Acetylmuramate	C11H19NO8	HMDB0060493	Organic compounds	Organic oxygen compounds	Organooxygen compounds	Carbohydrates and carbohydrate conjugates	Acylaminosugars	-
Com_4843_neg	Flufenamic acid	C14H10F3NO2	HMDB0252331	Organic compounds	Benzenoids	Benzene and substituted derivatives	Benzoic acids and derivatives	Aminobenzoic acids	-
Com_2887_neg	(+/-)-2-Hydroxy-4-(methylthio)butanoic acid	C5H10O3S	HMDB0037115	Organic compounds	Lipids and lipid-like molecules	Fatty Acyls	Fatty acids and conjugates	Thia fatty acids	Endogenous;Food;Biological;Biofluid and excreta;Subcellular;Cell and elements;Biological process;Surfactant;Emulsifier;Nutrient;Membrane stabilizer;Energy source;Energy storage
Com_2505_neg	N-Formylglycine	C3H5NO3	HMDB0255145	Organic compounds	Organic acids and derivatives	Carboxylic acids and derivatives	Amino acids, peptides, and analogues	N-formyl-alpha amino acids	-
Com_5022_neg	2-(4-Methyl-3-pentenyl)anthraquinone	C20H18O2	HMDB0040916	Organic compounds	Benzenoids	Anthracenes	Anthraquinones	Anthraquinones	Food;Nutrient
Com_3949_neg	5H-Indazole-5,5-dicarboxylicacid, 1,2,3,4,6,7-hexahydro-3-oxo-	C9H10N2O5	HMDB0244329	Organic compounds	Organoheterocyclic compounds	Azolines	Pyrazolines	Pyrazolones	-
Com_2675_neg	1,1,1-Trifluoro-3-hydroxypropan-2-one	C3H3F3O2	HMDB0245298	Organic compounds	Organic oxygen compounds	Organooxygen compounds	Carbonyl compounds	Alpha-hydroxy ketones	-
Com_3851_neg	(4-Amino-2-methylpyrimidin-5-YL)methyl dihydrogen phosphate	C6H10N3O4P	HMDB0243613	Organic compounds	Organoheterocyclic compounds	Diazines	Pyrimidines and pyrimidine derivatives	Aminopyrimidines and derivatives	-
Com_4793_neg	4',6-Dichloroflavan	C15H12Cl2O	HMDB0246639	Organic compounds	Phenylpropanoids and polyketides	Flavonoids	Flavans	Flavans	-
Com_5948_neg	Roxadustat	C19H16N2O5	HMDB0252245	Organic compounds	Organic acids and derivatives	Carboxylic acids and derivatives	Amino acids, peptides, and analogues	N-acyl-alpha amino acids	-
Com_5736_neg	3-(Phosphonomethyl)-5-phenyl-D-phenylalanine	C16H18NO5P	HMDB0250039	Organic compounds	Organic acids and derivatives	Carboxylic acids and derivatives	Amino acids, peptides, and analogues	Phenylalanine and derivatives	-
Com_5387_neg	Glucitol-lysine	C12H26N2O7	HMDB0252764	Organic compounds	Organic acids and derivatives	Carboxylic acids and derivatives	Amino acids, peptides, and analogues	Alpha amino acids	-
Com_5102_neg	5-amino-1-(5-phosphonato-D-ribosyl)imidazol-3-ium	C8H14N3O7P	HMDB0062575	Organic compounds	Organic oxygen compounds	Organooxygen compounds	Carbohydrates and carbohydrate conjugates	Pentose phosphates	-
Com_2979_neg	L-Hexahydro-3-imino-1,2,4-oxadiazepine-3-carboxylic acid	C5H9N3O3	HMDB0030402	Organic compounds	Organic acids and derivatives	Carboxylic acids and derivatives	Amino acids, peptides, and analogues	Alpha amino acids and derivatives	Endogenous;Food;Biological;Subcellular;Cell and elements
Com_4315_neg	Vanillic acid 4-O-sulfate	C8H8O7S	HMDB0041788	Organic compounds	Benzenoids	Benzene and substituted derivatives	Benzoic acids and derivatives	M-methoxybenzoic acids and derivatives	Endogenous;Food;Biofluid and excreta;Subcellular;Cell and elements;Nutrient
Com_4561_neg	Epinephrine 3-sulfate	C9H13NO6S	HMDB0240733	Organic compounds	Organic acids and derivatives	Organic sulfuric acids and derivatives	Arylsulfates	Phenylsulfates	-
Com_4930_neg	Histidylmethionine	C11H18N4O3S	HMDB0028891	Organic compounds	Organic acids and derivatives	Carboxylic acids and derivatives	Amino acids, peptides, and analogues	Dipeptides	Endogenous
Com_5434_neg	(+)-Bornyl diphosphate	C10H20O7P2	HMDB0301814	Organic compounds	Lipids and lipid-like molecules	Prenol lipids	Monoterpenoids	Bicyclic monoterpenoids	-
Com_6329_neg	Nisoldipine	C20H24N2O6	HMDB0014545	Organic compounds	Organoheterocyclic compounds	Pyridines and derivatives	Hydropyridines	Dihydropyridinecarboxylic acids and derivatives	-
Com_6045_neg	Rabeprazole	C18H21N3O3S	HMDB0005026	Organic compounds	Organoheterocyclic compounds	Benzimidazoles	Sulfinylbenzimidazoles	Sulfinylbenzimidazoles	-
Com_6726_neg	Canagliflozin	C24H25FO5S	HMDB0249580	Organic compounds	Organic oxygen compounds	Organooxygen compounds	Carbohydrates and carbohydrate conjugates	Phenolic glycosides	-
Com_5325_neg	Benzosimuline	C20H19NO2	HMDB0031930	Organic compounds	Organoheterocyclic compounds	Quinolines and derivatives	Quinolones and derivatives	Pyranoquinolines	Endogenous;Food;Biological
Com_6479_neg	Minaxolone	C25H43NO3	HMDB0254737	Organic compounds	Lipids and lipid-like molecules	Steroids and steroid derivatives	Pregnane steroids	Gluco/mineralocorticoids, progestogins and derivatives	-
Com_5542_neg	Myo-inositol glutamate	C11H17NO10	HMDB0254974	Organic compounds	Organic acids and derivatives	Carboxylic acids and derivatives	Amino acids, peptides, and analogues	Alpha amino acid esters	-
Com_6800_neg	3-Sulfodeoxycholic acid	C23H38O7S	HMDB0002504	Organic compounds	Lipids and lipid-like molecules	Sphingolipids	Ceramides	Long-chain ceramides	Endogenous;Food;Biological;Cell and elements;Tissue and substructures;Subcellular;Biofluid and excreta;Biological process;Surfactant;Emulsifier;Membrane stabilizer;Energy source;Energy storage;Molecular messenger
Com_3549_neg	3,4-Methylene suberic acid	C10H14O4	HMDB0059768	Organic compounds	Lipids and lipid-like molecules	Fatty Acyls	Fatty acids and conjugates	Medium-chain fatty acids	Food;Endogenous;Biological;Biofluid and excreta;Subcellular;Biological process;Nutrient;Energy storage;Energy source;Membrane stabilizer
Com_4366_neg	Monoisoamyl 2,3-dimercaptosuccinate	C9H16O4S2	HMDB0244613	Organic compounds	Lipids and lipid-like molecules	Fatty Acyls	Fatty acids and conjugates	Thia fatty acids	-
Com_4083_neg	Hydroxytyrosol 4'-sulfate	C8H10O6S	HMDB0240532	Organic compounds	Organic acids and derivatives	Organic sulfuric acids and derivatives	Arylsulfates	Phenylsulfates	-
Com_6667_neg	N-Arachidonoyl Glutamic acid	C25H39NO5	HMDB0241995	Organic compounds	Organic acids and derivatives	Carboxylic acids and derivatives	Amino acids, peptides, and analogues	Glutamic acid and derivatives	-
Com_6615_neg	alpha-Tocotrienol	C29H44O2	HMDB0006327	Organic compounds	Lipids and lipid-like molecules	Prenol lipids	Quinone and hydroquinone lipids	Tocotrienols	Endogenous;Food;Biological;Cell and elements;Subcellular;Biofluid and excreta;Biological process;Surfactant;Emulsifier;Membrane stabilizer;Energy source;Energy storage;Nutrient
Com_5949_neg	17beta-Estradiol 3-sulfate	C18H24O5S	HMDB0004448	Organic compounds	Lipids and lipid-like molecules	Steroids and steroid derivatives	Sulfated steroids	Sulfated steroids	Endogenous;Food;Biological;Cell and elements;Tissue and substructures;Organ and components;Subcellular;Biofluid and excreta;Biological process;Waste product;Drug metabolite;Membrane stabilizer;Energy source;Energy storage;Molecular messenger;Surfactant;Emulsifier
Com_3132_neg	Diethadione	C8H13NO3	HMDB0251235	Organic compounds	Organoheterocyclic compounds	Oxazinanes	1,3-oxazinanes	1,3-oxazinanes	-
Com_2726_neg	2-Hydroxy-4-methylthiobutyric acid	C5H10O2S	HMDB0245145	Organic compounds	Organic oxygen compounds	Organooxygen compounds	Carbohydrates and carbohydrate conjugates	Monosaccharides	-
Com_4726_neg	Heptulose	C7H15O9P	HMDB0302552	Organic compounds	Organic oxygen compounds	Organooxygen compounds	Carbohydrates and carbohydrate conjugates	Monosaccharide phosphates	-
Com_6116_neg	Desmethylazelastine	C21H22ClN3O	HMDB0060534	Organic compounds	Organoheterocyclic compounds	Diazanaphthalenes	Benzodiazines	Phthalazinones	Endogenous;Organ and components;Subcellular;Biofluid and excreta;Drug metabolite;Waste product
Com_6407_neg	(9S,10S)-10-hydroxy-9-(phosphonooxy)octadecanoate	C18H37O7P	HMDB0059632	Organic compounds	Lipids and lipid-like molecules	Fatty Acyls	Fatty acids and conjugates	Long-chain fatty acids	Food;Endogenous;Biological;Subcellular;Biofluid and excreta;Biological process;Nutrient;Energy storage;Energy source;Membrane stabilizer
Com_4832_neg	1,1,1,2,2-Pentafluoro-7-phenylheptan-3-one	C13H13F5O	HMDB0252282	Organic compounds	Benzenoids	Benzene and substituted derivatives	-	Benzene and substituted derivatives	-
Com_3705_neg	L-Tyrosine ethyl ester	C11H15NO3	HMDB0253924	Organic compounds	Organic acids and derivatives	Carboxylic acids and derivatives	Amino acids, peptides, and analogues	Tyrosine and derivatives	-
Com_6068_neg	Bisacodyl	C22H19NO4	HMDB0249262	Organic compounds	Benzenoids	Benzene and substituted derivatives	Diphenylmethanes	Diphenylmethanes	-
Com_3945_neg	2,2'-Dithenyl sulfide	C10H10S3	HMDB0032982	Organic compounds	Organoheterocyclic compounds	Heteroaromatic compounds	-	Heteroaromatic compounds	Food;Food and nutrition;Nutrient
Com_4895_neg	3-(4-Carboxybenzylidene)camphor	C18H20O3	HMDB0245780	Organic compounds	Lipids and lipid-like molecules	Prenol lipids	Monoterpenoids	Bicyclic monoterpenoids	-
Com_6661_neg	N-Arachidonoyl Glutamine	C25H40N2O4	HMDB0241994	Organic compounds	Organic acids and derivatives	Carboxylic acids and derivatives	Amino acids, peptides, and analogues	Glutamine and derivatives	-
Com_3134_neg	1-(1-Naphthyl)ethylamine	C12H13N	HMDB0246668	Organic compounds	Benzenoids	Naphthalenes	-	Naphthalenes	-
Com_5851_neg	dehydronifedipine	C17H16N2O6	HMDB0061041	Organic compounds	Organoheterocyclic compounds	Pyridines and derivatives	Phenylpyridines	Phenylpyridines	Endogenous;Organ and components;Subcellular;Biofluid and excreta;Drug metabolite;Waste product
Com_6549_neg	Fosdevirine	C20H17ClN3O3P	HMDB0252463	Organic compounds	Organoheterocyclic compounds	Indoles and derivatives	Indolecarboxylic acids and derivatives	Indolecarboxamides and derivatives	-
Com_2943_neg	5-Phenylpenta-2,4-dienenitrile	C11H9N	HMDB0246839	Organic compounds	Benzenoids	Benzene and substituted derivatives	Styrenes	Styrenes	-
Com_4187_neg	2,5-Dimethoxy-4-(ethylthio)phenethylamine	C12H19NO2S	HMDB0245594	Organic compounds	Benzenoids	Benzene and substituted derivatives	Methoxybenzenes	Dimethoxybenzenes	-
Com_5655_neg	3-(3,4-Dihydroxyphenyl)-1-propanol 3'-glucoside	C15H22O8	HMDB0038304	Organic compounds	Organic oxygen compounds	Organooxygen compounds	Carbohydrates and carbohydrate conjugates	Phenolic glycosides	Food;Subcellular;Cell and elements;Nutrient
Com_6397_neg	N-(2,5-Dimethoxybenzyl)-N-(5-fluoro-2-phenoxyphenyl)acetamide	C23H22FNO4	HMDB0250816	Organic compounds	Benzenoids	Benzene and substituted derivatives	Diphenylethers	Diphenylethers	-
Com_2605_neg	5-Aminopentanamide	C5H12N2O	HMDB0012176	Organic compounds	Organic acids and derivatives	Carboxylic acids and derivatives	Amino acids, peptides, and analogues	Delta amino acids and derivatives	Endogenous
Com_4978_neg	4-Dihydroboldenone	C19H28O2	HMDB0006035	Organic compounds	Lipids and lipid-like molecules	Steroids and steroid derivatives	Androstane steroids	Androgens and derivatives	Endogenous;Food;Biological;Biological process;Membrane stabilizer;Energy source;Energy storage;Molecular messenger;Surfactant;Emulsifier
Com_5872_neg	Inolin	C19H23NO5	HMDB0253488	Organic compounds	Organoheterocyclic compounds	Isoquinolines and derivatives	Benzylisoquinolines	Benzylisoquinolines	-
Com_7061_neg	LysoPE(0:0/22:4(7Z,10Z,13Z,16Z))	C27H48NO7P	HMDB0011493	Organic compounds	Lipids and lipid-like molecules	Glycerophospholipids	Glycerophosphoethanolamines	2-acyl-sn-glycero-3-phosphoethanolamines	Food;Endogenous;Biological;Biofluid and excreta;Tissue and substructures;Cell and elements;Subcellular;Biological process;Surfactant;Emulsifier;Food and nutrition;Nutrient;Membrane stabilizer;Energy source;Energy storage
Com_4031_neg	Ibudilast	C14H18N2O	HMDB0015614	Organic compounds	Organoheterocyclic compounds	Pyrazolopyridines	-	Pyrazolopyridines	-
Com_3091_neg	6-Thioxanthine	C5H4N4OS	HMDB0247108	Organic compounds	Organoheterocyclic compounds	Imidazopyrimidines	Purines and purine derivatives	Purinones	-
Com_5811_neg	2-Hydroxy-1,4-benzoxazin-3-one glucuronide	C14H15NO9	HMDB0240438	Organic compounds	Organic oxygen compounds	Organooxygen compounds	Carbohydrates and carbohydrate conjugates	O-glucuronides	-
Com_4485_neg	Mizoribine	C9H13N3O6	HMDB0041934	Organic compounds	Nucleosides, nucleotides, and analogues	Imidazole ribonucleosides and ribonucleotides	1-ribosyl-imidazolecarboxamides	1-ribosyl-imidazolecarboxamides	-
Com_7167_neg	Diadenosine diphosphate	C20H26N10O13P2	HMDB0001312	Organic compounds	Nucleosides, nucleotides, and analogues	(3'->5')-dinucleotides and analogues	(3'->5')-dinucleotides	(3'->5')-dinucleotides	Endogenous
Com_5457_neg	Febuxostat	C16H16N2O3S	HMDB0252185	Organic compounds	Organoheterocyclic compounds	Azoles	Thiazoles	Thiazolecarboxylic acids and derivatives	-
Com_3299_neg	Geosmin	C12H22O	HMDB0036461	Organic compounds	Organic oxygen compounds	Organooxygen compounds	Alcohols and polyols	Tertiary alcohols	Endogenous;Food;Biological;Cell and elements;Subcellular;Biological process;Surfactant;Emulsifier;Nutrient;Membrane stabilizer;Energy source;Energy storage
Com_4680_neg	(E,E)-Trichostachine	C16H17NO3	HMDB0029374	Organic compounds	Organoheterocyclic compounds	Benzodioxoles	-	Benzodioxoles	Endogenous;Food;Biological
Com_4412_neg	2,5-Dimethoxy-4-propylthiophenethylamine	C13H21NO2S	HMDB0245756	Organic compounds	Benzenoids	Benzene and substituted derivatives	Methoxybenzenes	Dimethoxybenzenes	-
Com_4274_neg	S-3-oxodecanoyl cysteamine	C12H23NO2S	HMDB0059773	Organic compounds	Lipids and lipid-like molecules	Fatty Acyls	Fatty acyl thioesters	Fatty acyl thioesters	Food;Endogenous;Biological;Subcellular;Biofluid and excreta;Biological process;Nutrient;Energy storage;Energy source;Membrane stabilizer
Com_5357_neg	D-Erythroascorbic acid 1'-a-D-glucoside	C11H16O10	HMDB0033627	Organic compounds	Organic oxygen compounds	Organooxygen compounds	Carbohydrates and carbohydrate conjugates	O-glycosyl compounds	Food;Biological;Subcellular;Cell and elements;Nutrient
Com_4437_neg	cephalosporanic acid	C10H11NO5S	HMDB0249809	-	-	-	-	-	-
Com_6099_neg	Phosphoribosyl formamidocarboxamide	C10H15N4O9P	HMDB0001439	Organic compounds	Nucleosides, nucleotides, and analogues	Imidazole ribonucleosides and ribonucleotides	1-ribosyl-imidazolecarboxamides	1-ribosyl-imidazolecarboxamides	Endogenous;Food;Biological;Subcellular;Biological process
Com_3903_neg	beta-D-Glucopyranosylurea	C7H14N2O6	HMDB0249119	Organic compounds	Organic oxygen compounds	Organooxygen compounds	Carbohydrates and carbohydrate conjugates	Hexoses	-
Com_7268_neg	PS(16:0/22:6(4Z,7Z,10Z,13Z,16Z,19Z))	C44H74NO10P	HMDB0012362	Organic compounds	Lipids and lipid-like molecules	Glycerophospholipids	Glycerophosphoserines	Phosphatidylserines	Endogenous;Food;Biological;Tissue and substructures;Organ and components;Biofluid and excreta;Cell and elements;Subcellular;Biological process;Surfactant;Emulsifier;Food and nutrition;Energy source;Membrane stabilizer;Energy storage
Com_4619_neg	Formycin A	C10H13N5O4	HMDB0252448	Organic compounds	Organic oxygen compounds	Organooxygen compounds	Carbohydrates and carbohydrate conjugates	C-glycosyl compounds	-
Com_6884_neg	Vemlidy	C21H29N6O5P	HMDB0251727	Organic compounds	Organic acids and derivatives	Carboxylic acids and derivatives	Amino acids, peptides, and analogues	Alpha amino acid esters	-
Com_3894_neg	Procarbazine	C12H19N3O	HMDB0015299	Organic compounds	Benzenoids	Benzene and substituted derivatives	Benzoic acids and derivatives	Benzamides	Synthetic;Subcellular;Biofluid and excreta;Carcinogen;Environmental contaminant;Drug;Pharmaceutical industry
Com_4800_neg	Isovalerylglucuronide	C11H18O8	HMDB0002091	Organic compounds	Organic oxygen compounds	Organooxygen compounds	Carbohydrates and carbohydrate conjugates	O-glucuronides	Endogenous;Organ and components;Biofluid and excreta;Subcellular;Biological process;Drug metabolite;Waste product
Com_6579_neg	4-O-Methylascochlorin	C24H31ClO4	HMDB0246555	Organic compounds	Benzenoids	Phenols	Methoxyphenols	Methoxyphenols	-
Com_3474_neg	2-Aminoanthracene	C14H11N	HMDB0245007	Organic compounds	Benzenoids	Anthracenes	-	Anthracenes	-
Com_6240_neg	Enterolactone 3'-sulfate	C18H18O7S	HMDB0240505	Organic compounds	Lignans, neolignans and related compounds	Furanoid lignans	Tetrahydrofuran lignans	Dibenzylbutyrolactone lignans	-
Com_4948_neg	Coumarin-3-carboxylic acid succinimidyl ester	C14H9NO6	HMDB0244654	Organic compounds	Phenylpropanoids and polyketides	Coumarins and derivatives	-	Coumarins and derivatives	-
Com_3127_neg	(3xi,6xi)-Cyclo(alanylvalyl)	C8H14N2O2	HMDB0033926	Organic compounds	Organic acids and derivatives	Carboxylic acids and derivatives	Amino acids, peptides, and analogues	Alpha amino acids and derivatives	Food;Biological;Subcellular;Cell and elements;Nutrient
Com_3084_neg	Carboxyethylphosphoramide	C3H10N3O3P	HMDB0249660	Organic compounds	Organic acids and derivatives	Carboxylic acids and derivatives	Amino acids, peptides, and analogues	Beta amino acids and derivatives	-
Com_4865_neg	(+)-Aspidospermidine	C19H26N2	HMDB0030360	Organic compounds	Lipids and lipid-like molecules	Prenol lipids	Diterpenoids	Acyclic diterpenoids	Endogenous;Food
Com_5770_neg	2'-Oxoquinidinone	C20H22N2O3	HMDB0245539	Organic compounds	Organoheterocyclic compounds	Quinolines and derivatives	Quinolones and derivatives	Hydroquinolones	-
Com_4324_neg	Erdosteine	C8H11NO4S2	HMDB0251904	Organic compounds	Organic acids and derivatives	Carboxylic acids and derivatives	Amino acids, peptides, and analogues	N-acyl-alpha amino acids and derivatives	-
Com_7033_neg	PA(2:0/20:3(6,8,11)-OH(5))	C25H43O9P	HMDB0266581	-	-	-	-	-	-
Com_4279_neg	3-[4-(sulfooxy)phenyl]propanoic acid	C9H10O6S	HMDB0125171	Organic compounds	Organic acids and derivatives	Organic sulfuric acids and derivatives	Arylsulfates	Phenylsulfates	Endogenous
Com_2764_neg	8-Hydroxypurine	C5H6N4O	HMDB0012182	Organic compounds	Organoheterocyclic compounds	Imidazopyrimidines	Purines and purine derivatives	Purinones	Endogenous
Com_6731_neg	17-hydroxyprogesterone caproate	C27H40O5	HMDB0244774	Organic compounds	Lipids and lipid-like molecules	Steroids and steroid derivatives	Pregnane steroids	Gluco/mineralocorticoids, progestogins and derivatives	-
Com_3393_neg	2-aminophenol sulphate	C6H7NO4S	HMDB0061116	Organic compounds	Organic acids and derivatives	Organic sulfuric acids and derivatives	Arylsulfates	Phenylsulfates	Endogenous;Food
Com_4827_neg	Benzofuran isophthalate	C16H8O5	HMDB0249014	Organic compounds	Benzenoids	Benzene and substituted derivatives	Benzoic acids and derivatives	m-Phthalate esters	-
Com_3325_neg	Methyl 4-amino-5-ethyl-3-thiophenecarboxylate	C8H11NO2S	HMDB0247491	Organic compounds	Organoheterocyclic compounds	Thiophenes	Thiophene carboxylic acids and derivatives	Thiophene carboxylic acids and derivatives	-
Com_4566_neg	1,2,3,4-Tetrachloronaphthalene	C10H4Cl4	HMDB0244114	Organic compounds	Benzenoids	Naphthalenes	Chloronaphthalenes	Chloronaphthalenes	-
Com_5039_neg	Orciprenaline-3-O-sulfate	C11H17NO6S	HMDB0060609	Organic compounds	Organic acids and derivatives	Organic sulfuric acids and derivatives	Arylsulfates	Phenylsulfates	Endogenous;Organ and components;Subcellular;Biofluid and excreta;Drug metabolite;Waste product
Com_6321_neg	N-Lauroyl Tryptophan	C23H34N2O3	HMDB0242042	Organic compounds	Organic acids and derivatives	Carboxylic acids and derivatives	Amino acids, peptides, and analogues	N-acyl-alpha amino acids	-
Com_3871_neg	N-Acetyl-S-(N-methylcarbamoyl)cysteine	C7H12N2O4S	HMDB0041942	Organic compounds	Organic acids and derivatives	Carboxylic acids and derivatives	Amino acids, peptides, and analogues	N-acyl-alpha amino acids	Endogenous;Nutrient
Com_3223_neg	Brassicanal A	C9H7NOS	HMDB0038591	Organic compounds	Organoheterocyclic compounds	Indoles and derivatives	Indoles	Indoles	Food;Biological;Nutrient
Com_5270_neg	Cyanofenphos	C15H14NO2PS	HMDB0250608	Organic compounds	Benzenoids	Benzene and substituted derivatives	Phenylphosphonothioates	Phenyl phenylphosphonothioates	-
Com_2766_neg	2-Ethoxy-3-methylpyrazine	C7H10N2O	HMDB0031850	Organic compounds	Organic oxygen compounds	Organooxygen compounds	Ethers	Alkyl aryl ethers	Endogenous;Food;Subcellular;Cell and elements;Food and nutrition
Com_5276_neg	Indoleacetyl glutamine	C15H17N3O4	HMDB0013240	Organic compounds	Organic acids and derivatives	Carboxylic acids and derivatives	Amino acids, peptides, and analogues	Glutamine and derivatives	Endogenous
Com_5989_neg	5-Amino-6-(5'-phosphoribitylamino)uracil	C9H17N4O9P	HMDB0003841	Organic compounds	Organic oxygen compounds	Organooxygen compounds	Carbohydrates and carbohydrate conjugates	Monosaccharide phosphates	Endogenous;Biological
Com_6676_neg	4,5-Dihydro-drospirenone-3-sulfate	C24H34O5S	HMDB0061126	Organic compounds	Organoheterocyclic compounds	Lactones	Gamma butyrolactones	Gamma butyrolactones	Endogenous;Organ and components;Subcellular;Biofluid and excreta;Drug metabolite;Waste product
Com_4053_neg	2-(4-Methoxyphenyl)ethyl hydrogen sulfate	C9H12O5S	HMDB0304915	Organic compounds	Benzenoids	Phenols	Tyrosols and derivatives	Tyrosols and derivatives	-
Com_3668_neg	2-(5-Fluoropentyl)-2-methylmalonic acid	C9H15FO4	HMDB0254798	Organic compounds	Lipids and lipid-like molecules	Fatty Acyls	Fatty acids and conjugates	Medium-chain fatty acids	-
Com_3858_neg	alpha-Methoxy-1H-indole-3-propanoic acid	C12H13NO3	HMDB0038339	Organic compounds	Organoheterocyclic compounds	Indoles and derivatives	Indoles	3-alkylindoles	Food;Biological;Subcellular;Cell and elements;Nutrient
Com_5322_neg	Ascorbigen	C15H15NO6	HMDB0029839	Organic compounds	Organoheterocyclic compounds	Furofurans	Isosorbides	Isosorbides	Endogenous;Food;Biological;Subcellular;Cell and elements
Com_4217_neg	2-(Methylthio)-3H-phenoxazin-3-one	C13H9NO2S	HMDB0035996	Organic compounds	Organoheterocyclic compounds	Benzoxazines	Phenoxazines	Phenoxazines	Food;Biological;Subcellular;Cell and elements;Nutrient
Com_4970_neg	1-Pyrenebutyric acid	C20H16O2	HMDB0244004	Organic compounds	Benzenoids	Pyrenes	-	Pyrenes	-
Com_6651_neg	Homofukinolide	C25H34O6	HMDB0034659	Organic compounds	Lipids and lipid-like molecules	Prenol lipids	Terpene lactones	Terpene lactones	Endogenous;Food;Biological;Biological process;Surfactant;Emulsifier;Nutrient;Membrane stabilizer;Energy source;Energy storage
Com_6264_neg	1-[2-(Benzhydryloxy)ethyl]piperidine-4-acetic acid ethyl ester	C24H31NO3	HMDB0244414	Organic compounds	Benzenoids	Benzene and substituted derivatives	Diphenylmethanes	Diphenylmethanes	-
Com_3990_neg	(S)-Menthone 8-thioacetate	C12H20O2S	HMDB0037386	Organic compounds	Lipids and lipid-like molecules	Prenol lipids	Monoterpenoids	Menthane monoterpenoids	Endogenous;Food;Biological;Biological process;Surfactant;Emulsifier;Food and nutrition;Nutrient;Membrane stabilizer;Energy source;Energy storage
Com_5985_neg	2,5-diamino-6-(5-phospho-D-ribitylamino)pyrimidin-4(3H)-one	C9H18N5O8P	HMDB0304043	Organic compounds	Organic oxygen compounds	Organooxygen compounds	Carbohydrates and carbohydrate conjugates	Monosaccharide phosphates	-
Com_6101_neg	3''-Chloro-3''-deoxytriphasiol	C19H23ClO5	HMDB0041136	Organic compounds	Phenylpropanoids and polyketides	Coumarins and derivatives	-	Coumarins and derivatives	Food;Biological;Nutrient
Com_5222_neg	3-Hydroxycinnamoylglycine sulfate	C11H11NO7S	HMDB0304916	-	-	-	-	-	-
Com_5427_neg	Avenanthramide E	C17H15NO5	HMDB0038944	Organic compounds	Phenylpropanoids and polyketides	Cinnamic acids and derivatives	Hydroxycinnamic acids and derivatives	Avenanthramides	Food;Biological;Nutrient
Com_6219_neg	Phe-Pro-Ile	C20H29N3O4	HMDB0304808	Organic compounds	Organic acids and derivatives	Carboxylic acids and derivatives	Amino acids, peptides, and analogues	Oligopeptides	-
Com_4679_neg	4-Aminophenylmannoside	C12H17NO6	HMDB0246178	Organic compounds	Organic oxygen compounds	Organooxygen compounds	Carbohydrates and carbohydrate conjugates	Phenolic glycosides	-
Com_4020_neg	6-Methoxy-3-(2-thiazolyl)-1H-indole	C12H10N2OS	HMDB0038632	Organic compounds	Organoheterocyclic compounds	Indoles and derivatives	Indoles	Indoles	Food;Nutrient
Com_5759_neg	H-D-Tyr-val-gly-OH	C16H23N3O5	HMDB0253011	Organic compounds	Organic acids and derivatives	Carboxylic acids and derivatives	Amino acids, peptides, and analogues	Oligopeptides	-
Com_4405_neg	Isolysergol	C16H18N2O	HMDB0253658	Organic compounds	Alkaloids and derivatives	Ergoline and derivatives	Clavines and derivatives	Clavines and derivatives	-
Com_6389_neg	16-DHPS	C21H30O5S	HMDB0244722	Organic compounds	Lipids and lipid-like molecules	Steroids and steroid derivatives	Sulfated steroids	Sulfated steroids	-
Com_5202_neg	2-(3-Hydroxyphenyl)ethanol 1'-glucoside	C14H20O7	HMDB0038332	Organic compounds	Organic oxygen compounds	Organooxygen compounds	Carbohydrates and carbohydrate conjugates	O-glycosyl compounds	Food;Biological;Subcellular;Cell and elements;Nutrient
Com_2807_neg	5-Hydroxy-2,4-dimethylthiophen-3-one	C6H8O2S	HMDB0246446	Organic compounds	Organoheterocyclic compounds	Dihydrothiophenes	-	Dihydrothiophenes	-
Com_3984_neg	Decitabine	C8H12N4O4	HMDB0015391	Organic compounds	Organoheterocyclic compounds	Triazines	Triazinones	Triazinones	-
Com_4270_neg	(R)-2-(4-(Tert-butoxycarbonyl)morpholin-3-yl)acetic acid	C11H19NO5	HMDB0247375	Organic compounds	Organoheterocyclic compounds	Oxazinanes	Morpholines	Morpholine carboxylic acids	-
Com_4076_neg	4-[(2,4-Dihydroxy-3,3-dimethylbutanoyl)amino]butanoic acid	C10H19NO5	HMDB0246316	Organic compounds	Organic acids and derivatives	Carboxylic acids and derivatives	Amino acids, peptides, and analogues	Gamma amino acids and derivatives	-
Com_5363_neg	Fructosyl-lysine	C12H24N2O7	HMDB0252495	Organic compounds	Organic acids and derivatives	Carboxylic acids and derivatives	Amino acids, peptides, and analogues	Alpha amino acids	-
Com_2731_neg	3h-Pteridine	C6H6N4	HMDB0246273	Organic compounds	Organoheterocyclic compounds	Pteridines and derivatives	-	Pteridines and derivatives	-
Com_4787_neg	Decahydro-6-(phosphonomethyl)-3-isoquinolinecarboxylic acid	C11H20NO5P	HMDB0254231	Organic compounds	Organic acids and derivatives	Carboxylic acids and derivatives	Amino acids, peptides, and analogues	Alpha amino acids	-
Com_4961_neg	5-(3',4'-Dihydroxyphenyl)-gamma-valerolactone 4'-sulfate	C11H12O7S	HMDB0240473	Organic compounds	Organic acids and derivatives	Organic sulfuric acids and derivatives	Arylsulfates	Phenylsulfates	-
Com_5024_neg	Diisopentyl thiomalate	C14H26O4S	HMDB0032223	Organic compounds	Lipids and lipid-like molecules	Fatty Acyls	Fatty acid esters	Fatty acid esters	Endogenous;Food;Biological;Biological process;Nutrient;Energy storage;Energy source;Membrane stabilizer
Com_3473_neg	1-(4-Carboxyphenyl)-3,3-dimethyltriazene	C9H11N3O2	HMDB0247318	Organic compounds	Benzenoids	Benzene and substituted derivatives	Benzoic acids and derivatives	Benzoic acids	-
Com_5496_neg	ONO-2235; ONO 2235; ONO2235; Sorbistat	C15H13NO3S2	HMDB0244960	Organic compounds	Organic acids and derivatives	Carboxylic acids and derivatives	Amino acids, peptides, and analogues	Alpha amino acids and derivatives	-
Com_6725_neg	Luprostiol	C21H29ClO6S	HMDB0254218	Organic compounds	Benzenoids	Phenol ethers	-	Phenol ethers	-
Com_4558_neg	Glyceryl 5-hydroxydecanoate	C13H26O5	HMDB0032297	Organic compounds	Lipids and lipid-like molecules	Fatty Acyls	Fatty alcohols	Fatty alcohols	Endogenous;Food;Biological;Subcellular;Cell and elements;Biological process;Surfactant;Emulsifier;Membrane stabilizer;Energy source;Energy storage
Com_5125_neg	Didemethylcitalopram	C18H17FN2O	HMDB0060472	Organic compounds	Benzenoids	Benzene and substituted derivatives	Phenylbutylamines	Phenylbutylamines	Endogenous;Organ and components;Subcellular;Biofluid and excreta;Biological process;Drug metabolite;Waste product
Com_6163_neg	N-Palmitoyl Asparagine	C20H38N2O4	HMDB0241921	Organic compounds	Organic acids and derivatives	Organic sulfuric acids and derivatives	Arylsulfates	Phenylsulfates	-
Com_5656_neg	Hydroxyclomipramine	C19H23ClN2O	HMDB0060631	Organic compounds	Lipids and lipid-like molecules	Glycerophospholipids	Glycerophosphoethanolamines	1-(1Z-alkenyl),2-acylglycerophosphoethanolamines	Endogenous;Organ and components;Subcellular;Biofluid and excreta;Drug metabolite;Waste product
Com_2772_neg	4-Pyridylethylmercaptan	C7H9NS	HMDB0246578	Organic compounds	Organoheterocyclic compounds	Pyridines and derivatives	-	Pyridines and derivatives	-
Com_3758_neg	3- Allylphenol sulfate	C9H10O4S	HMDB0304933	Organic compounds	Organic acids and derivatives	Organic sulfuric acids and derivatives	Arylsulfates	Phenylsulfates	-
Com_5070_neg	4-Hydroxyproline galactoside	C11H19NO8	HMDB0029354	Organic compounds	Lipids and lipid-like molecules	Fatty Acyls	Fatty alcohol esters	Fatty alcohol esters	Endogenous;Food;Biological;Biofluid and excreta;Subcellular;Cell and elements;Biological process;Nutrient;Energy storage;Energy source;Membrane stabilizer
Com_4873_neg	N-Phenylacetylphenylalanine	C17H17NO3	HMDB0002372	Organic compounds	Organic acids and derivatives	Carboxylic acids and derivatives	Amino acids, peptides, and analogues	Phenylalanine and derivatives	Endogenous;Subcellular;Biofluid and excreta
Com_6051_neg	Gepirone	C19H29N5O2	HMDB0252698	Organic compounds	Organoheterocyclic compounds	Diazinanes	Piperazines	N-arylpiperazines	-
Com_3577_neg	3-ethylphenyl Sulfate	C8H10O4S	HMDB0062721	Organic compounds	Organic acids and derivatives	Organic sulfuric acids and derivatives	Arylsulfates	Phenylsulfates	Endogenous
Com_3252_neg	3-Ethyl-2-(1-pyrrolidinyl)-2-cyclopenten-1-one	C11H17NO	HMDB0039675	Organic compounds	Organoheterocyclic compounds	Pyrrolidines	-	Pyrrolidines	Food;Subcellular;Cell and elements;Nutrient
Com_3846_neg	(+)-Eseroline	C13H18N2O	HMDB0243538	Organic compounds	Organoheterocyclic compounds	Indoles and derivatives	Pyrroloindoles	Pyrroloindoles	-
Com_2732_neg	L-Canaline	C4H10N2O3	HMDB0012251	Organic compounds	Organic acids and derivatives	Carboxylic acids and derivatives	Amino acids, peptides, and analogues	L-alpha-amino acids	Endogenous;Food;Biological;Pharmaceutical industry
Com_4051_neg	Polyribosylribitolphosphate	C5H13O8P	HMDB0249913	Organic compounds	Organic oxygen compounds	Organooxygen compounds	Carbohydrates and carbohydrate conjugates	Monosaccharide phosphates	-
Com_5526_neg	Saxalin	C16H15ClO5	HMDB0302843	Organic compounds	Phenylpropanoids and polyketides	Coumarins and derivatives	Furanocoumarins	Psoralens	-
Com_4308_neg	Aminocatechol N-acetate sulfate	C8H9NO6S	HMDB0304932	-	-	-	-	-	-
Com_3131_neg	2-(4-Methyl-5-thiazolyl)ethyl formate	C7H9NO2S	HMDB0032420	Organic compounds	Organoheterocyclic compounds	Azoles	Thiazoles	4,5-disubstituted thiazoles	Endogenous;Food;Subcellular;Cell and elements
Com_4523_neg	2-Nor-2-formylpyridoxal-5'-phosphate	C8H8NO7P	HMDB0245273	Organic compounds	Organoheterocyclic compounds	Pyridines and derivatives	Pyridine carboxaldehydes	Pyridine carboxaldehydes	-
Com_4817_neg	Imepitoin	C13H14ClN3O2	HMDB0253409	Organic compounds	Benzenoids	Benzene and substituted derivatives	Halobenzenes	Chlorobenzenes	-
Com_2741_neg	2-Methylprop-2-ene-1-sulfonic acid	C4H8O3S	HMDB0245236	Organic compounds	Organic acids and derivatives	Organic sulfonic acids and derivatives	Organosulfonic acids and derivatives	Organosulfonic acids	-
Com_5885_neg	Mytilin B	C14H22N2O8	HMDB0033442	Organic compounds	Organic acids and derivatives	Carboxylic acids and derivatives	Amino acids, peptides, and analogues	Alpha amino acids	Food;Biological;Nutrient
Com_6013_neg	N-Myristoyl Lysine	C20H40N2O3	HMDB0242055	Organic compounds	Organic acids and derivatives	Carboxylic acids and derivatives	Amino acids, peptides, and analogues	N-acyl-alpha amino acids	-
Com_2860_neg	Ethyl 3-mercaptobutyrate	C6H12O2S	HMDB0032271	Organic compounds	Lipids and lipid-like molecules	Fatty Acyls	Fatty acid esters	Fatty acid esters	Endogenous;Food;Biological;Biofluid and excreta;Subcellular;Cell and elements;Biological process;Surfactant;Emulsifier;Membrane stabilizer;Energy source;Energy storage;Nutrient
Com_4589_neg	Adenosine dialdehyde	C10H11N5O4	HMDB0248007	Organic compounds	Organoheterocyclic compounds	Imidazopyrimidines	Purines and purine derivatives	6-aminopurines	-
Com_5626_neg	1-[10-[3-(Dimethylamino)propyl]phenothiazin-2-yl]ethanol	C19H24N2OS	HMDB0244911	Organic compounds	Organoheterocyclic compounds	Benzothiazines	Phenothiazines	Phenothiazines	-
Com_3089_neg	Norpandamarilactonine A	C9H13NO2	HMDB0038869	Organic compounds	Organoheterocyclic compounds	Dihydrofurans	Furanones	Butenolides	Food;Subcellular;Cell and elements;Nutrient
Com_4479_neg	Hippuric acid sulfate	C9H9NO6S	HMDB0304910	-	-	-	-	-	-
Com_4333_neg	Diphenyl dichloroethane	C14H12Cl2	HMDB0251448	Organic compounds	Phenylpropanoids and polyketides	Stilbenes	-	Stilbenes	-
Com_6482_neg	Alacepril	C20H26N2O5S	HMDB0248095	Organic compounds	Organic acids and derivatives	Carboxylic acids and derivatives	Amino acids, peptides, and analogues	Dipeptides	-
Com_4562_neg	Epinephrine sulfate	C9H13NO6S	HMDB0001876	Organic compounds	Organic acids and derivatives	Organic sulfuric acids and derivatives	Arylsulfates	Phenylsulfates	Endogenous;Organ and components;Subcellular;Biofluid and excreta;Drug metabolite;Waste product
Com_3038_neg	2-Chloroquinoxaline	C8H5ClN2	HMDB0245081	Organic compounds	Organoheterocyclic compounds	Diazanaphthalenes	Benzodiazines	Quinoxalines	-
Com_4997_neg	6,7-Dimethoxy-2-(piperazin-1-yl)quinazolin-4-amine	C14H19N5O2	HMDB0247128	Organic compounds	Organoheterocyclic compounds	Diazinanes	Piperazines	N-arylpiperazines	-
Com_4920_neg	1-Tert-butyl 4-ethyl 5-oxoazepane-1,4-dicarboxylate	C14H23NO5	HMDB0244604	Organic compounds	Organoheterocyclic compounds	Azepanes	-	Azepanes	-
Com_2902_neg	S-Methyl benzenecarbothioate	C8H8OS	HMDB0029694	Organic compounds	Benzenoids	Benzene and substituted derivatives	Benzoic acids and derivatives	Benzoic acids and derivatives	Endogenous;Food;Subcellular;Cell and elements;Food and nutrition
Com_4536_neg	Dihydromaleimide beta-D-glucoside	C10H15NO7	HMDB0030277	Organic compounds	Organic oxygen compounds	Organooxygen compounds	Carbohydrates and carbohydrate conjugates	O-glycosyl compounds	Endogenous;Food;Biological;Subcellular;Cell and elements
Com_6952_neg	LysoPC(0:0/16:0)	C24H50NO7P	HMDB0240262	Organic compounds	Lipids and lipid-like molecules	Glycerophospholipids	Glycerophosphocholines	2-acyl-sn-glycero-3-phosphocholines	Food;Endogenous;Biological;Tissue and substructures;Biofluid and excreta;Subcellular;Biological process;Energy storage;Energy source;Membrane stabilizer;Surfactant;Emulsifier;Food and nutrition
Com_6396_neg	Gonyautoxin II	C10H17N7O8S	HMDB0033507	Organic compounds	Phenylpropanoids and polyketides	Saxitoxins, gonyautoxins, and derivatives	-	Saxitoxins, gonyautoxins, and derivatives	Food;Biological;Subcellular;Cell and elements;Environmental contaminant;Nutrient
Com_3439_neg	1,3-Di-tert-butylbenzene	C14H22	HMDB0061923	Organic compounds	Benzenoids	Benzene and substituted derivatives	Phenylpropanes	Phenylpropanes	-
Com_3642_neg	Psilocin	C12H16N2O	HMDB0042000	Organic compounds	Organoheterocyclic compounds	Indoles and derivatives	Tryptamines and derivatives	Tryptamines and derivatives	Endogenous;Mycotoxin;Pharmaceutical industry;Nutrient;Drug metabolite
Com_3435_neg	3-Mercaptoheptyl acetate	C9H18O2S	HMDB0032372	Organic compounds	Organic acids and derivatives	Carboxylic acids and derivatives	Carboxylic acid derivatives	Carboxylic acid esters	Endogenous;Food
Com_3709_neg	Benzenesulfonamide, 4-cyano-N-ethyl-	C9H10N2O2S	HMDB0247357	Organic compounds	Benzenoids	Benzene and substituted derivatives	Benzenesulfonamides	Benzenesulfonamides	-
Com_6525_neg	Arlacel A	C24H42O5	HMDB0248604	Organic compounds	Organoheterocyclic compounds	Furofurans	Isosorbides	Isosorbides	-
Com_2719_neg	2-Aminoindan	C9H11N	HMDB0245020	Organic compounds	Benzenoids	Indanes	-	Indanes	-
Com_5904_neg	Eliprodil	C20H23ClFNO	HMDB0251748	Organic compounds	Organoheterocyclic compounds	Piperidines	Benzylpiperidines	4-benzylpiperidines	-
Com_4993_neg	N-Succinyl-2-amino-6-ketopimelate	C11H15NO8	HMDB0012266	Organic compounds	Organic acids and derivatives	Carboxylic acids and derivatives	Amino acids, peptides, and analogues	N-acyl-L-alpha-amino acids	Endogenous
Com_4957_neg	Arginylisoleucine	C12H25N5O3	HMDB0028712	Organic compounds	Organic acids and derivatives	Carboxylic acids and derivatives	Amino acids, peptides, and analogues	Dipeptides	Endogenous
Com_2925_neg	1,1,1-Trifluoro-2,4-pentanedione	C5H5F3O2	HMDB0246204	Organic compounds	Organic oxygen compounds	Organooxygen compounds	Carbonyl compounds	Beta-diketones	-
Com_4417_neg	Dithizone	C13H12N4S	HMDB0251496	Organic compounds	Benzenoids	Benzene and substituted derivatives	Phenylhydrazines	Phenylhydrazines	-
Com_3862_neg	DL-Ornithino-L-alanine	C8H17N3O4	HMDB0029448	Organic compounds	Organic acids and derivatives	Carboxylic acids and derivatives	Amino acids, peptides, and analogues	Alpha amino acids	Endogenous;Food;Biological;Subcellular;Cell and elements
Com_2667_neg	2-Chloroaniline	C6H6ClN	HMDB0245064	Organic compounds	Benzenoids	Benzene and substituted derivatives	Aniline and substituted anilines	Aniline and substituted anilines	-
Com_5609_neg	N-(1-Deoxy-1-fructosyl)phenylalanine	C15H21NO7	HMDB0037846	Organic compounds	Organic acids and derivatives	Carboxylic acids and derivatives	Amino acids, peptides, and analogues	Phenylalanine and derivatives	Food;Nutrient
Com_3677_neg	Isoniazid pyruvate	C9H9N3O3	HMDB0060664	Organic compounds	Organoheterocyclic compounds	Pyridines and derivatives	Pyridinecarboxylic acids and derivatives	Pyridinecarboxylic acids and derivatives	Endogenous;Biofluid and excreta;Organ and components;Drug metabolite;Waste product
Com_5572_neg	10-Piperazinylpropylphenothiazine	C19H23N3S	HMDB0250993	Organic compounds	Organoheterocyclic compounds	Benzothiazines	Phenothiazines	Phenothiazines	-
Com_6831_neg	Biotripyrrin-b	C25H27N3O6	HMDB0003324	Organic compounds	Organoheterocyclic compounds	Pyrroles	Substituted pyrroles	Dipyrrins	Endogenous
Com_6442_neg	Buspirone N-oxide	C21H31N5O3	HMDB0061107	Organic compounds	Organoheterocyclic compounds	Diazinanes	Piperazines	N-arylpiperazines	Endogenous;Organ and components;Subcellular;Biofluid and excreta;Drug metabolite;Waste product
Com_4783_neg	Asparagine glutamate	C9H15N3O7	HMDB0248666	Organic compounds	Organic acids and derivatives	Carboxylic acids and derivatives	Amino acids, peptides, and analogues	Glutamic acid and derivatives	-
Com_5690_neg	(1S,2S,4S,5S)-2,4-Thujanediol 4-O-beta-D-Glucopyranoside	C16H28O7	HMDB0033644	Organic compounds	Lipids and lipid-like molecules	Prenol lipids	Terpene glycosides	Terpene glycosides	Endogenous;Food;Biological;Biological process;Surfactant;Emulsifier;Nutrient;Membrane stabilizer;Energy source;Energy storage
Com_5374_neg	Glucose aspartate	C10H15NO10	HMDB0252772	Organic compounds	Organic acids and derivatives	Carboxylic acids and derivatives	Amino acids, peptides, and analogues	Alpha amino acid esters	-
Com_7127_neg	Stercobilinogen	C33H48N4O6	HMDB0004157	Organic compounds	Organoheterocyclic compounds	Tetrapyrroles and derivatives	Bilirubins	Bilirubins	Endogenous;Subcellular;Biofluid and excreta
Com_3612_neg	Glycyl-Lysine	C8H17N3O3	HMDB0028846	Organic compounds	Organic acids and derivatives	Carboxylic acids and derivatives	Amino acids, peptides, and analogues	Dipeptides	Endogenous
Com_4396_neg	Galactosylglycerol	C9H18O8	HMDB0006790	Organic compounds	Lipids and lipid-like molecules	Glycerolipids	Glycosylglycerols	Glycosylglycerols	Endogenous;Food;Biological;Biological process;Energy storage;Energy source;Membrane stabilizer
Com_2953_neg	Furfuryl thioacetate	C7H8O2S	HMDB0035088	Organic compounds	Organoheterocyclic compounds	Heteroaromatic compounds	-	Heteroaromatic compounds	Food;Biological;Subcellular;Cell and elements;Nutrient
Com_5639_neg	N-Lauroyl Lysine	C18H36N2O3	HMDB0242036	Organic compounds	Organic acids and derivatives	Carboxylic acids and derivatives	Amino acids, peptides, and analogues	N-acyl-alpha amino acids	-
Com_3967_neg	6-Hydroxyindoxyl sulfate	C9H9NO4S	HMDB0304937	-	-	-	-	-	-
Com_2787_neg	2-Aminomuconic acid semialdehyde	C6H7NO3	HMDB0001280	Organic compounds	Organic acids and derivatives	Carboxylic acids and derivatives	Amino acids, peptides, and analogues	Alpha amino acids	Endogenous;Subcellular;Biological process
Com_6509_neg	Queuosine	C17H23N5O7	HMDB0011596	Organic compounds	Nucleosides, nucleotides, and analogues	Pyrrolopyrimidine nucleosides and nucleotides	-	Pyrrolopyrimidine nucleosides and nucleotides	Endogenous
Com_7090_neg	LysoPE(0:0/24:6(6Z,9Z,12Z,15Z,18Z,21Z))	C29H48NO7P	HMDB0011499	Organic compounds	Lipids and lipid-like molecules	Glycerophospholipids	Glycerophosphoethanolamines	2-acyl-sn-glycero-3-phosphoethanolamines	Food;Endogenous;Biological;Biofluid and excreta;Tissue and substructures;Cell and elements;Subcellular;Biological process;Surfactant;Emulsifier;Food and nutrition;Nutrient;Membrane stabilizer;Energy source;Energy storage
Com_3888_neg	N-Acetyl-S-(3-hydroxypropyl)cysteine	C8H15NO4S	HMDB0245906	Organic compounds	Organic acids and derivatives	Carboxylic acids and derivatives	Amino acids, peptides, and analogues	N-acyl-alpha amino acids	-
Com_3452_neg	4-Hydroxydebrisoquine	C10H13N3O	HMDB0006468	Organic compounds	Organoheterocyclic compounds	Tetrahydroisoquinolines	-	Tetrahydroisoquinolines	Endogenous;Biofluid and excreta;Subcellular;Cell and elements
Com_6103_neg	Tryptophan 2-C-mannoside	C17H22N2O7	HMDB0240296	Organic compounds	Organoheterocyclic compounds	Indoles and derivatives	Indolyl carboxylic acids and derivatives	Indolyl carboxylic acids and derivatives	-
Com_4553_neg	Nopalinic acid	C10H18N2O6	HMDB0029437	Organic compounds	Organic acids and derivatives	Carboxylic acids and derivatives	Amino acids, peptides, and analogues	Glutamic acid and derivatives	Endogenous;Food;Subcellular;Cell and elements
Com_3471_neg	S-Butylcysteine sulfoxide	C7H15NO3S	HMDB0302178	Organic compounds	Organic acids and derivatives	Carboxylic acids and derivatives	Amino acids, peptides, and analogues	L-alpha-amino acids	-
Com_6937_neg	1-(13Z,16Z-docosadienoyl)-glycero-3-phosphate	C25H47O7P	HMDB0062306	Organic compounds	Lipids and lipid-like molecules	Glycerophospholipids	Glycerophosphates	1-acylglycerol-3-phosphates	Food;Endogenous;Biological;Biofluid and excreta;Subcellular;Biological process;Energy storage;Energy source;Membrane stabilizer;Surfactant;Emulsifier;Food and nutrition
Com_5086_neg	Distichonic acid B	C10H18N2O8	HMDB0038753	Organic compounds	Organic acids and derivatives	Carboxylic acids and derivatives	Amino acids, peptides, and analogues	Gamma amino acids and derivatives	Food;Biological;Subcellular;Cell and elements;Nutrient
Com_5399_neg	Domoic acid	C15H21NO6	HMDB0033939	Organic compounds	Organic acids and derivatives	Carboxylic acids and derivatives	Amino acids, peptides, and analogues	Kainoids	Food;Biological;Subcellular;Cell and elements;Neurotoxin;Marine biotoxin;Nutrient
Com_4218_neg	1-alkyl-2-acylglycerophosphoethanolamine	C6H14NO7P	HMDB0062185	Organic compounds	Lipids and lipid-like molecules	Glycerophospholipids	Glycerophosphoethanolamines	2-acyl-sn-glycero-3-phosphoethanolamines	Food;Endogenous;Biological;Biofluid and excreta;Subcellular;Biological process;Energy storage;Energy source;Membrane stabilizer;Surfactant;Emulsifier;Food and nutrition
Com_4617_neg	N-(1-Deoxy-1-fructosyl)serine	C9H17NO8	HMDB0037842	Organic compounds	Organic acids and derivatives	Carboxylic acids and derivatives	Amino acids, peptides, and analogues	Serine and derivatives	Food;Nutrient
Com_4762_neg	3-[4-methoxy-3-(sulfooxy)phenyl]propanoic acid	C10H12O7S	HMDB0131144	Organic compounds	Organic acids and derivatives	Organic sulfuric acids and derivatives	Arylsulfates	Phenylsulfates	Endogenous
Com_3459_neg	2-(Trifluoromethoxy)anisole	C8H7F3O2	HMDB0243914	Organic compounds	Benzenoids	Phenol ethers	Anisoles	Anisoles	-
Com_6734_neg	Dibutyryl cyclic 3',5'-cytidine monophosphate	C17H24N3O9P	HMDB0249394	Organic compounds	Organic oxygen compounds	Organooxygen compounds	Carbohydrates and carbohydrate conjugates	Pentose phosphates	-
Com_7230_neg	PA(18:2(9Z,12Z)/5-iso PGF2VI)	C39H67O11P	HMDB0264037	-	-	-	-	-	-
Com_4795_neg	D-Erythroascorbic acid 1'-a-D-xylopyranoside	C10H14O9	HMDB0033626	Organic compounds	Organic oxygen compounds	Organooxygen compounds	Carbohydrates and carbohydrate conjugates	O-glycosyl compounds	Food;Biological;Subcellular;Cell and elements;Nutrient
Com_3222_neg	Ethanone, 1-(4-butylphenyl)-	C12H16O	HMDB0246227	Organic compounds	Organic oxygen compounds	Organooxygen compounds	Carbonyl compounds	Alkyl-phenylketones	-
Com_5109_neg	Asparaginyl-Tyrosine	C13H17N3O5	HMDB0028743	Organic compounds	Organic acids and derivatives	Carboxylic acids and derivatives	Amino acids, peptides, and analogues	Dipeptides	Endogenous
Com_3934_neg	2,6-Diamino-9-(2-hydroxyethoxymethyl)purine	C8H12N6O2	HMDB0246998	Organic compounds	Organoheterocyclic compounds	Imidazopyrimidines	Purines and purine derivatives	6-aminopurines	-
Com_6244_neg	4R-Hydroxy solifenacin	C23H26N2O3	HMDB0061127	Organic compounds	Organoheterocyclic compounds	Tetrahydroisoquinolines	1-phenyltetrahydroisoquinolines	1-phenyltetrahydroisoquinolines	Endogenous;Organ and components;Subcellular;Biofluid and excreta;Drug metabolite;Waste product
Com_2844_neg	1-Octanethiol	C8H18S	HMDB0243979	Organic compounds	Organosulfur compounds	Thiols	Alkylthiols	Alkylthiols	-
Com_4226_neg	hydroxymorphinan	C16H21NO	HMDB0253279	Organic compounds	Alkaloids and derivatives	Morphinans	-	Morphinans	-
Com_6745_neg	Isosakuranin	C22H24O10	HMDB0029481	Organic compounds	Phenylpropanoids and polyketides	Flavonoids	Flavonoid glycosides	Flavonoid-7-O-glycosides	Food;Biological;Subcellular;Cell and elements;Nutrient
Com_5512_neg	10-Acetylpanaxytriol	C19H28O4	HMDB0039821	Organic compounds	Lipids and lipid-like molecules	Fatty Acyls	Fatty alcohols	Long-chain fatty alcohols	Endogenous;Food;Biological;Biofluid and excreta;Cell and elements;Subcellular;Biological process;Surfactant;Emulsifier;Nutrient;Membrane stabilizer;Energy source;Energy storage
Com_5735_neg	MEK1-2-inhibitor	C16H12F3N3S	HMDB0248914	Organic compounds	Benzenoids	Benzene and substituted derivatives	Trifluoromethylbenzenes	Trifluoromethylbenzenes	-
Com_4731_neg	Fluzinamide	C12H13F3N2O2	HMDB0252423	Organic compounds	Benzenoids	Benzene and substituted derivatives	Trifluoromethylbenzenes	Trifluoromethylbenzenes	-
Com_4436_neg	Bis(trifluoroethyl)carbamodithioic acid	C5H5F6NS2	HMDB0249260	Organic compounds	Organic nitrogen compounds	Organonitrogen compounds	Nitrogen mustard compounds	Nitrogen mustard compounds	-
Com_3309_neg	Benzhydrylamine	C13H13N	HMDB0248313	Organic compounds	Benzenoids	Benzene and substituted derivatives	Diphenylmethanes	Diphenylmethanes	-
Com_5373_neg	Lamivudine-monophosphate	C8H12N3O6PS	HMDB0060641	Organic compounds	Nucleosides, nucleotides, and analogues	Nucleoside and nucleotide analogues	-	Nucleoside and nucleotide analogues	Endogenous;Organ and components;Subcellular;Biofluid and excreta;Biological process;Drug metabolite;Waste product
Com_4734_neg	Imazamethabenz	C15H18N2O3	HMDB0034885	Organic compounds	Organic acids and derivatives	Carboxylic acids and derivatives	Amino acids, peptides, and analogues	Alpha amino acids and derivatives	Food;Nutrient
Com_4789_neg	Entecavir	C12H15N5O3	HMDB0014585	Organic compounds	Nucleosides, nucleotides, and analogues	Nucleoside and nucleotide analogues	-	Nucleoside and nucleotide analogues	-
Com_6412_neg	4-Methoxy-3,3',5-trihydroxybibenzyl	C20H23N5O2S	HMDB0302012	Organic compounds	Benzenoids	Benzene and substituted derivatives	Benzenesulfonamides	Aminobenzenesulfonamides	-
Com_2571_neg	1-Piperidinecarboxaldehyde	C6H11NO	HMDB0031702	Organic compounds	Organoheterocyclic compounds	Piperidines	-	Piperidines	Endogenous;Food;Biological;Subcellular;Cell and elements;Pharmaceutical industry
Com_4387_neg	1-Carboxyethyltyrosine	C12H15NO5	HMDB0242159	Organic compounds	Organic acids and derivatives	Carboxylic acids and derivatives	Amino acids, peptides, and analogues	Tyrosine and derivatives	-
Com_5199_neg	4-Methylcatechol 2-glucuronide	C13H16O8	HMDB0240460	Organic compounds	Organic oxygen compounds	Organooxygen compounds	Carbohydrates and carbohydrate conjugates	Phenolic glycosides	-
Com_3885_neg	S-(2-Oxo-2-carboxyethyl)homocysteine	C7H11NO5S	HMDB0240387	Organic compounds	Organic acids and derivatives	Carboxylic acids and derivatives	Amino acids, peptides, and analogues	L-alpha-amino acids	-
Com_3274_neg	6-Chloro-2,3,4,5-tetrahydro-1H-3-benzazepine	C10H12ClN	HMDB0247043	Organic compounds	Organoheterocyclic compounds	Benzazepines	-	Benzazepines	-
Com_6988_neg	Lysyl-aspartyl-glutamyl-leucine	C21H37N5O9	HMDB0247848	Organic compounds	Organic acids and derivatives	Carboxylic acids and derivatives	Amino acids, peptides, and analogues	Oligopeptides	-
Com_3283_neg	Diisopropyl trisulfide	C6H14S3	HMDB0303219	Organic compounds	Organosulfur compounds	Organic trisulfides	-	Organic trisulfides	-
Com_3784_neg	Dihydrokainic acid	C10H17NO4	HMDB0251319	Organic compounds	Organic acids and derivatives	Carboxylic acids and derivatives	Amino acids, peptides, and analogues	Kainoids	-
Com_5364_neg	Fructose-lysine	C12H24N2O7	HMDB0252494	Organic compounds	Organic acids and derivatives	Carboxylic acids and derivatives	Amino acids, peptides, and analogues	Alpha amino acid esters	-
Com_5557_neg	Galactosylhydroxylysine	C12H24N2O8	HMDB0000600	Organic compounds	Organic acids and derivatives	Carboxylic acids and derivatives	Amino acids, peptides, and analogues	Glycosyl-amino acids	Endogenous;Food;Subcellular;Biofluid and excreta
Com_4777_neg	Daumone	C13H24O6	HMDB0250877	Organic compounds	Organic oxygen compounds	Organooxygen compounds	Carbohydrates and carbohydrate conjugates	Sugar acids and derivatives	-
Com_5010_neg	5-(2-Chloroethyl)-2'-deoxyuridine	C11H15ClN2O5	HMDB0246718	Organic compounds	Nucleosides, nucleotides, and analogues	Pyrimidine nucleosides	Pyrimidine 2'-deoxyribonucleosides	Pyrimidine 2'-deoxyribonucleosides	-
Com_3685_neg	E-10 devinylajoene	C7H12OS3	HMDB0304670	Organic compounds	Organosulfur compounds	Sulfoxides	-	Sulfoxides	-
Com_3529_neg	N-(4-hydroxyphenyl)ethoxycarbothioamide	C9H11NO2S	HMDB0033179	Organic compounds	Benzenoids	Phenols	1-hydroxy-2-unsubstituted benzenoids	1-hydroxy-2-unsubstituted benzenoids	Food;Biological;Subcellular;Cell and elements;Nutrient
Com_6154_neg	2,7-Di-tert-butyl-9-fluorenylmethyl chloroformate	C23H27ClO2	HMDB0245524	Organic compounds	Benzenoids	Fluorenes	-	Fluorenes	-
Com_4140_neg	S-Phenylmercapturic acid	C11H13NO3S	HMDB0042011	Organic compounds	Organic acids and derivatives	Carboxylic acids and derivatives	Amino acids, peptides, and analogues	N-acyl-alpha amino acids	Endogenous;Nutrient
Com_3040_neg	Fluoronaphthyridone	C8H5FN2O	HMDB0252387	Organic compounds	Organoheterocyclic compounds	Diazanaphthalenes	Naphthyridines	Naphthyridines	-
Com_4071_neg	Threonylasparagine	C8H15N3O5	HMDB0029056	Organic compounds	Organic acids and derivatives	Carboxylic acids and derivatives	Amino acids, peptides, and analogues	Dipeptides	Endogenous
Com_4291_neg	cyclic 6-Hydroxymelatonin	C13H14N2O3	HMDB0060810	Organic compounds	Organoheterocyclic compounds	Indoles and derivatives	Pyrroloindoles	Pyrroloindoles	Endogenous;Organ and components;Subcellular;Biofluid and excreta;Drug metabolite;Waste product
Com_3968_neg	Dexelvucitabine	C9H10FN3O3	HMDB0251085	Organic compounds	Nucleosides, nucleotides, and analogues	Nucleoside and nucleotide analogues	-	Nucleoside and nucleotide analogues	-
Com_6848_neg	Dolichyl b-D-glucosyl phosphate	C21H39O9P	HMDB0001054	Organic compounds	Lipids and lipid-like molecules	Prenol lipids	Sesquiterpenoids	Sesquiterpenoids	Endogenous;Food;Biological;Biological process;Surfactant;Emulsifier;Membrane stabilizer;Energy source;Energy storage;Nutrient
Com_5930_neg	Indole-3-acetic-acid-O-glucuronide	C16H17NO8	HMDB0060001	Organic compounds	Lipids and lipid-like molecules	Prenol lipids	Terpene glycosides	Terpene glycosides	Endogenous;Biofluid and excreta;Organ and components;Waste product
Com_4440_neg	4-(N,N-Dimethylsulfamoyl)-7-hydrazino-benzofurazan	C8H11N5O3S	HMDB0244540	Organic compounds	Organoheterocyclic compounds	Benzoxadiazoles	-	Benzoxadiazoles	-
Com_4782_neg	Metanephrine sulfate	C10H15NO6S	HMDB0240719	Organic compounds	Organic acids and derivatives	Organic sulfuric acids and derivatives	Arylsulfates	Phenylsulfates	-
Com_5338_neg	Starch acetate	C12H18O9	HMDB0029891	Organic compounds	Organic acids and derivatives	Carboxylic acids and derivatives	Tricarboxylic acids and derivatives	Tricarboxylic acids and derivatives	Endogenous;Food;Subcellular;Cell and elements
Com_5273_neg	Hpmpa	C9H14N5O5P	HMDB0253216	Organic compounds	Organoheterocyclic compounds	Imidazopyrimidines	Purines and purine derivatives	6-aminopurines	-
Com_4904_neg	Iprindole	C19H28N2	HMDB0253568	Organic compounds	Organoheterocyclic compounds	Indoles and derivatives	N-alkylindoles	N-alkylindoles	-
Com_3217_neg	Methionyl butyrate	C8H16O2S	HMDB0032378	Organic compounds	Lipids and lipid-like molecules	Fatty Acyls	Fatty acid esters	Fatty acid esters	Endogenous;Food;Biological;Biofluid and excreta;Cell and elements;Subcellular;Biological process;Surfactant;Emulsifier;Membrane stabilizer;Energy source;Energy storage;Nutrient
Com_3467_neg	trans-S-(1-Propenyl)-cysteine disulfide	C6H11NO2S2	HMDB0302218	Organic compounds	Organic acids and derivatives	Carboxylic acids and derivatives	Amino acids, peptides, and analogues	L-cysteine-S-conjugates	-
Com_4720_neg	Iduronate 2-sulfate	C6H10O10S	HMDB0253382	Organic compounds	Organic oxygen compounds	Organooxygen compounds	Carbohydrates and carbohydrate conjugates	Glucuronic acid derivatives	-
Com_6920_neg	11-beta-Hydroxyandrosterone-3-glucuronide	C25H38O9	HMDB0010351	Organic compounds	Organoheterocyclic compounds	Indoles and derivatives	Hydroxyindoles	Hydroxyindoles	Endogenous;Food;Biological;Cell and elements;Tissue and substructures;Organ and components;Subcellular;Biofluid and excreta;Biological process;Surfactant;Emulsifier;Waste product;Drug metabolite;Membrane stabilizer;Energy source;Energy storage;Molecular messenger
Com_3420_neg	3-Dehydroquinic acid	C7H10O6	HMDB0012710	Organic compounds	Organic acids and derivatives	Hydroxy acids and derivatives	Alpha hydroxy acids and derivatives	Alpha hydroxy acids and derivatives	Endogenous;Food;Biological;Pharmaceutical industry
Com_2992_neg	2-Methyl-4-propyl-1,3-oxathiane	C8H16OS	HMDB0031572	Organic compounds	Organoheterocyclic compounds	Oxathianes	-	Oxathianes	Endogenous;Food;Biological
Com_6551_neg	o-Desmethyl ranolazine	C23H31N3O4	HMDB0244785	Organic compounds	Organic acids and derivatives	Carboxylic acids and derivatives	Amino acids, peptides, and analogues	Alpha amino acid amides	-
Com_6016_neg	Cyclodopa glucoside	C15H19NO9	HMDB0029833	Organic compounds	Organic acids and derivatives	Carboxylic acids and derivatives	Amino acids, peptides, and analogues	N-acyl-alpha amino acids	Endogenous;Food;Biological;Subcellular;Cell and elements
Com_2695_neg	2-Oxosuccinamate	C4H5NO4	HMDB0060350	Organic compounds	Organic acids and derivatives	Keto acids and derivatives	Short-chain keto acids and derivatives	Short-chain keto acids and derivatives	-
Com_6121_neg	3'-O-Methyl-(-)-epicatechin-7-O-sulphate	C16H16O8S	HMDB0029177	Organic compounds	Phenylpropanoids and polyketides	Flavonoids	Flavans	Catechins	Endogenous;Biological
Com_5132_neg	Hydrocinchonine	C19H24N2O	HMDB0030283	Organic compounds	Alkaloids and derivatives	Cinchona alkaloids	-	Cinchona alkaloids	Endogenous;Food;Biological
Com_4763_neg	Biotin thiamine	C10H16N2O3S2	HMDB0249230	Organic compounds	Organoheterocyclic compounds	Biotin and derivatives	-	Biotin and derivatives	-
Com_5281_neg	6-Hydroxyetodolac	C17H21NO4	HMDB0060543	Organic compounds	Organoheterocyclic compounds	Indoles and derivatives	Indolyl carboxylic acids and derivatives	Indolyl carboxylic acids and derivatives	Endogenous;Organ and components;Subcellular;Biofluid and excreta;Drug metabolite;Waste product
Com_2798_neg	Dihydroisophorol	C9H18O	HMDB0029557	Organic compounds	Organic oxygen compounds	Organooxygen compounds	Alcohols and polyols	Cyclohexanols	Endogenous;Food;Food and nutrition
Com_5607_neg	3-methylthiopropyl-desulfoglucosinolate	C11H21NO6S2	HMDB0304142	Organic compounds	Organic oxygen compounds	Organooxygen compounds	Carbohydrates and carbohydrate conjugates	Thioglycosides	-
Com_3743_neg	11,12-Dihydrolactaroviolin	C15H16O	HMDB0035736	Organic compounds	Lipids and lipid-like molecules	Prenol lipids	Sesquiterpenoids	Guaianes	Endogenous;Food;Biological;Biological process;Surfactant;Emulsifier;Nutrient;Membrane stabilizer;Energy source;Energy storage
Com_4143_neg	2'-Deoxy-2'-methylenecytidine	C10H13N3O4	HMDB0245533	Organic compounds	Organoheterocyclic compounds	Diazines	Pyrimidines and pyrimidine derivatives	Pyrimidones	-
Com_3891_neg	Hydrocotarnine	C12H15NO3	HMDB0033701	Organic compounds	Organoheterocyclic compounds	Tetrahydroisoquinolines	-	Tetrahydroisoquinolines	Food;Subcellular;Cell and elements;Nutrient
Com_4641_neg	4-Bis(2-hydroxyethyl)amino-L-phenylalanine	C13H20N2O4	HMDB0247322	Organic compounds	Organic acids and derivatives	Carboxylic acids and derivatives	Amino acids, peptides, and analogues	Phenylalanine and derivatives	-
Com_3799_neg	1-Methylpyrene	C17H12	HMDB0243945	Organic compounds	Benzenoids	Pyrenes	-	Pyrenes	-
Com_2657_neg	5-Methyl-2-thiophenecarboxaldehyde	C6H6OS	HMDB0032431	Organic compounds	Organoheterocyclic compounds	Thiophenes	2,5-disubstituted thiophenes	2,5-disubstituted thiophenes	Endogenous;Food;Subcellular;Cell and elements
Com_3803_neg	Sakacin P	C9H16N2O4	HMDB0038239	Organic compounds	Lipids and lipid-like molecules	Fatty Acyls	Fatty amides	Fatty amides	Food;Endogenous;Biological;Biofluid and excreta;Subcellular;Cell and elements;Biological process;Nutrient;Energy storage;Energy source;Membrane stabilizer
Com_5189_neg	Saxitoxin	C10H17N7O4	HMDB0029368	Organic compounds	Phenylpropanoids and polyketides	Saxitoxins, gonyautoxins, and derivatives	-	Saxitoxins, gonyautoxins, and derivatives	Endogenous;Food;Subcellular;Cell and elements;Modulator;Pharmaceutical industry;Neurotoxin;Toxin;Marine biotoxin
Com_5324_neg	Threoninyl-Tryptophan	C15H19N3O4	HMDB0304790	Organic compounds	Organic acids and derivatives	Carboxylic acids and derivatives	Amino acids, peptides, and analogues	Dipeptides	-
Com_4759_neg	6-phosphonatooxy-D-gluconate	C6H13O10P	HMDB0062800	Organic compounds	Organic oxygen compounds	Organooxygen compounds	Carbohydrates and carbohydrate conjugates	Monosaccharide phosphates	-
Com_4576_neg	Necatorine	C15H8N2O3	HMDB0039035	Organic compounds	Lipids and lipid-like molecules	Prenol lipids	Tetraterpenoids	Xanthophylls	Food;Biological;Subcellular;Cell and elements;Nutrient
Com_4267_neg	3-Aminobenzanthrone	C17H11NO	HMDB0245815	Organic compounds	Benzenoids	Phenanthrenes and derivatives	-	Phenanthrenes and derivatives	-
Com_4029_neg	M-Terphenyl	C18H14	HMDB0244175	Organic compounds	Benzenoids	Benzene and substituted derivatives	Terphenyls	M-terphenyls	-
Com_5951_neg	1-[(1-(4-Chlorophenyl)-1H-pyrazol-4-yl)methyl]-4-phenylpiperazine	C20H21ClN4	HMDB0250043	Organic compounds	Organoheterocyclic compounds	Diazinanes	Piperazines	Phenylpiperazines	-
Com_6483_neg	Bms-378806	C22H22N4O4	HMDB0249317	Organic compounds	Organoheterocyclic compounds	Pyrrolopyridines	-	Pyrrolopyridines	-
Com_4687_neg	7-Aminocephalosporanic acid	C10H12N2O5S	HMDB0247232	Organic compounds	Organic acids and derivatives	Carboxylic acids and derivatives	Amino acids, peptides, and analogues	Alpha amino acids and derivatives	-
Com_6478_neg	Imidapril	C20H27N3O6	HMDB0041907	Organic compounds	Organic acids and derivatives	Carboxylic acids and derivatives	Amino acids, peptides, and analogues	Dipeptides	-
Com_4223_neg	Benzonaphthazepine	C18H13N	HMDB0249024	Organic compounds	Benzenoids	Phenanthrenes and derivatives	-	Phenanthrenes and derivatives	-
Com_4703_neg	5alpha-Androst-16-en-3-one	C19H28O	HMDB0034406	Organic compounds	Lipids and lipid-like molecules	Steroids and steroid derivatives	Androstane steroids	Androgens and derivatives	Endogenous;Food;Biological;Biological process;Surfactant;Emulsifier;Nutrient;Membrane stabilizer;Energy source;Energy storage;Molecular messenger
Com_6094_neg	Hydromorphone-3-sulphate	C17H19NO6S	HMDB0060825	Organic compounds	Alkaloids and derivatives	Morphinans	-	Morphinans	Endogenous;Organ and components;Subcellular;Biofluid and excreta;Drug metabolite;Waste product
Com_3468_neg	6-Hydroxymethylpterin	C7H7N5O2	HMDB0247079	Organic compounds	Organoheterocyclic compounds	Pteridines and derivatives	Pterins and derivatives	Pterins and derivatives	-
Com_4614_neg	(3xi,6E)-1,7-Diphenyl-6-hepten-3-ol	C19H22O	HMDB0030146	Organic compounds	Phenylpropanoids and polyketides	Diarylheptanoids	Linear diarylheptanoids	Linear diarylheptanoids	Endogenous;Food;Biological
Com_2562_neg	2-Hepten-4-one	C7H12O	HMDB0031488	Organic compounds	Organic oxygen compounds	Organooxygen compounds	Carbonyl compounds	Enones	Endogenous;Food;Subcellular;Cell and elements;Food and nutrition
Com_4821_neg	Fructosylvaline	C11H21NO7	HMDB0252498	Organic compounds	Organic acids and derivatives	Carboxylic acids and derivatives	Amino acids, peptides, and analogues	Valine and derivatives	-
Com_4689_neg	alpha-Naphthoflavone	C19H12O2	HMDB0247291	Organic compounds	Phenylpropanoids and polyketides	Flavonoids	Flavones	Flavones	-
Com_2762_neg	ISOPROPYL METHYLPHOSPHONATE	C4H11O3P	HMDB0253676	Organic compounds	Organic acids and derivatives	Organic phosphonic acids and derivatives	Phosphonic acid esters	Phosphonic acid esters	-
Com_6005_neg	Dopexamine	C22H32N2O2	HMDB0041882	Organic compounds	Benzenoids	Phenols	Benzenediols	Catecholamines and derivatives	-
Com_5073_neg	Koenimbine	C19H19NO2	HMDB0030210	Organic compounds	Organoheterocyclic compounds	Indoles and derivatives	Carbazoles	Carbazoles	Endogenous;Food;Biological
Com_6324_neg	Dexanabinol	C25H38O3	HMDB0251084	Organic compounds	Organoheterocyclic compounds	Benzopyrans	1-benzopyrans	2,2-dimethyl-1-benzopyrans	-
Com_3017_neg	1,2-Dihydroxy-3-keto-5-methylthiopentene	C6H10O3S	HMDB0012134	Organic compounds	Organic oxygen compounds	Organooxygen compounds	Carbonyl compounds	Alpha-branched alpha,beta-unsaturated ketones	Endogenous;Food;Biological
Com_5792_neg	Pentamidine	C19H24N4O2	HMDB0014876	Organic compounds	Benzenoids	Phenol ethers	-	Phenol ethers	-
Com_4886_neg	9-Hydroxybenzo[a]pyrene-4,5-oxide	C20H12O2	HMDB0062439	Organic compounds	Benzenoids	Phenanthrenes and derivatives	Chrysenes	Chrysenes	-
Com_3313_neg	1-deoxy-L-glycero-tetrulose 4-phosphate	C4H9O6P	HMDB0304013	Organic compounds	Organic acids and derivatives	Organic phosphoric acids and derivatives	Phosphate esters	Monoalkyl phosphates	-
Com_4475_neg	2-Acetyl-3,5,5,6,8,8-hexamethyl-5,6,7,8- tetrahydronaphthalene	C18H26O	HMDB0061860	Organic compounds	Benzenoids	Tetralins	-	Tetralins	-
Com_4995_neg	Norcocaine	C16H19NO4	HMDB0041955	Organic compounds	Benzenoids	Phenol esters	-	Phenol esters	Endogenous;Drug metabolite;Nutrient;Waste product
Com_5275_neg	M1G-dR	C13H13N5O4	HMDB0254284	Organic compounds	Nucleosides, nucleotides, and analogues	Nucleoside and nucleotide analogues	-	Nucleoside and nucleotide analogues	-
Com_5633_neg	N-Lauroyl Glutamine	C17H32N2O4	HMDB0242031	Organic compounds	Organic acids and derivatives	Carboxylic acids and derivatives	Amino acids, peptides, and analogues	Glutamine and derivatives	-
Com_3678_neg	Dihydrolipoamide	C8H17NOS2	HMDB0000985	Organic compounds	Lipids and lipid-like molecules	Fatty Acyls	Fatty amides	Fatty amides	Endogenous;Food;Biological;Biofluid and excreta;Subcellular;Biological process;Nutrient;Energy storage;Energy source;Membrane stabilizer
Com_2960_neg	2-(Methylsulfonyl)pyridine	C6H7NO2S	HMDB0244947	Organic compounds	Organoheterocyclic compounds	Pyridines and derivatives	-	Pyridines and derivatives	-
Com_5482_neg	Leucyl-Tryptophan	C17H23N3O3	HMDB0028940	Organic compounds	Organic acids and derivatives	Carboxylic acids and derivatives	Amino acids, peptides, and analogues	Dipeptides	Endogenous
Com_5556_neg	5-(Galactosylhydroxy)-L-Lysine	C12H24N2O8	HMDB0242167	Organic compounds	Lipids and lipid-like molecules	Fatty Acyls	Fatty acyl glycosides	Fatty acyl glycosides of mono- and disaccharides	-
Com_2594_neg	2-Amino-4-methylpentanal	C6H13NO	HMDB0244989	Organic compounds	Organic nitrogen compounds	Organonitrogen compounds	Amines	Monoalkylamines	-
Com_2984_neg	Benzenesulfonyl fluoride	C6H5FO2S	HMDB0248987	Organic compounds	Benzenoids	Benzene and substituted derivatives	Benzenesulfonyl compounds	Benzenesulfonyl compounds	-
Com_4742_neg	2-Chlorohexadecanal	C16H31ClO	HMDB0245072	Organic compounds	Organohalogen compounds	Organochlorides	-	Organochlorides	-
Com_5075_neg	N-(1-Deoxy-1-fructosyl)leucine	C12H23NO7	HMDB0037840	Organic compounds	Organic acids and derivatives	Carboxylic acids and derivatives	Amino acids, peptides, and analogues	Leucine and derivatives	Food;Nutrient
Com_4142_neg	hydroxytyrosyl acetate	C11H13NO5	HMDB0253300	Organic compounds	Organic acids and derivatives	Carboxylic acids and derivatives	Amino acids, peptides, and analogues	Tyrosine and derivatives	-
Com_5516_neg	2,3-Thioepoxy Madol	C20H32OS	HMDB0253075	Organic compounds	Lipids and lipid-like molecules	Steroids and steroid derivatives	Estrane steroids	Estrane steroids	-
Com_4395_neg	L-Agaridoxin	C11H14N2O5	HMDB0029445	Organic compounds	Organic acids and derivatives	Carboxylic acids and derivatives	Amino acids, peptides, and analogues	Alpha amino acids	Endogenous;Food;Biological;Subcellular;Cell and elements
Com_3895_neg	2-Hydroxy-5-(trifluoromethoxy)benzoic Acid	C8H5F3O4	HMDB0245146	Organic compounds	Benzenoids	Benzene and substituted derivatives	Benzoic acids and derivatives	Salicylic acids	-
Com_3036_neg	Chloral hydrate	C2H3Cl3O2	HMDB0060451	Organic compounds	Organohalogen compounds	Halohydrins	Chlorohydrins	Chlorohydrins	-
Com_5907_neg	Glucose-6-phosphate lactate	C9H17O12P	HMDB0252789	Organic compounds	Organic oxygen compounds	Organooxygen compounds	Carbohydrates and carbohydrate conjugates	Hexose phosphates	-
Com_6476_neg	mepitiostane	C25H40O2S	HMDB0254455	Organic compounds	Lipids and lipid-like molecules	Steroids and steroid derivatives	Estrane steroids	Estrane steroids	-
Com_5522_neg	S-Glutaryldihydrolipoamide	C13H23NO4S2	HMDB0006832	Organic compounds	Lipids and lipid-like molecules	Fatty Acyls	Fatty acids and conjugates	Thia fatty acids	Endogenous;Food;Biological;Biological process;Nutrient;Energy storage;Energy source;Membrane stabilizer
Com_6153_neg	Perilloside E	C17H22O9	HMDB0041115	Organic compounds	Organic oxygen compounds	Organooxygen compounds	Carbohydrates and carbohydrate conjugates	Phenolic glycosides	Food;Subcellular;Cell and elements;Nutrient
Com_5987_neg	Romucosine C	C20H21NO5	HMDB0036764	Organic compounds	Lipids and lipid-like molecules	Prenol lipids	Sesquiterpenoids	Germacrane sesquiterpenoids	Food;Biological;Nutrient
Com_3315_neg	Dibenzothiophene	C12H8S	HMDB0251165	Organic compounds	Organoheterocyclic compounds	Benzothiophenes	Dibenzothiophenes	Dibenzothiophenes	-
Com_6337_neg	5,6-Dihydroxyprostaglandin F1a	C20H36O7	HMDB0012109	Organic compounds	Lipids and lipid-like molecules	Fatty Acyls	Eicosanoids	Prostaglandins and related compounds	Endogenous;Food;Biological;Biofluid and excreta;Cell and elements;Subcellular;Biological process;Surfactant;Emulsifier;Membrane stabilizer;Energy source;Energy storage;Nutrient;Inflammatory;Modulator
Com_5037_neg	2',3'-Dideoxycytidine-5'-monophosphate	C9H14N3O6P	HMDB0244310	Organic compounds	Organoheterocyclic compounds	Diazines	Pyrimidines and pyrimidine derivatives	Pyrimidones	-
Com_5802_neg	Ethylhydrocupreine	C21H28N2O2	HMDB0252078	Organic compounds	Alkaloids and derivatives	Cinchona alkaloids	-	Cinchona alkaloids	-
Com_4505_neg	Pyrano(2,3-c)pyrazol-6(2H)-one, 3,4-dimethyl-2-(2-thienylmethyl)-	C13H12N2O2S	HMDB0253035	Organic compounds	Organoheterocyclic compounds	Pyrans	Pyranones and derivatives	Pyranones and derivatives	-
Com_7209_neg	PE(18:4(6Z,9Z,12Z,15Z)/P-18:1(11Z))	C41H72NO7P	HMDB0009215	Organic compounds	Lipids and lipid-like molecules	Glycerophospholipids	Glycerophosphoethanolamines	Glycerophosphoethanolamines	Endogenous;Food;Biological;Biofluid and excreta;Tissue and substructures;Organ and components;Cell and elements;Subcellular;Biological process;Surfactant;Emulsifier;Food and nutrition;Energy source;Membrane stabilizer;Energy storage
Com_3076_neg	3-(4-Methyl-3-pentenyl)thiophene	C10H14S	HMDB0038183	Organic compounds	Organoheterocyclic compounds	Heteroaromatic compounds	-	Heteroaromatic compounds	Food;Nutrient
Com_6858_neg	LysoSM(d18:0)	C23H51N2O5P	HMDB0012082	Organic compounds	Lipids and lipid-like molecules	Sphingolipids	Phosphosphingolipids	Phosphosphingolipids	Endogenous;Food;Biological;Cell and elements;Subcellular;Biological process;Surfactant;Emulsifier;Food and nutrition;Energy source;Membrane stabilizer;Energy storage
Com_3750_neg	Droxidopa	C9H11NO5	HMDB0015627	Organic compounds	Organic acids and derivatives	Carboxylic acids and derivatives	Amino acids, peptides, and analogues	Tyrosine and derivatives	-
Com_5118_neg	Aspartyl-Tyrosine	C13H16N2O6	HMDB0028765	Organic compounds	Organic acids and derivatives	Carboxylic acids and derivatives	Amino acids, peptides, and analogues	Dipeptides	Endogenous
Com_5114_neg	Disulfiram	C10H20N2S4	HMDB0014960	Organic compounds	Organic nitrogen compounds	Organonitrogen compounds	Amines	Thiuram disulfides	-
Com_5844_neg	Cilomilast	C20H25NO4	HMDB0250246	Organic compounds	Benzenoids	Phenol ethers	Anisoles	Anisoles	-
Com_5009_neg	Dedimethylchlorpromazine	C15H15ClN2S	HMDB0061134	Organic compounds	Organoheterocyclic compounds	Benzothiazines	Phenothiazines	Phenothiazines	Endogenous;Organ and components;Subcellular;Biofluid and excreta;Drug metabolite;Waste product
Com_3369_neg	2-(Sec-butyldisulfanyl)-1h-imidazole	C7H12N2S2	HMDB0244601	Organic compounds	Organoheterocyclic compounds	Azoles	Imidazoles	Imidazoles	-
Com_6356_neg	Serylvalylglycylglutamic acid	C15H26N4O8	HMDB0302163	Organic compounds	Organic acids and derivatives	Carboxylic acids and derivatives	Amino acids, peptides, and analogues	Oligopeptides	-
Com_5717_neg	(S)-a-Amino-2,5-dihydro-5-oxo-4-isoxazolepropanoic acid N2-glucoside	C12H18N2O9	HMDB0029404	Organic compounds	Organic oxygen compounds	Organooxygen compounds	Carbohydrates and carbohydrate conjugates	Glycosylamines	Endogenous;Food;Biological;Subcellular;Cell and elements
Com_5025_neg	4-Fluoroestradiol	C18H23FO2	HMDB0246427	Organic compounds	Lipids and lipid-like molecules	Steroids and steroid derivatives	Estrane steroids	Estrogens and derivatives	-
Com_4537_neg	Aspartyl-Gamma-glutamate	C9H15N3O6	HMDB0028767	Organic compounds	Organic acids and derivatives	Carboxylic acids and derivatives	Amino acids, peptides, and analogues	Glutamine and derivatives	Endogenous
Com_6307_neg	N-Palmitoyl Glutamine	C21H40N2O4	HMDB0241924	Organic compounds	Lipids and lipid-like molecules	Fatty Acyls	Fatty acids and conjugates	Long-chain fatty acids	-
Com_5027_neg	1-Octen-3-yl glucoside	C14H26O6	HMDB0032959	Organic compounds	Lipids and lipid-like molecules	Fatty Acyls	Fatty acyl glycosides	Fatty acyl glycosides of mono- and disaccharides	Endogenous;Food;Biological;Biofluid and excreta;Subcellular;Cell and elements;Biological process;Surfactant;Emulsifier;Nutrient;Membrane stabilizer;Energy source;Energy storage
Com_4774_neg	Triethyl citrate	C12H20O7	HMDB0034263	Organic compounds	Organic acids and derivatives	Carboxylic acids and derivatives	Tricarboxylic acids and derivatives	Tricarboxylic acids and derivatives	Food;Subcellular;Cell and elements;Nutrient;Laboratory chemical;Food and nutrition
Com_5886_neg	Gibberellin A80	C19H22O6	HMDB0036892	Organic compounds	Lipids and lipid-like molecules	Prenol lipids	Diterpenoids	C19-gibberellin 6-carboxylic acids	Endogenous;Food;Biological;Biological process;Surfactant;Emulsifier;Nutrient;Membrane stabilizer;Energy source;Energy storage
Com_5504_neg	Isomugineic acid	C12H20N2O8	HMDB0033555	Organic compounds	Organic acids and derivatives	Carboxylic acids and derivatives	Amino acids, peptides, and analogues	Gamma amino acids and derivatives	Food;Biological;Subcellular;Cell and elements;Nutrient
Com_7124_neg	Cytidylyl-(3',5')-guanosine	C19H25N8O12P	HMDB0245649	Organic compounds	Nucleosides, nucleotides, and analogues	(3'->5')-dinucleotides and analogues	(3'->5')-dinucleotides	(3'->5')-dinucleotides	-
Com_3453_neg	4,6-Dichloropyrimidine-5-carboxylic acid	C5H2Cl2N2O2	HMDB0247548	Organic compounds	Organoheterocyclic compounds	Diazines	Pyrimidines and pyrimidine derivatives	Pyrimidinecarboxylic acids	-
Com_5450_neg	Di-deacetyl adrogolide	C18H21NO2S	HMDB0247722	Organic compounds	Organoheterocyclic compounds	Quinolines and derivatives	Quinolones and derivatives	Thienoquinolines	-
Com_4968_neg	Fospropofol	C13H21O5P	HMDB0015661	Organic compounds	Benzenoids	Benzene and substituted derivatives	Cumenes	Cumenes	-
Com_4069_neg	Brassicanal B	C12H11NO2S	HMDB0038592	Organic compounds	Organoheterocyclic compounds	Indoles and derivatives	Indoles	Indoles	Food;Biological;Subcellular;Cell and elements;Nutrient
Com_4055_neg	4-Fluoro-3-phenoxybenzoic acid	C13H9FO3	HMDB0246421	Organic compounds	Benzenoids	Benzene and substituted derivatives	Diphenylethers	Diphenylethers	-
Com_5117_neg	DHAP(8:0)	C11H21O7P	HMDB0011685	Organic compounds	Organic oxygen compounds	Organooxygen compounds	Carbonyl compounds	O-acylglycerone-phosphates	Endogenous;Food;Cell and elements;Subcellular;Biological process;Surfactant;Emulsifier;Membrane stabilizer;Energy source;Energy storage
Com_2963_neg	2,4-Dimethylquinoline	C11H11N	HMDB0302385	Organic compounds	Organoheterocyclic compounds	Quinolines and derivatives	-	Quinolines and derivatives	-
Com_3183_neg	Hexanethioic acid S-propyl ester	C9H18OS	HMDB0039466	Organic compounds	Lipids and lipid-like molecules	Fatty Acyls	Fatty acyl thioesters	Fatty acyl thioesters	Food;Endogenous;Biological;Biological process;Nutrient;Energy storage;Energy source;Membrane stabilizer
Com_6540_neg	17-Hydroxypregnenolone sulfate	C21H32O6S	HMDB0000416	Organic compounds	Lipids and lipid-like molecules	Steroids and steroid derivatives	Sulfated steroids	Sulfated steroids	Endogenous;Food;Biological;Cell and elements;Tissue and substructures;Organ and components;Subcellular;Biofluid and excreta;Biological process;Waste product;Drug metabolite;Membrane stabilizer;Energy source;Energy storage;Molecular messenger;Surfactant;Emulsifier
Com_3751_neg	2-(4-Methyl-5-thiazolyl)ethyl butanoate	C10H15NO2S	HMDB0032418	Organic compounds	Organoheterocyclic compounds	Azoles	Thiazoles	4,5-disubstituted thiazoles	Endogenous;Food;Cell and elements;Subcellular;Biological process;Surfactant;Emulsifier;Membrane stabilizer;Energy source;Energy storage
Com_3083_neg	2,8-Dihydroxyadenine	C5H5N5O2	HMDB0000401	Organic compounds	Organoheterocyclic compounds	Imidazopyrimidines	Purines and purine derivatives	Purinones	Endogenous
Com_4723_neg	D-Glucuronic acid 1-phosphate	C6H11O10P	HMDB0003976	Organic compounds	Organic oxygen compounds	Organooxygen compounds	Carbohydrates and carbohydrate conjugates	Glucuronic acid derivatives	Endogenous
Com_6430_neg	Cbmida	C16H20N2O10	HMDB0249715	Organic compounds	Organic acids and derivatives	Carboxylic acids and derivatives	Tetracarboxylic acids and derivatives	Tetracarboxylic acids and derivatives	-
Com_3791_neg	2-C-methyl-D-erythritol-4-phosphate	C5H13O7P	HMDB0304061	Organic compounds	Organic acids and derivatives	Organic phosphoric acids and derivatives	Phosphate esters	Monoalkyl phosphates	-
Com_5443_neg	Homochlorcyclizine	C19H23ClN2	HMDB0240243	Organic compounds	Benzenoids	Benzene and substituted derivatives	Diphenylmethanes	Diphenylmethanes	-
Com_4000_neg	5-Hydroxyindolin-2-one sulfate	C8H7NO5S	HMDB0304927	-	-	-	-	-	-
Com_3433_neg	Dihydralazine	C8H10N6	HMDB0251288	Organic compounds	Organoheterocyclic compounds	Diazanaphthalenes	Benzodiazines	Phthalazines	-
Com_4949_neg	Tetraphyllin B	C12H17NO7	HMDB0029914	Organic compounds	Organic oxygen compounds	Organooxygen compounds	Carbohydrates and carbohydrate conjugates	Cyanogenic glycosides	Endogenous;Food;Biological;Subcellular;Cell and elements
Com_2830_neg	m-Dichlorobenzene	C6H4Cl2	HMDB0059855	Organic compounds	Benzenoids	Benzene and substituted derivatives	Halobenzenes	Dichlorobenzenes	Synthetic;Subcellular;Air pollutant;Environmental contaminant
Com_2671_neg	(+/-)-4-Methylene-2-pyrrolidinecarboxylic acid	C6H9NO2	HMDB0029434	Organic compounds	Organic acids and derivatives	Carboxylic acids and derivatives	Amino acids, peptides, and analogues	Proline and derivatives	Endogenous;Food;Biological;Subcellular;Cell and elements
Com_5285_neg	Vildagliptin	C17H25N3O2	HMDB0015596	Organic compounds	Organic acids and derivatives	Carboxylic acids and derivatives	Amino acids, peptides, and analogues	Alpha amino acid amides	-
Com_4184_neg	2,8-Quinolinediol 2-sulfate	C9H7NO5S	HMDB0240657	Organic compounds	Organoheterocyclic compounds	Quinolines and derivatives	Quinolones and derivatives	Quinolones and derivatives	-
Com_6273_neg	13,14-Dihydro-15-keto-20-ethyl prostaglandin f2alpha	C22H38O5	HMDB0244515	Organic compounds	Lipids and lipid-like molecules	Fatty Acyls	Eicosanoids	Prostaglandins and related compounds	-
Com_5530_neg	Finrozole	C18H15FN4O	HMDB0252263	Organic compounds	Phenylpropanoids and polyketides	Linear 1,3-diarylpropanoids	-	Linear 1,3-diarylpropanoids	-
Com_6308_neg	N-Palmitoyl Lysine	C22H44N2O3	HMDB0241929	Organic compounds	Organic acids and derivatives	Carboxylic acids and derivatives	Amino acids, peptides, and analogues	N-acyl-alpha amino acids	-
Com_2833_neg	2,3-Dimethyl-5,6-dithia-bicyclo[2.1.1]-hexane-5-oxide	C6H10S2	HMDB0303119	Organic compounds	Organoheterocyclic compounds	Thiolanes	-	Thiolanes	-
Com_3123_neg	Diphenyl ether	C12H10O	HMDB0034446	Organic compounds	Benzenoids	Benzene and substituted derivatives	Diphenylethers	Diphenylethers	Food;Biological;Subcellular;Biofluid and excreta;Food and nutrition;Nutrient
Com_5192_neg	Pentadecanoylglycine	C17H33NO3	HMDB0013300	Organic compounds	Organic acids and derivatives	Carboxylic acids and derivatives	Amino acids, peptides, and analogues	N-acyl-alpha amino acids	Endogenous
Com_6905_neg	11-Oxo-androsterone glucuronide	C25H36O9	HMDB0010338	Organic compounds	Lipids and lipid-like molecules	Glycerolipids	Diradylglycerols	1,2-diacylglycerols	Endogenous;Food;Biological;Cell and elements;Tissue and substructures;Organ and components;Subcellular;Biofluid and excreta;Biological process;Surfactant;Emulsifier;Waste product;Drug metabolite;Membrane stabilizer;Energy source;Energy storage;Molecular messenger
Com_6221_neg	lysophosphatidylinositol	C11H21O12P	HMDB0254272	Organic compounds	Lipids and lipid-like molecules	Glycerophospholipids	Glycerophosphoinositols	1-acyl-sn-glycerol-3-phosphoinositols	-
Com_3377_neg	Indolepropionamide	C11H12N2O	HMDB0240640	Organic compounds	Organoheterocyclic compounds	Indoles and derivatives	Tryptamines and derivatives	Tryptamines and derivatives	-
Com_6801_neg	LysoPA(20:4(8Z,11Z,14Z,17Z)/0:0)	C23H39O7P	HMDB0114742	Organic compounds	Lipids and lipid-like molecules	Glycerophospholipids	Glycerophosphates	1-acylglycerol-3-phosphates	-
Com_5428_neg	Muricinine	C18H19NO4	HMDB0030288	Organic compounds	Alkaloids and derivatives	Aporphines	-	Aporphines	Endogenous;Food;Biological;Subcellular;Cell and elements
Com_6680_neg	Polysorbate 60	C22H42O8	HMDB0037183	Organic compounds	Lipids and lipid-like molecules	Fatty Acyls	Fatty acid esters	Fatty acid esters	Food;Biological process;Cosmetic;Drug;Nutrient;Energy storage;Energy source;Membrane stabilizer
Com_5988_neg	10H-Pyrido(3,2-b)(1,4)benzothiazine, 10-(2-(dibutylamino)ethyl)-	C21H29N3S	HMDB0250731	Organic compounds	Organic nitrogen compounds	Organonitrogen compounds	Amines	Alkyldiarylamines	-
Com_6141_neg	Didesmethyl tocotrienol	C25H36O2	HMDB0251224	Organic compounds	Lipids and lipid-like molecules	Prenol lipids	Diterpenoids	Diterpenoids	-
Com_5790_neg	3-(4-(4-Chlorophenyl-4-hydroxypiperidino)methyl)indole	C20H21ClN2O	HMDB0253858	Organic compounds	Organoheterocyclic compounds	Piperidines	Phenylpiperidines	Phenylpiperidines	-
Com_4229_neg	2-Deoxy-D-arabino-hexose 6-(dihydrogen phosphate)	C6H13O8P	HMDB0245100	Organic compounds	Organic acids and derivatives	Organic phosphoric acids and derivatives	Phosphate esters	Monoalkyl phosphates	-
Com_4186_neg	N-Benzoylanthranilic acid	C14H11NO3	HMDB0032175	Organic compounds	Benzenoids	Benzene and substituted derivatives	Benzoic acids and derivatives	Benzoic acids	Endogenous;Food
Com_4858_neg	8-Hydroxynevirapine	C15H14N4O2	HMDB0013913	Organic compounds	Organic nitrogen compounds	Organonitrogen compounds	Amines	Alkyldiarylamines	Endogenous;Organ and components;Biofluid and excreta;Cell and elements;Biological process;Pharmaceutical industry;Drug metabolite;Waste product
Com_5489_neg	Imidazolone A	C12H22N4O6	HMDB0253421	Organic compounds	Organic acids and derivatives	Carboxylic acids and derivatives	Amino acids, peptides, and analogues	Arginine and derivatives	-
Com_3022_neg	(+/-)-Ethyl 3-mercapto-2-methylbutanoate	C7H14O2S	HMDB0303227	Organic compounds	Lipids and lipid-like molecules	Fatty Acyls	Fatty acid esters	Fatty acid esters	-
Com_6082_neg	8-Methyldihydrochelerythrine	C22H21NO4	HMDB0041143	Organic compounds	Alkaloids and derivatives	Benzophenanthridine alkaloids	Dihydrobenzophenanthridine alkaloids	Dihydrobenzophenanthridine alkaloids	Food;Biological;Nutrient
Com_4285_neg	Floxuridine	C9H11FN2O5	HMDB0014467	Organic compounds	Nucleosides, nucleotides, and analogues	Pyrimidine nucleosides	Pyrimidine 2'-deoxyribonucleosides	Pyrimidine 2'-deoxyribonucleosides	-
Com_6284_neg	Calebin A	C21H20O7	HMDB0040134	Organic compounds	Phenylpropanoids and polyketides	Cinnamic acids and derivatives	Hydroxycinnamic acids and derivatives	Coumaric acids and derivatives	Food;Biological;Nutrient
Com_3262_neg	Homocystamine	C6H16N2S2	HMDB0253204	Organic compounds	Organosulfur compounds	Organic disulfides	Dialkyldisulfides	Dialkyldisulfides	-
Com_4318_neg	1-Hydroxy-6-methoxypyrene	C17H12O2	HMDB0060321	Organic compounds	Benzenoids	Pyrenes	-	Pyrenes	-
Com_4945_neg	ent-19-Trachylobanal	C20H30O	HMDB0036841	Organic compounds	Lipids and lipid-like molecules	Prenol lipids	Diterpenoids	Kaurane diterpenoids	Endogenous;Food;Biological;Biological process;Surfactant;Emulsifier;Nutrient;Membrane stabilizer;Energy source;Energy storage
Com_6707_neg	Metreton	C21H29O8P	HMDB0254683	Organic compounds	Lipids and lipid-like molecules	Steroids and steroid derivatives	Pregnane steroids	Gluco/mineralocorticoids, progestogins and derivatives	-
Com_5498_neg	Ibandronate	C9H23NO7P2	HMDB0014848	Organic compounds	Organic acids and derivatives	Organic phosphonic acids and derivatives	Bisphosphonates	Bisphosphonates	-
Com_5047_neg	1-(5-Isoquinolinesulfonyl)-2-methylpiperazine	C14H17N3O2S	HMDB0243797	Organic compounds	Organoheterocyclic compounds	Isoquinolines and derivatives	-	Isoquinolines and derivatives	-
Com_4100_neg	Cbhcy	C9H17NO4S	HMDB0249714	Organic compounds	Organic acids and derivatives	Carboxylic acids and derivatives	Amino acids, peptides, and analogues	Alpha amino acids	-
Com_3974_neg	2-Amino-3,4,8-trimethyl-3H-imidazo[4,5-f]quinoxaline	C12H13N5	HMDB0032928	Organic compounds	Organoheterocyclic compounds	Diazanaphthalenes	Benzodiazines	Quinoxalines	Food;Subcellular;Cell and elements;Nutrient
Com_4719_neg	Glucuronic acid sulfate	C6H10O10S	HMDB0252795	Organic compounds	Organic oxygen compounds	Organooxygen compounds	Carbohydrates and carbohydrate conjugates	Glucuronic acid derivatives	-
Com_6226_neg	4-Hydroxy-D4-neuroprostane	C22H32O5	HMDB0012777	Organic compounds	Lipids and lipid-like molecules	Fatty Acyls	Eicosanoids	Prostaglandins and related compounds	Endogenous;Food;Biological;Biofluid and excreta;Cell and elements;Subcellular;Biological process;Surfactant;Emulsifier;Membrane stabilizer;Energy source;Energy storage;Nutrient;Inflammatory;Modulator
Com_5359_neg	N-Succinimidyl 6-Maleimidohexanoate	C14H16N2O6	HMDB0246963	Organic compounds	Organoheterocyclic compounds	Pyrrolidines	Pyrrolidones	Maleimides	-
Com_7277_neg	CDP-DG(22:5(4Z,7Z,10Z,13Z,16Z)/PGF1alpha)	C54H87N3O18P2	HMDB0292523	-	-	-	-	-	-
Com_6175_neg	Deoxycorticosterone acetate	C23H32O4	HMDB0251003	Organic compounds	Lipids and lipid-like molecules	Steroids and steroid derivatives	Pregnane steroids	Gluco/mineralocorticoids, progestogins and derivatives	-
Com_6894_neg	Dolicholide	C28H46O6	HMDB0034086	Organic compounds	Organic oxygen compounds	Organooxygen compounds	Alcohols and polyols	Tertiary alcohols	Endogenous;Food;Biological;Biological process;Surfactant;Emulsifier;Nutrient;Membrane stabilizer;Energy source;Energy storage;Molecular messenger
Com_3319_neg	Harmalan	C12H12N2	HMDB0029834	Organic compounds	Alkaloids and derivatives	Harmala alkaloids	-	Harmala alkaloids	Endogenous;Food;Biological
Com_6258_neg	Conferone	C24H28O4	HMDB0036621	Organic compounds	Phenylpropanoids and polyketides	Coumarins and derivatives	-	Coumarins and derivatives	Endogenous;Food;Biological;Cell and elements;Subcellular;Biological process;Surfactant;Emulsifier;Nutrient;Membrane stabilizer;Energy source;Energy storage
Com_2721_neg	1,1,1,3,3-Pentafluoropropane	C3H3F5	HMDB0244038	Organic compounds	Organohalogen compounds	Organofluorides	-	Organofluorides	-
Com_6027_neg	Leu-Leu-Leu	C18H35N3O4	HMDB0094648	Organic compounds	Organic acids and derivatives	Carboxylic acids and derivatives	Amino acids, peptides, and analogues	Oligopeptides	-
Com_4098_neg	5-(4-Methoxybenzylidene)-1,3-thiazolidine-2,4-dione	C11H9NO3S	HMDB0246721	Organic compounds	Benzenoids	Phenol ethers	Anisoles	Anisoles	-
Com_3654_neg	Pyrogallol-2-O-sulphate	C6H6O6S	HMDB0060018	Organic compounds	Organic acids and derivatives	Organic sulfuric acids and derivatives	Arylsulfates	Phenylsulfates	Endogenous
Com_6312_neg	Isopropylphenyladenosine	C19H23N5O4	HMDB0253681	Organic compounds	Nucleosides, nucleotides, and analogues	Purine nucleosides	-	Purine nucleosides	-
Com_6044_neg	L-DOPA 3'-glucoside	C15H21NO9	HMDB0029452	Organic compounds	Organic acids and derivatives	Carboxylic acids and derivatives	Amino acids, peptides, and analogues	Tyrosine and derivatives	Endogenous;Food;Biological;Subcellular;Cell and elements
Com_4715_neg	Mopidralazine	C14H19N5O	HMDB0254879	Organic compounds	Organic nitrogen compounds	Organonitrogen compounds	Amines	Dialkylarylamines	-
Com_3644_neg	benzylidene thiazolidinedione	C10H7NO2S	HMDB0249079	Organic compounds	Organoheterocyclic compounds	Azolidines	Thiazolidines	Thiazolidinediones	-
Com_4529_neg	Cyclic-hpmpc	C8H12N3O5P	HMDB0250198	Organic compounds	Organoheterocyclic compounds	Diazines	Pyrimidines and pyrimidine derivatives	Pyrimidones	-
Com_7158_neg	FAHFA(22:6(4Z,7Z,10Z,13Z,16Z,19Z)/14-O-22:6(4Z,7Z,10Z,13Z,16Z,19Z))	C44H62O4	HMDB0112171	Organic compounds	Lipids and lipid-like molecules	Fatty Acyls	Fatty acids and conjugates	Very long-chain fatty acids	-
Com_4193_neg	(2S)-2-Amino-4-(2-amino-4-chlorophenyl)-4-oxobutanoic acid	C10H11ClN2O3	HMDB0246396	Organic compounds	Organic oxygen compounds	Organooxygen compounds	Carbonyl compounds	Alkyl-phenylketones	-
Com_4711_neg	(2,5-Dioxopyrrolidin-1-yl) 5-(2-hydroxyethoxy)-4-oxopentanoate	C11H15NO7	HMDB0242493	Organic compounds	Organic acids and derivatives	Keto acids and derivatives	Gamma-keto acids and derivatives	Gamma-keto acids and derivatives	-
Com_5176_neg	3-(8,11,14-Pentadecatrienyl)phenol	C21H30O	HMDB0033862	Organic compounds	Benzenoids	Phenols	1-hydroxy-4-unsubstituted benzenoids	1-hydroxy-4-unsubstituted benzenoids	Food;Biological;Nutrient
Com_4289_neg	5,6-Dihydro-5-azacytidine	C8H14N4O5	HMDB0246860	Organic compounds	Organic oxygen compounds	Organooxygen compounds	Carbohydrates and carbohydrate conjugates	Glycosylamines	-
Com_3586_neg	1,4-Butanediol diglycidyl ether	C10H18O4	HMDB0244203	Organic compounds	Organoheterocyclic compounds	Epoxides	-	Epoxides	-
Com_7235_neg	PE(22:6(4Z,7Z,10Z,13Z,16Z,19Z)/P-16:0)	C43H74NO7P	HMDB0009708	Organic compounds	Lipids and lipid-like molecules	Glycerophospholipids	Glycerophosphoethanolamines	Glycerophosphoethanolamines	Endogenous;Food;Biological;Biofluid and excreta;Tissue and substructures;Organ and components;Cell and elements;Subcellular;Biological process;Surfactant;Emulsifier;Food and nutrition;Energy source;Membrane stabilizer;Energy storage
Com_4325_neg	2',3'-Didehydro-2',3'-dideoxyguanosine	C10H11N5O3	HMDB0245542	Organic compounds	Organoheterocyclic compounds	Imidazopyrimidines	Purines and purine derivatives	Hypoxanthines	-
Com_4266_neg	5-Fluoro-2'-deoxycytidine	C9H12FN3O4	HMDB0244305	Organic compounds	Nucleosides, nucleotides, and analogues	Pyrimidine nucleosides	Pyrimidine 2'-deoxyribonucleosides	Pyrimidine 2'-deoxyribonucleosides	-
Com_2620_neg	4-Mercaptobutyramidine	C4H10N2S	HMDB0246486	Organic compounds	Organic nitrogen compounds	Organonitrogen compounds	Amidines	Carboxamidines	-
Com_2946_neg	Phosphoglycolic acid	C2H5O6P	HMDB0000816	Organic compounds	Organic acids and derivatives	Organic phosphoric acids and derivatives	Phosphate esters	Monoalkyl phosphates	Endogenous;Food;Biological;Organ and components;Cell and elements;Subcellular;Tissue and substructures
Com_6526_neg	N-Oleoyl Glutamine	C23H42N2O4	HMDB0241958	Organic compounds	Organic acids and derivatives	Carboxylic acids and derivatives	Amino acids, peptides, and analogues	N-acyl-alpha amino acids	-
Com_7023_neg	Ganosporelactone B	C30H42O7	HMDB0036403	Organic compounds	Benzenoids	Benzene and substituted derivatives	Benzoic acids and derivatives	Benzoic acid esters	Endogenous;Food;Biological;Biological process;Surfactant;Emulsifier;Nutrient;Membrane stabilizer;Energy source;Energy storage;Molecular messenger
Com_6120_neg	Orotidylic acid	C10H13N2O11P	HMDB0000218	Organic compounds	Nucleosides, nucleotides, and analogues	Pyrimidine nucleotides	Pyrimidine ribonucleotides	Pyrimidine ribonucleoside monophosphates	Endogenous;Subcellular;Organ and components;Biological process;Pharmaceutical industry
Com_3303_neg	2-Amino-4-phosphonobutyric acid	C4H10NO5P	HMDB0244992	Organic compounds	Organic acids and derivatives	Carboxylic acids and derivatives	Amino acids, peptides, and analogues	Alpha amino acids	-
Com_2696_neg	6-Chlorohexanenitrile	C6H10ClN	HMDB0247047	Organic compounds	Organic nitrogen compounds	Organonitrogen compounds	Organic cyanides	Nitriles	-
Com_6497_neg	gamma-L-Glutamyl-gamma-L-glutamyl-L-methionine	C15H25N3O8S	HMDB0038674	Organic compounds	Organic acids and derivatives	Carboxylic acids and derivatives	Amino acids, peptides, and analogues	Oligopeptides	Food;Biological;Subcellular;Cell and elements;Nutrient
Com_4334_neg	(E)-2-Propenyl [3-(2-propenylthio)-2-propenyl] sulfate	C9H14O4S2	HMDB0039464	Organic compounds	Organic acids and derivatives	Organic sulfuric acids and derivatives	Sulfuric acid esters	Sulfuric acid diesters	Endogenous;Food;Biological;Subcellular;Cell and elements;Nutrient
Com_6738_neg	Corticosterone-21-hemisuccinate	C25H34O7	HMDB0250465	Organic compounds	Lipids and lipid-like molecules	Steroids and steroid derivatives	Pregnane steroids	Gluco/mineralocorticoids, progestogins and derivatives	-
Com_6170_neg	(4-Methoxynaphthalen-1-yl)(1-pentyl-1H-indol-3-yl)methanone	C25H25NO2	HMDB0245605	Organic compounds	Organoheterocyclic compounds	Indoles and derivatives	Naphthoylindoles	Naphthoylindoles	-
Com_5272_neg	Clofarabine	C10H11ClFN5O3	HMDB0014769	Organic compounds	Nucleosides, nucleotides, and analogues	Purine nucleosides	Purine 2'-deoxyribonucleosides	Purine 2'-deoxyribonucleosides	-
Com_5148_neg	(+)-Erythraline	C18H19NO3	HMDB0030258	Organic compounds	Alkaloids and derivatives	Erythrina alkaloids	Erythrinanes	Erythrinanes	Endogenous;Food;Biological
Com_4008_neg	Ergothioneine	C9H15N3O2S	HMDB0003045	Organic compounds	Organic acids and derivatives	Carboxylic acids and derivatives	Amino acids, peptides, and analogues	Histidine and derivatives	Food;Biological;Tissue and substructures;Biofluid and excreta;Chelating agent
Com_4081_neg	Arctinol A	C12H10OS2	HMDB0302304	Organic compounds	Organoheterocyclic compounds	Bi- and oligothiophenes	-	Bi- and oligothiophenes	-
Com_6230_neg	Imidaprilat	C18H23N3O6	HMDB0041908	Organic compounds	Organic acids and derivatives	Carboxylic acids and derivatives	Amino acids, peptides, and analogues	Dipeptides	Endogenous;Nutrient
Com_5401_neg	Val-pro-pro	C15H25N3O4	HMDB0253034	Organic compounds	Organic acids and derivatives	Carboxylic acids and derivatives	Amino acids, peptides, and analogues	Oligopeptides	-
Com_6439_neg	Colupulone	C25H36O4	HMDB0030065	Organic compounds	Organic oxygen compounds	Organooxygen compounds	Carbonyl compounds	M-benzoquinones	Endogenous;Food
Com_4238_neg	3'-DEOXY-3'-FLUOROTHYMIDINE	C10H13FN2O4	HMDB0246092	Organic compounds	Nucleosides, nucleotides, and analogues	Pyrimidine nucleosides	Pyrimidine 2',3'-dideoxyribonucleosides	Pyrimidine 2',3'-dideoxyribonucleosides	-
Com_4460_neg	4'-Thiothymidine	C10H14N2O4S	HMDB0246637	Organic compounds	Nucleosides, nucleotides, and analogues	Nucleoside and nucleotide analogues	Thionucleosides	Thionucleosides	-
Com_6911_neg	Crustecdysone	C27H44O7	HMDB0030180	Organic compounds	Lipids and lipid-like molecules	Steroids and steroid derivatives	Bile acids, alcohols and derivatives	Hydroxy bile acids, alcohols and derivatives	Endogenous;Food;Biological;Biological process;Surfactant;Emulsifier;Membrane stabilizer;Energy source;Energy storage;Molecular messenger
Com_5895_neg	17alpha-Hydroperoxyprogesterone	C21H30O4	HMDB0244800	Organic compounds	Lipids and lipid-like molecules	Steroids and steroid derivatives	Pregnane steroids	Gluco/mineralocorticoids, progestogins and derivatives	-
Com_4062_neg	Isoleucyl-Threonine	C10H20N2O4	HMDB0028917	Organic compounds	Organic acids and derivatives	Carboxylic acids and derivatives	Amino acids, peptides, and analogues	Dipeptides	Endogenous
Com_5568_neg	Avenanthramide L	C18H15NO5	HMDB0033193	Organic compounds	Benzenoids	Benzene and substituted derivatives	Benzoic acids and derivatives	Acylaminobenzoic acid and derivatives	Endogenous;Food;Biological;Cell and elements;Subcellular;Biological process;Surfactant;Emulsifier;Nutrient;Membrane stabilizer;Energy source;Energy storage
Com_3116_neg	Dihydroxyacetone phosphate	C3H7O6P	HMDB0001473	Organic compounds	Organic oxygen compounds	Organooxygen compounds	Carbohydrates and carbohydrate conjugates	Monosaccharide phosphates	Endogenous;Food;Biological;Tissue and substructures;Biofluid and excreta;Subcellular;Biological process;Pharmaceutical industry
Com_4710_neg	Modafinil	C15H15NO2S	HMDB0014883	Organic compounds	Benzenoids	Benzene and substituted derivatives	Diphenylmethanes	Diphenylmethanes	-
Com_4389_neg	Shikimic acid 3-phosphate	C7H11O8P	HMDB0301781	Organic compounds	Organic acids and derivatives	Organic phosphoric acids and derivatives	Phosphate esters	Monoalkyl phosphates	-
Com_3207_neg	3,4-Dichloro-1,2-phenylenediamine	C6H6Cl2N2	HMDB0244747	Organic compounds	Benzenoids	Benzene and substituted derivatives	Halobenzenes	Dichlorobenzenes	-
Com_4103_neg	Benzene-1,4-disulfonamide	C6H8N2O4S2	HMDB0248979	Organic compounds	Benzenoids	Benzene and substituted derivatives	Benzenesulfonamides	Benzenesulfonamides	-
Com_5226_neg	3,4-Dehydrochlorambucil	C14H17Cl2NO2	HMDB0246018	Organic compounds	Benzenoids	Benzene and substituted derivatives	Styrenes	Styrenes	-
Com_6111_neg	Fumigaclavine C	C23H30N2O2	HMDB0252522	Organic compounds	Alkaloids and derivatives	Ergoline and derivatives	Clavines and derivatives	Clavines and derivatives	-
Com_3218_neg	COTININE	C10H12N2O	HMDB0001046	Organic compounds	Organoheterocyclic compounds	Pyridines and derivatives	Pyrrolidinylpyridines	Pyrrolidinylpyridines	Endogenous;Food;Environmental;Biological;Cell and elements;Organ and components;Tissue and substructures;Biofluid and excreta;Subcellular;Biological process;Pharmaceutical industry;Drug metabolite;Waste product
Com_2588_neg	Diallyl Sulfide	C6H10S	HMDB0036491	Organic compounds	Organosulfur compounds	Allyl sulfur compounds	-	Allyl sulfur compounds	Food;Biological;Biofluid and excreta;Subcellular;Cell and elements;Food and nutrition;Nutrient
Com_7063_neg	Proscillaridin	C30H42O8	HMDB0256851	Organic compounds	Lipids and lipid-like molecules	Steroids and steroid derivatives	Steroid lactones	Bufanolides and derivatives	-
Com_2993_neg	Tryptamine	C10H12N2	HMDB0000303	Organic compounds	Organoheterocyclic compounds	Indoles and derivatives	Tryptamines and derivatives	Tryptamines and derivatives	-
Com_5824_neg	Trehalose	C12H22O11	HMDB0000975	Organic compounds	Organic oxygen compounds	Organooxygen compounds	Carbohydrates and carbohydrate conjugates	O-glycosyl compounds	Endogenous;Food;Biological;Organ and components;Tissue and substructures;Biofluid and excreta;Cell and elements;Biological process;Pharmaceutical industry
Com_2693_neg	N-ACETYLPUTRESCINE	C6H14N2O	HMDB0002064	Organic compounds	Organic acids and derivatives	Carboximidic acids and derivatives	Carboximidic acids	Carboximidic acids	Endogenous;Biological;Tissue and substructures;Subcellular;Biofluid and excreta
Com_6130_neg	Dehydroepiandrosterone sulfate	C19H28O5S	HMDB0001032	Organic compounds	Lipids and lipid-like molecules	Steroids and steroid derivatives	Sulfated steroids	Sulfated steroids	Endogenous;Food;Cell and elements;Tissue and substructures;Organ and components;Subcellular;Biofluid and excreta;Biological process;Surfactant;Emulsifier;Pharmaceutical industry;Waste product;Metabolite;Drug metabolite;Membrane stabilizer;Energy source;Energy storage;Molecular messenger
Com_6143_neg	Lignoceric acid	C24H48O2	HMDB0002003	Organic compounds	Lipids and lipid-like molecules	Fatty Acyls	Fatty acids and conjugates	Very long-chain fatty acids	Food;Endogenous;Biological;Biofluid and excreta;Subcellular;Cell and elements;Biological process;Surfactant;Emulsifier;Membrane stabilizer;Energy source;Energy storage;Nutrient
Com_3779_neg	Kinetin	C10H9N5O	HMDB0012245	Organic compounds	Organoheterocyclic compounds	Imidazopyrimidines	Purines and purine derivatives	6-alkylaminopurines	Endogenous;Pharmaceutical industry
Com_4862_neg	Octyl gallate	C15H22O5	HMDB0033375	Organic compounds	Benzenoids	Benzene and substituted derivatives	Benzoic acids and derivatives	Galloyl esters	Food;Pharmaceutical industry;Food and nutrition;Nutrient
Com_4079_neg	Riluzole	C8H5F3N2OS	HMDB0014878	Organic compounds	Organoheterocyclic compounds	Benzothiazoles	-	Benzothiazoles	-
Com_6779_neg	Methotrexate	C20H22N8O5	HMDB0014703	Organic compounds	Organic acids and derivatives	Carboxylic acids and derivatives	Amino acids, peptides, and analogues	Glutamic acid and derivatives	-
Com_4147_neg	Bupropion	C13H18ClNO	HMDB0001510	Organic compounds	Organic oxygen compounds	Organooxygen compounds	Carbonyl compounds	Alkyl-phenylketones	Food;Environmental;Biological;Subcellular;Organ and components;Environmental contaminant;Drug;Pharmaceutical industry
Com_6527_neg	Altanserin	C22H22FN3O2S	HMDB0248260	Organic compounds	Organic oxygen compounds	Organooxygen compounds	Carbonyl compounds	Alkyl-phenylketones	-
Com_3932_neg	Stavudine	C10H12N2O4	HMDB0014787	Organic compounds	Nucleosides, nucleotides, and analogues	Nucleoside and nucleotide analogues	-	Nucleoside and nucleotide analogues	-
Com_5113_neg	Pizotifen	C19H21NS	HMDB0256623	Organic compounds	Organoheterocyclic compounds	Cycloheptathiophenes	-	Cycloheptathiophenes	-
Com_4917_neg	Letrozol	C17H11N5	HMDB0015141	Organic compounds	Benzenoids	Benzene and substituted derivatives	Diphenylmethanes	Diphenylmethanes	-
Com_4015_neg	Diazoxide	C8H7ClN2O2S	HMDB0015251	Organic compounds	Organoheterocyclic compounds	Thiadiazines	Benzothiadiazines	1,2,4-benzothiadiazine-1,1-dioxides	-
Com_5915_neg	Bexarotene	C24H28O2	HMDB0014452	Organic compounds	Lipids and lipid-like molecules	Prenol lipids	Retinoids	Retinoids	Food;Cell and elements;Subcellular;Biofluid and excreta;Biological process;Membrane stabilizer;Energy source;Energy storage;Nutrient;Drug;Surfactant;Emulsifier;Pharmaceutical industry
Com_4109_neg	Didanosine	C10H12N4O3	HMDB0015037	Organic compounds	Nucleosides, nucleotides, and analogues	Purine nucleosides	Purine 2',3'-dideoxyribonucleosides	Purine 2',3'-dideoxyribonucleosides	-
Com_2550_neg	HISTAMINE	C5H9N3	HMDB0000870	Organic compounds	Organic nitrogen compounds	Organonitrogen compounds	Amines	2-arylethylamines	Endogenous;Food;Biological;Environmental;Subcellular;Organ and components;Tissue and substructures;Biofluid and excreta;Cell and elements;Water disinfection;Biological process;Molecular messenger;Food and nutrition;Pharmaceutical industry;Water pollutant
Com_5708_neg	NICOTINAMIDE MONONUCLEOTIDE	C11H15N2O8P	HMDB0000229	Organic compounds	Nucleosides, nucleotides, and analogues	Pyridine nucleotides	Nicotinamide nucleotides	Nicotinamide nucleotides	Endogenous;Tissue and substructures;Biofluid and excreta;Subcellular;Biological process
Com_6648_neg	Bicalutamide	C18H14F4N2O4S	HMDB0015260	Organic compounds	Benzenoids	Benzene and substituted derivatives	Trifluoromethylbenzenes	Trifluoromethylbenzenes	Environmental;Enteral;Subcellular;Biofluid and excreta;Environmental contaminant;Drug;Pharmaceutical industry
Com_6031_neg	Cilastatin	C16H26N2O5S	HMDB0015535	Organic compounds	Organic acids and derivatives	Carboxylic acids and derivatives	Amino acids, peptides, and analogues	N-acyl-alpha amino acids	-
Com_4899_neg	Oseltamivir carboxylate	C14H24N2O4	HMDB0035141	Organic compounds	Lipids and lipid-like molecules	Prenol lipids	Monoterpenoids	Monocyclic monoterpenoids	Endogenous;Food;Biological;Biological process;Surfactant;Emulsifier;Nutrient;Membrane stabilizer;Energy source;Energy storage
Com_5786_neg	Esculin	C15H16O9	HMDB0030820	Organic compounds	Phenylpropanoids and polyketides	Coumarins and derivatives	Coumarin glycosides	Coumarin glycosides	Endogenous;Food;Biological;Subcellular;Cell and elements
Com_6201_neg	Cyproterone	C22H27ClO3	HMDB0015587	Organic compounds	Lipids and lipid-like molecules	Steroids and steroid derivatives	Pregnane steroids	Gluco/mineralocorticoids, progestogins and derivatives	Food;Cell and elements;Tissue and substructures;Subcellular;Biofluid and excreta;Biological process;Membrane stabilizer;Energy source;Energy storage;Molecular messenger;Drug;Surfactant;Emulsifier
Com_4766_neg	Flutamide	C11H11F3N2O3	HMDB0014642	Organic compounds	Benzenoids	Benzene and substituted derivatives	Trifluoromethylbenzenes	Trifluoromethylbenzenes	-
Com_4632_neg	Moclobemide	C13H17ClN2O2	HMDB0015302	Organic compounds	Benzenoids	Benzene and substituted derivatives	Benzoic acids and derivatives	4-halobenzoic acids and derivatives	Environmental;Enteral;Subcellular;Biofluid and excreta;Environmental contaminant;Drug;Pharmaceutical industry
Com_6531_neg	Fluvastatin	C24H26FNO4	HMDB0015227	Organic compounds	Organoheterocyclic compounds	Pyrroles	Substituted pyrroles	Phenylpyrroles	-
Com_7109_neg	1-palmitoyl-sn--glycero-3-phospho-D-myo-inositol	C25H49O12P	HMDB0061695	Organic compounds	Lipids and lipid-like molecules	Glycerophospholipids	Glycerophosphoinositols	1-acyl-sn-glycerol-3-phosphoinositols	Food;Endogenous;Biological;Tissue and substructures;Biofluid and excreta;Subcellular;Biological process;Energy storage;Energy source;Membrane stabilizer;Surfactant;Emulsifier;Food and nutrition
Com_6790_neg	minocycline	C23H27N3O7	HMDB0015152	Organic compounds	Phenylpropanoids and polyketides	Tetracyclines	-	Tetracyclines	Biological;Biofluid and excreta;Subcellular;Cell and elements;Biological process;Drug;Household products;Pharmaceutical industry
Com_6761_neg	Vanoxerine	C28H32F2N2O	HMDB0259764	Organic compounds	Benzenoids	Benzene and substituted derivatives	Diphenylmethanes	Diphenylmethanes	-
Com_5350_neg	Glutathione	C10H17N3O6S	HMDB0000125	Organic compounds	Organic acids and derivatives	Carboxylic acids and derivatives	Amino acids, peptides, and analogues	Peptides	Endogenous;Food;Synthetic;Biological;Tissue and substructures;Biofluid and excreta;Subcellular;Cell and elements;Biological process;Personal care products;Pharmaceutical industry;Drug metabolite;Waste product;Metabolite;Antioxidant
Com_6418_neg	Cinncassiol E	C20H30O8	HMDB0036857	Organic compounds	Lipids and lipid-like molecules	Prenol lipids	Sesquiterpenoids	Sesquiterpenoids	Endogenous;Food;Biological;Biological process;Surfactant;Emulsifier;Nutrient;Membrane stabilizer;Energy source;Energy storage
Com_5676_neg	5'-O-beta-D-Glucosylpyridoxine	C14H21NO8	HMDB0246884	Organic compounds	Organoheterocyclic compounds	Pyridines and derivatives	Pyridoxines	Pyridoxines	-
Com_5483_neg	suberoylcarnitine	C15H27NO6	HMDB0240724	Organic compounds	Organic acids and derivatives	Carboxylic acids and derivatives	Tricarboxylic acids and derivatives	Tricarboxylic acids and derivatives	-
Com_4564_neg	Dimethylthiambutene	C14H17NS2	HMDB0061719	Organic compounds	Organoheterocyclic compounds	Heteroaromatic compounds	-	Heteroaromatic compounds	-
Com_6256_neg	3-Methyl-2-butenyl 6-O-alpha-L-arabinopyranosyl-beta-D-glucopyranoside	C16H28O10	HMDB0041360	Organic compounds	Lipids and lipid-like molecules	Fatty Acyls	Fatty acyl glycosides	Fatty acyl glycosides of mono- and disaccharides	Food;Endogenous;Biological;Biofluid and excreta;Subcellular;Cell and elements;Biological process;Nutrient;Energy storage;Energy source;Membrane stabilizer
Com_5821_neg	Caffeic acid 3-glucoside	C15H18O9	HMDB0303040	Organic compounds	Organic oxygen compounds	Organooxygen compounds	Carbohydrates and carbohydrate conjugates	Phenolic glycosides	-
Com_3540_neg	2,4-Dinitroanisole	C7H6N2O5	HMDB0245458	Organic compounds	Benzenoids	Benzene and substituted derivatives	Nitrobenzenes	Nitrophenyl ethers	-
Com_2804_neg	Valpromide	C8H17NO	HMDB0259756	Organic compounds	Organic acids and derivatives	Carboximidic acids and derivatives	Carboximidic acids	Carboximidic acids	-
Com_5236_neg	3-hydroxy-cis-5-octenoylcarnitine	C15H27NO5	HMDB0240766	Organic compounds	Lipids and lipid-like molecules	Fatty Acyls	Fatty acid esters	Acyl carnitines	-
Com_6403_neg	3beta-Hydroxypregn-5-en-20-one sulfate	C21H32O5S	HMDB0060382	Organic compounds	Lipids and lipid-like molecules	Steroids and steroid derivatives	Sulfated steroids	Sulfated steroids	Endogenous;Food;Biological;Cell and elements;Tissue and substructures;Organ and components;Subcellular;Biofluid and excreta;Biological process;Waste product;Drug metabolite;Energy storage;Energy source;Membrane stabilizer;Molecular messenger
Com_7079_neg	Milbemycin A4	C32H46O7	HMDB0254721	Organic compounds	Phenylpropanoids and polyketides	Macrolides and analogues	Milbemycins	Milbemycins	-
Com_6943_neg	Ericifolin	C23H26O12	HMDB0035442	Organic compounds	Organic oxygen compounds	Organooxygen compounds	Carbohydrates and carbohydrate conjugates	Phenolic glycosides	Food;Biological;Subcellular;Cell and elements;Nutrient
Com_6223_neg	capsazepine	C19H21ClN2O2S	HMDB0249598	Organic compounds	Organoheterocyclic compounds	Benzazepines	-	Benzazepines	-
Com_5990_neg	GlcAbeta1-6Galbeta	C12H20O12	HMDB0302610	Organic compounds	Organic oxygen compounds	Organooxygen compounds	Carbohydrates and carbohydrate conjugates	O-glucuronides	-
Com_5085_neg	Tuliposide B	C11H18O9	HMDB0303141	Organic compounds	Organic oxygen compounds	Organooxygen compounds	Carbohydrates and carbohydrate conjugates	Hexoses	-
Com_2975_neg	Nonanoic acid	C9H18O2	HMDB0000847	Organic compounds	Lipids and lipid-like molecules	Fatty Acyls	Fatty acids and conjugates	Medium-chain fatty acids	Endogenous;Food;Biological;Tissue and substructures;Biofluid and excreta;Cell and elements;Subcellular;Biological process;Food and nutrition;Surfactant;Emulsifier;Membrane stabilizer;Energy source;Energy storage;Nutrient
Com_6262_neg	Petasitenine	C19H27NO7	HMDB0030328	Organic compounds	Organoheterocyclic compounds	Azaspirodecane derivatives	-	Azaspirodecane derivatives	Endogenous;Food;Biological
Com_5247_neg	L-phenylalanyl-L-histidine	C15H18N4O3	HMDB0028997	Organic compounds	Organic acids and derivatives	Carboxylic acids and derivatives	Amino acids, peptides, and analogues	Dipeptides	Endogenous
Com_6919_neg	Dulciol C	C28H34O7	HMDB0029991	Organic compounds	Organoheterocyclic compounds	Benzopyrans	1-benzopyrans	8-prenylated xanthones	Endogenous;Food;Biological
Com_6326_neg	Terazosin	C19H25N5O4	HMDB0015293	Organic compounds	Organoheterocyclic compounds	Diazinanes	Piperazines	N-arylpiperazines	-
Com_6313_neg	Buspirone	C21H31N5O2	HMDB0014633	Organic compounds	Organoheterocyclic compounds	Diazinanes	Piperazines	N-arylpiperazines	-
Com_5831_neg	2,3-Dkpgf1alpha	C18H30O6	HMDB0062618	Organic compounds	Lipids and lipid-like molecules	Fatty Acyls	Eicosanoids	Prostaglandins and related compounds	Food;Endogenous;Biological;Subcellular;Biofluid and excreta;Biological process;Nutrient;Inflammatory;Energy storage;Energy source;Membrane stabilizer;Modulator
Com_3965_neg	Muscol	C15H30O	HMDB0250930	Organic compounds	Benzenoids	Benzene and substituted derivatives	Toluenes	N,N-dialkyl-m-toluamides	-
Com_6890_neg	Polyporusterone B	C28H44O6	HMDB0038496	Organic compounds	Lipids and lipid-like molecules	Steroids and steroid derivatives	Bile acids, alcohols and derivatives	Pentahydroxy bile acids, alcohols and derivatives	Endogenous;Food;Biological;Biological process;Surfactant;Emulsifier;Nutrient;Membrane stabilizer;Energy source;Energy storage;Molecular messenger
Com_6451_neg	Cortisone acetate	C23H30O6	HMDB0015459	Organic compounds	Lipids and lipid-like molecules	Steroids and steroid derivatives	Pregnane steroids	Gluco/mineralocorticoids, progestogins and derivatives	Food;Cell and elements;Tissue and substructures;Subcellular;Biofluid and excreta;Biological process;Membrane stabilizer;Energy source;Energy storage;Molecular messenger;Drug;Surfactant;Emulsifier;Pharmaceutical industry
Com_5935_neg	Retrorsine	C18H25NO6	HMDB0242334	Organic compounds	Phenylpropanoids and polyketides	Macrolides and analogues	-	Macrolides and analogues	-
Com_5575_neg	Dapiprazole	C19H27N5	HMDB0014443	Organic compounds	Organoheterocyclic compounds	Diazinanes	Piperazines	Phenylpiperazines	-
Com_4341_neg	3-(5'-Methylthio)pentylmalic acid	C10H18O5S	HMDB0304110	Organic compounds	Organic acids and derivatives	Hydroxy acids and derivatives	Medium-chain hydroxy acids and derivatives	Medium-chain hydroxy acids and derivatives	-
Com_5463_neg	porphyrinogen	C20H20N4	HMDB0256709	Organic compounds	Organoheterocyclic compounds	Tetrapyrroles and derivatives	Porphyrins	Porphyrins	-
Com_5507_neg	Formylfusarochromanone	C16H20N2O5	HMDB0038970	Organic compounds	Organoheterocyclic compounds	Benzopyrans	1-benzopyrans	2,2-dimethyl-1-benzopyrans	Food;Subcellular;Cell and elements;Nutrient
Com_7092_neg	Cucurbitacin E	C32H44O8	HMDB0250581	Organic compounds	Lipids and lipid-like molecules	Steroids and steroid derivatives	Cucurbitacins	Cucurbitacins	-
Com_2591_neg	2-Heptanone	C7H14O	HMDB0003671	Organic compounds	Organic oxygen compounds	Organooxygen compounds	Carbonyl compounds	Ketones	Endogenous;Food;Biological;Subcellular;Biofluid and excreta
Com_4621_neg	cinnamoyltyramine	C17H17NO2	HMDB0304290	Organic compounds	Phenylpropanoids and polyketides	Cinnamic acids and derivatives	Cinnamic acid amides	Cinnamic acid amides	-
Com_4712_neg	L-thyronine	C15H15NO4	HMDB0000667	Organic compounds	Organic acids and derivatives	Carboxylic acids and derivatives	Amino acids, peptides, and analogues	Phenylalanine and derivatives	Endogenous;Organ and components;Subcellular;Biofluid and excreta
Com_4874_neg	N-P-Coumaroyltyramine	C17H17NO3	HMDB0039521	Organic compounds	Phenylpropanoids and polyketides	Cinnamic acids and derivatives	Hydroxycinnamic acids and derivatives	Coumaric acids and derivatives	Food;Biological;Nutrient
Com_4938_neg	Abacavir	C14H18N6O	HMDB0015182	Organic compounds	Nucleosides, nucleotides, and analogues	Nucleoside and nucleotide analogues	Cyclopentyl nucleosides	1,3-substituted cyclopentyl purine nucleosides	-
Com_4952_neg	(2E)-hexenedioylcarnitine	C13H21NO6	HMDB0240749	Organic compounds	Lipids and lipid-like molecules	Fatty Acyls	Fatty acid esters	Acyl carnitines	-
Com_5231_neg	Morphine N-oxide	C17H19NO4	HMDB0029382	Organic compounds	Lipids and lipid-like molecules	Prenol lipids	Sesquiterpenoids	Abscisic acids and derivatives	Endogenous;Food;Subcellular;Cell and elements
Com_6147_neg	N-Oleoyl-L-Serine	C21H39NO4	HMDB0242185	Organic compounds	Organic acids and derivatives	Carboxylic acids and derivatives	Amino acids, peptides, and analogues	N-acyl-L-alpha-amino acids	-
Com_6261_neg	Xaliproden	C24H22F3N	HMDB0259914	Organic compounds	Benzenoids	Naphthalenes	-	Naphthalenes	-
Com_6554_neg	Dulxanthone G	C22H22O8	HMDB0034935	Organic compounds	Organoheterocyclic compounds	Benzopyrans	1-benzopyrans	Pyranoxanthones	Food;Biological;Nutrient
Com_6555_neg	Flecainide	C17H20F6N2O3	HMDB0015326	Organic compounds	Benzenoids	Benzene and substituted derivatives	Benzoic acids and derivatives	Benzamides	-
Com_6874_neg	Linagliptin	C25H28N8O2	HMDB0254095	Organic compounds	Organoheterocyclic compounds	Imidazopyrimidines	Purines and purine derivatives	Xanthines	-
Com_4967_neg	Loureirin D	C16H16O5	HMDB0254176	Organic compounds	Phenylpropanoids and polyketides	Linear 1,3-diarylpropanoids	Chalcones and dihydrochalcones	Retro-dihydrochalcones	-
Com_6510_neg	Linustatin	C16H27NO11	HMDB0303673	Organic compounds	Organic oxygen compounds	Organooxygen compounds	Carbohydrates and carbohydrate conjugates	Cyanogenic glycosides	-
Com_4830_neg	SULFAMETHOXYPYRIDAZINE	C11H12N4O3S	HMDB0258575	Organic compounds	Benzenoids	Benzene and substituted derivatives	Benzenesulfonamides	Aminobenzenesulfonamides	-
Com_5016_neg	Osmundalin	C12H18O8	HMDB0031304	Organic compounds	Organic oxygen compounds	Organooxygen compounds	Carbohydrates and carbohydrate conjugates	O-glycosyl compounds	Endogenous;Food;Biological;Subcellular;Cell and elements
Com_5287_neg	(+/-)-Taxifolin	C15H12O7	HMDB0040894	Organic compounds	Phenylpropanoids and polyketides	Stilbenes	-	Stilbenes	Food;Biological;Nutrient
Com_6074_neg	Thyrotropin releasing hormone	C16H22N6O4	HMDB0060080	Organic compounds	Lipids and lipid-like molecules	Steroids and steroid derivatives	Estrane steroids	Estrogens and derivatives	-
Com_4953_neg	Dihydromorphine	C17H21NO3	HMDB0060548	Organic compounds	Alkaloids and derivatives	Morphinans	-	Morphinans	Endogenous;Organ and components;Subcellular;Biofluid and excreta;Biological process;Pharmaceutical industry;Drug metabolite;Waste product
Com_5059_neg	Acetylvalerenolic acid	C17H24O4	HMDB0035687	Organic compounds	Lipids and lipid-like molecules	Prenol lipids	Sesquiterpenoids	Sesquiterpenoids	Endogenous;Food;Biological;Biological process;Surfactant;Emulsifier;Nutrient;Membrane stabilizer;Energy source;Energy storage
Com_5293_neg	2'-Deoxymugineic acid	C12H20N2O7	HMDB0033909	Organic compounds	Organic acids and derivatives	Carboxylic acids and derivatives	Amino acids, peptides, and analogues	Gamma amino acids and derivatives	Food;Biological;Subcellular;Cell and elements;Nutrient
Com_5432_neg	cis-4-decenoylcarnitine	C17H31NO4	HMDB0240585	Organic compounds	Lipids and lipid-like molecules	Fatty Acyls	Fatty acid esters	Acyl carnitines	-
Com_3873_neg	Hispolon	C12H12O4	HMDB0253182	Organic compounds	Benzenoids	Phenols	Benzenediols	Catechols	-
Com_5740_neg	Hydroxychloroquine	C18H26ClN3O	HMDB0015549	Organic compounds	Organoheterocyclic compounds	Quinolines and derivatives	Aminoquinolines and derivatives	4-aminoquinolines	-
Com_6959_neg	3-alpha,20-alpha-dihydroxy-5-beta-pregnane 3-glucuronide	C27H44O8	HMDB0010352	Organic compounds	Lipids and lipid-like molecules	Steroids and steroid derivatives	Steroidal glycosides	Steroid glucuronide conjugates	Endogenous;Food;Biological;Cell and elements;Tissue and substructures;Organ and components;Subcellular;Biofluid and excreta;Biological process;Surfactant;Emulsifier;Waste product;Drug metabolite;Membrane stabilizer;Energy source;Energy storage;Molecular messenger
Com_3547_neg	Danshensu	C9H10O5	HMDB0003503	Organic compounds	Phenylpropanoids and polyketides	Phenylpropanoic acids	-	Phenylpropanoic acids	Endogenous;Food;Biological;Cell and elements;Biofluid and excreta
Com_4859_neg	Thr-Tyr	C13H18N2O5	HMDB0029073	Organic compounds	Organic acids and derivatives	Carboxylic acids and derivatives	Amino acids, peptides, and analogues	Dipeptides	Endogenous
Com_6822_neg	3-hydroxyarachidonoylcarnitine	C27H45NO5	HMDB0240765	Organic compounds	Lipids and lipid-like molecules	Fatty Acyls	Fatty acid esters	Acyl carnitines	-
Com_3640_neg	4'-Hydroxy-3'-prenylacetophenone	C13H16O2	HMDB0030770	Organic compounds	Organic oxygen compounds	Organooxygen compounds	Carbonyl compounds	Alkyl-phenylketones	Endogenous;Food;Biological
Com_5251_neg	Nordihydroguaiaretic acid	C18H22O4	HMDB0014325	Organic compounds	Lignans, neolignans and related compounds	Dibenzylbutane lignans	-	Dibenzylbutane lignans	Endogenous;Food;Biological;Subcellular;Biofluid and excreta;Drug;Food and nutrition;Pharmaceutical industry;Antioxidant;Lipoxygenase inhibitor
Com_5323_neg	N-Acetyldehydroanonaine	C19H15NO3	HMDB0041537	Organic compounds	Alkaloids and derivatives	Aporphines	-	Aporphines	Food;Biological;Nutrient
Com_5673_neg	Monopalmitin	C19H38O4	HMDB0245964	Organic compounds	Lipids and lipid-like molecules	Glycerolipids	Monoradylglycerols	1-monoacylglycerols	-
Com_6968_neg	Cucurbitacin S	C30H42O6	HMDB0250583	Organic compounds	Lipids and lipid-like molecules	Steroids and steroid derivatives	Oxosteroids	11-oxosteroids	-
Com_3732_neg	Mescaline	C11H17NO3	HMDB0254474	Organic compounds	Benzenoids	Benzene and substituted derivatives	Phenethylamines	Phenethylamines	-
Com_6315_neg	OLODATEROL	C21H26N2O5	HMDB0255957	Organic compounds	Organoheterocyclic compounds	Benzoxazines	Benzoxazinones	Benzoxazinones	-
Com_6384_neg	Tifluadom	C22H20FN3OS	HMDB0259086	Organic compounds	Organoheterocyclic compounds	Benzodiazepines	1,4-benzodiazepines	1,4-benzodiazepines	-
Com_4209_neg	Bisphenol B	C16H18O2	HMDB0245327	Organic compounds	Benzenoids	Benzene and substituted derivatives	Diphenylmethanes	Bisphenols	-
Com_7004_neg	Difluprednate	C27H34F2O7	HMDB0015676	Organic compounds	Lipids and lipid-like molecules	Steroids and steroid derivatives	Pregnane steroids	Gluco/mineralocorticoids, progestogins and derivatives	Food;Cell and elements;Tissue and substructures;Subcellular;Biofluid and excreta;Biological process;Membrane stabilizer;Energy source;Energy storage;Molecular messenger;Drug;Surfactant;Emulsifier;Pharmaceutical industry
Com_6151_neg	Oxidihydroartocarpesin	C20H18O7	HMDB0037508	Organic compounds	Phenylpropanoids and polyketides	Flavonoids	Flavones	6-prenylated flavones	Food;Biological;Nutrient
Com_4444_neg	Meclofenoxate	C12H16ClNO3	HMDB0254396	Organic compounds	Benzenoids	Benzene and substituted derivatives	Phenoxyacetic acid derivatives	Phenoxyacetic acid derivatives	-
Com_2869_neg	4-formylbenzoate	C8H5O3-	HMDB0246430	Organic compounds	Benzenoids	Benzene and substituted derivatives	Benzoic acids and derivatives	Benzoic acids	-
Com_4966_neg	Irenolone	C19H12O3	HMDB0040716	Organic compounds	Benzenoids	Naphthalenes	Phenylnaphthalenes	Phenylnaphthalenes	Food;Biological;Nutrient
Com_2971_neg	Nicotyrine	C10H10N2	HMDB0255591	Organic compounds	Organoheterocyclic compounds	Pyridines and derivatives	-	Pyridines and derivatives	-
Com_4060_neg	beta-dibutyrin	C11H20O5	HMDB0304007	Organic compounds	Lipids and lipid-like molecules	Glycerolipids	Diradylglycerols	1,2-diacylglycerols	-
Com_5744_neg	NMNH	C11H17N2O8P	HMDB0304437	Organic compounds	Nucleosides, nucleotides, and analogues	Pyridine nucleotides	Nicotinamide nucleotides	Nicotinamide nucleotides	-
Com_6567_neg	Spironolactone	C24H32O4S	HMDB0014565	Organic compounds	Lipids and lipid-like molecules	Steroids and steroid derivatives	Steroid lactones	Spironolactones and derivatives	Food;Enteral;Cell and elements;Tissue and substructures;Biofluid and excreta;Subcellular;Biological process;Membrane stabilizer;Energy source;Energy storage;Molecular messenger;Drug;Diuretic;Surfactant;Emulsifier;Pharmaceutical industry
Com_6656_neg	Aspulvinone H	C27H28O5	HMDB0034472	Organic compounds	Benzenoids	Benzene and substituted derivatives	-	Benzene and substituted derivatives	Food;Nutrient
Com_6319_neg	Anomalin	C22H30N2O4	HMDB0256728	Organic compounds	Phenylpropanoids and polyketides	Coumarins and derivatives	Pyranocoumarins	Angular pyranocoumarins	-
Com_3087_neg	Isopyridoxal	C8H9NO3	HMDB0004290	Organic compounds	Organoheterocyclic compounds	Pyridines and derivatives	Pyridine carboxaldehydes	Pyridine carboxaldehydes	Endogenous
Com_3908_neg	Buthionine sulfoximine	C8H18N2O3S	HMDB0249462	Organic compounds	Organic acids and derivatives	Carboxylic acids and derivatives	Amino acids, peptides, and analogues	Alpha amino acids	-
Com_5686_neg	Catechin 5,7,4'-trimethyl ether	C18H20O6	HMDB0030664	Organic compounds	Phenylpropanoids and polyketides	Flavonoids	Flavans	Catechins	Endogenous;Food;Biological;Subcellular;Cell and elements
Com_5232_neg	Isofebrifugine	C16H19N3O3	HMDB0253633	Organic compounds	Organoheterocyclic compounds	Diazanaphthalenes	Benzodiazines	Quinazolines	-
Com_4012_neg	Trietazine	C9H16ClN5	HMDB0259189	Organic compounds	Organoheterocyclic compounds	Triazines	Aminotriazines	1,3,5-triazine-2,4-diamines	-
Com_6353_neg	Chidamide	C22H19FN4O2	HMDB0250075	Organic compounds	Benzenoids	Benzene and substituted derivatives	Anilides	Benzanilides	-
Com_6816_neg	Polyporusterone G	C28H44O5	HMDB0038501	Organic compounds	Lipids and lipid-like molecules	Steroids and steroid derivatives	Bile acids, alcohols and derivatives	Tetrahydroxy bile acids, alcohols and derivatives	Endogenous;Food;Biological;Biological process;Surfactant;Emulsifier;Nutrient;Membrane stabilizer;Energy source;Energy storage;Molecular messenger
Com_4393_neg	Phospho-L-arginine	C6H15N4O5P	HMDB0029438	Organic compounds	Organic acids and derivatives	Carboxylic acids and derivatives	Amino acids, peptides, and analogues	Alpha amino acids	Endogenous;Food;Biological;Subcellular;Cell and elements
