# Supplementary material for: Metabolomic Analysis of Cauda Epididymal Fluid in Yaks and Cattle
Source: Animals (Basel). 2025 Sep 30;15(19):2861. doi: 10.3390/ani15192861 (PMC12524237; doi:10.3390/ani15192861)
Supplement: Supplementary file 1 [file animals-15-02861-s001.zip › Table S5 Classification statistics of HMDB for metabolites detected in the negative ion mode.xls]

SuperClass	Metabolites_nums	Metabolites	Metabolite_Descriptions
-	10	Com_5774_neg,Com_4437_neg,Com_7033_neg,Com_5222_neg,Com_4308_neg,Com_4479_neg,Com_3967_neg,Com_7230_neg,Com_4000_neg,Com_7277_neg	Idebenone,cephalosporanic acid,PA(2:0/20:3(6,8,11)-OH(5)),3-Hydroxycinnamoylglycine sulfate,Aminocatechol N-acetate sulfate,Hippuric acid sulfate,6-Hydroxyindoxyl sulfate,PA(18:2(9Z,12Z)/5-iso PGF2VI),5-Hydroxyindolin-2-one sulfate,CDP-DG(22:5(4Z,7Z,10Z,13Z,16Z)/PGF1alpha)
Alkaloids and derivatives	16	Com_462_neg,Com_624_neg,Com_1186_neg,Com_4848_neg,Com_4405_neg,Com_4226_neg,Com_5132_neg,Com_6094_neg,Com_5802_neg,Com_5428_neg,Com_6082_neg,Com_3319_neg,Com_5148_neg,Com_6111_neg,Com_4953_neg,Com_5323_neg	Harmane,Harmol,1,2,3,4-Tetrahydro-b-carboline-1,3-dicarboxylic acid,Floribundine,Isolysergol,hydroxymorphinan,Hydrocinchonine,Hydromorphone-3-sulphate,Ethylhydrocupreine,Muricinine,8-Methyldihydrochelerythrine,Harmalan,(+)-Erythraline,Fumigaclavine C,Dihydromorphine,N-Acetyldehydroanonaine
Benzenoids	168	Com_94_neg,Com_621_neg,Com_1555_neg,Com_65_neg,Com_1345_neg,Com_994_neg,Com_1737_neg,Com_504_neg,Com_816_neg,Com_1248_neg,Com_590_neg,Com_837_neg,Com_874_neg,Com_1725_neg,Com_620_neg,Com_594_neg,Com_426_neg,Com_286_neg,Com_868_neg,Com_314_neg,Com_595_neg,Com_417_neg,Com_583_neg,Com_283_neg,Com_473_neg,Com_200_neg,Com_203_neg,Com_1210_neg,Com_425_neg,Com_124_neg,Com_447_neg,Com_463_neg,Com_784_neg…	4-Hydroxybenzyl cyanide,Vanillylmandelic acid,Monobenzyl phthalate,4-Methylcatechol,Phthalic acid mono-2-ethylhexyl ester,Hexylresorcinol,8-Gingerol,Plumbagin,Monobutyl phthalate,Magnolol,Estragole,Methyl Eugenol,1,2,3-Trimethoxybenzene,5-Pentadecylresorcinol,Ethyl gallate,4-Hydroxyhippuric acid,4-Hydroxyphenylpyruvic acid,N-formylanthranilic acid,3,4-Dihydroxymandelaldehyde,3-Methoxyanthranilate…
Homogeneous non-metal compounds	2	Com_4150_neg,Com_3233_neg	Trimetaphosphoric acid,Pyrophosphate
Lignans, neolignans and related compounds	4	Com_1558_neg,Com_6644_neg,Com_6240_neg,Com_5251_neg	Enterodiol,Schidigeragenin B,Enterolactone 3'-sulfate,Nordihydroguaiaretic acid
Lipids and lipid-like molecules	290	Com_2030_neg,Com_1373_neg,Com_400_neg,Com_342_neg,Com_246_neg,Com_1643_neg,Com_1038_neg,Com_1858_neg,Com_2089_neg,Com_772_neg,Com_2160_neg,Com_1963_neg,Com_2230_neg,Com_878_neg,Com_1562_neg,Com_1681_neg,Com_1144_neg,Com_2380_neg,Com_2283_neg,Com_2324_neg,Com_2417_neg,Com_490_neg,Com_1198_neg,Com_886_neg,Com_859_neg,Com_997_neg,Com_1374_neg,Com_1888_neg,Com_1831_neg,Com_1361_neg,Com_377_neg,Com_51…	Phorbol,Guaiol,alpha-Isopropylmalate,beta-Glycerophosphate,5-Phenylvaleric acid,Paullinic acid,Tridecanedioic acid,Prostaglandin E1,Allolithocholic acid,Undecanedioic acid,3-Oxo-7-hydroxychol-4-enoic acid,Prostaglandin E2,5beta-Dihydrocortisol,Traumatic Acid,Tributyrin,Oleyl alcohol,Methyl pentadecanoate,18:0 LYSO-PE,Hyodeoxycholic acid,Omega-muricholic acid,Glycolithocholic acid 3-sulfate,Hendec…
Nucleosides, nucleotides, and analogues	62	Com_1744_neg,Com_1086_neg,Com_1378_neg,Com_2291_neg,Com_870_neg,Com_1158_neg,Com_1256_neg,Com_1578_neg,Com_1791_neg,Com_1162_neg,Com_1509_neg,Com_1405_neg,Com_2022_neg,Com_1010_neg,Com_2325_neg,Com_1739_neg,Com_1867_neg,Com_1384_neg,Com_1024_neg,Com_1182_neg,Com_2481_neg,Com_6250_neg,Com_6192_neg,Com_6028_neg,Com_4883_neg,Com_5642_neg,Com_5761_neg,Com_1657_neg,Com_1614_neg,Com_1354_neg,Com_1781_n…	Uridine 5'-monophosphate,Allopurinol riboside,Guanosine,Guanosine 5'-diphosphate,2'-Deoxyuridine,5-methyluridine,inosine,3-Methyluridine,1-Methylinosine,2'-O-Methyluridine,1-Methylguanosine,N4-Acetylcytidine,GMP,Thymidine,FMN,5'-Cytidylic acid,AICA-Riboside, 5'-Phosphate,6-Thioinosine,5-Fluorouridine,4-Thiouridine,NADH,6-Thioguanosine monophosphate,Succinylaminoimidazole carboxamide riboside,N1-(…
Organic acids and derivatives	309	Com_959_neg,Com_67_neg,Com_42_neg,Com_500_neg,Com_31_neg,Com_683_neg,Com_873_neg,Com_23_neg,Com_519_neg,Com_1360_neg,Com_866_neg,Com_392_neg,Com_482_neg,Com_380_neg,Com_167_neg,Com_66_neg,Com_1815_neg,Com_47_neg,Com_1667_neg,Com_950_neg,Com_791_neg,Com_259_neg,Com_84_neg,Com_1230_neg,Com_48_neg,Com_86_neg,Com_5_neg,Com_546_neg,Com_778_neg,Com_143_neg,Com_616_neg,Com_555_neg,Com_311_neg,Com_634_ne…	N-Lactoyl-Phenylalanine,Isethionic acid,2-Oxovaleric acid,p-Cresyl sulfate,3-Ethoxy-3-oxopropanoic acid,Cinnamoylglycine,Ac-DL-Trp-OH,5-Aminolevulinic acid,3-Hydroxycapric acid,H-Val-Tyr-OH,Phosphoenolpyruvic acid,2-Amino-5-ureidopentanoic acid,gamma-Glu-Gly,N-Acetylornithine,D-alpha-Hydroxyglutaric acid,Taurine,Enalaprilat,MeAIB,Palmitoylglycine,Phenylalanylalanine,Ala-Glu-OH,S-1-Propenyl-L-cyst…
Organic nitrogen compounds	12	Com_865_neg,Com_711_neg,Com_3956_neg,Com_4436_neg,Com_2594_neg,Com_5114_neg,Com_5988_neg,Com_4858_neg,Com_4715_neg,Com_2620_neg,Com_2696_neg,Com_2550_neg	Thiolutin,2-(Cyclohexylamino)ethanesulfonic acid,Porphobilinogen,Bis(trifluoroethyl)carbamodithioic acid,2-Amino-4-methylpentanal,Disulfiram,10H-Pyrido(3,2-b)(1,4)benzothiazine, 10-(2-(dibutylamino)ethyl)-,8-Hydroxynevirapine,Mopidralazine,4-Mercaptobutyramidine,6-Chlorohexanenitrile,HISTAMINE
Organic oxygen compounds	109	Com_1796_neg,Com_1499_neg,Com_461_neg,Com_1938_neg,Com_869_neg,Com_198_neg,Com_1181_neg,Com_445_neg,Com_1728_neg,Com_106_neg,Com_606_neg,Com_1391_neg,Com_1756_neg,Com_803_neg,Com_295_neg,Com_1969_neg,Com_433_neg,Com_1376_neg,Com_2477_neg,Com_1174_neg,Com_1624_neg,Com_896_neg,Com_480_neg,Com_235_neg,Com_1148_neg,Com_1953_neg,Com_354_neg,Com_1097_neg,Com_696_neg,Com_249_neg,Com_1763_neg,Com_2521_ne…	Fumagillol,Curcumol,DL-Mannitol,Adenosine-2'-monophosphate,5,6-Dihydrouridine,L-Arabinitol,Galactose 1-phosphate,D-Erythrose 4-phosphate,Fosfructose,Threonic acid,D-Gluconic Acid,p-cresol glucuronide,N-Glycolylneuraminic acid,Vitamin B5,D-Xylonic acid,Neochlorogenic acid,Inositol,N-acetylglucosamine 6-phosphate,3-sialyllactose,glucosamine-6-phosphate,indoxyl glucuronide,RIBULOSE 5-PHOSPHATE,D-(-)…
Organohalogen compounds	5	Com_1225_neg,Com_752_neg,Com_4742_neg,Com_3036_neg,Com_2721_neg	Perfluorovaleric acid,Perfluorobutyric acid,2-Chlorohexadecanal,Chloral hydrate,1,1,1,3,3-Pentafluoropropane
Organoheterocyclic compounds	244	Com_18_neg,Com_163_neg,Com_1034_neg,Com_320_neg,Com_394_neg,Com_1101_neg,Com_507_neg,Com_1493_neg,Com_582_neg,Com_2299_neg,Com_376_neg,Com_682_neg,Com_658_neg,Com_661_neg,Com_217_neg,Com_806_neg,Com_75_neg,Com_132_neg,Com_221_neg,Com_552_neg,Com_140_neg,Com_230_neg,Com_854_neg,Com_409_neg,Com_455_neg,Com_267_neg,Com_19_neg,Com_126_neg,Com_1128_neg,Com_421_neg,Com_1344_neg,Com_128_neg,Com_731_neg,…	4-Carboxypyrazole,Indole-3-carbinol,Biotin,Norharmane,L-Ascorbic acid,Sclareolide,Furaneol,Arborine,Phthalide,Aripiprazole,1H-Indole-3-acetamide,Indolelactic acid,Indole-3-pyruvic acid,Indole-3-butyric acid,2,5-Furandicarboxylic acid,5-Hydroxytryptophan,Barbituric acid,5-Hydroxymethyluracil,3-Indoleacetonitrile,5-Hydroxyindole-3-acetic acid,Indole-3-carboxaldehyde,Allantoin,6-Pentyl-2H-pyran-2-on…
Organophosphorus compounds	1	Com_4657_neg	Cadusafos
Organosulfur compounds	8	Com_2512_neg,Com_2637_neg,Com_2790_neg,Com_2844_neg,Com_3283_neg,Com_3685_neg,Com_3262_neg,Com_2588_neg	Ethyl isopropyl sulfide,3-Mercapto-3-methyl-1-butanol,Isothiocyanatocyclohexane,1-Octanethiol,Diisopropyl trisulfide,E-10 devinylajoene,Homocystamine,Diallyl Sulfide
Phenylpropanoids and polyketides	57	Com_1617_neg,Com_1720_neg,Com_434_neg,Com_308_neg,Com_459_neg,Com_2288_neg,Com_1421_neg,Com_872_neg,Com_1537_neg,Com_1080_neg,Com_2360_neg,Com_1599_neg,Com_414_neg,Com_835_neg,Com_284_neg,Com_1955_neg,Com_1733_neg,Com_895_neg,Com_1269_neg,Com_1431_neg,Com_3864_neg,Com_4283_neg,Com_4592_neg,Com_3419_neg,Com_6817_neg,Com_2201_neg,Com_1454_neg,Com_2074_neg,Com_1808_neg,Com_1513_neg,Com_4793_neg,Com_…	Moracin O,beta-Zearalenol,3-(3-Methoxyphenyl)propionic acid,D-(+)-Phenyllactic acid,3-(2,4-Dihydroxyphenyl)propanoic acid,(-)-Catechin gallate,Loureirin A,(+/-)-Decursinol,Zearalenone,Coumestrol,(-)-Epigallocatechin-3-(3''-O-methyl) gallate,(-)-Epigallocatechin,2-Methoxycinnamic acid,Equol,Hydroxyphenyllactic acid,4-Methylumbelliferyl glucuronide,Glabrene,7-Hydroxy-4-(trifluoromethyl)coumarin,Pin…
