# Supplementary material for: Metabolomic Analysis of Cauda Epididymal Fluid in Yaks and Cattle
Source: Animals (Basel). 2025 Sep 30;15(19):2861. doi: 10.3390/ani15192861 (PMC12524237; doi:10.3390/ani15192861)
Supplement: Supplementary file 1 [file animals-15-02861-s001.zip › Table S6 List of LIPID MAPS annotation results for metabolites detected in the positive ion mode.xlsx]

## Sheet: Sheet1
Compound_ID	Name	Formula	Lipidmaps_ID	COMMON_NAME	SYSTEMATIC_NAME	SYNONYMS	CATEGORY	MAIN_CLASS	SUB_CLASS
Com_2070_pos	D-erythro-Sphingosine	C18H37NO2	LMSP01010001	Sphingosine	Sphing-4-enine	Sphingosine; 4-Sphingenine; D-erythro-Sphingosine; (2S,3R,4E)-2-Amino-4-octadecene-1,3-diol; 4-trans-Sphingenine; Sphingenine; 2S-Amino-4E-octadecene-1,3R-diol	Sphingolipids [SP]	Sphingoid bases [SP01]	Sphing-4-enines (Sphingosines) [SP0101]
Com_1900_pos	Sphingosine (d17:1)	C17H35NO2	LMSP01040002	C17 Sphingosine	heptadecasphing-4-enine	_	Sphingolipids [SP]	Sphingoid bases [SP01]	Sphingoid base homologs and variants [SP0104]
Com_1912_pos	ascaroside C6	C12H22O5	LMFA13040003	Daumone-2	5R-(3,6-dideoxy-alpha-L-arabino-hexopyranosyloxy)-2-henanone	ascaroside C6; ascr#2; (-)-5R-(3'R,5'R-dihydroxy-6'S-methyl-(2H)-tetrahydropyran-2???-yloxy)-2-hexanone	Fatty Acyls [FA]	Fatty acyl glycosides [FA13]	Ascarosides [FA1304]
Com_3342_pos	Ponasterone A	C27H44O6	LMST01010195	ponasterone A	(22R)-2beta,3beta,14,20,22-pentahydroxy-5beta-cholest-7-en-6-one	25-Deoxycedysterone; Ponasterone A	Sterol Lipids [ST]	Sterols [ST01]	Cholesterol and derivatives [ST0101]
Com_3448_pos	Taurodeoxycholate	C26H45NO6S	LMST05040013	Taurodeoxycholic acid	N-(3alpha,12alpha-dihydroxy-5beta-cholan-24-oyl)-taurine	Taurodeoxycholate	Sterol Lipids [ST]	Steroid conjugates [ST05]	Taurine conjugates [ST0504]
Com_2089_pos	9-Hydroxyoctadecanoic acid	C18H36O3	LMFA02000127	DL-9-hydroxy stearic acid	9-hydroxy-octadecanoic acid	9-HODA; 9-HSA	Fatty Acyls [FA]	Octadecanoids [FA02]	Other Octadecanoids [FA0200]
Com_3189_pos	Myriocin	C21H39NO6	LMSP01080020	Myriocin	_	_	Sphingolipids [SP]	Sphingoid bases [SP01]	Sphingoid base analogs [SP0108]
Com_2715_pos	all-trans-4-Oxoretinoic acid	C20H26O3	LMPR01090026	all-trans-4-oxoretinoic acid	_	_	Prenol Lipids [PR]	Isoprenoids [PR01]	Retinoids [PR0109]
Com_1551_pos	Tiglyl carnitine	C12H21NO4	LMFA07070108	Tiglylcarnitine	3-{[(2E)-2-methylbut-2-enoyl]oxy}-4-(trimethylazaniumyl)butanoate	_	Fatty Acyls [FA]	Fatty esters [FA07]	Fatty acyl carnitines [FA0707]
Com_2806_pos	Tetrahydrocortisone	C21H32O5	LMST02030098	Urocortisone	3alpha,17alpha,21-dihydroxy-5beta-pregnane-11,20-dione	Tetrahydrocortisone	Sterol Lipids [ST]	Steroids [ST02]	C21 steroids (gluco/mineralocorticoids, progestogins) and derivatives [ST0203]
Com_3137_pos	Beta-Cortol	C21H36O5	LMST02030229	beta-Cortol	5beta-Pregnane-3alpha,11beta,17,20R,21-pentol	_	Sterol Lipids [ST]	Steroids [ST02]	C21 steroids (gluco/mineralocorticoids, progestogins) and derivatives [ST0203]
Com_1003_pos	Acetylcarnitine	C9H17NO4	LMFA07070060	DL-Acetylcarnitine	3-(acetyloxy)-4-(trimethylazaniumyl)butanoate	Acetylcarnitine; Acetyl-DL-carnitine	Fatty Acyls [FA]	Fatty esters [FA07]	Fatty acyl carnitines [FA0707]
Com_2742_pos	D-Ribo-phytosphingosine	C18H39NO3	LMSP01030001	Phytosphingosine	4R-hydroxysphinganine	4-hydroxysphinganine	Sphingolipids [SP]	Sphingoid bases [SP01]	4-Hydroxysphinganines (Phytosphingosines) [SP0103]
Com_3467_pos	Trisdecanoin	C33H62O6	LMGL03012617	1,2,3-tricaprinoyl-glycerol	1,2,3-tridecanoyl-sn-sn-glycerol	Tricaprin;Tridecanoin; 1,2,3-tridecanoyl-sn-glycerol	Glycerolipids [GL]	Triradylglycerols [GL03]	Triacylglycerols [GL0301]
Com_3181_pos	Palmitoylcarnitine	C23H46NO4+	LMFA07070004	Palmitoylcarnitine	O-hexadecanoyl-R-carnitine	L-Palmitoylcarnitine	Fatty Acyls [FA]	Fatty esters [FA07]	Fatty acyl carnitines [FA0707]
Com_3380_pos	LysoPC(14:0/0:0)	C22H46NO7P	LMGP01050012	PC(14:0/0:0)	1-tetradecanoyl-sn-glycero-3-phosphocholine	1-Myristoyl-L-alpha-phosphorylcholine; 1-Myristoyl-sn-glycero-3-phosphatidylcholine; 1-Myristoyl-sn-glycero-3-phosphocholine; 1-Tetradecanoyl-sn-glycero-3-phosphorylcholine; L-alpha-Myristoyllysophosphatidylcholine; Myristoyl L-alpha-lysolecithin; Myristoyl L-alpha-lysophosphatidylcholine; LPC(14:0); LPC(14:0)	Glycerophospholipids [GP]	Glycerophosphocholines [GP01]	Monoacylglycerophosphocholines [GP0105]
Com_2226_pos	16-Dehydroprogesterone	C21H28O2	LMST02030163	16,17-didehydroprogesterone	pregna-4,16-diene-3,20-dione	16,17-Didehydroprogesterone; 16-Dehydroprogesterone; 3,20-dioxopregna-4,16-diene; Delta(4,16)-pregnadiene-3,20-dione	Sterol Lipids [ST]	Steroids [ST02]	C21 steroids (gluco/mineralocorticoids, progestogins) and derivatives [ST0203]
Com_2702_pos	Prostaglandin D2	C20H32O5	LMFA03010004	PGD2	9S,15S-dihydroxy-11-oxo-5Z,13E-prostadienoic acid	Prostaglandin D2; 11-Dehydroprostaglandin F2-alpha; 11-Dehydroprostaglandin F2alpha; (5Z,13E,15S)-9alpha,15-Dihydroxy-11-oxoprosta-5,13-dienoate	Fatty Acyls [FA]	Eicosanoids [FA03]	Prostaglandins [FA0301]
Com_2846_pos	Eicosapentaenoic acid ethyl ester	C22H34O2	LMFA07010877	Ethyl icosapentate	ethyl (5Z,8Z,11Z,14Z,17Z)-icosa-5,8,11,14,17-pentaenoate	_	Fatty Acyls [FA]	Fatty esters [FA07]	Short fatty esters [FA0710]
Com_2466_pos	Ethyl oleate	C20H38O2	LMFA07010880	Ethyl oleate	ethyl (9E)-octadec-9-enoate	_	Fatty Acyls [FA]	Fatty esters [FA07]	Short fatty esters [FA0710]
Com_2179_pos	2'-O-Methylisoliquiritigenin	C16H14O4	LMPK12120098	Isoliquiritigenin 2'-methy ether	_	_	Polyketides [PK]	Flavonoids [PK12]	Chalcones and dihydrochalcones [PK1212]
Com_3306_pos	Glycohyodeoxycholic acid	C26H43NO5	LMST05030023	Glycohyodeoxycholic acid	N-(3alpha,6alpha-Dihydroxy-5beta-cholan-24-oyl)-glycine	GHDCA; Glycine hyodeoxycholate	Sterol Lipids [ST]	Steroid conjugates [ST05]	Glycine conjugates [ST0503]
Com_2353_pos	cis-5,8,11,14,17-Eicosapentaenoic acid	C20H30O2	LMFA01030759	EPA	5Z,8Z,11Z,14Z,17Z-eicosapentaenoic acid	(5Z,8Z,11Z,14Z,17Z)-Icosapentaenoic acid; Timnodonic acid; C20:5n-3,6,9,12,15	Fatty Acyls [FA]	Fatty Acids and Conjugates [FA01]	Unsaturated fatty acids [FA0103]
Com_2669_pos	cis-4,7,10,13,16-Docosapentaenoic acid	C22H34O2	LMFA04000064	22:5(4Z,7Z,10Z,13Z,16Z)	4Z,7Z,10Z,13Z,16Z-docosapentaenoic acid	C22:5n-6,9,12,15,18	Fatty Acyls [FA]	Docosanoids [FA04]	Other Docosanoids [FA0400]
Com_2649_pos	cis-4,7,10,13,16,19-Docosahexaenoic acid	C22H32O2	LMFA01030185	DHA	4Z,7Z,10Z,13Z,16Z,19Z-docosahexaenoic acid	Cervonic acid; Docosahexaenoic acid; C22:6n-3,6,9,12,15,18	Fatty Acyls [FA]	Fatty Acids and Conjugates [FA01]	Unsaturated fatty acids [FA0103]
Com_466_pos	Methylglutaric acid	C6H10O4	LMFA01170117	Methylglutaric acid	3-methyl-pentanedioic acid	_	Fatty Acyls [FA]	Fatty Acids and Conjugates [FA01]	Dicarboxylic acids [FA0117]
Com_2541_pos	12-hydroxystearic acid	C18H36O3	LMFA02000130	DL-12-hydroxy stearic acid	12-hydroxy-octadecanoic acid	_	Fatty Acyls [FA]	Octadecanoids [FA02]	Other Octadecanoids [FA0200]
Com_2569_pos	Ricinoleic acid	C18H34O3	LMFA02000184	Ricinoleic acid	12R-hydroxy-9Z-octadecenoic acid	9-Octadecenoic acid, 12-hydroxy-, [R-(Z)]-; Ricinoleic acid; 12-D-Hydroxy-9-cis-octadecenoic acid; 12-Hydroxy-cis-9-octadecenoic acid; 12-Hydroxyoctadeca-9-enoic acid; Nouracid CS 80; Ricinic acid; Ricinolic acid	Fatty Acyls [FA]	Octadecanoids [FA02]	Other Octadecanoids [FA0200]
Com_2134_pos	L-Octanoylcarnitine	C15H30NO4	LMFA07070002	O-octanoyl-R-carnitine	O-octanoyl-R-carnitine	L-Octanoylcarnitine	Fatty Acyls [FA]	Fatty esters [FA07]	Fatty acyl carnitines [FA0707]
Com_586_pos	10-Hydroxydecanoate	C10H20O3	LMFA01050033	10-hydroxy capric acid	10-hydroxy-decanoic acid	_	Fatty Acyls [FA]	Fatty Acids and Conjugates [FA01]	Hydroxy fatty acids [FA0105]
Com_1490_pos	Sabinic acid	C12H24O3	LMFA01050039	Sabinic acid	12-hydroxy-dodecanoic acid	12-hydroxy lauric acid	Fatty Acyls [FA]	Fatty Acids and Conjugates [FA01]	Hydroxy fatty acids [FA0105]
Com_2401_pos	cis-11,14,17-Eicosatrienoic acid	C20H34O2	LMFA01030090	trans-brassidic acid	13E-docosenoic acid	trans-13-docosenoic acid; C22:1n-9; Brassidic acid	Fatty Acyls [FA]	Fatty Acids and Conjugates [FA01]	Unsaturated fatty acids [FA0103]
Com_3003_pos	Arachidonoyl ethanolamide	C22H37NO2	LMFA08040056	Anandamide-d4 (20:4, n-6)	N-(2-hydroxyethyl-1,1,2,2-d4)-5Z,8Z,11Z,14Z-eicosatetraenamide	Anandamide; Anandamide(20:4, n-6); N-arachidonoyl ethanolamine; arachidonoylethanolamide; Arachidonoyl-EA; Arachidonoyl ethanolamide; AEA	Fatty Acyls [FA]	Fatty amides [FA08]	N-acyl ethanolamines (endocannabinoids) [FA0804]
Com_3178_pos	3beta-Hydroxy-5-cholestenoic acid	C27H44O3	LMST04030072	Cholestenoic acid	3beta-Hydroxycholest-5-en-25R-26-oic acid	3beta-hydroxy-5-cholestenoic acid; hydroxycholestenoic acid	Sterol Lipids [ST]	Bile acids and derivatives [ST04]	C27 bile acids, alcohols, and derivatives [ST0403]
Com_272_pos	2-Hydroxyadipic acid	C6H10O5	LMFA01170049	2-Hydroxyadipic acid	2-hydroxy-Hexanedioic acid	_	Fatty Acyls [FA]	Fatty Acids and Conjugates [FA01]	Dicarboxylic acids [FA0117]
Com_351_pos	Aminocaproic acid	C6H13NO2	LMFA01100035	6-amino-hexanoic acid	6-amino-hexanoic acid	6-Aminohexanoic acid	Fatty Acyls [FA]	Fatty Acids and Conjugates [FA01]	Amino fatty acids [FA0110]
Com_2812_pos	oleoyl ethanolamide	C20H39NO2	LMFA08040015	Oleoyl-EA	N-(9Z-octadecenoyl)-ethanolamine	oleoyl ethanolamide; N-(cis-9-octadecenoyl) ethanolamine; N-(hydroxyethyl) oleamide; OEA; oleoylethanolamine	Fatty Acyls [FA]	Fatty amides [FA08]	N-acyl ethanolamines (endocannabinoids) [FA0804]
Com_2579_pos	Palmitoylethanolamide	C18H37NO2	LMFA08040057	Palmitoyl-EA-d4	N-(2-hydroxyethyl-1,1,2,2-d4)-hexadecanamide	Palmitoyl ethanolamide; palmitoylethanolamide; Anandamide (16:0); N-palmitoyl ethanolamine	Fatty Acyls [FA]	Fatty amides [FA08]	N-acyl ethanolamines (endocannabinoids) [FA0804]
Com_1465_pos	Palmitoleic acid	C16H30O2	LMFA01030056	cis-9-palmitoleic acid	9Z-hexadecenoic acid	cis-9-hexadecenoic acid; 9Z-palmitoleic acid; C16:1n-7; Physetoleic acid; Zoomaric acid; Palmitoleic acid; cis-Palmitoleic acid; Oleopalmitic acid; Zoomeric acid	Fatty Acyls [FA]	Fatty Acids and Conjugates [FA01]	Unsaturated fatty acids [FA0103]
Com_808_pos	Azelaic acid	C9H16O4	LMFA01170054	Azelaic acid	Nonanedioic acid	_	Fatty Acyls [FA]	Fatty Acids and Conjugates [FA01]	Dicarboxylic acids [FA0117]
Com_2518_pos	Decanoylcarnitine	C17H33NO4	LMFA07070059	Decanoylcarnitine	3-(decanoyloxy)-4-(trimethylazaniumyl)butanoate	_	Fatty Acyls [FA]	Fatty esters [FA07]	Fatty acyl carnitines [FA0707]
Com_1977_pos	Glutarylcarnitine	C12H22NO6	LMFA07070091	O-glutarylcarnitine	3-[(4-carboxybutanoyl)oxy]-4-(trimethylazaniumyl)butanoate	3-[(4-carboxybutanoyl)oxy]-4-(trimethylammonio)butanoate;glutarylcarnitine	Fatty Acyls [FA]	Fatty esters [FA07]	Fatty acyl carnitines [FA0707]
Com_3287_pos	Stearylcarnitine	C25H50NO4	LMFA07070008	Stearoylcarnitine	O-octadecanoyl-R-carnitine	_	Fatty Acyls [FA]	Fatty esters [FA07]	Fatty acyl carnitines [FA0707]
Com_2789_pos	Dodecanoylcarnitine	C19H38NO4	LMFA07070090	O-dodecanoylcarnitine	3-(dodecanoyloxy)-4-(trimethylazaniumyl)butanoate	3-(dodecanoyloxy)-4-(trimethylammonio)butanoate;O-lauroylcarnitine;dodecanoylcarnitine;lauroylcarnitine	Fatty Acyls [FA]	Fatty esters [FA07]	Fatty acyl carnitines [FA0707]
Com_3026_pos	Tetradecanoylcarnitine	C21H42NO4	LMFA07070107	Tetradecanoylcarnitine	(3R)-3-(tetradecanoyloxy)-4-(trimethylazaniumyl)butanoate	_	Fatty Acyls [FA]	Fatty esters [FA07]	Fatty acyl carnitines [FA0707]
Com_2886_pos	Erucic acid	C22H42O2	LMFA01030089	cis-erucic acid	13Z-docosenoic acid	cis-13-docosenoic acid; C22:1n-9	Fatty Acyls [FA]	Fatty Acids and Conjugates [FA01]	Unsaturated fatty acids [FA0103]
Com_1887_pos	Retinal	C20H28O	LMPR01090002	Retinal	Retinal	_	Prenol Lipids [PR]	Isoprenoids [PR01]	Retinoids [PR0109]
Com_3328_pos	Calcitriol	C27H44O3	LMST03020258	1alpha,25-dihydroxyvitamin D3	(5Z,7E)-(1S,3R)-9,10-seco-5,7,10(19)-cholestatriene-1,3,25-triol	1alpha,25-dihydroxycholecalciferol; calcitriol	Sterol Lipids [ST]	Secosteroids [ST03]	Vitamin D3 and derivatives [ST0302]
Com_2539_pos	PROSTAGLANDIN B2	C20H30O4	LMFA03010018	PGB2	15S-hydroxy-9-oxo-5Z,8(12),13E-prostatrienoic acid	Prostaglandin B2	Fatty Acyls [FA]	Eicosanoids [FA03]	Prostaglandins [FA0301]
Com_2538_pos	Prostaglandin J2	C20H30O4	LMFA03010019	PGJ2	11-oxo-15S-hydroxy-5Z,9,13E-prostatrienoic acid	Prostaglandin J2; 8-epi-15-J2t-IsoP; 11-oxo-15S-hydroxy-5Z,9,13E-prostatrienoic acid-cyclo[8S,12R]	Fatty Acyls [FA]	Eicosanoids [FA03]	Prostaglandins [FA0301]
Com_1919_pos	Vitamin A	C20H30O	LMPR01090001	Retinol	Retinol	Vitamin A	Prenol Lipids [PR]	Isoprenoids [PR01]	Retinoids [PR0109]
Com_1339_pos	n-Tetradecanamide	C14H29NO	LMFA01100064	Myristamide	tetradecamide	_	Fatty Acyls [FA]	Fatty Acids and Conjugates [FA01]	Amino fatty acids [FA0110]
Com_3184_pos	2-arachidonoylglycerol	C23H38O4	LMGL01010023	MG(0:0/20:4(5Z,8Z,11Z,14Z)/0:0)	2-(5Z,8Z,11Z,14Z-eicosatetraenoyl)-sn-glycerol	2-Arachidonoylglycerol; 2-Arachidonylglycerol; 2-AG; MG(20:4)	Glycerolipids [GL]	Monoradylglycerols [GL01]	Monoacylglycerols [GL0101]
Com_2149_pos	Testosterone	C19H28O2	LMST02020002	Testosterone	17beta-hydroxyandrost-4-en-3-one	_	Sterol Lipids [ST]	Steroids [ST02]	C19 steroids (androgens) and derivatives [ST0202]
Com_2954_pos	Hydrocortisone	C21H30O5	LMST02030001	Cortisol	11beta,17,21-trihydroxypregn-4-ene-3,20-dione	Cortisol	Sterol Lipids [ST]	Steroids [ST02]	C21 steroids (gluco/mineralocorticoids, progestogins) and derivatives [ST0203]
Com_2668_pos	Deoxycorticosterone	C21H30O3	LMST02030087	11-deoxycorticosterone	21-hydroxypregn-4-ene-3,20-dione	21-hydroxyProgesterone	Sterol Lipids [ST]	Steroids [ST02]	C21 steroids (gluco/mineralocorticoids, progestogins) and derivatives [ST0203]
Com_2588_pos	2-Methoxyestrone	C19H24O3	LMST02010033	2-Methoxyestrone	2-methoxy,3-hydroxy-estra-1,3,5(10)-trien-17-one	_	Sterol Lipids [ST]	Steroids [ST02]	C18 steroids (estrogens) and derivatives [ST0201]
Com_2261_pos	Progesterone	C21H30O2	LMST02030159	progesterone	pregn-4-ene-3,20-dione	(S)-4-Pregnene-3,20-dione;(S)-Pregn-4-en-3,20-dione;(S)-Progesterone; 17alpha-progesterone; 4-Pregnene-3,20-dione; Agolutin; Akrolutin; Crinone; Delta(4)-pregnene-3,20-dione; Gelbkoerperhormon; PROGESTERONE; Progesteron; Progesterone; corpus luteum hormone; luteohormone; progesterone	Sterol Lipids [ST]	Steroids [ST02]	C21 steroids (gluco/mineralocorticoids, progestogins) and derivatives [ST0203]
Com_3187_pos	7alpha,27-Dihydroxycholesterol	C27H46O3	LMST04030081	7alpha,27-dihydroxycholesterol	5-Cholestene-3beta,7alpha,26-triol	_	Sterol Lipids [ST]	Bile acids and derivatives [ST04]	C27 bile acids, alcohols, and derivatives [ST0403]
Com_2590_pos	Retinoic acid	C20H28O2	LMPR01090019	Retinoic Acid	3,7-dimethyl-9-(2,6,6-trimethylcyclohexen-1-yl)nona-2E,4E,6E,8E-tetraenoic acid	Tretinoin/All-Trans Retinoic Acid	Prenol Lipids [PR]	Isoprenoids [PR01]	Retinoids [PR0109]
Com_1610_pos	Malonylcarnitine	C10H17NO6	LMFA07070093	O-malonylcarnitine	3-[(carboxyacetyl)oxy]-4-(trimethylazaniumyl)butanoate	3-[(carboxyacetyl)oxy]-4-(trimethylammonio)butanoate;malonylcarnitine	Fatty Acyls [FA]	Fatty esters [FA07]	Fatty acyl carnitines [FA0707]
Com_1396_pos	Butyrylcarnitine	C11H21NO4	LMFA07070054	Butyrylcarnitine	3-(butanoyloxy)-4-(trimethylazaniumyl)butanoate	_	Fatty Acyls [FA]	Fatty esters [FA07]	Fatty acyl carnitines [FA0707]
Com_1807_pos	3-Hydroxylisovalerylcarnitine	C12H23NO5	LMFA07070073	hydroxyisovaleroyl carnitine	3-hydroxy-3-isovaleryloxy-4-(trimethylammonio)butyrate	_	Fatty Acyls [FA]	Fatty esters [FA07]	Fatty acyl carnitines [FA0707]
Com_2373_pos	11beta,17beta-Dihydroxy-4-androsten-3-one	C19H28O3	LMST02020124	11beta-Hydroxytestosterone	11beta,17beta-Dihydroxy-4-androsten-3-one	4-androstene-11beta,17beta-diol-3-one	Sterol Lipids [ST]	Steroids [ST02]	C19 steroids (androgens) and derivatives [ST0202]
Com_2150_pos	5beta-Androstane-3,17-dione	C19H28O2	LMST02020058	_	5beta-androstane-3,17-dione	_	Sterol Lipids [ST]	Steroids [ST02]	C19 steroids (androgens) and derivatives [ST0202]
Com_385_pos	gamma-Nonanolactone	C9H16O2	LMFA07040021	gamma-nonanolide	Dihydro-5-pentylfuran-2(3H)-one	_	Fatty Acyls [FA]	Fatty esters [FA07]	Lactones [FA0704]
Com_3075_pos	Glycerylmonooleate	C21H40O4	LMGL01010005	MG(18:1(9Z)/0:0/0:0)[rac]	1-(9Z-octadecenoyl)-rac-glycerol	MG(18:1/0:0/0:0)[rac]; Oleoyl glycerol; 1-oleoyl-rac-glycerol; MG(18:1)	Glycerolipids [GL]	Monoradylglycerols [GL01]	Monoacylglycerols [GL0101]
Com_3403_pos	1-Oleoyl-2-hydroxy-sn-glycero-3-phosphatidylethanolamine	C23H46NO7P	LMGP02050004	PE(18:1(9Z)/0:0)	1-(9Z-octadecenoyl)-sn-glycero-3-phosphoethanolamine	9-Octadecenoic acid (Z)-, 3-[[(2-aminoethoxy)hydroxyphosphinyl]oxy]-2-hydroxypropyl ester, (R)-; PE(18:1/0:0); LPE(18:1); LPE(18:1)	Glycerophospholipids [GP]	Glycerophosphoethanolamines [GP02]	Monoacylglycerophosphoethanolamines [GP0205]
Com_3457_pos	1-Oleoyl-sn-glycero-3-phosphocholine	C26H52NO7P	LMGP01050032	PC(18:1(9Z)/0:0)	1-(9Z-octadecenoyl)-sn-glycero-3-phosphocholine	Choline, phosphate 3-ester with 1-monoolein, L-;1-O-Oleoyl-sn-glycero-3-phosphocholine; 1-Oleoyl-sn-glycero-3-phosphorylcholine; PC(18:1/0:0); LPC(18:1)	Glycerophospholipids [GP]	Glycerophosphocholines [GP01]	Monoacylglycerophosphocholines [GP0105]
Com_3013_pos	Bimatoprost acid	C23H32O5	LMFA03010081	17-phenyl-trinor-PGF2alpha	9S,11R,15S-trihydroxy-17-phenyl-18,19,20-trinor-5Z,13E-prostadienoic acid	17-phenyl-trinor-Prostaglandin F2alpha	Fatty Acyls [FA]	Eicosanoids [FA03]	Prostaglandins [FA0301]
Com_3257_pos	Pseudobufarenogin	C24H32O6	LMST01130069	Pseudobufarenogin	11-oxo-3beta,12alpha,14beta-trihydroxy-5beta-bufa-20,22-dienolide	Psi-bufarenogin	Sterol Lipids [ST]	Sterols [ST01]	Bufanolides and derivatives [ST0113]
Com_1776_pos	L-Hexanoylcarnitine	C13H25NO4	LMFA07070001	O-hexanoyl-R-carnitine	O-hexanoyl-R-carnitine	_	Fatty Acyls [FA]	Fatty esters [FA07]	Fatty acyl carnitines [FA0707]
Com_3052_pos	13,14-Dihydro-15-keto-PGE2	C20H32O5	LMFA03010031	13,14-dihydro-15-keto-PGE2	9,15-dioxo-11R-hydroxy-5Z-prostenoic acid	13,14-dihydro-15-keto-Prostaglandin E2	Fatty Acyls [FA]	Eicosanoids [FA03]	Prostaglandins [FA0301]
Com_2843_pos	6,15-diketo-13,14-dihydro Prostaglandin F1alpha	C20H34O6	LMFA03010013	13,14-dihydro-6,15-diketo-PGF1alpha	6,15-dioxo-9S,11R-dihydroxyprostanoic acid	13,14-dihydro-6,15-diketo-Prostaglandin F1alpha	Fatty Acyls [FA]	Eicosanoids [FA03]	Prostaglandins [FA0301]
Com_3364_pos	Oleoyl-L-alpha-lysophosphatidic acid	C21H41O7P	LMGP10050008	PA(18:1(9Z)/0:0)	1-(9Z-octadecenoyl)-sn-glycero-3-phosphate	9-Octadecenoic acid (Z)-, 2-hydroxy-3-(phosphonooxy)propyl ester, (R)-; 1-Oleoyl-sn-glycero-3-phosphate; 1-Oleoyl-sn-glycerol 3-phosphate; PA(18:1/0:0); LPA(18:1); LPA(18:1)	Glycerophospholipids [GP]	Glycerophosphates [GP10]	Monoacylglycerophosphates [GP1005]
Com_3136_pos	6-Keto-prostaglandin E1	C20H32O6	LMFA03010012	6-keto PGE1	6,9-dioxo-11R,15S-dihydroxy-13E-prostenoic acid	6-keto Prostaglandin E1	Fatty Acyls [FA]	Eicosanoids [FA03]	Prostaglandins [FA0301]
Com_2735_pos	15-Deoxy-delta12,14 -Prostaglandin J2	C20H28O3	LMFA03010021	15-deoxy-delta-12,14-PGJ2	11-oxo-5Z,9,12E,14E-prostatetraenoic acid	15-deoxy-delta-12,14-Prostaglandin J2; 15-deoxy-PGJ2	Fatty Acyls [FA]	Eicosanoids [FA03]	Prostaglandins [FA0301]
Com_2596_pos	Sphinganine	C18H39NO2	LMSP01020001	Sphinganine	Sphinganine	Dihydrosphingosine; Octadecasphinganine; D-erythro-Sphinganine; D-erythro-2-Amino-1,3-octadecanediol	Sphingolipids [SP]	Sphingoid bases [SP01]	Sphinganines [SP0102]
Com_3482_pos	PC(14:0)	C36H72NO8P	LMGP01010477	PC(14:0/14:0)	1,2-ditetradecanoyl-sn-glycero-3-phosphocholine	1,2-dimyristoyl-sn-glycero-3-phosphocholine; Dimyristoyl phosphatidylcholine; Choline, phosphate, ester with L-1,2-dimyristin; beta,gamma-Dimyristoyl L-alpha-phosphatidylcholine; 1,2-Bis(myristoyl)-sn-glycerophosphocholine; 1,2-Dimyristoylphosphatidylcholine; 1,2-Dimyristoyl-L-3-phosphatidylcholine; PC(28:0); PC(14:0_14:0)	Glycerophospholipids [GP]	Glycerophosphocholines [GP01]	Diacylglycerophosphocholines [GP0101]
Com_3409_pos	1-O-Hexadecyl-sn-glycero-3-phosphocholine (LPC(O-16:0	C24H52NO6P	LMGP01060010	PC(O-16:0/0:0)	1-hexadecyl-sn-glycero-3-phosphocholine	1-O-Hexadecyl-2-lyso-sn-glycero-3-phosphocholine; 1-O-Hexadecyl-sn-glycero-3-phosphatidylcholine; 1-O-Hexadecyl-sn-glycero-3-phosphocholine; 1-O-Hexadecyl-sn-glyceryl-3-phosphorylcholine; Lyso-platelet-activating factor; LPC(O-16:0); LPC(O-16:0)	Glycerophospholipids [GP]	Glycerophosphocholines [GP01]	Monoalkylglycerophosphocholines [GP0106]
Com_3445_pos	lysophosphatidylcholine 18:2	C26H50NO7P	LMGP01050035	PC(18:2(9Z,12Z)/0:0)	1-(9Z,12Z-octadecadienoyl)-sn-glycero-3-phosphocholine	LPC(18:2/0:0); 18:2 LYSO-PC; 1-linoleoyl-phosphatidylcholine; 1-Linoleoyl-sn-glycero-3-phosphorylcholine; PC(18:2/0:0); LPC(18:2)	Glycerophospholipids [GP]	Glycerophosphocholines [GP01]	Monoacylglycerophosphocholines [GP0105]
Com_3404_pos	PC(P-16:0)	C24H50NO6P	LMGP01070006	PC(P-16:0/0:0)	1-(1Z-hexadecenyl)-sn-glycero-3-phosphocholine	LPlasCho; Lysoplasmenylcholine; LPC(P-16:0)	Glycerophospholipids [GP]	Glycerophosphocholines [GP01]	1Z-alkenylglycerophosphocholines [GP0107]
Com_1142_pos	3-hydroxytridecanoic acid	C13H26O3	LMFA01050172	3-hydroxy-tridecanoic acid	3-hydroxy-tridecanoic acid	_	Fatty Acyls [FA]	Fatty Acids and Conjugates [FA01]	Hydroxy fatty acids [FA0105]
Com_2003_pos	9-OxoODE	C18H30O3	LMFA02000274	9-OxoODE	9-oxo-10E,12Z-octadecadienoic acid	(10E,12Z)-9-Oxooctadeca-10,12-dienoic acid; 9-KODE	Fatty Acyls [FA]	Octadecanoids [FA02]	Other Octadecanoids [FA0200]
Com_3065_pos	1-Linoleoyl-rac-glycerol	C21H38O4	LMGL01010006	MG(18:2(9Z,12Z)/0:0/0:0)[rac]	1-(9Z,12Z-octadecadienoyl)-rac-glycerol	MG(18:2/0:0/0:0)[rac]; MG(18:2)	Glycerolipids [GL]	Monoradylglycerols [GL01]	Monoacylglycerols [GL0101]
Com_3062_pos	8-Isoprostaglandin F2a	C20H34O5	LMFA03110001	8-isoPGF2alpha	9S,11R,15S-trihydroxy-5Z,13E-prostadienoic acid-cyclo[8S,12R]	(9S,11R,15S)-15-F2-IsoP[8S,12R]; 15-F2t-IsoP; 8-iso Prostaglandin F2alpha	Fatty Acyls [FA]	Eicosanoids [FA03]	Isoprostanes [FA0311]
Com_2631_pos	4-Hydroxytestosterone	C19H28O3	LMST02020102	4-Hydroxytestosterone	_	_	Sterol Lipids [ST]	Steroids [ST02]	C19 steroids (androgens) and derivatives [ST0202]
Com_732_pos	ethyl 3-hydroxyhexanoate	C8H16O3	LMFA07010516	ethyl 3-hydroxy-hexanoate	ethyl 3-hydroxy-hexanoate	WE(2:0/6:0(3OH))	Fatty Acyls [FA]	Fatty esters [FA07]	Short fatty esters [FA0710]
Com_2594_pos	6-Hydroxyoctadecanoic acid	C18H36O3	LMFA02000124	DL-6-hydroxy stearic acid	6-hydroxy-octadecanoic acid	_	Fatty Acyls [FA]	Octadecanoids [FA02]	Other Octadecanoids [FA0200]
Com_2701_pos	13,14-dihydro-15-keto-PGA2	C20H30O4	LMFA03010033	13,14-dihydro-15-keto-PGA2	9,15-dioxo-5Z,10-prostadienoic acid	13,14-dihydro-15-keto-Prostaglandin A2	Fatty Acyls [FA]	Eicosanoids [FA03]	Prostaglandins [FA0301]
Com_2207_pos	Myristoyl Ethanolamide	C16H33NO2	LMFA08040042	Myristoyl-EA	N-(Tetradecanoyl)-ethanolamine	Myristoyl-ethanolamine	Fatty Acyls [FA]	Fatty amides [FA08]	N-acyl ethanolamines (endocannabinoids) [FA0804]
Com_3106_pos	16,16-dimethyl-PGA2	C22H34O4	LMFA03010086	16,16-dimethyl-PGA2	9oxo-15R-hydroxy-16,16-dimethyl-5Z,10Z,13E-prostatrienoic acid	16,16-dimethyl-Prostaglandin A2	Fatty Acyls [FA]	Eicosanoids [FA03]	Prostaglandins [FA0301]
Com_2630_pos	16-Oxoandrostenediol	C19H28O3	LMST02020088	16-Oxoandrostenediol	_	_	Sterol Lipids [ST]	Steroids [ST02]	C19 steroids (androgens) and derivatives [ST0202]
Com_1326_pos	delta-TETRADECALACTONE	C14H26O2	LMFA07040045	delta-nonyl-valeralactone	5-Tetradecanolide	6-Nonyl-tetrahydropyran-2-one	Fatty Acyls [FA]	Fatty esters [FA07]	Lactones [FA0704]
Com_3313_pos	Testosterone Cypionate	C27H40O3	LMST02020074	Testosterone cypionate	17-(3-cyclopentyl-1-propionyl)-17beta-hydroxyandrost-4-en-3-one	_	Sterol Lipids [ST]	Steroids [ST02]	C19 steroids (androgens) and derivatives [ST0202]
Com_763_pos	Chamazulene	C14H16	LMPR0103410002	Chamazulene	_	_	Prenol Lipids [PR]	Isoprenoids [PR01]	C15 isoprenoids (sesquiterpenes) [PR0103]
Com_2031_pos	Panaxytriol	C17H26O3	LMFA05000027	Panaxytriol	1-heptadecen-4,6-diyn-3,9,10-triol	heptadeca-1-en-4,6-diyn-3,9,10-triol	Fatty Acyls [FA]	Fatty alcohols [FA05]	_
Com_3135_pos	20-Hydroxy-PGE2	C20H32O6	LMFA03010014	20-hydroxy-PGE2	9-oxo-11R,15S,20-trihydroxy-5Z,13E-prostadienoic acid	20-hydroxy-Prostaglandin E2	Fatty Acyls [FA]	Eicosanoids [FA03]	Prostaglandins [FA0301]
Com_2369_pos	Artemisinin	C15H22O5	LMPR0103190003	Artemisinin	Octahydro-3,6,9-trimethyl-3,12-epoxy-12H-pyrano(4,3-j)-1,2-benzodioxepin-10(3H)-one	Arteannuin; Huanghuahaosu	Prenol Lipids [PR]	Isoprenoids [PR01]	C15 isoprenoids (sesquiterpenes) [PR0103]
Com_1637_pos	N-Octanoyl-L-homoserine lactone	C12H21NO3	LMFA08030035	N-octanoyl-homoserine lactone	N-octanoyl-homoserine lactone	C8-HSL	Fatty Acyls [FA]	Fatty amides [FA08]	Fatty acyl homoserine lactones [FA0803]
Com_3474_pos	Daucosterol	C35H60O6	LMST01040197	Sitosteryl glucoside	3-O-(beta-D-glucopyranosyl)-stigmast-5-en-3beta-ol	Sitosteryl beta-D-glucoside; (3beta)-stigmast-5-en-3-yl D-glucopyranoside; Sitosterol glucoside; stigmast-5-en-3beta-yl beta-D-glucopyranoside	Sterol Lipids [ST]	Sterols [ST01]	Stigmasterols and C24-ethyl derivatives [ST0104]
Com_2521_pos	Pristanic acid	C19H38O2	LMPR0104010022	Pristanic acid	2,6,10,14-tetramethyl-pentadecanoic acid	Pentadecanoic acid, 2,6,10,14-tetramethyl-; 2,6,10,14-Tetramethylpentadecanoic acid; Pristanic acid	Prenol Lipids [PR]	Isoprenoids [PR01]	C20 isoprenoids (diterpenes) [PR0104]
Com_2986_pos	7-Dehydrocholesterol	C27H44O	LMST01010069	7-dehydrocholesterol	cholesta-5,7-dien-3beta-ol	7-DHC	Sterol Lipids [ST]	Sterols [ST01]	Cholesterol and derivatives [ST0101]
Com_2987_pos	Cholestenone	C27H44O	LMST01010015	Cholestenone	cholest-4-en-3-one	Cholestenone (delta 4)	Sterol Lipids [ST]	Sterols [ST01]	Cholesterol and derivatives [ST0101]
Com_3501_pos	Lecithin	C42H80NO8P	LMGP01010594	PC(16:0/18:2(9Z,12Z))	1-hexadecanoyl-2-(9Z,12Z-octadecadienoyl)-sn-glycero-3-phosphocholine	1-Palmitoyl-2-linoleoyl-sn-glycero-phosphatidylcholine; 1-Palmitoyl-2-linoleoyl-sn-glycero-3-phosphocholine;PC(16:0/18:2n6); Phosphatidylcholine(16:0/18:2w6); PC(34:2); PC(16:0_18:2)	Glycerophospholipids [GP]	Glycerophosphocholines [GP01]	Diacylglycerophosphocholines [GP0101]
Com_3439_pos	C12-Ceramide	C30H59NO3	LMSP02010002	Cer(d18:1/12:0)	N-(dodecanoyl)-sphing-4-enine	N-(dodecanoyl)-ceramide; N-(dodecanoyl)-ceramide; Cer[NS]	Sphingolipids [SP]	Ceramides [SP02]	N-acylsphingosines (ceramides) [SP0201]
Com_501_pos	3-methylglutaconate	C6H8O4	LMFA01170068	3E-methylglutaconic acid	3-methyl-2E-pentenedioic acid	(E)-3-methylglutaconic acid	Fatty Acyls [FA]	Fatty Acids and Conjugates [FA01]	Dicarboxylic acids [FA0117]
Com_721_pos	Pimelic acid	C7H12O4	LMFA01170051	Pimelic acid	Heptanedioic acid	_	Fatty Acyls [FA]	Fatty Acids and Conjugates [FA01]	Dicarboxylic acids [FA0117]
Com_2257_pos	19-Nortestosterone	C18H26O2	LMST02010044	nandrolone	17beta-hydroxyestr-4-en-3-one	(17beta)-17-hydroxyestr-4-en-3-one; 17beta-hydroxy-19-nor-4-androsten-3-one; 17beta-hydroxy-4-estren-3-one; 19-Norandrostenolone; 19-Nortestosterone; 4-estren-17beta-ol-3-one; Nandrolone	Sterol Lipids [ST]	Steroids [ST02]	C18 steroids (estrogens) and derivatives [ST0201]
Com_2609_pos	17-Methyltestosterone	C20H30O2	LMST02020029	17-Methyltestosterone	17beta-hydroxy-17-methylandrost-4-en-3-one	_	Sterol Lipids [ST]	Steroids [ST02]	C19 steroids (androgens) and derivatives [ST0202]
Com_2494_pos	5Alpha-Androstan-17-Beta-Ol-3-One	C19H30O2	LMST02020042	5alpha-dihydrotesosterone	17beta-hydroxy-androstan-3-one	Stanolone; Androstanolone	Sterol Lipids [ST]	Steroids [ST02]	C19 steroids (androgens) and derivatives [ST0202]
Com_2985_pos	24-dehydro Cholesterol	C27H44O	LMST01010016	Desmosterol	cholest-5,24-dien-3beta-ol	_	Sterol Lipids [ST]	Sterols [ST01]	Cholesterol and derivatives [ST0101]
Com_2633_pos	Mesterolone	C20H32O2	LMST02020107	Mesterolone	1alpha-Methyl-5alpha-androstan-17beta-hydroxy-3-one	1alpha-Methyl-5alpha-androstan-17beta-ol-3-one	Sterol Lipids [ST]	Steroids [ST02]	C19 steroids (androgens) and derivatives [ST0202]
Com_3447_pos	C16 Ceramide	C34H67NO3	LMSP02010004	Cer(d18:1/16:0)	N-(hexadecanoyl)-sphing-4-enine	C16 Cer; N-(hexadecanoyl)-ceramide; N-(palmitoyl)-ceramide; N-palmitoyl-sphingosine; Cer[NS]	Sphingolipids [SP]	Ceramides [SP02]	N-acylsphingosines (ceramides) [SP0201]
Com_3093_pos	Marinobufagenin	C24H32O5	LMST01130078	Marinobufagin	3beta,5beta-dihydroxy14beta,15beta-epoxy-bufa-20,22-dienolide	Marinobufagenin	Sterol Lipids [ST]	Sterols [ST01]	Bufanolides and derivatives [ST0113]
Com_3441_pos	1-Heptadecanoyl-2-hydroxy-sn-glycero-3-phosphocholine Solution in Isopropanol	C25H52NO7P	LMGP01050024	PC(17:0/0:0)	1-heptadecanoyl-sn-glycero-3-phosphocholine	LPC(17:0)	Glycerophospholipids [GP]	Glycerophosphocholines [GP01]	Monoacylglycerophosphocholines [GP0105]
Com_2823_pos	10-Nitrooleate	C18H33NO4	LMFA01120003	10-nitro-9E-octadecenoic acid	10-nitro-9E-octadecenoic acid	_	Fatty Acyls [FA]	Fatty Acids and Conjugates [FA01]	Nitro fatty acids [FA0112]
Com_363_pos	5-hydroxyhexanoic acid	C6H12O3	LMFA01050014	5-hydroxy caproic acid	5-hydroxy-hexanoic acid	_	Fatty Acyls [FA]	Fatty Acids and Conjugates [FA01]	Hydroxy fatty acids [FA0105]
Com_2802_pos	20-HETE ethanolamide	C22H37NO3	LMFA08040039	20-HETE-EA	N-(20-hydroxy-5Z,8Z,11Z,14Z-eicosatetraenoyl)-ethanolamine	20-HETE-ethanolamine	Fatty Acyls [FA]	Fatty amides [FA08]	N-acyl ethanolamines (endocannabinoids) [FA0804]
Com_3188_pos	Leukotriene B4 ethanolamide	C22H37NO4	LMFA03020012	LTB4 ethanol amide	N-(2-hydroxyethyl)-5S,12R-dihydroxy-6Z,8E,10E,14Z-eicosatetraen-1-amide	Leukotriene B4 ethanol amide	Fatty Acyls [FA]	Eicosanoids [FA03]	Leukotrienes [FA0302]
Com_2881_pos	Paratocarpin K	C20H18O5	LMPK12140314	Paratocarpin K	5,4'-Dihydroxy-6'',6''-dimethylpyrano[2'',3'':7,6]flavanone	_	Polyketides [PK]	Flavonoids [PK12]	Flavanones [PK1214]
Com_6147_pos	2-Octenoylcarnitine	C15H27NO4	LMFA07070035	2-octenoyl-L-carnitine	(3S)-3-[(2E)-oct-2-enoyloxy]-4-(trimethylazaniumyl)butanoate	(3S)-3-[(2E)-oct-2-enoyloxy]-4-(trimethylammonio)butanoate;(E)-2-octenoyl-L-carnitine;2-octenoylcarnitine	Fatty Acyls [FA]	Fatty esters [FA07]	Fatty acyl carnitines [FA0707]
Com_8076_pos	LysoPC(22:5(4Z,7Z,10Z,13Z,16Z)/0:0)	C30H52NO7P	LMGP01050142	PC(22:5(4Z,7Z,10Z,13Z,16Z)/0:0)	1-(4Z,7Z,10Z,13Z,16Z-docosapentaenoyl)-sn-glycero-3-phosphocholine	LPC(22:5)	Glycerophospholipids [GP]	Glycerophosphocholines [GP01]	Monoacylglycerophosphocholines [GP0105]
Com_8097_pos	LysoPC(22:5(7Z,10Z,13Z,16Z,19Z)/0:0)	C30H52NO7P	LMGP01050143	PC(22:5(7Z,10Z,13Z,16Z,19Z)/0:0)	1-(7Z,10Z,13Z,16Z,19Z-docosapentaenoyl)-sn-glycero-3-phosphocholine	LPC(22:5)	Glycerophospholipids [GP]	Glycerophosphocholines [GP01]	Monoacylglycerophosphocholines [GP0105]
Com_8371_pos	PC(18:1(9Z)/18:1(9Z))	C44H84NO8P	LMGP01010890	PC(18:1(9Z)/18:1(9Z))	1,2-di-(9Z-octadecenoyl)-sn-glycero-3-phosphocholine	Dioleoyl phosphatidylcholine; DOPC; Choline phosphate, 3-ester with L-1,2-diolein;Olein, 1,2-di-, L-, dihydrogen phosphate, monoester with choline hydroxide; 1,2-Dioleoyl-L-alpha-lecithin; 1,2-dioleoyl-sn-glycero-3-phosphocholine; PC(18:1/18:1); PC(36:2); PC(18:1/18:1)	Glycerophospholipids [GP]	Glycerophosphocholines [GP01]	Diacylglycerophosphocholines [GP0101]
Com_7836_pos	Leukotriene E3	C23H39NO5S	LMFA03020074	Leukotriene E3	(5S,6R,7E,9E,11Z)-6-{[(2R)-2-amino-2-carboxyethyl]sulfanyl}-5-hydroxyicosa-7,9,11-trienoic acid	14,15-Dihydro-LTE4, LTE3	Fatty Acyls [FA]	Eicosanoids [FA03]	Leukotrienes [FA0302]
Com_4909_pos	12-Methyltridecanal	C14H28O	LMFA06000257	12-Methyltridecanal	12-methyltridecanal	_	Fatty Acyls [FA]	Fatty aldehydes [FA06]	_
Com_8126_pos	SM(d18:1/12:0)	C35H71N2O6P	LMSP03010002	SM(d18:1/12:0)	N-(dodecanoyl)-sphing-4-enine-1-phosphocholine	N-lauroyl-D-erythro-Sphingosylphosphoryl choline	Sphingolipids [SP]	Phosphosphingolipids [SP03]	Ceramide phosphocholines (sphingomyelins) [SP0301]
Com_8069_pos	LysoPC(20:4(5Z,8Z,11Z,14Z)/0:0)	C28H50NO7P	LMGP01050048	PC(20:4(5Z,8Z,11Z,14Z)/0:0)	1-(5Z,8Z,11Z,14Z-eicosatetraenoyl)-sn-glycero-3-phosphocholine	PC(20:4/0:0); LPC(20:4);	Glycerophospholipids [GP]	Glycerophosphocholines [GP01]	Monoacylglycerophosphocholines [GP0105]
Com_8171_pos	SM(d18:2(4E,14Z)/16:0)	C39H77N2O6P	LMSP03010090	SM(d18:2/16:0)	N-(hexadecanoyl)-4E,14Z-sphingadienine-1-phosphocholine	_	Sphingolipids [SP]	Phosphosphingolipids [SP03]	Ceramide phosphocholines (sphingomyelins) [SP0301]
Com_8080_pos	LysoPC(22:4(7Z,10Z,13Z,16Z)/0:0)	C30H54NO7P	LMGP01050124	PC(22:4(7Z,10Z,13Z,16Z)/0:0)	1-(7Z,10Z,13Z,16Z-docosatetraenoyl)-glycero-3-phosphocholine	LPC(22:4(7Z,10Z,13Z,16Z)/0:0); LPC(22:4)	Glycerophospholipids [GP]	Glycerophosphocholines [GP01]	Monoacylglycerophosphocholines [GP0105]
Com_8073_pos	LysoPC(22:6(4Z,7Z,10Z,13Z,16Z,19Z)/0:0)	C30H50NO7P	LMGP01050056	PC(22:6(4Z,7Z,10Z,13Z,16Z,19Z)/0:0)	1-(4Z,7Z,10Z,13Z,16Z,19Z-docosahexaenoyl)-sn-glycero-3-phosphocholine	PC(22:6/0:0); LPC(22:6)	Glycerophospholipids [GP]	Glycerophosphocholines [GP01]	Monoacylglycerophosphocholines [GP0105]
Com_8237_pos	PC(P-16:0/18:4(6Z,9Z,12Z,15Z))	C42H76NO7P	LMGP01030033	PC(P-16:0/18:4(6Z,9Z,12Z,15Z))	1-(1Z-hexadecenyl)-2-(6Z,9Z,12Z,15Z-octadecatetraenoyl)-glycero-3-phosphocholine	PC(P-34:4); PC(P-16:0/18:4)	Glycerophospholipids [GP]	Glycerophosphocholines [GP01]	1-(1Z-alkenyl),2-acylglycerophosphocholines [GP0103]
Com_7051_pos	Sebacoyl-L-carnitine	C17H31NO6	LMFA07070100	O-sebacoylcarnitine	3-[(9-carboxynonanoyl)oxy]-4-(trimethylazaniumyl)butanoate	3-[(9-carboxynonanoyl)oxy]-4-(trimethylammonio)butanoate;sebacoylcarnitine	Fatty Acyls [FA]	Fatty esters [FA07]	Fatty acyl carnitines [FA0707]
Com_8239_pos	PC(15:0/18:4(6Z,9Z,12Z,15Z))	C41H74NO8P	LMGP01011418	PC(15:0/18:4(6Z,9Z,12Z,15Z))	1-pentadecanoyl-2-(6Z,9Z,12Z,15Z-octadecatetraenoyl)-glycero-3-phosphocholine	PC(33:4); PC(15:0_18:4)	Glycerophospholipids [GP]	Glycerophosphocholines [GP01]	Diacylglycerophosphocholines [GP0101]
Com_7394_pos	O-(11-Carboxyundecanoyl)carnitine	C19H35NO6	LMFA07070083	O-(11-carboxyundecanoyl)carnitine	3-[(11-carboxyundecanoyl)oxy]-4-(trimethylazaniumyl)butanoate	3-[(11-carboxyundecanoyl)oxy]-4-(trimethylammonio)butanoate	Fatty Acyls [FA]	Fatty esters [FA07]	Fatty acyl carnitines [FA0707]
Com_7908_pos	O-(17-Carboxyheptadecanoyl)carnitine	C25H47NO6	LMFA07070085	O-(17-carboxyheptadecanoyl)carnitine	3-[(17-carboxyheptadecanoyl)oxy]-4-(trimethylazaniumyl)butanoate	17-carboxyheptadecanoylcarnitine;3-[(17-carboxyheptadecanoyl)oxy]-4-(trimethylammonio)butanoate	Fatty Acyls [FA]	Fatty esters [FA07]	Fatty acyl carnitines [FA0707]
Com_8331_pos	PE(18:2(9Z,12Z)/18:2(9Z,12Z))	C41H74NO8P	LMGP02010111	PE(18:2(9Z,12Z)/18:2(9Z,12Z))	1,2-di-(9Z,12Z-octadecadienoyl)-sn-glycero-3-phosphoethanolamine	9,12-Octadecadienoic acid (Z,Z)-, 1-[[[(2-aminoethoxy)hydroxyphosphinyl]oxy]methyl]-1,2-ethanediyl ester, (R)-; Ethanol, 2-amino-, dihydrogen phosphate (ester) monoester with 1,2-dilinolein, (+)-; Linolein, 1,2-di-, 2-aminoethyl hydrogen phosphate, (+)-; L; PE(18:2/18:2); PE(36:4); PE(18:2_18:2)	Glycerophospholipids [GP]	Glycerophosphoethanolamines [GP02]	Diacylglycerophosphoethanolamines [GP0201]
Com_8253_pos	SM(d18:1/18:1(9Z))	C41H81N2O6P	LMSP03010029	SM(d18:1/18:1(9Z))	N-(9Z-octadecenoyl)-sphing-4-enine-1-phosphocholine	C18:1 Sphingomyelin	Sphingolipids [SP]	Phosphosphingolipids [SP03]	Ceramide phosphocholines (sphingomyelins) [SP0301]
Com_7789_pos	Hexadecanedioic acid mono-L-carnitine ester	C23H43NO6	LMFA07070007	hexadecanedioic acid mono-L-carnitine ester	_	_	Fatty Acyls [FA]	Fatty esters [FA07]	Fatty acyl carnitines [FA0707]
Com_8162_pos	SM(d16:1/16:0)	C37H75N2O6P	LMSP03010035	SM(d16:1/16:0)	N-(hexadecanoyl)-hexadecasphing-4-enine-1-phosphocholine	_	Sphingolipids [SP]	Phosphosphingolipids [SP03]	Ceramide phosphocholines (sphingomyelins) [SP0301]
Com_8018_pos	LysoPC(16:1(9Z)/0:0)	C24H48NO7P	LMGP01050022	PC(16:1(9Z)/0:0)	1-(9Z-hexadecenoyl)-sn-glycero-3-phosphocholine	1-palmitoleoyl-glycerophosphocholine; LPC(16:1); LPC(16:1)	Glycerophospholipids [GP]	Glycerophosphocholines [GP01]	Monoacylglycerophosphocholines [GP0105]
Com_8206_pos	PC(16:1(9Z)/16:1(9Z))	C40H76NO8P	LMGP01010684	PC(16:1(9Z)/16:1(9Z))	1,2-di-(9Z-hexadecenoyl)-sn-glycero-3-phosphocholine	1,2-Dipalmitoleoyl-sn-glycero-3-phosphocholine; 1,2-Dipalmitoleoyl-sn-glycero-3-phosphorylcholine; Dipalmitoleoyl-L-alpha-glycerophosphorylcholine; L-Dipalmitoleoyllecithin; PC(16:1/16:1); PC(32:2); PC(16:1/16:1)	Glycerophospholipids [GP]	Glycerophosphocholines [GP01]	Diacylglycerophosphocholines [GP0101]
Com_8337_pos	PC(15:0/20:5(5Z,8Z,11Z,14Z,17Z))	C43H76NO8P	LMGP01011425	PC(15:0/20:5(5Z,8Z,11Z,14Z,17Z))	1-pentadecanoyl-2-(5Z,8Z,11Z,14Z,17Z-eicosapentaenoyl)-glycero-3-phosphocholine	PC(35:5); PC(15:0_20:5)	Glycerophospholipids [GP]	Glycerophosphocholines [GP01]	Diacylglycerophosphocholines [GP0101]
Com_6722_pos	2-Chlorooctadecanoic acid	C18H35ClO2	LMFA01090163	2-chloro-stearic acid	2-chlorooctadecanoic acid	_	Fatty Acyls [FA]	Fatty Acids and Conjugates [FA01]	Halogenated fatty acids [FA0109]
Com_8185_pos	SM(d18:1/15:0)	C38H77N2O6P	LMSP03010038	SM(d18:1/15:0)	N-(pentadecanoyl)-sphing-4-enine-1-phosphocholine	_	Sphingolipids [SP]	Phosphosphingolipids [SP03]	Ceramide phosphocholines (sphingomyelins) [SP0301]
Com_5419_pos	3-Oxotetradecanoic acid	C14H26O3	LMFA01060099	3-oxo-tetradecanoic acid	3-oxo-tetradecanoic acid	_	Fatty Acyls [FA]	Fatty Acids and Conjugates [FA01]	Oxo fatty acids [FA0106]
Com_7661_pos	2-Prenyl-6alpha-hydroxyphaseollidin	C25H28O5	LMPK12070122	2-Prenyl-6a-hydroxyphaseollidin	3,6a,9-Trihydroxy-2,10-diprenylpterocarpan	_	Polyketides [PK]	Flavonoids [PK12]	Pterocarpans [PK1207]
Com_7850_pos	GLYCOCHENODEOXYCHOLIC ACID	C26H43NO5	LMST05030008	Glycochenodeoxycholic acid	N-(3alpha,7alpha-dihydroxy-5beta-cholan-24-oyl)-glycine	Chenodeoxycholic acid glycine conjugate; Chenoglycodeoxycholic acid; GCDCA	Sterol Lipids [ST]	Steroid conjugates [ST05]	Glycine conjugates [ST0503]
Com_4987_pos	Propionyl-carnitine	C10H19NO4	LMFA07070005	O-propanoyl-carnitine	O-propanoyl-carnitine	O-Propanoylcarnitine	Fatty Acyls [FA]	Fatty esters [FA07]	Fatty acyl carnitines [FA0707]
Com_7587_pos	delta-Tocotrienol	C27H40O2	LMPR02020056	delta-tocotrienol	2R,8-dimethyl-2-[(3E,7E)-4,8,12-trimethyltrideca-3,7,11-trien-1-yl]-3,4-dihydro-2H-chromen-6-ol	delta-tocotrienol	Prenol Lipids [PR]	Quinones and hydroquinones [PR02]	Vitamin E [PR0202]
Com_6801_pos	Dinor-PGF2alpha	C18H30O5	LMFA03010212	Dinor-PGF2alpha	2,3-dinor-9S,11R,15S-trihydroxy-5Z,13E-prostadienoic acid	_	Fatty Acyls [FA]	Eicosanoids [FA03]	Prostaglandins [FA0301]
Com_5824_pos	Farnesyl acetate	C17H28O2	LMFA07010230	3,7,11-Trimethyl-2,6,10-dodecatrienyl acetate	3,7,11-Trimethyl-2,6,10-dodecatrienyl acetate	_	Fatty Acyls [FA]	Fatty esters [FA07]	Short fatty esters [FA0710]
Com_6831_pos	icosasphinganine	C20H43NO2	LMSP01040011	Eicosasphinganine	eicosasphinganine	C20 sphinganine; (2S,3R,4E)-2-aminoeicosane-1,3-diol	Sphingolipids [SP]	Sphingoid bases [SP01]	Sphingoid base homologs and variants [SP0104]
Com_8347_pos	PC(18:3(6Z,9Z,12Z)/18:3(6Z,9Z,12Z))	C44H76NO8P	LMGP01011654	PC(18:3(6Z,9Z,12Z)/18:3(6Z,9Z,12Z))	1,2-di-(6Z,9Z,12Z-octadecatrienoyl)-sn-glycero-3-phosphocholine	PC(36:6); PC(18:3/18:3)	Glycerophospholipids [GP]	Glycerophosphocholines [GP01]	Diacylglycerophosphocholines [GP0101]
Com_5416_pos	Ieodomycin A	C13H22O4	LMFA01050565	Ieodomycin A	Methyl 3S,5R-dihydroxy-8-methyl-8E,10-undecadienoate	_	Fatty Acyls [FA]	Fatty Acids and Conjugates [FA01]	Hydroxy fatty acids [FA0105]
Com_6808_pos	N,N-Dimethylsphing-4-enine	C20H41NO2	LMSP01070001	N,N-dimethylsphingosine	N,N-dimethylsphing-4-enine	_	Sphingolipids [SP]	Sphingoid bases [SP01]	N-methylated sphingoid bases [SP0107]
Com_4380_pos	1,2-Dihydrostilbene	C14H14	LMPK13090043	1,2-dihydrostilbene	_	1,2-diphenylethane; Dibenzyl	Polyketides [PK]	Aromatic polyketides [PK13]	Diphenyl ethers, biphenyls, dibenzyls and stilbenes [PK1309]
Com_4645_pos	Guaiazulene	C15H18	LMPR0103410006	guaiazulene	1,4-dimethyl-7-(propan-2-yl)azulene	1,4-Dimethyl-7-isopropylazulene; 1,4-dimethyl-7-(1-methylethyl)azulene; 3,8-dimethyl-5-(2-propyl)azulene; 7-isopropyl-1,4-dimethylazulene; Guaiazulene	Prenol Lipids [PR]	Isoprenoids [PR01]	C15 isoprenoids (sesquiterpenes) [PR0103]
Com_8130_pos	PAz-PC	C33H64NO10P	LMGP20010007	PC(16:0/9:0(COOH))	1-hexadecanoyl-2-(9-carboxy-nonanoyl)-sn-glycero-3-phosphocholine	1-palmitoyl-2-azelaoyl-sn-glycero-3-phosphocholine	Glycerophospholipids [GP]	Oxidized glycerophospholipids [GP20]	Oxidized glycerophosphocholines [GP2001]
Com_5466_pos	(-)-Falcarinol	C17H24O	LMFA05000689	Falcarinol	1,9Z-heptadecadien-4,6-diyn-3R-ol	Panaxynol; (3R,9Z)-heptadeca-1,9-dien-4,6-diyn-3-ol; 1,9-Heptadecadiene-4,6-diyn-3-ol	Fatty Acyls [FA]	Fatty alcohols [FA05]	_
Com_8105_pos	Asterinic acid	C40H50O4	LMPR01070051	7,8-Didehydroastaxanthin	_	_	Prenol Lipids [PR]	Isoprenoids [PR01]	C40 isoprenoids (tetraterpenes) [PR0107]
Com_7866_pos	PC(6:0/6:0)	C20H40NO8P	LMGP01011229	PC(6:0/6:0)	1,2-dihexanoyl-sn-glycero-3-phosphocholine	1,2-Dihexanoyl-L-alpha-glycerophosphorylcholine; 1,2-Dihexanoyl-sn-3-glycerophosphocholine; 1,2-Dihexanoyl-sn-glycerol-3-phosphocholine; Dicaproyl-L-alpha-lecithin; Dihexanoyllecithin; L-alpha-Dihexanoyllecithin; L-alpha-Dihexanoylphosphatidylcholine; L-1,2-Dihexanoyllecithin; PC(12:0); PC(6:0/6:0)	Glycerophospholipids [GP]	Glycerophosphocholines [GP01]	Diacylglycerophosphocholines [GP0101]
Com_6064_pos	Micropine	C17H29NO2	LMSP01080050	Micropine	6S-((deca-1E,3E,5E-trienyl)-2R-(hydroxymethyl)-piperidin-3R-ol	_	Sphingolipids [SP]	Sphingoid bases [SP01]	Sphingoid base analogs [SP0108]
Com_6654_pos	9,10-DHOME	C18H34O4	LMFA02000229	9,10-DiHOME	9,10-dihydroxy-12Z-octadecenoic acid	(12Z)-9,10-Dihydroxyoctadec-12-enoic acid; Leukotoxin diol	Fatty Acyls [FA]	Octadecanoids [FA02]	Other Octadecanoids [FA0200]
Com_4458_pos	(E)-3-(Methoxycarbonyl)pent-2-enedioate	C7H8O6	LMFA07010698	(2E)-3-(methoxycarbonyl)pent-2-enedioic acid	(2E)-3-(methoxycarbonyl)pent-2-enedioic acid	_	Fatty Acyls [FA]	Fatty esters [FA07]	Wax monoesters [FA0701]
Com_4241_pos	9-Aminononanoic acid	C9H19NO2	LMFA01100010	9-amino-nonanoic acid	9-amino-nonanoic acid	_	Fatty Acyls [FA]	Fatty Acids and Conjugates [FA01]	Amino fatty acids [FA0110]
Com_5755_pos	O-methylmalonylcarnitine	C11H19NO6	LMFA07070094	O-methylmalonylcarnitine	3-[(2-carboxypropanoyl)oxy]-4-(trimethylazaniumyl)butanoate	3-[(2-carboxypropanoyl)oxy]-4-(trimethylammonio)butanoate	Fatty Acyls [FA]	Fatty esters [FA07]	Fatty acyl carnitines [FA0707]
Com_7024_pos	Eicosanedioic acid	C20H38O4	LMFA01170035	Eicosanedioic acid	Eicosanedioic acid	_	Fatty Acyls [FA]	Fatty Acids and Conjugates [FA01]	Dicarboxylic acids [FA0117]
Com_5930_pos	C16 Sphingosine	C16H33NO2	LMSP01040008	C16 Sphingosine	Hexadecasphing-4E-enine	Hexadecasphingosine	Sphingolipids [SP]	Sphingoid bases [SP01]	Sphingoid base homologs and variants [SP0104]
Com_6931_pos	N-Isobutyl-(2E,4E)-octadecadienamide	C22H41NO	LMFA08020200	Pipericine	(2E,4E)-N-(2-methylpropyl)octadeca-2,4-dienamide	_	Fatty Acyls [FA]	Fatty amides [FA08]	N-acyl amines [FA0802]
Com_6988_pos	Docosanamide	C22H45NO	LMFA08010020	Docosanamide	docosanamide	_	Fatty Acyls [FA]	Fatty amides [FA08]	Primary amides [FA0801]
Com_4499_pos	2,4-Dihydroxyhept-2-enedioate	C7H10O6	LMFA01170062	2,4-dihydroxy-2-heptenedioc acid	2,4-dihydroxy-2-heptenedioc acid	2,4-Dihydroxyhept-2-enedioc acid	Fatty Acyls [FA]	Fatty Acids and Conjugates [FA01]	Dicarboxylic acids [FA0117]
Com_3721_pos	(4E)-2-Oxohexenoic acid	C6H8O3	LMFA01060174	2-Oxo-4E-hexenoic acid	2-Oxo-4E-hexenoic acid	(4E)-2-Oxohexenoic acid	Fatty Acyls [FA]	Fatty Acids and Conjugates [FA01]	Oxo fatty acids [FA0106]
Com_4684_pos	11-Aminoundecanoic acid	C11H23NO2	LMFA01100004	11-amino-undecanoic acid	11-amino-undecanoic acid	_	Fatty Acyls [FA]	Fatty Acids and Conjugates [FA01]	Amino fatty acids [FA0110]
Com_4949_pos	12-Aminododecanoic acid	C12H25NO2	LMFA01100005	12-amino-dodecanoic acid	12-amino-dodecanoic acid	_	Fatty Acyls [FA]	Fatty Acids and Conjugates [FA01]	Amino fatty acids [FA0110]
Com_5271_pos	Hypusine	C10H23N3O3	LMFA01050514	Hypusine	(2S)-2-amino-6-{[(2S)-4-amino-2-hydroxybutyl]amino}hexanoic acid	_	Fatty Acyls [FA]	Fatty Acids and Conjugates [FA01]	Hydroxy fatty acids [FA0105]
Com_4476_pos	2,6-Dimethyl-7-octene-2,3,6-triol	C10H20O3	LMFA05000610	2,6-Dimethyl-7-octene-2,3,6-triol	2,6-dimethyloct-7-ene-2,3,6-triol	_	Fatty Acyls [FA]	Fatty alcohols [FA05]	_
Com_4655_pos	Dodecanamide	C12H25NO	LMFA08010001	dodecanamide	dodecanamide	_	Fatty Acyls [FA]	Fatty amides [FA08]	Primary amides [FA0801]
Com_6175_pos	4,4',alpha-Trihydroxy-2'-methoxydihydrochalcone	C16H16O5	LMPK12120577	_	4,4',alpha-Trihydroxy-2'-methoxydihydrochalcone	_	Polyketides [PK]	Flavonoids [PK12]	Chalcones and dihydrochalcones [PK1212]
Com_6981_pos	Butyl oleate	C22H42O2	LMFA07010975	n-Butyl Oleate	(Z)-octadec-9-enoic acid butyl ester	_	Fatty Acyls [FA]	Fatty esters [FA07]	Short fatty esters [FA0710]
Com_3369_pos	Polyporusterone A	C28H46O6	LMST01031296	Polyporusterone A	2beta,3beta,14alpha,20R,22R-pentahydroxy-5beta-ergost-7-en-6-one	_	Sterol Lipids [ST]	Sterols [ST01]	Ergosterols and C24-methyl derivatives [ST0103]
Com_2398_pos	11beta-Hydroxyandrosterone	C19H30O3	LMST02020086	11-Hydroxyandrosterone	_	_	Sterol Lipids [ST]	Steroids [ST02]	C19 steroids (androgens) and derivatives [ST0202]
Com_1072_pos	Ethyl nonanoate	C11H22O2	LMFA07010878	Ethyl nonanoate	ethyl nonanoate	_	Fatty Acyls [FA]	Fatty esters [FA07]	Short fatty esters [FA0710]
Com_2824_pos	Stearoylethanolamide	C20H41NO2	LMFA08040051	Stearoyl-EA	N-(Octadecanoyl)-ethanolamine	Stearoyl-ethanolamine	Fatty Acyls [FA]	Fatty amides [FA08]	N-acyl ethanolamines (endocannabinoids) [FA0804]
Com_131_pos	2,3-Diaminopropionic acid	C3H8N2O2	LMFA01100051	2,3-diamino-propionic acid	2S,3-diamino-propionic acid	_	Fatty Acyls [FA]	Fatty Acids and Conjugates [FA01]	Amino fatty acids [FA0110]
Com_2457_pos	Crocetin	C20H24O4	LMPR0104010020	Crocetin	8,8'-Diapocarotene-8,8'-dioic acid	_	Prenol Lipids [PR]	Isoprenoids [PR01]	C20 isoprenoids (diterpenes) [PR0104]
Com_717_pos	Oxoadipic acid	C6H8O5	LMFA01170121	Oxoadipic acid	2-oxo-hexanedioic acid	_	Fatty Acyls [FA]	Fatty Acids and Conjugates [FA01]	Dicarboxylic acids [FA0117]
Com_2413_pos	16alpha-hydroxy Estrone	C18H22O3	LMST02010041	16alpha-hydroxyestrone	3,16alpha-dihydroxy-1,3,5(10)-estratrien-17-one	1.16a-Hydroxyestrone	Sterol Lipids [ST]	Steroids [ST02]	C18 steroids (estrogens) and derivatives [ST0201]
Com_3241_pos	Vitexin	C21H20O10	LMPK12110194	Vitexin	8-D-Glucosyl-4',5,7-trihydroxyflavone	Apigenin 8-C-glucoside	Polyketides [PK]	Flavonoids [PK12]	Flavones and Flavonols [PK1211]
Com_3025_pos	docosahexaenoyl ethanolamide	C24H37NO2	LMFA08040009	Cervonoyl-EA	N-(4Z,7Z,10Z,13Z,16Z,19Z-docosahexaenoyl)-ethanolamine	N-cis-4,7,10,13,16,19-docosahexanoylethanolamine; Synaptamide; DEA	Fatty Acyls [FA]	Fatty amides [FA08]	N-acyl ethanolamines (endocannabinoids) [FA0804]
Com_2606_pos	19-Hydroxyandrost-4-ene-3,17-dione	C19H26O3	LMST02020067	_	19-hydroxyandrost-4-ene-3,17-dione	_	Sterol Lipids [ST]	Steroids [ST02]	C19 steroids (androgens) and derivatives [ST0202]
Com_1541_pos	Farnesal	C15H24O	LMPR0103010012	(2-trans,6-trans)-farnesal	(2E,6E)-3,7,11-trimethyldodeca-2,6,10-trienal	(2-trans,6-trans)-3,7,11-trimethyldodeca-2,6,10-trienal;(2E,6E)-3,7,11-trimethyl-2,6,10-dodecatrienal;(2E,6E)-farnesal;(E,E)-3,7,11-trimethyl-2,6,10-dodecatrienal; 2-trans,6-trans-Farnesal; 2-trans,6-trans-farnesal; E,E-farnesal; trans,trans-2,6-farnesal; trans-farnesal	Prenol Lipids [PR]	Isoprenoids [PR01]	C15 isoprenoids (sesquiterpenes) [PR0103]
Com_259_pos	2,4-Dihydroxybutanoic acid	C4H8O4	LMFA01050385	2,4-dihydroxy-butanoic acid	2,4-dihydroxy-butanoic acid	_	Fatty Acyls [FA]	Fatty Acids and Conjugates [FA01]	Hydroxy fatty acids [FA0105]
Com_1556_pos	FLAVONE	C15H10O2	LMPK12110097	Flavone	_	_	Polyketides [PK]	Flavonoids [PK12]	Flavones and Flavonols [PK1211]
Com_2332_pos	Rhein	C15H8O6	LMPK13040015	Cassic acid	4,5-dihydroxy-9,10-dioxoanthracene-2-carboxylic acid	Rhein; Rhubarb Yellow; Monorhein; Rheic acid	Polyketides [PK]	Aromatic polyketides [PK13]	Anthracenes and phenanthrenes [PK1304]
Com_6170_pos	Lauroyl diethanolamide	C16H33NO3	LMFA08040058	Lauroyl diethanolamide	N,N-bis(2-hydroxyethyl)dodecanamide	LDEA	Fatty Acyls [FA]	Fatty amides [FA08]	N-acyl ethanolamines (endocannabinoids) [FA0804]
Com_8004_pos	LysoPE(0:0/20:5(5Z,8Z,11Z,14Z,17Z))	C25H42NO7P	LMGP02050053	PE(0:0/20:5(5Z,8Z,11Z,14Z,17Z))	2-(5Z,8Z,11Z,14Z,17Z-eicosapentaenoyl)-sn-glycero-3-phosphoethanolamine	LPE(20:5)	Glycerophospholipids [GP]	Glycerophosphoethanolamines [GP02]	Monoacylglycerophosphoethanolamines [GP0205]
Com_3513_pos	Hex-trans-3-en-1-ol	C6H12O	LMFA05000113	3E-Hexen-1-ol	3E-Hexen-1-ol	_	Fatty Acyls [FA]	Fatty alcohols [FA05]	_
Com_6823_pos	2(R)-hydroxyicosanoic acid	C20H40O3	LMFA01050073	2-hydroxy-eicosanoic acid	2-hydroxy-eicosanoic acid	_	Fatty Acyls [FA]	Fatty Acids and Conjugates [FA01]	Hydroxy fatty acids [FA0105]
Com_5703_pos	3-hydroxypentadecanoic acid	C15H30O3	LMFA01050183	3-hydroxy-pentadecanoic acid	3-hydroxy-pentadecanoic acid	_	Fatty Acyls [FA]	Fatty Acids and Conjugates [FA01]	Hydroxy fatty acids [FA0105]
Com_4758_pos	Hexyl 3-mercaptobutanoate	C10H20O2S	LMFA07010907	Hexyl 3-mercaptobutanoate	hexyl 3-sulfanylbutanoate	_	Fatty Acyls [FA]	Fatty esters [FA07]	Wax monoesters [FA0701]
Com_8332_pos	PC(15:0/18:3(6Z,9Z,12Z))	C41H76NO8P	LMGP01011416	PC(15:0/18:3(6Z,9Z,12Z))	1-pentadecanoyl-2-(6Z,9Z,12Z-octadecatrienoyl)-glycero-3-phosphocholine	PC(33:3); PC(15:0_18:3)	Glycerophospholipids [GP]	Glycerophosphocholines [GP01]	Diacylglycerophosphocholines [GP0101]
Com_8200_pos	PE(P-18:0/18:2(9Z,12Z))	C41H78NO7P	LMGP02030046	PE(P-18:0/18:2(9Z,12Z))	1-(1Z-octadecenyl)-2-(9Z,12Z-octadecadienoyl)-glycero-3-phosphoethanolamine	PE(P-36:2); PE(P-18:0/18:2)	Glycerophospholipids [GP]	Glycerophosphoethanolamines [GP02]	1-(1Z-alkenyl),2-acylglycerophosphoethanolamines [GP0203]
Com_7543_pos	25-Azacholesterol	C26H45NO	LMST01010212	25-Azacholesterol	_	_	Sterol Lipids [ST]	Sterols [ST01]	Cholesterol and derivatives [ST0101]
Com_7193_pos	22-Hydroxydocosanoic acid	C22H44O3	LMFA01050079	Phellonic acid	22-hydroxy-docosanoic acid	omega-hydroxy behenic acid	Fatty Acyls [FA]	Fatty Acids and Conjugates [FA01]	Hydroxy fatty acids [FA0105]
Com_7330_pos	Octadecyl fumarate	C22H40O4	LMFA07010979	Octadecyl fumarate	(2Z)-4-(octadecyloxy)-4-oxobut-2-enoic acid	_	Fatty Acyls [FA]	Fatty esters [FA07]	Wax monoesters [FA0701]
Com_8224_pos	PA(18:1(9Z)/19:1(9Z))	C40H75O8P	LMGP10010331	PA(18:1(9Z)/19:1(9Z))	1-(9Z-octadecenoyl)-2-(9Z-nonadecenoyl)-glycero-3-phosphate	PA(37:2); PA(18:1_19:1)	Glycerophospholipids [GP]	Glycerophosphates [GP10]	Diacylglycerophosphates [GP1001]
Com_3651_pos	CYCLOSERINE	C3H6N2O2	LMPK14000007	Cycloserine	_	_	Polyketides [PK]	Non-ribosomal peptide/polyketide hybrids [PK14]	_
Com_7085_pos	DOCOSANOL	C22H46O	LMFA05000008	Behenyl alcohol	1-docosanol	docosan-1-ol	Fatty Acyls [FA]	Fatty alcohols [FA05]	_
Com_3824_pos	LEVULINIC ACID	C5H8O3	LMFA01060006	Levulinic acid	4-oxo-pentanoic acid	Levulic acid	Fatty Acyls [FA]	Fatty Acids and Conjugates [FA01]	Oxo fatty acids [FA0106]
Com_5594_pos	Dehydroepiandrosterone	C19H28O2	LMST02020021	Dehydroepiandrosterone	3beta-hydroxyandrost-5-en-17-one	_	Sterol Lipids [ST]	Steroids [ST02]	C19 steroids (androgens) and derivatives [ST0202]
Com_3527_pos	ACETOACETATE	C4H6O3	LMFA01060003	Acetoacetic acid	3-oxo-butanoic acid	beta-ketobutyric acid	Fatty Acyls [FA]	Fatty Acids and Conjugates [FA01]	Oxo fatty acids [FA0106]
Com_7583_pos	Methylprednisolone	C22H30O5	LMST02030178	6alpha-methylprednisolone	11beta,17,21-trihydroxy-6alpha-methylpregna-1,4-diene-3,20-dione	(6alpha,11beta)-11,17,21-trihydroxy-6-methylpregna-1,4-diene-3,20-dione; 1-dehydro-6alpha-methylhydrocortisone; 6alpha-methyl-11beta,17alpha,21-triol-1,4-pregnadiene-3,20-dione; Delta(1)-6alpha-methylhydrocortisone; Methylprednisolon	Sterol Lipids [ST]	Steroids [ST02]	C21 steroids (gluco/mineralocorticoids, progestogins) and derivatives [ST0203]
Com_7098_pos	Plakorsin B	C22H38O3	LMFA01150044	2-(5-hexadecylfuran-2-yl)-acetic acid	5-hexadecyl-2-furanethanoic acid	_	Fatty Acyls [FA]	Fatty Acids and Conjugates [FA01]	Heterocyclic fatty acids [FA0115]
Com_8071_pos	Ghalakinoside	C29H42O11	LMST01120033	Ghalakinoside	_	_	Sterol Lipids [ST]	Sterols [ST01]	Cardanolides and derivatives [ST0112]
Com_7998_pos	Makisterone B	C28H46O7	LMST01031017	makisterone B	(22R)-2beta,3beta,14,20,22,26-hexahydroxy-5beta-campest-7-en-6-one	Makisterone B	Sterol Lipids [ST]	Sterols [ST01]	Ergosterols and C24-methyl derivatives [ST0103]
Com_6816_pos	2,3-Dinor-8-iso prostaglandin F1alpha	C18H32O5	LMFA03010154	2,3-dinor-5,6-dihydro-15-F2t-IsoP	9S,11R,15S-trihydroxy-2,3-dinor-13E-prostaenoic acid-cyclo[8S,12R]	2,3-dinor-5,6-dihydro-15-F2t-Isoprostane; 2,3-dinor-iPF1alpha-III; 2,3-dinor-8-iso PGF1alpha	Fatty Acyls [FA]	Eicosanoids [FA03]	Prostaglandins [FA0301]
Com_5993_pos	Lanyuamide III	C18H29NO	LMFA08020417	Lanyuamide III	N-(isobutyl)-12-oxo-tetradeca-2E,4E,8Z,11E-dienamide	(2E,4E,8Z,11E)-N-(2-methylpropyl)tetradeca-2,4,8,11-tetraenamide	Fatty Acyls [FA]	Fatty amides [FA08]	N-acyl amines [FA0802]
Com_7942_pos	2,3-Epoxyphylloquinone	C31H46O3	LMPR02030031	2,3-epoxyphylloquinone	7a-methyl-1a-[(2E,7R,11R)-3,7,11,15-tetramethylhexadec-2-en-1-yl]-1a,7a-dihydronaphtho[2,3-b]oxirene-2,7-dione	2,3-Epoxy-2,3-dihydro-2-methyl-3-phytyl-1,4-naphthoquinone; 2,3-Epoxyphylloquinone	Prenol Lipids [PR]	Quinones and hydroquinones [PR02]	Vitamin K [PR0203]
Com_6909_pos	5-Methoxy-2,2-dimethyl-8-phenyl-2H,6H-benzo[1,2-b:5,4-b']dipyran-6-one	C21H18O4	LMPK12110182	_	5-Methoxy-2,2-dimethyl-8-phenyl-2H,6H-benzo[1,2-b:5,4-b']dipyran-6-one	_	Polyketides [PK]	Flavonoids [PK12]	Flavones and Flavonols [PK1211]
Com_6670_pos	Melilotocarpan E	C17H16O6	LMPK12070085	Melilotocarpan E	4,9-Dihydroxy-3,10-dimethoxypterocarpan	_	Polyketides [PK]	Flavonoids [PK12]	Pterocarpans [PK1207]
Com_7916_pos	Stoloniferone G	C28H44O5	LMST01031094	Stoloniferone G	2beta,5alpha,6beta,11alpha-tetrahydroxy-24-methylene-cholest-3-en-1-one	_	Sterol Lipids [ST]	Sterols [ST01]	Ergosterols and C24-methyl derivatives [ST0103]
Com_6032_pos	1-Tuliposide A	C11H18O8	LMFA13010041	Tuliposide A	1-O-(4-hydroxy-2-methylene-butanoyl)-beta-D-glucopyranose	_	Fatty Acyls [FA]	Fatty acyl glycosides [FA13]	Fatty acyl glycosides of mono- and disaccharides [FA1301]
Com_6151_pos	pisonivanone	C16H14O5	LMPK12140707	Pisonivanone	2S,5,7,2'-trihydroxy-8-methylflavanone	_	Polyketides [PK]	Flavonoids [PK12]	Flavanones [PK1214]
Com_7287_pos	Hierridin B	C23H40O3	LMPK15010011	Hierridin B	2,4-dimethoxy-6-pentadecylphenol	_	Polyketides [PK]	Phenolic lipids [PK15]	Alkyl phenols and derivatives [PK1501]
Com_7037_pos	Wharangin	C17H12O8	LMPK12113260	Wharangin	_	_	Polyketides [PK]	Flavonoids [PK12]	Flavones and Flavonols [PK1211]
Com_6833_pos	(2R)-5-Hydroxy-7,2',3'-trimethoxyflavanone	C18H18O6	LMPK12140130	_	(2R)-5-Hydroxy-7,2',3'-trimethoxyflavanone	_	Polyketides [PK]	Flavonoids [PK12]	Flavanones [PK1214]
Com_5484_pos	Isopentenyl pyrophosphate	C5H12O7P2	LMPR01010008	Isopentenyl pyrophosphate	3-methylbut-3-enyl pyrophosphate	Isopentenyl-diphosphate; IPP	Prenol Lipids [PR]	Isoprenoids [PR01]	C5 isoprenoids (hemiterpenes) [PR0101]
Com_4057_pos	3-Oxoadipate	C6H8O5	LMFA01170096	3-oxo-adipic acid	3-oxo-hexanedioic acid	_	Fatty Acyls [FA]	Fatty Acids and Conjugates [FA01]	Dicarboxylic acids [FA0117]
