# Supplementary material for: Metabolomic Analysis of Cauda Epididymal Fluid in Yaks and Cattle
Source: Animals (Basel). 2025 Sep 30;15(19):2861. doi: 10.3390/ani15192861 (PMC12524237; doi:10.3390/ani15192861)
Supplement: Supplementary file 1 [file animals-15-02861-s001.zip › Table S7 Classification statistics of LIPID MAPS for metabolites detected in the positive ion mode.xls]

CATEGORY	MAIN_CLASS	Metabolites_nums	Metabolites	Metabolite_Descriptions
Fatty Acyls [FA]	Docosanoids [FA04]	1	Com_2669_pos	cis-4,7,10,13,16-Docosapentaenoic acid
Fatty Acyls [FA]	Eicosanoids [FA03]	16	Com_2702_pos;Com_2539_pos;Com_2538_pos;Com_3013_pos;Com_3052_pos;Com_2843_pos;Com_3136_pos;Com_2735_pos;Com_3062_pos;Com_2701_pos;Com_3106_pos;Com_3135_pos;Com_3188_pos;Com_7836_pos;Com_6801_pos;Com_6816_pos	Prostaglandin D2;PROSTAGLANDIN B2;Prostaglandin J2;Bimatoprost acid;13,14-Dihydro-15-keto-PGE2;6,15-diketo-13,14-dihydro Prostaglandin F1alpha;6-Keto-prostaglandin E1;15-Deoxy-delta12,14 -Prostaglandin J2;8-Isoprostaglandin F2a;13,14-dihydro-15-keto-PGA2;16,16-dimethyl-PGA2;20-Hydroxy-PGE2;Leukotriene B4 ethanolamide;Leukotriene E3;Dinor-PGF2alpha;2,3-Dinor-8-iso prostaglandin F1alpha
Fatty Acyls [FA]	Fatty Acids and Conjugates [FA01]	37	Com_2353_pos;Com_2649_pos;Com_466_pos;Com_586_pos;Com_1490_pos;Com_2401_pos;Com_272_pos;Com_351_pos;Com_1465_pos;Com_808_pos;Com_2886_pos;Com_1339_pos;Com_1142_pos;Com_501_pos;Com_721_pos;Com_2823_pos;Com_363_pos;Com_6722_pos;Com_5419_pos;Com_5416_pos;Com_4241_pos;Com_7024_pos;Com_4499_pos;Com_3721_pos;Com_4684_pos;Com_4949_pos;Com_5271_pos;Com_131_pos;Com_717_pos;Com_259_pos;Com_6823_pos;Com_570…	cis-5,8,11,14,17-Eicosapentaenoic acid;cis-4,7,10,13,16,19-Docosahexaenoic acid;Methylglutaric acid;10-Hydroxydecanoate;Sabinic acid;cis-11,14,17-Eicosatrienoic acid;2-Hydroxyadipic acid;Aminocaproic acid;Palmitoleic acid;Azelaic acid;Erucic acid;n-Tetradecanamide;3-hydroxytridecanoic acid;3-methylglutaconate;Pimelic acid;10-Nitrooleate;5-hydroxyhexanoic acid;2-Chlorooctadecanoic acid;3-Oxotetrad…
Fatty Acyls [FA]	Fatty acyl glycosides [FA13]	2	Com_1912_pos;Com_6032_pos	ascaroside C6;1-Tuliposide A
Fatty Acyls [FA]	Fatty alcohols [FA05]	5	Com_2031_pos;Com_5466_pos;Com_4476_pos;Com_3513_pos;Com_7085_pos	Panaxytriol;(-)-Falcarinol;2,6-Dimethyl-7-octene-2,3,6-triol;Hex-trans-3-en-1-ol;DOCOSANOL
Fatty Acyls [FA]	Fatty aldehydes [FA06]	1	Com_4909_pos	12-Methyltridecanal
Fatty Acyls [FA]	Fatty amides [FA08]	13	Com_3003_pos;Com_2812_pos;Com_2579_pos;Com_2207_pos;Com_1637_pos;Com_2802_pos;Com_6931_pos;Com_6988_pos;Com_4655_pos;Com_2824_pos;Com_3025_pos;Com_6170_pos;Com_5993_pos	Arachidonoyl ethanolamide;oleoyl ethanolamide;Palmitoylethanolamide;Myristoyl Ethanolamide;N-Octanoyl-L-homoserine lactone;20-HETE ethanolamide;N-Isobutyl-(2E,4E)-octadecadienamide;Docosanamide;Dodecanamide;Stearoylethanolamide;docosahexaenoyl ethanolamide;Lauroyl diethanolamide;Lanyuamide III
Fatty Acyls [FA]	Fatty esters [FA07]	31	Com_1551_pos;Com_1003_pos;Com_3181_pos;Com_2846_pos;Com_2466_pos;Com_2134_pos;Com_2518_pos;Com_1977_pos;Com_3287_pos;Com_2789_pos;Com_3026_pos;Com_1610_pos;Com_1396_pos;Com_1807_pos;Com_385_pos;Com_1776_pos;Com_732_pos;Com_1326_pos;Com_6147_pos;Com_7051_pos;Com_7394_pos;Com_7908_pos;Com_7789_pos;Com_4987_pos;Com_5824_pos;Com_4458_pos;Com_5755_pos;Com_6981_pos;Com_1072_pos;Com_4758_pos;Com_7330_pos	Tiglyl carnitine;Acetylcarnitine;Palmitoylcarnitine;Eicosapentaenoic acid ethyl ester;Ethyl oleate;L-Octanoylcarnitine;Decanoylcarnitine;Glutarylcarnitine;Stearylcarnitine;Dodecanoylcarnitine;Tetradecanoylcarnitine;Malonylcarnitine;Butyrylcarnitine;3-Hydroxylisovalerylcarnitine;gamma-Nonanolactone;L-Hexanoylcarnitine;ethyl 3-hydroxyhexanoate;delta-TETRADECALACTONE;2-Octenoylcarnitine;Sebacoyl-L-c…
Fatty Acyls [FA]	Octadecanoids [FA02]	6	Com_2089_pos;Com_2541_pos;Com_2569_pos;Com_2003_pos;Com_2594_pos;Com_6654_pos	9-Hydroxyoctadecanoic acid;12-hydroxystearic acid;Ricinoleic acid;9-OxoODE;6-Hydroxyoctadecanoic acid;9,10-DHOME
Glycerolipids [GL]	Monoradylglycerols [GL01]	3	Com_3184_pos;Com_3075_pos;Com_3065_pos	2-arachidonoylglycerol;Glycerylmonooleate;1-Linoleoyl-rac-glycerol
Glycerolipids [GL]	Triradylglycerols [GL03]	1	Com_3467_pos	Trisdecanoin
Glycerophospholipids [GP]	Glycerophosphates [GP10]	2	Com_3364_pos;Com_8224_pos	Oleoyl-L-alpha-lysophosphatidic acid;PA(18:1(9Z)/19:1(9Z))
Glycerophospholipids [GP]	Glycerophosphocholines [GP01]	22	Com_3380_pos;Com_3457_pos;Com_3482_pos;Com_3409_pos;Com_3445_pos;Com_3404_pos;Com_3501_pos;Com_3441_pos;Com_8076_pos;Com_8097_pos;Com_8371_pos;Com_8069_pos;Com_8080_pos;Com_8073_pos;Com_8237_pos;Com_8239_pos;Com_8018_pos;Com_8206_pos;Com_8337_pos;Com_8347_pos;Com_7866_pos;Com_8332_pos	LysoPC(14:0/0:0);1-Oleoyl-sn-glycero-3-phosphocholine;PC(14:0);1-O-Hexadecyl-sn-glycero-3-phosphocholine (LPC(O-16:0;lysophosphatidylcholine 18:2;PC(P-16:0);Lecithin;1-Heptadecanoyl-2-hydroxy-sn-glycero-3-phosphocholine Solution in Isopropanol;LysoPC(22:5(4Z,7Z,10Z,13Z,16Z)/0:0);LysoPC(22:5(7Z,10Z,13Z,16Z,19Z)/0:0);PC(18:1(9Z)/18:1(9Z));LysoPC(20:4(5Z,8Z,11Z,14Z)/0:0);LysoPC(22:4(7Z,10Z,13Z,16Z)/…
Glycerophospholipids [GP]	Glycerophosphoethanolamines [GP02]	4	Com_3403_pos;Com_8331_pos;Com_8004_pos;Com_8200_pos	1-Oleoyl-2-hydroxy-sn-glycero-3-phosphatidylethanolamine;PE(18:2(9Z,12Z)/18:2(9Z,12Z));LysoPE(0:0/20:5(5Z,8Z,11Z,14Z,17Z));PE(P-18:0/18:2(9Z,12Z))
Glycerophospholipids [GP]	Oxidized glycerophospholipids [GP20]	1	Com_8130_pos	PAz-PC
Polyketides [PK]	Aromatic polyketides [PK13]	2	Com_4380_pos;Com_2332_pos	1,2-Dihydrostilbene;Rhein
Polyketides [PK]	Flavonoids [PK12]	11	Com_2179_pos;Com_2881_pos;Com_7661_pos;Com_6175_pos;Com_3241_pos;Com_1556_pos;Com_6909_pos;Com_6670_pos;Com_6151_pos;Com_7037_pos;Com_6833_pos	2'-O-Methylisoliquiritigenin;Paratocarpin K;2-Prenyl-6alpha-hydroxyphaseollidin;4,4',alpha-Trihydroxy-2'-methoxydihydrochalcone;Vitexin;FLAVONE;5-Methoxy-2,2-dimethyl-8-phenyl-2H,6H-benzo[1,2-b:5,4-b']dipyran-6-one;Melilotocarpan E;pisonivanone;Wharangin;(2R)-5-Hydroxy-7,2',3'-trimethoxyflavanone
Polyketides [PK]	Non-ribosomal peptide/polyketide hybrids [PK14]	1	Com_3651_pos	CYCLOSERINE
Polyketides [PK]	Phenolic lipids [PK15]	1	Com_7287_pos	Hierridin B
Prenol Lipids [PR]	Isoprenoids [PR01]	12	Com_2715_pos;Com_1887_pos;Com_1919_pos;Com_2590_pos;Com_763_pos;Com_2369_pos;Com_2521_pos;Com_4645_pos;Com_8105_pos;Com_2457_pos;Com_1541_pos;Com_5484_pos	all-trans-4-Oxoretinoic acid;Retinal;Vitamin A;Retinoic acid;Chamazulene;Artemisinin;Pristanic acid;Guaiazulene;Asterinic acid;Crocetin;Farnesal;Isopentenyl pyrophosphate
Prenol Lipids [PR]	Quinones and hydroquinones [PR02]	2	Com_7587_pos;Com_7942_pos	delta-Tocotrienol;2,3-Epoxyphylloquinone
Sphingolipids [SP]	Ceramides [SP02]	2	Com_3439_pos;Com_3447_pos	C12-Ceramide;C16 Ceramide
Sphingolipids [SP]	Phosphosphingolipids [SP03]	5	Com_8126_pos;Com_8171_pos;Com_8253_pos;Com_8162_pos;Com_8185_pos	SM(d18:1/12:0);SM(d18:2(4E,14Z)/16:0);SM(d18:1/18:1(9Z));SM(d16:1/16:0);SM(d18:1/15:0)
Sphingolipids [SP]	Sphingoid bases [SP01]	9	Com_2070_pos;Com_1900_pos;Com_3189_pos;Com_2742_pos;Com_2596_pos;Com_6831_pos;Com_6808_pos;Com_6064_pos;Com_5930_pos	D-erythro-Sphingosine;Sphingosine (d17:1);Myriocin;D-Ribo-phytosphingosine;Sphinganine;icosasphinganine;N,N-Dimethylsphing-4-enine;Micropine;C16 Sphingosine
Sterol Lipids [ST]	Bile acids and derivatives [ST04]	2	Com_3178_pos;Com_3187_pos	3beta-Hydroxy-5-cholestenoic acid;7alpha,27-Dihydroxycholesterol
Sterol Lipids [ST]	Secosteroids [ST03]	1	Com_3328_pos	Calcitriol
Sterol Lipids [ST]	Steroid conjugates [ST05]	3	Com_3448_pos;Com_3306_pos;Com_7850_pos	Taurodeoxycholate;Glycohyodeoxycholic acid;GLYCOCHENODEOXYCHOLIC ACID
Sterol Lipids [ST]	Steroids [ST02]	22	Com_2806_pos;Com_3137_pos;Com_2226_pos;Com_2149_pos;Com_2954_pos;Com_2668_pos;Com_2588_pos;Com_2261_pos;Com_2373_pos;Com_2150_pos;Com_2631_pos;Com_2630_pos;Com_3313_pos;Com_2257_pos;Com_2609_pos;Com_2494_pos;Com_2633_pos;Com_2398_pos;Com_2413_pos;Com_2606_pos;Com_5594_pos;Com_7583_pos	Tetrahydrocortisone;Beta-Cortol;16-Dehydroprogesterone;Testosterone;Hydrocortisone;Deoxycorticosterone;2-Methoxyestrone;Progesterone;11beta,17beta-Dihydroxy-4-androsten-3-one;5beta-Androstane-3,17-dione;4-Hydroxytestosterone;16-Oxoandrostenediol;Testosterone Cypionate;19-Nortestosterone;17-Methyltestosterone;5Alpha-Androstan-17-Beta-Ol-3-One;Mesterolone;11beta-Hydroxyandrosterone;16alpha-hydroxy …
Sterol Lipids [ST]	Sterols [ST01]	12	Com_3342_pos;Com_3257_pos;Com_3474_pos;Com_2986_pos;Com_2987_pos;Com_2985_pos;Com_3093_pos;Com_3369_pos;Com_7543_pos;Com_8071_pos;Com_7998_pos;Com_7916_pos	Ponasterone A;Pseudobufarenogin;Daucosterol;7-Dehydrocholesterol;Cholestenone;24-dehydro Cholesterol;Marinobufagenin;Polyporusterone A;25-Azacholesterol;Ghalakinoside;Makisterone B;Stoloniferone G
