# Supplementary material for: Metabolomic Analysis of Cauda Epididymal Fluid in Yaks and Cattle
Source: Animals (Basel). 2025 Sep 30;15(19):2861. doi: 10.3390/ani15192861 (PMC12524237; doi:10.3390/ani15192861)
Supplement: Supplementary file 1 [file animals-15-02861-s001.zip › Table S8 List of LIPID MAPS annotation results for metabolites detected in the negative ion mode.xlsx]

## Sheet: Sheet1
Compound_ID	Name	Formula	Lipidmaps_ID	COMMON_NAME	SYSTEMATIC_NAME	SYNONYMS	CATEGORY	MAIN_CLASS	SUB_CLASS
Com_1525_neg	Bombykol	C16H30O	LMFA05000007	Bombykol	10E,12Z-hexadecadien-1-ol	hexadeca-10E,12Z-dien-1-ol	Fatty Acyls [FA]	Fatty alcohols [FA05]	_
Com_2030_neg	Phorbol	C20H28O6	LMPR0104330001	Phorbol	(1aR,1bS,4aR,7aS,7bS,8R,9R,9aS)-4a,7b,9,9a-tetrahydroxy-3-(hydroxymethyl)-1,1,6,8-tetramethyl-1,1a,1b,4,4a,7a,7b,8,9,9a-decahydro-5H-cyclopropa[3,4]benzo[1,2-e]azulen-5-one	4,9,12beta,13,20-pentahydroxy-1,6-tigliadien-3-on; 4,9,12beta,13,20-pentahydroxytiglia-1,6-dien-3-one; Phorbol	Prenol Lipids [PR]	Isoprenoids [PR01]	C20 isoprenoids (diterpenes) [PR0104]
Com_487_neg	Royal Jelly acid	C10H18O3	LMFA01050157	10-hydroxy-2E-decenoic acid	10-hydroxy-2E-decenoic acid	_	Fatty Acyls [FA]	Fatty Acids and Conjugates [FA01]	Hydroxy fatty acids [FA0105]
Com_1373_neg	Guaiol	C15H26O	LMPR0103410007	guaiol	guai-1(5)-en-11-ol	2-[(3S,5R,8S)-3,8-dimethyl-1,2,3,4,5,6,7,8-octahydroazulen-5-yl]propan-2-ol; Guaiol;[3S-(3alpha,5alpha,8alpha)]-1,2,3,4,5,6,7,8-octahydro-alpha,alpha,3,8-tetramethyl-5-azulenemethanol; champaca camphor; champacol; guaiac alcohol	Prenol Lipids [PR]	Isoprenoids [PR01]	C15 isoprenoids (sesquiterpenes) [PR0103]
Com_1524_neg	cis-9,10-Epoxystearic Acid	C18H34O3	LMFA02000001	9S,10R-epoxy-stearic acid	9S,10R-epoxy-octadecanoic acid	_	Fatty Acyls [FA]	Octadecanoids [FA02]	Other Octadecanoids [FA0200]
Com_1643_neg	Paullinic acid	C20H38O2	LMFA01030367	Paullinic acid	13Z-eicosenoic acid	C20:1n-7	Fatty Acyls [FA]	Fatty Acids and Conjugates [FA01]	Unsaturated fatty acids [FA0103]
Com_1038_neg	Tridecanedioic acid	C13H24O4	LMFA01170014	Brassylic acid	Tridecanedioic acid	_	Fatty Acyls [FA]	Fatty Acids and Conjugates [FA01]	Dicarboxylic acids [FA0117]
Com_1858_neg	Prostaglandin E1	C20H34O5	LMFA03010134	PGE1	9-oxo-11R,15S-dihydroxy-13E-prostaenoic acid	Prostaglandin E1	Fatty Acyls [FA]	Eicosanoids [FA03]	Prostaglandins [FA0301]
Com_42_neg	2-Oxovaleric acid	C5H8O3	LMFA01060004	2-keto valeric acid	2-oxo-pentanoic acid	_	Fatty Acyls [FA]	Fatty Acids and Conjugates [FA01]	Oxo fatty acids [FA0106]
Com_2089_neg	Allolithocholic acid	C24H40O3	LMST04010005	Allolithocholic acid	3alpha-Hydroxy-5alpha-cholan-24-oic Acid	AlloLCA	Sterol Lipids [ST]	Bile acids and derivatives [ST04]	C24 bile acids, alcohols, and derivatives [ST0401]
Com_772_neg	Undecanedioic acid	C11H20O4	LMFA01170007	Undecanedioic acid	Undecanedioic acid	Undecandioic acid; 1,11-Undecanedioic acid	Fatty Acyls [FA]	Fatty Acids and Conjugates [FA01]	Dicarboxylic acids [FA0117]
Com_23_neg	5-Aminolevulinic acid	C5H9NO3	LMFA01100055	5-amino-levulinic acid	4-oxo-5-amino-pentanoic acid	_	Fatty Acyls [FA]	Fatty Acids and Conjugates [FA01]	Amino fatty acids [FA0110]
Com_2160_neg	3-Oxo-7-hydroxychol-4-enoic acid	C24H36O4	LMST04010239	_	7alpha-Hydroxy-3-oxochol-4-en-24-oic Acid	_	Sterol Lipids [ST]	Bile acids and derivatives [ST04]	C24 bile acids, alcohols, and derivatives [ST0401]
Com_519_neg	3-Hydroxycapric acid	C10H20O3	LMFA01050153	3-hydroxy-decanoic acid	3-hydroxy-decanoic acid	_	Fatty Acyls [FA]	Fatty Acids and Conjugates [FA01]	Hydroxy fatty acids [FA0105]
Com_1963_neg	Prostaglandin E2	C20H32O5	LMFA03010003	PGE2	9-oxo-11R,15S-dihydroxy-5Z,13E-prostadienoic acid	Prostaglandin E2; Dinoprostone; Prostin E2	Fatty Acyls [FA]	Eicosanoids [FA03]	Prostaglandins [FA0301]
Com_2288_neg	(-)-Catechin gallate	C22H18O10	LMPK12020091	ent-Catechin 3-O-gallate	_	_	Polyketides [PK]	Flavonoids [PK12]	Flavans, Flavanols and Leucoanthocyanidins [PK1202]
Com_1421_neg	Loureirin A	C17H18O4	LMPK12120602	Loureirin A	_	_	Polyketides [PK]	Flavonoids [PK12]	Chalcones and dihydrochalcones [PK1212]
Com_1737_neg	8-Gingerol	C19H30O4	LMPK15020008	[8]-Gingerol	5S-hydroxy-1-(4-hydroxy-3-methoxyphenyl)dodecan-3-one	_	Polyketides [PK]	Phenolic lipids [PK15]	Alkyl catechols and derivatives [PK1502]
Com_2230_neg	5beta-Dihydrocortisol	C21H32O5	LMST02030204	5beta-Dihydrocortisol	5beta-pregnane-11beta,17alpha,21-triol-3,20-dione	_	Sterol Lipids [ST]	Steroids [ST02]	C21 steroids (gluco/mineralocorticoids, progestogins) and derivatives [ST0203]
Com_878_neg	Traumatic Acid	C12H20O4	LMFA01170002	Traumatic acid	2E-dodecenedioic acid	trans-2-dodecenedioic acid; trans-Traumatic acid	Fatty Acyls [FA]	Fatty Acids and Conjugates [FA01]	Dicarboxylic acids [FA0117]
Com_1537_neg	Zearalenone	C18H22O5	LMPK04000016	Zearalenone	_	_	Polyketides [PK]	Macrolides and lactone polyketides [PK04]	_
Com_1667_neg	Palmitoylglycine	C18H35NO3	LMFA08020079	N-palmitoyl glycine	N-hexadecanoyl-glycine	EMA-1; Elmiric acid	Fatty Acyls [FA]	Fatty amides [FA08]	N-acyl amino acids [FA0805]
Com_1681_neg	Oleyl alcohol	C18H36O	LMFA05000684	Oleyl alcohol	(9E)-octadec-9-en-1-ol	_	Fatty Acyls [FA]	Fatty alcohols [FA05]	_
Com_1080_neg	Coumestrol	C15H8O5	LMPK12090018	Coumestrol	3,9-Dihydroxycoumestan	Cumestrol	Polyketides [PK]	Flavonoids [PK12]	Coumestan flavonoids [PK1209]
Com_2360_neg	(-)-Epigallocatechin-3-(3''-O-methyl) gallate	C23H20O11	LMPK12020121	Epigallocatechin 3-O-(3-O-methylgallate)	_	_	Polyketides [PK]	Flavonoids [PK12]	Flavans, Flavanols and Leucoanthocyanidins [PK1202]
Com_1599_neg	(-)-Epigallocatechin	C15H14O7	LMPK12020004	Epigallocatechin	_	_	Polyketides [PK]	Flavonoids [PK12]	Flavans, Flavanols and Leucoanthocyanidins [PK1202]
Com_2380_neg	18:0 LYSO-PE	C23H48NO7P	LMGP02050001	PE(18:0/0:0)	1-octadecanoyl-sn-glycero-3-phosphoethanolamine	LPE(18:0/0:0); 18:0 LYSO-PE; 1-stearoyl-phosphatidylethenolamine; Octadecanoic acid, 3-[[(2-aminoethoxy)hydroxyphosphinyl]oxy]-2-hydroxypropyl ester, (R)-; LPE(18:0); LPE(18:0)	Glycerophospholipids [GP]	Glycerophosphoethanolamines [GP02]	Monoacylglycerophosphoethanolamines [GP0205]
Com_1725_neg	5-Pentadecylresorcinol	C21H36O2	LMPK15030012	Adipostatin A	5-pentadecylbenzene-1,3-diol	5-n-pentadecylresorcinol; cardol; 5-pentadecylresorcinol	Polyketides [PK]	Phenolic lipids [PK15]	Alkyl resorcinols and derivatives [PK1503]
Com_84_neg	L-Norleucine	C6H13NO2	LMFA01100042	2S-amino-hexanoic acid	2S-amino-hexanoic acid	(S)-2-Aminohexanoic acid	Fatty Acyls [FA]	Fatty Acids and Conjugates [FA01]	Amino fatty acids [FA0110]
Com_48_neg	Succinic Acid	C4H6O4	LMFA01170043	Succinic acid	Butanedioic acid	Amber acid; Dihydrofumaric acid; Wormwood acid	Fatty Acyls [FA]	Fatty Acids and Conjugates [FA01]	Dicarboxylic acids [FA0117]
Com_2283_neg	Hyodeoxycholic acid	C24H40O4	LMST04010024	Hyodeoxycholic acid	3alpha,6alpha-Dihydroxy-5beta-cholan-24-oic Acid	HDCA; alpha-Hyodeoxycholic Acid	Sterol Lipids [ST]	Bile acids and derivatives [ST04]	C24 bile acids, alcohols, and derivatives [ST0401]
Com_2324_neg	Omega-muricholic acid	C24H40O5	LMST04010065	omega-muricholic acid	3alpha,6alpha,7beta-Trihydroxy-5beta-cholan-24-oic Acid	omega-MCA	Sterol Lipids [ST]	Bile acids and derivatives [ST04]	C24 bile acids, alcohols, and derivatives [ST0401]
Com_2417_neg	Glycolithocholic acid 3-sulfate	C26H43NO7S	LMST05030004	Sulfoglycolithocholate	N-(3alpha-hydroxy-5beta-cholan-24-oyl)-glycine 3-sulfate	Glycolithocholic acid 3-sulfate; GLCA-3S; GLCAS	Sterol Lipids [ST]	Steroid conjugates [ST05]	Glycine conjugates [ST0503]
Com_490_neg	Hendecanoic acid	C11H22O2	LMFA01010011	Undecylic acid	undecanoic acid	Hendecanoic acid; C11:0	Fatty Acyls [FA]	Fatty Acids and Conjugates [FA01]	Straight chain fatty acids [FA0101]
Com_1198_neg	Dodecanoic acid	C12H24O2	LMFA01010012	Lauric acid	dodecanoic acid	n-Dodecanoic acid; Dodecanoate; Dodecylic acid; C12:0; Laurostearic acid	Fatty Acyls [FA]	Fatty Acids and Conjugates [FA01]	Straight chain fatty acids [FA0101]
Com_886_neg	Tetradecanoic acid	C14H28O2	LMFA01010014	Myristic acid	tetradecanoic acid	C14:0	Fatty Acyls [FA]	Fatty Acids and Conjugates [FA01]	Straight chain fatty acids [FA0101]
Com_859_neg	Myristelaidic acid	C14H26O2	LMFA01030250	Myristelaidic acid	9E-tetradecenoic acid	C14:1n-5	Fatty Acyls [FA]	Fatty Acids and Conjugates [FA01]	Unsaturated fatty acids [FA0103]
Com_997_neg	cis-10-Pentadecenoic acid	C15H28O2	LMFA01030259	10Z-pentadecenoic acid	10Z-pentadecenoic acid	C15:1n-5	Fatty Acyls [FA]	Fatty Acids and Conjugates [FA01]	Unsaturated fatty acids [FA0103]
Com_1374_neg	Petroselinic acid	C18H34O2	LMFA01030066	Petroselinic acid	6Z-octadecenoic acid	6-octadecylenic acid; Petroselic acid; 5-heptadecylene-1-carboxylic acid; delta-5-octadecylenic acid; cis-6-octadecenoic acid; C18:1n-12	Fatty Acyls [FA]	Fatty Acids and Conjugates [FA01]	Unsaturated fatty acids [FA0103]
Com_1888_neg	Linoelaidic acid	C18H32O2	LMFA01030123	Linoelaidic acid	9E,12E-octadecadienoic acid	C18:2n-6,9; Linelaidic acid; Linolelaidic acid	Fatty Acyls [FA]	Fatty Acids and Conjugates [FA01]	Unsaturated fatty acids [FA0103]
Com_1831_neg	cis-7,10,13,16-Docosic acidtraenoic acid	C22H36O2	LMFA01030178	Adrenic Acid	7Z,10Z,13Z,16Z-docosatetraenoic acid	C22:4n-6,9,12,15; 22:4n6	Fatty Acyls [FA]	Fatty Acids and Conjugates [FA01]	Unsaturated fatty acids [FA0103]
Com_1361_neg	Conjugated linoleic acids (CLA)	C18H32O2	LMFA01030125	10E,12Z-octadecadienoic acid	10E,12Z-octadecadienoic acid	trans-10, cis-12-octadecadienoic acid; C18:2n-6,8; 10(E),12(Z)-ODE	Fatty Acyls [FA]	Fatty Acids and Conjugates [FA01]	Unsaturated fatty acids [FA0103]
Com_377_neg	Suberic acid	C8H14O4	LMFA01170001	Suberic acid	1,8-octanedioic acid	Cork acid	Fatty Acyls [FA]	Fatty Acids and Conjugates [FA01]	Dicarboxylic acids [FA0117]
Com_5_neg	3-Hydroxybutyric acid	C4H8O3	LMFA01050005	D(-)-beta-hydroxy butyric acid	3-hydroxy-butanoic acid	_	Fatty Acyls [FA]	Fatty Acids and Conjugates [FA01]	Hydroxy fatty acids [FA0105]
Com_51_neg	3-Hydroxyisovaleric acid	C5H10O3	LMFA01050396	3-hydroxy-isovaleric acid	3-hydroxy-3-methyl-butanoic acid	_	Fatty Acyls [FA]	Fatty Acids and Conjugates [FA01]	Hydroxy fatty acids [FA0105]
Com_87_neg	Methylsuccinic acid	C5H8O4	LMFA01170119	Methylsuccinic acid	2-methyl-butanedioic acid	_	Fatty Acyls [FA]	Fatty Acids and Conjugates [FA01]	Dicarboxylic acids [FA0117]
Com_1623_neg	cis-11,14-Eicosadienoic acid	C20H36O2	LMFA01030130	11,14-eicosadienoic acid	11,14-eicosadienoic acid	11, 14-icosadienoic acid; C20:2n-6,9	Fatty Acyls [FA]	Fatty Acids and Conjugates [FA01]	Unsaturated fatty acids [FA0103]
Com_778_neg	3-hydroxylaurate	C12H24O3	LMFA01050037	beta-hydroxylauric acid	3-hydroxy-dodecanoic acid	_	Fatty Acyls [FA]	Fatty Acids and Conjugates [FA01]	Hydroxy fatty acids [FA0105]
Com_2350_neg	androsterone glucuronide	C25H38O8	LMST05010013	Androsterone 3-glucuronide	3alpha-hydroxy-5alpha-androstan-17-one 3-D-glucuronide	_	Sterol Lipids [ST]	Steroid conjugates [ST05]	Glucuronides [ST0501]
Com_560_neg	Ethylmalonic acid	C5H8O4	LMFA01170105	Ethylmalonic acid	2-ethyl-propanedioic acid	_	Fatty Acyls [FA]	Fatty Acids and Conjugates [FA01]	Dicarboxylic acids [FA0117]
Com_1820_neg	cis-7,10,13,16,19-Docosapentaenoic acid	C22H34O2	LMFA04000044	DPA	7Z,10Z,13Z,16Z,19Z-docosapentaenoic acid	Clupanodonic acid; C22:5n-3,6,9,12,15; Osbond's acid	Fatty Acyls [FA]	Docosanoids [FA04]	Other Docosanoids [FA0400]
Com_1997_neg	trans-11-Eicosenoic acid	C20H38O2	LMFA01030086	trans-gondoic acid	11E-eicosenoic acid	trans-11-eicosenoic acid; trans-11-icosenoic acid; C20:1n-9	Fatty Acyls [FA]	Fatty Acids and Conjugates [FA01]	Unsaturated fatty acids [FA0103]
Com_1799_neg	trans-vaccenic acid	C18H34O2	LMFA01030077	trans-vaccenic acid	11E-octadecenoic acid	trans-11-octadecenoic acid; C18:1n-7; Vaccensaure	Fatty Acyls [FA]	Fatty Acids and Conjugates [FA01]	Unsaturated fatty acids [FA0103]
Com_1504_neg	trans-10-Nonadecenoic acid(C19-1T)	C19H36O2	LMFA01030361	10E-nonadecenoic acid	10E-nonadecenoic acid	C19:1n-9	Fatty Acyls [FA]	Fatty Acids and Conjugates [FA01]	Unsaturated fatty acids [FA0103]
Com_835_neg	Equol	C15H14O3	LMPK12080003	Equol	7,4'-Dihydroxyisoflavan	_	Polyketides [PK]	Flavonoids [PK12]	Isoflavans [PK1208]
Com_906_neg	Dodecanedioic acid	C12H22O4	LMFA01170009	Dodecanedioic acid	Dodecanedioic acid	_	Fatty Acyls [FA]	Fatty Acids and Conjugates [FA01]	Dicarboxylic acids [FA0117]
Com_803_neg	Vitamin B5	C9H17NO5	LMFA08020419	Pantothenic acid	3-[[(2R)-2,4-dihydroxy-3,3-dimethylbutanoyl]amino]propanoic acid	vitamin B5	Fatty Acyls [FA]	Fatty amides [FA08]	N-acyl amines [FA0802]
Com_518_neg	2-Hydroxydecanoate	C10H20O3	LMFA01050029	2-hydroxy capric acid	2-hydroxy-decanoic acid	_	Fatty Acyls [FA]	Fatty Acids and Conjugates [FA01]	Hydroxy fatty acids [FA0105]
Com_1424_neg	Hexadecanedioic acid	C16H30O4	LMFA01170022	Thapsic acid	Hexadecanedioic acid	Thaspic acid	Fatty Acyls [FA]	Fatty Acids and Conjugates [FA01]	Dicarboxylic acids [FA0117]
Com_1302_neg	2-Hydroxyhexadecanoic acid	C16H32O3	LMFA01050047	2-hydroxy palmitic acid	2-hydroxy-hexadecanoic acid	_	Fatty Acyls [FA]	Fatty Acids and Conjugates [FA01]	Hydroxy fatty acids [FA0105]
Com_247_neg	2-hydroxyoctanoic acid	C8H16O3	LMFA01050020	2-hydroxy caprylic acid	2-hydroxy-octanoic acid	_	Fatty Acyls [FA]	Fatty Acids and Conjugates [FA01]	Hydroxy fatty acids [FA0105]
Com_2458_neg	Chenodeoxycholic acid-3-beta-D-glucuronide	C30H48O10	LMST05010028	Chenodeoxycholic acid 3-glucuronide	(3alpha,5beta,7alpha)-23-Carboxy-7-hydroxy-24-norcholan-3-yl-beta-D-Glucopyranosiduronic acid	_	Sterol Lipids [ST]	Steroid conjugates [ST05]	Glucuronides [ST0501]
Com_1588_neg	Arachidonic acid	C20H32O2	LMFA01030001	Arachidonic acid	5Z,8Z,11Z,14Z-eicosatetraenoic acid	5Z,8Z,11Z,14Z-icosatetraenoic acid; AA; Arachidonate; cis-5,8,11,14-Eicosatetraenoic acid; (all-Z)-5,8,11,14-Eicosatetraenoic acid; all-cis-5,8,11,14-Eicosatetraenoic acid	Fatty Acyls [FA]	Fatty Acids and Conjugates [FA01]	Unsaturated fatty acids [FA0103]
Com_90_neg	(S)-Leucic acid	C6H12O3	LMFA01050408	hydroxy-isocaproic acid	2S-hydroxy-4-methyl-pentanoic acid	_	Fatty Acyls [FA]	Fatty Acids and Conjugates [FA01]	Hydroxy fatty acids [FA0105]
Com_14_neg	Citraconic acid	C5H6O4	LMFA01170099	Citraconic acid	2-methyl-2Z-butenedioic acid	_	Fatty Acyls [FA]	Fatty Acids and Conjugates [FA01]	Dicarboxylic acids [FA0117]
Com_152_neg	Adipic acid	C6H10O4	LMFA01170048	Adipic acid	Hexanedioic acid	_	Fatty Acyls [FA]	Fatty Acids and Conjugates [FA01]	Dicarboxylic acids [FA0117]
Com_649_neg	Sebacic acid	C10H18O4	LMFA01170006	Sebacic acid	Decanedioic acid	Iponic acid; Ipomic acid	Fatty Acyls [FA]	Fatty Acids and Conjugates [FA01]	Dicarboxylic acids [FA0117]
Com_3_neg	Malonic acid	C3H4O4	LMFA01170041	Malonic acid	Propanedioic acid	_	Fatty Acyls [FA]	Fatty Acids and Conjugates [FA01]	Dicarboxylic acids [FA0117]
Com_153_neg	2-Methylpentanedioic acid	C6H10O4	LMFA01170084	2-methyl-glutaric acid	2-methyl-pentanedioic acid	_	Fatty Acyls [FA]	Fatty Acids and Conjugates [FA01]	Dicarboxylic acids [FA0117]
Com_2096_neg	23-Nordeoxycholic acid	C23H38O4	LMST04060020	Nordeoxycholic acid	24-nor-3alpha,12alpha-dihydroxy-5beta-cholan-23-oic acid	23-norDCA; 23-Nordeoxycholic acid; 23-NDCA	Sterol Lipids [ST]	Bile acids and derivatives [ST04]	C23 bile acids, alcohols, and derivatives [ST0406]
Com_1571_neg	Hexadecanoic acid	C16H32O2	LMFA01010001	Palmitic acid	hexadecanoic acid	Cetylic acid; Palmitate; n-Hexadecanoic acid; C16:0; Aethalic acid	Fatty Acyls [FA]	Fatty Acids and Conjugates [FA01]	Straight chain fatty acids [FA0101]
Com_1611_neg	homo-gamma-Linolenic acid	C20H34O2	LMFA01030158	bishomo-gamma-linolenic acid	8Z,11Z,14Z-eicosatrienoic acid	dihomo-gamma-linolenic acid; 8, 11, 14-eicosatrienoic acid; C20:3n-6,9,12; gamma-Homolinolenic acid	Fatty Acyls [FA]	Fatty Acids and Conjugates [FA01]	Unsaturated fatty acids [FA0103]
Com_2269_neg	Glycolithocholic acid	C26H43NO4	LMST05030009	Glycolithocholic Acid	N-[(3alpha,5beta)-3-hydroxy-24-oxocholan-24-yl]-glycine	Lithocholic acid glycine conjugate; GLCA; Lithocholylglycine	Sterol Lipids [ST]	Steroid conjugates [ST05]	Glycine conjugates [ST0503]
Com_2400_neg	Tauroursodeoxycholic acid	C26H45NO6S	LMST05040015	Tauroursodeoxycholic acid	N-(3alpha,7beta-dihydroxy-5beta-cholan-24-oyl)-taurine	Tauroursodeoxycholate; TUDCA; 3alpha,7beta-dihydroxy-5beta-cholanoyl Taurine	Sterol Lipids [ST]	Steroid conjugates [ST05]	Taurine conjugates [ST0504]
Com_2425_neg	Taurocholic acid	C26H45NO7S	LMST05040001	Taurocholic acid	N-(3alpha,7alpha,12alpha-trihydroxy-5beta-cholan-24-oyl)-taurine	Taurocholate; TCA	Sterol Lipids [ST]	Steroid conjugates [ST05]	Taurine conjugates [ST0504]
Com_2179_neg	23-Norcholic acid	C23H38O5	LMST04060019	Norcholic acid	24-nor-3alpha,7alpha,12alpha-trihydroxy-5beta-cholan-23-oic acid	_	Sterol Lipids [ST]	Bile acids and derivatives [ST04]	C23 bile acids, alcohols, and derivatives [ST0406]
Com_475_neg	Undecylenic acid	C11H20O2	LMFA01030036	Undecylenic acid	10-undecenoic acid	10-undecylenic acid; C11:1n-1; 10-hendecenoic acid	Fatty Acyls [FA]	Fatty Acids and Conjugates [FA01]	Unsaturated fatty acids [FA0103]
Com_2063_neg	13,14-DIHYDROPROSTAGLANDIN E1	C20H34O6	LMFA03010001	6-keto-PGF1alpha	6-oxo-9S,11R,15S-trihydroxy-13E-prostenoic acid	6-keto-Prostaglandin F1alpha; 6-oxo-prostaglandin F1alpha; 6-Oxo-PGF1alpha	Fatty Acyls [FA]	Eicosanoids [FA03]	Prostaglandins [FA0301]
Com_334_neg	citronellic acid	C10H18O2	LMFA01020104	Citronellic acid	3,7-dimethyl-6-octenoic acid	Rhodinic acid	Fatty Acyls [FA]	Fatty Acids and Conjugates [FA01]	Branched fatty acids [FA0102]
Com_1041_neg	2-HydroxyMyristic Acid	C14H28O3	LMFA01050484	2-Hydroxymyristic acid	2-hydroxytetradecanoic acid	_	Fatty Acyls [FA]	Fatty Acids and Conjugates [FA01]	Hydroxy fatty acids [FA0105]
Com_1875_neg	oleoyl glycine	C20H37NO3	LMFA08020082	N-oleoyl glycine	N-(9Z-octadecenoyl)-glycine	EMA-1; Elmiric acid	Fatty Acyls [FA]	Fatty amides [FA08]	N-acyl amino acids [FA0805]
Com_2223_neg	(3b,5b,7a,12a)-3,7,12-trihydroxy-Cholan-24-oic acid	C24H40O5	LMST04010086	Isocholic acid	3beta,7alpha,12alpha-Trihydroxy-5beta-cholan-24-oic Acid	3beta-Epicholic Acid; beta-CA	Sterol Lipids [ST]	Bile acids and derivatives [ST04]	C24 bile acids, alcohols, and derivatives [ST0401]
Com_1123_neg	cis-7-Hexadecenoic Acid	C16H30O2	LMFA01030055	7Z-palmitoleic acid	7Z-hexadecenoic acid	C16:1n-9	Fatty Acyls [FA]	Fatty Acids and Conjugates [FA01]	Unsaturated fatty acids [FA0103]
Com_2219_neg	7-KETODEOXYCHOLIC ACID	C24H38O5	LMST04010184	7-Ketodeoxycholic acid	3alpha,12alpha-Dihydroxy-7-oxo-5beta-cholan-24-oic Acid	7-ketoDCA; 7-oxodeoxycholic acid	Sterol Lipids [ST]	Bile acids and derivatives [ST04]	C24 bile acids, alcohols, and derivatives [ST0401]
Com_2171_neg	5beta-Cholanic acid-3beta,12alpha-diol	C24H40O4	LMST04010042	Isodeoxycholic acid	3beta,12alpha-Dihydroxy-5beta-cholan-24-oic Acid	EDCA; isoDCA; 3-Epideoxycholic Acid	Sterol Lipids [ST]	Bile acids and derivatives [ST04]	C24 bile acids, alcohols, and derivatives [ST0401]
Com_2188_neg	3alpha,11beta,21-trihydroxy-5beta-pregnan-20-one	C21H34O4	LMST02030100	Tetrahydrocorticosterone	3alpha,11beta,21-5alpha-trihydroxy-pregnane-20-one	_	Sterol Lipids [ST]	Steroids [ST02]	C21 steroids (gluco/mineralocorticoids, progestogins) and derivatives [ST0203]
Com_2081_neg	3-Oxo-5beta-cholanoic acid	C24H38O3	LMST04010127	Dehydrolithocholic Acid	3-Oxo-5beta-cholan-24-oic Acid	3-keto LCA; 3-keto Lithocholate; 3-keto Lithocholic Acid; 3-KLCA; 3-oxo LCA; 3-oxo Lithocholate; 3-oxo Lithocholic Acid; DHLCA	Sterol Lipids [ST]	Bile acids and derivatives [ST04]	C24 bile acids, alcohols, and derivatives [ST0401]
Com_2212_neg	7,12-diketolithocholic acid	C24H36O5	LMST04010192	7,12-Diketolithocholic acid	3alpha-Hydroxy-7,12-dioxo-5beta-cholan-24-oic Acid	7,12-diketoLCA; 7,12-dioxolithocholic acid	Sterol Lipids [ST]	Bile acids and derivatives [ST04]	C24 bile acids, alcohols, and derivatives [ST0401]
Com_2314_neg	3alpha,7alpha-dihydroxy-12-oxo-5beta-cholanic acid	C24H38O5	LMST04010176	12-Ketochenodeoxycholic acid	3alpha,7alpha-Dihydroxy-12-oxo-5beta-cholan-24-oic Acid	3,7-Dihydroxy-12-oxocholanoic acid; 12-KetoCDCA	Sterol Lipids [ST]	Bile acids and derivatives [ST04]	C24 bile acids, alcohols, and derivatives [ST0401]
Com_1917_neg	11-Dehydrocorticosterone	C21H28O4	LMST02030284	11-Dehydrocorticosterone	21-Hydroxypregn-4-ene-3,11,20-trione	4pregnen-21-ol-3,11,20-trione; 17-Deoxycortisone ; Kendall's compound A	Sterol Lipids [ST]	Steroids [ST02]	C21 steroids (gluco/mineralocorticoids, progestogins) and derivatives [ST0203]
Com_2217_neg	Cortisone	C21H28O5	LMST02030090	Cortisone	17alpha,21-dihydroxypregn-4-ene-3,11,20-trione	_	Sterol Lipids [ST]	Steroids [ST02]	C21 steroids (gluco/mineralocorticoids, progestogins) and derivatives [ST0203]
Com_2386_neg	LPC(12:0)	C20H43NO7P+	LMGP01050009	PC(12:0/0:0)	1-dodecanoyl-sn-glycero-3-phosphocholine	1-Dodecanoyl-sn-glycerol-3-phosphorylcholine; 1-Dodecanoyllysolecithin; 1-Lauroyl-2-hydroxy-sn-glycero-3-phosphocholine; 1-Lauroyl-L-alpha-phosphorylcholine; LPC(12:0); LPC(12:0)	Glycerophospholipids [GP]	Glycerophosphocholines [GP01]	Monoacylglycerophosphocholines [GP0105]
Com_2196_neg	Desacetylcinobufagin	C24H32O5	LMST01130033	Desacetylcinobufagin	3beta-16beta-dihydroxy-14beta,15beta-epoxy-5beta-bufa-20,22-dienolide	_	Sterol Lipids [ST]	Sterols [ST01]	Bufanolides and derivatives [ST0113]
Com_2319_neg	LPE(16:0)	C21H44NO7P	LMGP02050002	PE(16:0/0:0)	1-hexadecanoyl-sn-glycero-3-phosphoethanolamine	LPE(16:0/0:0); 16:0 LYSO-PE; 1-palmitoyl-phosphatidylethenolamine; Hexadecanoic acid, 3-[[(2-aminoethoxy)hydroxyphosphinyl]oxy]-2-hydroxypropyl ester, (R)-; 1-Palmitoyl-sn-glycerol-3-L-alpha-phosphorylethanolamine; 1-Palmitoyl-sn-glycerophosphatidylethanolamine; LPE(16:0); LPE(16:0)	Glycerophospholipids [GP]	Glycerophosphoethanolamines [GP02]	Monoacylglycerophosphoethanolamines [GP0205]
Com_1280_neg	14-Methylhexadecanoic Acid	C17H34O2	LMFA01020011	Anteisoheptadecanoic acid	14-methyl-hexadecanoic acid	(+)-14-methyl palmitic acid; Anteisomargaric acid	Fatty Acyls [FA]	Fatty Acids and Conjugates [FA01]	Branched fatty acids [FA0102]
Com_1964_neg	20-hydroxy-PGF2a	C20H34O6	LMFA03010029	20-hydroxy-PGF2alpha	9S,11S,15S,20-tetrahydroxy-5Z,13E-prostadienoic acid	20-hydroxy-Prostaglandin F2alpha	Fatty Acyls [FA]	Eicosanoids [FA03]	Prostaglandins [FA0301]
Com_158_neg	7-Hydroxyheptanoic acid	C7H14O3	LMFA01050019	omega-hydroxy enanthoic acid	7-hydroxy-heptanoic acid	_	Fatty Acyls [FA]	Fatty Acids and Conjugates [FA01]	Hydroxy fatty acids [FA0105]
Com_795_neg	(3R)-3-Hydroxydecanedioic acid	C10H18O5	LMFA01170092	3-hydroxy-sebacic acid	3-hydroxy-decanedioic acid	_	Fatty Acyls [FA]	Fatty Acids and Conjugates [FA01]	Dicarboxylic acids [FA0117]
Com_1145_neg	14-Methylpentadecanoic Acid	C16H32O2	LMFA01020010	Isopalmitic acid	14-methyl-pentadecanoic acid	14-methyl pentadecylic acid; Isohexadecanoic acid	Fatty Acyls [FA]	Fatty Acids and Conjugates [FA01]	Branched fatty acids [FA0102]
Com_1714_neg	Prostaglandin B1	C20H32O4	LMFA03010131	PGB1	9-oxo-15S-hydroxy-8(12),13E-prostadienoic acid	Prostaglandin B1, PGE1-278	Fatty Acyls [FA]	Eicosanoids [FA03]	Prostaglandins [FA0301]
Com_2258_neg	LPE(14:0)	C19H40NO7P	LMGP02050003	PE(14:0/0:0)	1-tetradecanoyl-sn-glycero-3-phosphoethanolamine	Tetradecanoic acid, 3-[[(2-aminoethoxy)hydroxyphosphinyl]oxy]-2-hydroxypropyl ester, (R)-; LPE(14:0); LPE(14:0)	Glycerophospholipids [GP]	Glycerophosphoethanolamines [GP02]	Monoacylglycerophosphoethanolamines [GP0205]
Com_38_neg	2-Ethyl-2-Hydroxybutyric acid	C6H12O3	LMFA01050387	2-ethyl-2-hydroxy-butyric acid	2-ethyl-2-hydroxy-butanoic acid	_	Fatty Acyls [FA]	Fatty Acids and Conjugates [FA01]	Hydroxy fatty acids [FA0105]
Com_1543_neg	DL-10-Hydroxystearic acid	C18H36O3	LMFA02000128	Rosilic acid	10-hydroxy-octadecanoic acid	DL-10-hydroxy stearic acid; 10-HODA	Fatty Acyls [FA]	Octadecanoids [FA02]	Other Octadecanoids [FA0200]
Com_1303_neg	5-Hydroxyhexadecanoic acid	C16H32O3	LMFA01050190	5-hydroxy-hexadecanoic acid	5-hydroxy-hexadecanoic acid	_	Fatty Acyls [FA]	Fatty Acids and Conjugates [FA01]	Hydroxy fatty acids [FA0105]
Com_1269_neg	Pinostrobin	C16H14O4	LMPK12140216	Pinostrobin	_	_	Polyketides [PK]	Flavonoids [PK12]	Flavanones [PK1214]
Com_2286_neg	Leukotriene E4	C23H37NO5S	LMFA03020002	LTE4	5S-hydroxy-6R-(S-cysteinyl),7E,9E,11Z,14Z-eicosatetraenoic acid	Leukotriene E4	Fatty Acyls [FA]	Eicosanoids [FA03]	Leukotrienes [FA0302]
Com_1803_neg	Octadecanal	C18H36O	LMFA06000098	Stearaldehyde	octadecanal	_	Fatty Acyls [FA]	Fatty aldehydes [FA06]	_
Com_1723_neg	8,9-DiHETrE	C20H34O4	LMFA03050006	(+/-)8,9-DiHETrE	8,9-dihydroxy-5Z,11Z,14Z-eicosatrienoic acid	_	Fatty Acyls [FA]	Eicosanoids [FA03]	Hydroxy/hydroperoxyeicosatrienoic acids [FA0305]
Com_1801_neg	Methyl palmitoleate	C17H32O2	LMFA07010501	Methyl 9Z-hexadecenoate	Methyl 9Z-hexadecenoate	WE(1:0/16:1(9Z))	Fatty Acyls [FA]	Fatty esters [FA07]	Short fatty esters [FA0710]
Com_2304_neg	Cholesteryl sulfate	C27H46O4S	LMST05020016	cholesterol sulfate	cholest-5-en-3beta-yl hydrogen sulfate	CHOLEST-5-EN-3-YL HYDROGEN SULFATE; cholesterol sulfate; cholesteryl sulfate	Sterol Lipids [ST]	Steroid conjugates [ST05]	Sulfates [ST0502]
Com_2152_neg	Strophanthidin	C23H32O6	LMST01120005	Strophanthidin	3beta,5,14-trihydroxy-19-oxo-5beta-card-20(22)-enolide	5beta-Hydroxy-19-oxodigitoxigenin; Convallatoxigenin; Corchorgenin; Corchorin; Corchoside A aglycon; Corchsularin; Erysimupicrone; Strophanthidin K; Strophanthidine	Sterol Lipids [ST]	Sterols [ST01]	Cardanolides and derivatives [ST0112]
Com_1097_neg	Damascenone	C13H18O	LMPR01070304	trans-beta-damascenone	1-[2,6,6-Trimethyl-1,3-cyclohexadien-1-yl]-2E-buten-1-one	_	Prenol Lipids [PR]	Isoprenoids [PR01]	C40 isoprenoids (tetraterpenes) [PR0107]
Com_1431_neg	Dihydrokaempferol	C15H12O6	LMPK12140720	Dihydrokaempferol	_	_	Polyketides [PK]	Flavonoids [PK12]	Flavanones [PK1214]
Com_2012_neg	5beta-Cholanic acid	C24H40O2	LMST04010441	5beta-Cholanoic acid	5beta-Cholan-24-oic Acid	Cholanic acid	Sterol Lipids [ST]	Bile acids and derivatives [ST04]	C24 bile acids, alcohols, and derivatives [ST0401]
Com_1934_neg	Ginkgolic Acid	C22H34O3	LMPK15040003	6-((Z)-pentadec-8-en-1-yl)salicylic acid	(Z)-2-(pentadec-8-en-1-yl)-6-hydroxybenzoic acid	Ginkgolic acid	Polyketides [PK]	Phenolic lipids [PK15]	Anacardic acids and derivatives [PK1504]
Com_1797_neg	Cortodoxone	C21H30O4	LMST02030086	11-deoxycortisol	17,21-dihydroxypregn-4-ene-3,20-dione	_	Sterol Lipids [ST]	Steroids [ST02]	C21 steroids (gluco/mineralocorticoids, progestogins) and derivatives [ST0203]
Com_1788_neg	Kaempferol 3,7,4'-trimethyl ether	C18H16O6	LMPK12112698	Kaempferol 3,7,4'-trimethyl ether	5-Hydroxy-3,7,4'-trimethoxyflavone	5-Hydroxy-3,7-dimethoxy-2-(4-methoxyphenyl)-4H-1-benzopyran-4-one	Polyketides [PK]	Flavonoids [PK12]	Flavones and Flavonols [PK1211]
Com_2079_neg	Digitoxigenine	C23H34O4	LMST01120001	Digitoxigenin	3-beta,14beta-dihydroxy-5-beta-card-20(22)-enolide	_	Sterol Lipids [ST]	Sterols [ST01]	Cardanolides and derivatives [ST0112]
Com_7066_neg	LysoPC(16:0/0:0)	C24H50NO7P	LMGP01050018	PC(16:0/0:0)	1-hexadecanoyl-sn-glycero-3-phosphocholine	LPC(16:0/0:0); LPC(16:0); 16:0 LYSO-PC; 1-palmitoyl-phosphatidylcholine	Glycerophospholipids [GP]	Glycerophosphocholines [GP01]	Monoacylglycerophosphocholines [GP0105]
Com_5298_neg	11-Ketoetiocholanolone	C19H28O3	LMST02020123	11-Ketoetiocholanolone	5beta-androstan-3-ol-11,17-dione	3alpha-hydroxy-5beta-androstane-11,17-dione	Sterol Lipids [ST]	Steroids [ST02]	C19 steroids (androgens) and derivatives [ST0202]
Com_6009_neg	Tetracosahexaenoic acid	C24H36O2	LMFA01030822	THA	6Z,9Z,12Z,15Z,18Z,21Z-tetracosahexaenoic acid	Nisinic acid; C24:6n-3,6,9,12,15,18; 24:6n3	Fatty Acyls [FA]	Fatty Acids and Conjugates [FA01]	Unsaturated fatty acids [FA0103]
Com_7240_neg	PE(22:6(4Z,7Z,10Z,13Z,16Z,19Z)/16:0)	C43H74NO8P	LMGP02011161	PE(22:6(4Z,7Z,10Z,13Z,16Z,19Z)/16:0)	1-(4Z,7Z,10Z,13Z,16Z,19Z-docosahexaenoyl)-2-hexadecanoyl-glycero-3-phosphoethanolamine	PE(38:6); PE(16:0_22:6)	Glycerophospholipids [GP]	Glycerophosphoethanolamines [GP02]	Diacylglycerophosphoethanolamines [GP0201]
Com_6989_neg	LysoPE(20:3(11Z,14Z,17Z)/0:0)	C25H46NO7P	LMGP02050065	PE(20:3(11Z,14Z,17Z)/0:0)	1-(11Z,14Z,17Z-eicosatrienoyl)-sn-glycero-3-phosphoethanolamine	LPE(20:3)	Glycerophospholipids [GP]	Glycerophosphoethanolamines [GP02]	Monoacylglycerophosphoethanolamines [GP0205]
Com_7058_neg	LysoPE(22:5(7Z,10Z,13Z,16Z,19Z)/0:0)	C27H46NO7P	LMGP02050070	PE(22:5(7Z,10Z,13Z,16Z,19Z)/0:0)	1-(7Z,10Z,13Z,16Z,19Z-docosapentaenoyl)-sn-glycero-3-phosphoethanolamine	LPE(22:5)	Glycerophospholipids [GP]	Glycerophosphoethanolamines [GP02]	Monoacylglycerophosphoethanolamines [GP0205]
Com_5836_neg	2,3-Dinor-TXB1	C19H34O5	LMFA03030012	2,3-Dinor-TXB1	9S,11,15S-trihydroxy-2,3-dinor-thrombox-13E-en-1-oic acid	2,3-Dinor-Thromboxane B1	Fatty Acyls [FA]	Eicosanoids [FA03]	Thromboxanes [FA0303]
Com_3836_neg	Triacetin	C9H14O6	LMGL03012615	Triacetin	1,2,3-triacetyl-sn-glycerol	1,2,3-triacetoxypropane; glycerin triacetate; 1,2,3-triacetyl-glycerol	Glycerolipids [GL]	Triradylglycerols [GL03]	Triacylglycerols [GL0301]
Com_7062_neg	LysoPE(22:4(7Z,10Z,13Z,16Z)/0:0)	C27H48NO7P	LMGP02050014	PE(22:4(7Z,10Z,13Z,16Z)/0:0)	1-(7Z,10Z,13Z,16Z-docosatetraenoyl)-glycero-3-phosphoethanolamine	LPE(22:4(7Z,10Z,13Z,16Z)/0:0); LPE(22:4)	Glycerophospholipids [GP]	Glycerophosphoethanolamines [GP02]	Monoacylglycerophosphoethanolamines [GP0205]
Com_4522_neg	5alpha-Androstane	C19H32	LMST02020056	_	5alpha-androstane	_	Sterol Lipids [ST]	Steroids [ST02]	C19 steroids (androgens) and derivatives [ST0202]
Com_4738_neg	3-Hydroxytetradecanedioic acid	C14H26O5	LMFA01170094	3-hydroxy-tetradecanedioic acid	3-hydroxy-tetradecanedioic acid	_	Fatty Acyls [FA]	Fatty Acids and Conjugates [FA01]	Dicarboxylic acids [FA0117]
Com_5917_neg	Alfadolone	C21H32O4	LMST02030287	Alfadolone	3alpha,21-dihydroxy-5alpha-pregnane-11,20-dione	5alpha-pregnan-3alpha,21-diol-11,20-dione	Sterol Lipids [ST]	Steroids [ST02]	C21 steroids (gluco/mineralocorticoids, progestogins) and derivatives [ST0203]
Com_7051_neg	LysoPE(0:0/22:6(4Z,7Z,10Z,13Z,16Z,19Z))	C27H44NO7P	LMGP02050060	PE(0:0/22:6(4Z,7Z,10Z,13Z,16Z,19Z))	2-(4Z,7Z,10Z,13Z,16Z,19Z-docosahexaenoyl)-sn-glycero-3-phosphoethanolamine	LPE(22:6)	Glycerophospholipids [GP]	Glycerophosphoethanolamines [GP02]	Monoacylglycerophosphoethanolamines [GP0205]
Com_6035_neg	Canrenoic acid	C22H30O4	LMST02030154	canrenoic acid	17beta-hydroxy-3-oxo-21a-homopregna-4,6-dien-21a-oic acid	3-[(8R,9S,10R,13S,14S,17R)-17-hydroxy-10,13-dimethyl-3-oxo-2,3,8,9,10,11,12,13,14,15,16,17-dodecahydro-1H-cyclopenta[a]phenanthren-17-yl]propanoic acid	Sterol Lipids [ST]	Steroids [ST02]	C21 steroids (gluco/mineralocorticoids, progestogins) and derivatives [ST0203]
Com_6827_neg	Dehydroepiandrosterone 3-glucuronide	C25H36O8	LMST05010045	Dehydroepiandrosterone 3-glucuronide	_	_	Sterol Lipids [ST]	Steroid conjugates [ST05]	Glucuronides [ST0501]
Com_5897_neg	Sorbitan laurate	C18H34O6	LMFA07011017	Sorbitan laurate	2-(3,4-dihydroxyoxolan-2-yl)-2-hydroxyethyl dodecanoate	_	Fatty Acyls [FA]	Fatty esters [FA07]	Wax monoesters [FA0701]
Com_2692_neg	Mevalonic Acid Lactone	C6H10O3	LMFA07040003	Mevalonolactone	4-Hydroxy-4-methyltetrahydro-2H-pyran-2-one	_	Fatty Acyls [FA]	Fatty esters [FA07]	Lactones [FA0704]
Com_5605_neg	Avocadyne Acetate	C19H34O4	LMFA05000644	Avocadyne 1-acetate	2,4-dihydroxyheptadec-16-yn-1-yl acetate	_	Fatty Acyls [FA]	Fatty alcohols [FA05]	_
Com_5207_neg	adrenosterone	C19H24O3	LMST02020126	Adrenosterone	4-Androstenl-3,11,17-trione	11-keto-androstenedione; Reichstein's substance G	Sterol Lipids [ST]	Steroids [ST02]	C19 steroids (androgens) and derivatives [ST0202]
Com_5665_neg	(E)-10-(3,5-dihydroxy-6-methyloxan-2-yl)oxyundec-2-enoic acid	C17H30O6	LMFA13040033	ascr#17	10R-(3,6-dideoxy-alpha-L-arabino-hexopyranosyloxy)-2E-undecenoic acid	10R-(3'R,5'R-dihydroxy-6'S-methyl-(2H)-tetrahydropyran-2'-yloxy)-2E-undecenoic acid	Fatty Acyls [FA]	Fatty acyl glycosides [FA13]	Ascarosides [FA1304]
Com_3187_neg	FA 9:0+1O	C9H18O3	LMFA01050025	(+)-3-hydroxy pelargonic acid	3-hydroxy-nonanoic acid	_	Fatty Acyls [FA]	Fatty Acids and Conjugates [FA01]	Hydroxy fatty acids [FA0105]
Com_3772_neg	Tridecanoic acid	C13H26O2	LMFA01010013	Tridecylic acid	tridecanoic acid	C13:0	Fatty Acyls [FA]	Fatty Acids and Conjugates [FA01]	Straight chain fatty acids [FA0101]
Com_4840_neg	12-HHTrE	C17H28O3	LMFA01050195	12-hydroxy-5,8,10-heptadecatrienoic acid	12-hydroxy-5,8,10-heptadecatrienoic acid	_	Fatty Acyls [FA]	Fatty Acids and Conjugates [FA01]	Hydroxy fatty acids [FA0105]
Com_6062_neg	Maresin 1	C22H32O4	LMFA04050001	Maresin 1	7R,14S-dihydroxy-4Z,8E,10E,12Z,16Z,19Z-docosahexaenoic acid	Mar1	Fatty Acyls [FA]	Docosanoids [FA04]	Maresins [FA0405]
Com_5446_neg	Octadecanedioic acid	C18H34O4	LMFA01170029	Octadecanedioic acid	Octadecanedioic acid	_	Fatty Acyls [FA]	Fatty Acids and Conjugates [FA01]	Dicarboxylic acids [FA0117]
Com_2507_neg	2-AMINO-2-METHYLPROPANOATE	C4H9NO2	LMFA01100053	2-amino-isobutyric acid	2-amino-2-methyl-propanoic acid	_	Fatty Acyls [FA]	Fatty Acids and Conjugates [FA01]	Amino fatty acids [FA0110]
Com_6891_neg	LysoPE(18:2w6/0:0)	C23H44NO7P	LMGP02050011	PE(18:2(9Z,12Z)/0:0)	1-(9Z,12Z-octadecadienoyl)-glycero-3-phosphoethanolamine	LPE(18:2(9Z,12Z)/0:0); LPE(18:2)	Glycerophospholipids [GP]	Glycerophosphoethanolamines [GP02]	Monoacylglycerophosphoethanolamines [GP0205]
Com_6331_neg	Tuberonic acid glucoside	C18H28O9	LMFA13010032	Tuberonic acid glucoside	(1R,2S)-3-oxo-2-(5'-O-beta-D-glucopyranosyloxy-2'Z-pentenyl)-cyclopentaneacetic acid	Tuberonic acid glucoside	Fatty Acyls [FA]	Fatty acyl glycosides [FA13]	Fatty acyl glycosides of mono- and disaccharides [FA1301]
Com_5668_neg	9,10,13-TriHOME	C18H34O5	LMFA02000168	9,10,13-TriHOME(11)	9,10,13-trihydroxy-11-octadecenoic acid	_	Fatty Acyls [FA]	Octadecanoids [FA02]	Other Octadecanoids [FA0200]
Com_5667_neg	9S,12S,13S-Trihydroxy-10E-octadecenoic acid	C18H34O5	LMFA02000014	9,12,13-TriHOME	9S,12S,13S-trihydroxy-10E-octadecenoic acid	Pinellic acid; Dihydrofulgidic acid	Fatty Acyls [FA]	Octadecanoids [FA02]	Other Octadecanoids [FA0200]
Com_4974_neg	asc-DeltaC8	C14H24O6	LMFA13040037	ascr#13	7R-(3,6-dideoxy-alpha-L-arabino-hexopyranosyloxy)-2E-octenoic acid	7R-(3'R,5'R-dihydroxy-6'S-methyl-(2H)-tetrahydropyran-2'-yloxy)-2E-octenoic acid	Fatty Acyls [FA]	Fatty acyl glycosides [FA13]	Ascarosides [FA1304]
Com_3659_neg	(2S,3R)-3-Hydroxybutane-1,2,3-tricarboxylate	C7H10O7	LMFA01050444	(2S,3R)-3-hydroxybutane-1,2,3-tricarboxylic acid	(2S,3R)-3-hydroxybutane-1,2,3-tricarboxylic acid	_	Fatty Acyls [FA]	Fatty Acids and Conjugates [FA01]	Hydroxy fatty acids [FA0105]
Com_2508_neg	L-2-Aminobutyric acid	C4H9NO2	LMFA01100034	2S-amino-butanoic acid	2S-amino-butanoic acid	(S)-2-Aminobutanoic acid	Fatty Acyls [FA]	Fatty Acids and Conjugates [FA01]	Amino fatty acids [FA0110]
Com_5749_neg	11-deoxy-PGE2	C20H32O4	LMFA03010061	11-deoxy-PGE2	9-oxo-15S-hydroxy-5Z,13E-prostadienoic acid	11-deoxy-Prostaglandin E2	Fatty Acyls [FA]	Eicosanoids [FA03]	Prostaglandins [FA0301]
Com_5471_neg	9,10-Dihydroxystearate	C18H36O4	LMFA02000142	9,10-dihydroxystearic acid	9,10-dihydroxy-octadecanoic acid	Dihydroxystearic acid; 9,10-DiHODA	Fatty Acyls [FA]	Octadecanoids [FA02]	Other Octadecanoids [FA0200]
Com_5447_neg	(plusmn)12,13-DiHOME	C18H34O4	LMFA02000230	12,13-DiHOME	12,13-dihydroxy-9Z-octadecenoic acid	(9Z)-12,13-Dihydroxyoctadec-9-enoic acid	Fatty Acyls [FA]	Octadecanoids [FA02]	Other Octadecanoids [FA0200]
Com_5421_neg	Octadec-9-ene-1,18-dioic-acid	C18H32O4	LMFA01170055	9Z-Octadecenedioic acid	9Z-Octadecenedioic acid	_	Fatty Acyls [FA]	Fatty Acids and Conjugates [FA01]	Dicarboxylic acids [FA0117]
Com_5063_neg	Etherolenic acid	C18H28O3	LMFA10000003	Etherolenic acid	12-(1'E,3'Z-Hexadienyloxy)-9Z,11E-dodecadienoic acid	_	Fatty Acyls [FA]	Fatty ethers [FA10]	_
Com_4779_neg	6Z,8E,10E,12Z-Octadecatetraenoic acid	C18H28O2	LMFA02000353	6Z,8E,10E,12Z-octadecatetraenoic acid	(6Z,8E,10E,12Z)-octadeca-(6,8,10,12)-tetraenoic acid	_	Fatty Acyls [FA]	Octadecanoids [FA02]	Other Octadecanoids [FA0200]
Com_3431_neg	3-HYDROXYSUBERIC ACID	C8H14O5	LMFA01170093	3-hydroxy-suberic acid	3-hydroxy-octanedioic acid	_	Fatty Acyls [FA]	Fatty Acids and Conjugates [FA01]	Dicarboxylic acids [FA0117]
Com_3185_neg	2-hydroxynonanoic acid	C9H18O3	LMFA01050024	2-hydroxy pelargonic acid	2-hydroxy-nonanoic acid	_	Fatty Acyls [FA]	Fatty Acids and Conjugates [FA01]	Hydroxy fatty acids [FA0105]
Com_6165_neg	Docosanedioate	C22H42O4	LMFA01170037	Phellogenic acid	Docosanedioic acid	Docosan-1,22-dioic acid; Felogenic acid	Fatty Acyls [FA]	Fatty Acids and Conjugates [FA01]	Dicarboxylic acids [FA0117]
Com_5389_neg	9(S)-HpOTrE	C18H30O4	LMFA02000018	9S-HpOTrE	9S-hydroperoxy-10E,12Z,15Z-octadecatrienoic acid	_	Fatty Acyls [FA]	Octadecanoids [FA02]	Other Octadecanoids [FA0200]
Com_5100_neg	Sterculic acid	C19H34O2	LMFA01140018	Sterculic acid	9,10-methylene-9-octadecenoic acid	omega-(2-n-octylcycloprop-1-enyl)octanoic acid; Stearculic acid; Stearculinic acid; Sterculinic acid	Fatty Acyls [FA]	Fatty Acids and Conjugates [FA01]	Carbocyclic fatty acids [FA0114]
Com_4456_neg	N-Lauroylglycine	C14H27NO3	LMFA08020261	N-lauroyl glycine	N-dodecanoyl glycine	Lauroylglycine	Fatty Acyls [FA]	Fatty amides [FA08]	N-acyl amino acids [FA0805]
Com_2840_neg	2-Hydroxyheptanoic acid	C7H14O3	LMFA01050016	2-hydroxy enanthoic acid	2-hydroxy-heptanoic acid	_	Fatty Acyls [FA]	Fatty Acids and Conjugates [FA01]	Hydroxy fatty acids [FA0105]
Com_3355_neg	8-Amino-7-oxopelargonic acid	C9H17NO3	LMFA01100065	7-Keto-8-aminopelargonic acid	8S-amino-7-oxo-nonanoic acid	7-KAP	Fatty Acyls [FA]	Fatty Acids and Conjugates [FA01]	Amino fatty acids [FA0110]
Com_4908_neg	Stearic acid	C18H36O2	LMFA01010018	Stearic acid	octadecanoic acid	Cetylacetic acid; Stearate; n-Octadecanoic acid; Octadecanoate; C18:0; Lactaric acid; Talgic acid; Bassinic acid; Stearophanic acid	Fatty Acyls [FA]	Fatty Acids and Conjugates [FA01]	Straight chain fatty acids [FA0101]
Com_5392_neg	trans-EKODE-(E)-Ib	C18H30O4	LMFA02000247	12(13)-Epoxy-9-oxo-OME	9-oxo-12,13-epoxy-10-octadecenoic acid	EKODE; trans-EKODE-(E)-Ib	Fatty Acyls [FA]	Octadecanoids [FA02]	Other Octadecanoids [FA0200]
Com_5697_neg	9,10,18-Trihydroxyoctadecanoic acid	C18H36O5	LMFA02000147	Phloionolic acid	9,10,18-trihydroxy-octadecanoic acid	Aleutiric acid; Floionolic acid	Fatty Acyls [FA]	Octadecanoids [FA02]	Other Octadecanoids [FA0200]
Com_6913_neg	24-epi-Brassinolide	C28H48O6	LMST01140002	24-epi-brassinolide	(22R,23R)-2alpha,3alpha,22,23-tetrahydroxy-7a-homo-7-oxa-5alpha-ergostan-6-one	24-epi-Brassinolide	Sterol Lipids [ST]	Sterols [ST01]	Brassinolides and derivatives [ST0114]
Com_4473_neg	Tetradecanedioic acid	C14H26O4	LMFA01170018	Tetradecanedioic acid	Tetradecanedioic acid	_	Fatty Acyls [FA]	Fatty Acids and Conjugates [FA01]	Dicarboxylic acids [FA0117]
Com_2604_neg	Isocaproic acid	C6H12O2	LMFA01020076	Isocaproic acid	4-methyl-pentanoic acid	Isohexanoic acid	Fatty Acyls [FA]	Fatty Acids and Conjugates [FA01]	Branched fatty acids [FA0102]
Com_2503_neg	ETHYL PROPIONATE	C5H10O2	LMFA07010411	ethyl propionate	ethyl propionate	WE(2:0/3:0)	Fatty Acyls [FA]	Fatty esters [FA07]	Short fatty esters [FA0710]
Com_4946_neg	2-Methoxyhexadecanoic acid	C17H34O3	LMFA01080009	2-methoxy-hexadecanoic acid	2-methoxy-hexadecanoic acid	2-Methoxyhexadecanoic acid	Fatty Acyls [FA]	Fatty Acids and Conjugates [FA01]	Methoxy fatty acids [FA0108]
Com_4780_neg	Stearidonic Acid	C18H28O2	LMFA01030357	Stearidonic acid	6Z,9Z,12Z,15Z-octadecatetraenoic acid	Moroctic acid; C18:4n-3,6,9,12; Morotic acid	Fatty Acyls [FA]	Fatty Acids and Conjugates [FA01]	Unsaturated fatty acids [FA0103]
Com_4650_neg	cis-10-Heptadecenoic acid	C17H32O2	LMFA01030283	10Z-heptadecenoic acid	10Z-heptadecenoic acid	C17:1n-7	Fatty Acyls [FA]	Fatty Acids and Conjugates [FA01]	Unsaturated fatty acids [FA0103]
Com_4431_neg	Lyngbic acid	C15H28O3	LMFA01080034	Lyngbic acid	7(S)-methoxy-tetradec-4E-enoic acid	_	Fatty Acyls [FA]	Fatty Acids and Conjugates [FA01]	Methoxy fatty acids [FA0108]
Com_3124_neg	(E)-4-Oxo-2-nonenoic acid	C9H14O3	LMFA01060228	4-oxo-2E-nonenoic acid	4-oxo-2E-nonenoic acid	_	Fatty Acyls [FA]	Fatty Acids and Conjugates [FA01]	Oxo fatty acids [FA0106]
Com_3905_neg	2E,4E,8E,10E-Dodecatetraenedioic acid	C12H14O4	LMFA01170008	2E,4E,8E,10E-Dodecatetraenedioic acid	2E,4E,8E,10E-Dodecatetraenedioic acid	_	Fatty Acyls [FA]	Fatty Acids and Conjugates [FA01]	Dicarboxylic acids [FA0117]
Com_6769_neg	Coprocholic acid	C27H46O5	LMST04030001	_	3Alpha,7Alpha,12Alpha-trihydroxy-5Beta-cholestan-26-oic acid	3alpha,7alpha,12alpha-trihydroxy-5beta-cholestanoic acid; 3alpha,7alpha,12alpha-trihydroxy-5beta-cholestanoate	Sterol Lipids [ST]	Bile acids and derivatives [ST04]	C27 bile acids, alcohols, and derivatives [ST0403]
Com_6014_neg	13-Hydroxydocosanoic acid	C22H44O3	LMFA01050210	13-hydroxy-docosanoic acid	13-hydroxy-docosanoic acid	_	Fatty Acyls [FA]	Fatty Acids and Conjugates [FA01]	Hydroxy fatty acids [FA0105]
Com_5840_neg	21-hydroxy-heneicosanoic acid	C21H42O3	LMFA01050076	21-hydroxy-heneicosanoic acid	21-hydroxy-heneicosanoic acid	_	Fatty Acyls [FA]	Fatty Acids and Conjugates [FA01]	Hydroxy fatty acids [FA0105]
Com_6777_neg	5alpha-Cyprinol	C27H48O5	LMST04030019	5alpha-Cyprinol	5alpha-Cholestane-3alpha,7alpha,12alpha,26,27-pentol	_	Sterol Lipids [ST]	Bile acids and derivatives [ST04]	C27 bile acids, alcohols, and derivatives [ST0403]
Com_3747_neg	trans-Delta2-11-methyl-Dodecenoic Acid	C13H24O2	LMFA01031163	11-methyl-2E-dodecenoic acid	11-methyl-2E-dodecenoic acid	trans-11-methyl-2-dodecenoic acid	Fatty Acyls [FA]	Fatty Acids and Conjugates [FA01]	Unsaturated fatty acids [FA0103]
Com_6006_neg	13,14-dihydro-15-keto-PGF1alpha	C20H36O5	LMFA03010168	13,14-dihydro-15-keto-PGF1alpha	9S,11R-dihydroxy-15-oxo-prostanoic acid	13,14-dihydro-15-keto-Prostaglandin F1alpha	Fatty Acyls [FA]	Eicosanoids [FA03]	Prostaglandins [FA0301]
Com_3938_neg	Myristic Acid Alkyne	C14H24O2	LMFA01030594	13-tetradecynoic acid	13-tetradecynoic acid	13-Tetradecynoic acid	Fatty Acyls [FA]	Fatty Acids and Conjugates [FA01]	Unsaturated fatty acids [FA0103]
Com_4139_neg	OPC-4:0	C14H22O3	LMFA02010010	(9R,13R)-1a,1b-dihomo-jasmonic acid	(1R,2R)-3-oxo-2-(2'Z-pentenyl)-cyclopentanebutanoic acid	_	Fatty Acyls [FA]	Octadecanoids [FA02]	12-oxophytodienoic acid metabolites [FA0201]
Com_3660_neg	2-Methylcitrate	C7H10O7	LMFA01050442	(2R,3S)-2-methylcitric acid	(2R,3S)-2-hydroxybutane-1,2,3-tricarboxylic acid;3-C-carboxy-2,4-dideoxy-2-methyl-D-threo-pentaric acid	(2R, 3S)-2-Hydroxybutane-1,2,3-tricarboxylate;2-Hydroxybutane-1,2,3-tricarboxylate;2-Methylcitrate	Fatty Acyls [FA]	Fatty Acids and Conjugates [FA01]	Hydroxy fatty acids [FA0105]
Com_3753_neg	N-Heptanoylhomoserine lactone	C11H19NO3	LMFA08030006	N-heptanoyl-homoserine lactone	N-heptanoyl-homoserine lactone	N-Heptanoylhomoserine lactone	Fatty Acyls [FA]	Fatty amides [FA08]	Fatty acyl homoserine lactones [FA0803]
Com_4225_neg	N-3-Hydroxyoctanoyl-L-homoserine lactone	C12H21NO4	LMFA08030036	N-(3-hydroxy-octanoyl)-homoserine lactone	N-(3-hydroxy-octanoyl)-homoserine lactone	3-hydroxy-C8-HSL; 3OH-C8-HSL	Fatty Acyls [FA]	Fatty amides [FA08]	Fatty acyl homoserine lactones [FA0803]
Com_4671_neg	2-keto palmitic acid	C16H30O3	LMFA01060050	2-keto palmitic acid	2-oxo-hexadecanoic acid	_	Fatty Acyls [FA]	Fatty Acids and Conjugates [FA01]	Oxo fatty acids [FA0106]
Com_4717_neg	Heptanoylcarnitine	C14H27NO4	LMFA07070068	Heptanoylcarnitine	3-(heptanoyloxy)-4-(trimethylazaniumyl)butanoate	_	Fatty Acyls [FA]	Fatty esters [FA07]	Fatty acyl carnitines [FA0707]
Com_5732_neg	Docosatrienoic Acid	C22H38O2	LMFA01030408	DTrE	13Z,16Z,19Z-docosatrienoic acid	C22:3n-3,6,9	Fatty Acyls [FA]	Fatty Acids and Conjugates [FA01]	Unsaturated fatty acids [FA0103]
Com_6398_neg	Semiplenamide E	C24H45NO3	LMFA08020279	Semiplenamide E	N-(2-methyl-2Z-octadecenoyl)-1S-methyl-2-acetoxyethylamine	[(2S)-2-[[(E)-2-methyloctadec-2-enoyl]amino]propyl] acetate	Fatty Acyls [FA]	Fatty amides [FA08]	N-acyl amines [FA0802]
Com_4048_neg	isobutyryl carnitine	C11H21NO4	LMFA07070075	Isobutyryl-L-carnitine	3-[(2-methylpropanoyl)oxy]-4-(trimethylazaniumyl)butanoate	_	Fatty Acyls [FA]	Fatty esters [FA07]	Fatty acyl carnitines [FA0707]
Com_3769_neg	3-Oxododecanoic acid	C12H22O3	LMFA01060091	3-oxo-dodecanoic acid	3-oxo-dodecanoic acid	_	Fatty Acyls [FA]	Fatty Acids and Conjugates [FA01]	Oxo fatty acids [FA0106]
Com_5369_neg	5-O-Methylembelin	C18H28O4	LMPK15050007	5-O-Methylembelin	2-hydroxy-5-methoxy-3-undecyl-1,4-benzoquinone	_	Polyketides [PK]	Phenolic lipids [PK15]	Alkyl hydroquinones and derivatives [PK1505]
Com_7101_neg	9-OAHSA	C36H68O4	LMFA07090028	FAHFA 18:1(9Z)/9O(FA 18:0)	9-(9Z-octadecenoyloxy)-octadecanoic acid	9-OAHSA	Fatty Acyls [FA]	Fatty esters [FA07]	Fatty acid estolides [FA0709]
Com_2826_neg	(R)-2-Aminoheptanoic acid	C7H15NO2	LMFA01100013	2R-aminoheptanoic acid	2R-aminoheptanoic acid	Heptanoic acid, 2-amino-, (R)-; (R)-2-Aminoheptanoic acid	Fatty Acyls [FA]	Fatty Acids and Conjugates [FA01]	Amino fatty acids [FA0110]
Com_2504_neg	(plusmn)-2-Methylbutyric acid	C5H10O2	LMFA01020072	alpha-methyl butyric Acid	2-methyl-butanoic acid	_	Fatty Acyls [FA]	Fatty Acids and Conjugates [FA01]	Branched fatty acids [FA0102]
Com_6025_neg	(9Z)-3-hydroxydodecenoylcarnitine	C19H35NO5	LMFA07070024	(9Z)-3-hydroxydodecenoylcarnitine	3-{[(9Z)-3-hydroxydodec-9-enoyl]oxy}-4-(trimethylazaniumyl)butanoate	3-{[(9Z)-3-hydroxydodec-9-enoyl]oxy}-4-(trimethylammonio)butanoate;cis-3-hydroxydodec-9-enoylcarnitine	Fatty Acyls [FA]	Fatty esters [FA07]	Fatty acyl carnitines [FA0707]
Com_2663_neg	1,5Z-Octadien-3R-ol	C8H14O	LMFA05000488	1,5E-Octadien-3-ol	1,5E-Octadien-3-ol	_	Fatty Acyls [FA]	Fatty alcohols [FA05]	_
Com_5888_neg	Gibberellic Acid	C19H22O6	LMPR0104170002	Gibberellin A3	_	_	Prenol Lipids [PR]	Isoprenoids [PR01]	C20 isoprenoids (diterpenes) [PR0104]
Com_5857_neg	alpha,alpha'-Diethyl-4,4'-bis(2-propynyloxy)stilbene	C24H24O2	LMPK13090025	alpha,alpha'-diethyl-4,4'-bis(2-propynyloxy)stilbene	_	_	Polyketides [PK]	Aromatic polyketides [PK13]	Diphenyl ethers, biphenyls, dibenzyls and stilbenes [PK1309]
Com_6247_neg	9-deoxy-9-methylene-16,16-dimethyl -PGE2	C23H38O4	LMFA03010059	9-deoxy-9-methylene-16,16-dimethyl -PGE2	9-methylene-11R,15S-dihydroxy-16,16-dimethyl-5Z,13E-prostadienoic acid	9-deoxy-9-methylene-16,16-dimethyl -Prostaglandin E2	Fatty Acyls [FA]	Eicosanoids [FA03]	Prostaglandins [FA0301]
Com_4323_neg	4Z,7Z,10Z,13Z-hexadecatetraenoic acid	C16H24O2	LMFA01030163	16:4(4Z,7Z,10Z,13Z)	4Z,7Z,10Z,13Z-hexadecatetraenoic acid	C16:4n-3,6,9,12	Fatty Acyls [FA]	Fatty Acids and Conjugates [FA01]	Unsaturated fatty acids [FA0103]
Com_2810_neg	Isobutyl isobutyrate	C8H16O2	LMFA07010566	2-Methylpropyl 2-methylpropionate	2-Methylpropyl 2-methylpropionate	WE(3:0(2Me)/3:0(2Me))	Fatty Acyls [FA]	Fatty esters [FA07]	Wax monoesters [FA0701]
Com_3130_neg	2-Undecanone	C11H22O	LMFA12000002	undecan-2-one	undecan-2-one	_	Fatty Acyls [FA]	Oxygenated hydrocarbons [FA12]	_
Com_6979_neg	LysoPE(20:4(8Z,11Z,14Z,17Z)/0:0)	C25H44NO7P	LMGP02050067	PE(20:4(8Z,11Z,14Z,17Z)/0:0)	1-(8Z,11Z,14Z,17Z-eicosatetraenoyl)-sn-glycero-3-phosphoethanolamine	LPE(20:4)	Glycerophospholipids [GP]	Glycerophosphoethanolamines [GP02]	Monoacylglycerophosphoethanolamines [GP0205]
Com_5539_neg	15(S)-HETrE	C20H34O3	LMFA03050007	15S-HETrE	15S-hydroxy-8Z,11Z,13E-eicosatrienoic acid	_	Fatty Acyls [FA]	Eicosanoids [FA03]	Hydroxy/hydroperoxyeicosatrienoic acids [FA0305]
Com_5923_neg	Estrone 3-sulfate	C18H22O5S	LMST02010043	estrone 3-sulfate	17-oxoestra-1,3,5(10)-trien-3-yl hydrogen sulfate	3-hydroxyestra-1,3,5(10)-trien-17-one hydrogen sulfate; Estrone 3-sulfate; estrone 3-sulfate; estrone hydrogen sulfate; estrone sulfate	Sterol Lipids [ST]	Steroid conjugates [ST05]	Sulfates [ST0502]
Com_6109_neg	Ingol	C20H30O6	LMPR0104310002	Ingol	_	_	Prenol Lipids [PR]	Isoprenoids [PR01]	C20 isoprenoids (diterpenes) [PR0104]
Com_5971_neg	Tephrowatsin A	C22H26O4	LMPK12020160	Tephrowatsin A	_	_	Polyketides [PK]	Flavonoids [PK12]	Flavans, Flavanols and Leucoanthocyanidins [PK1202]
Com_6113_neg	15-methyl-15R-PGE2	C21H34O5	LMFA03010063	15-methyl-15R-PGE2	9-oxo-11R,15R-dihydroxy-15-methyl-5Z,13E-prostadienoic acid	15-methyl-15R-Prostaglandin E2	Fatty Acyls [FA]	Eicosanoids [FA03]	Prostaglandins [FA0301]
Com_6662_neg	4-cholesten-7alpha,12alpha,26-triol-3-one	C27H44O4	LMST04030158	7alpha,12alpha,26-trihydroxycholest-4-en-3-one	7alpha,12alpha,26-trihydroxycholest-4-en-3-one	4-cholesten-7alpha,12alpha,26-triol-3-one	Sterol Lipids [ST]	Bile acids and derivatives [ST04]	C27 bile acids, alcohols, and derivatives [ST0403]
Com_5881_neg	5,4'-Dihydroxy-6,7,8-trimethoxyflavanone	C18H18O7	LMPK12140684	_	5,4'-Dihydroxy-6,7,8-trimethoxyflavanone	_	Polyketides [PK]	Flavonoids [PK12]	Flavanones [PK1214]
Com_2664_neg	trans-2-Octenal	C8H14O	LMFA06000029	2-octenal	2-octenal	_	Fatty Acyls [FA]	Fatty aldehydes [FA06]	_
Com_7099_neg	Petunidin 3-(6''-malonylglucoside)	C25H25O15+	LMPK12010357	_	Petunidin 3-(6''-malonylglucoside)	_	Polyketides [PK]	Flavonoids [PK12]	Anthocyanidins [PK1201]
Com_7134_neg	Okanin 4-methyl ether 4'-O-(6''-O-p-coumaroylglucoside)	C31H30O13	LMPK12120178	Okanin 4-methyl ether 4'-O-(6''-O-p-coumaroylglucoside)	3,4,2',3',4'-Pentahydroxy-4-methoxychalcone 4'-O-(6''-O-p-coumaroylglucoside)	_	Polyketides [PK]	Flavonoids [PK12]	Chalcones and dihydrochalcones [PK1212]
Com_6380_neg	3alpha,7beta-Dihydroxy-5alpha-cholan-24-oic acid	C24H40O4	LMST04010037	Alloursodeoxycholic acid	3alpha,7beta-Dihydroxy-5alpha-cholan-24-oic Acid	_	Sterol Lipids [ST]	Bile acids and derivatives [ST04]	C24 bile acids, alcohols, and derivatives [ST0401]
Com_5928_neg	11-deoxy-11-methylene-PGD2	C21H34O4	LMFA03010103	11-deoxy-11-methylene-PGD2	9S,15S-dihydroxy-11-methylene-5Z,13E-prostadienoic acid	11-deoxy-11-methylene-Prostaglandin D2	Fatty Acyls [FA]	Eicosanoids [FA03]	Prostaglandins [FA0301]
Com_5984_neg	Persenone B	C21H38O4	LMFA05000719	Persenone B	2S-hydroxy-4-oxononadeca-5E-en-1-yl acetate	(S,5E)-2-hydroxy-4-oxononadeca-5-en-1-yl acetate; pahuatin	Fatty Acyls [FA]	Fatty alcohols [FA05]	_
Com_6839_neg	phosphoethanolamine (P-18:0)	C23H48NO6P	LMGP02070002	PE(P-18:0/0:0)	1-(1Z-octadecenyl)-sn-glycero-3-phosphoethanolamine	PE(P-18:0)	Glycerophospholipids [GP]	Glycerophosphoethanolamines [GP02]	1Z-alkenylglycerophosphoethanolamines [GP0207]
Com_1530_neg	Demethylwedelolactone	C15H8O7	LMPK12090041	Demethylwedelolactone	_	Norwedelolactone	Polyketides [PK]	Flavonoids [PK12]	Coumestan flavonoids [PK1209]
Com_2334_neg	Cinobufotalin	C26H34O7	LMST01130034	Cinobufotalin	3beta,5beta-dihydroxy-16beta-acetoxy-14beta,15beta-epoxy-bufa-20,22-dienolide	CINOBUFOTLIN	Sterol Lipids [ST]	Sterols [ST01]	Bufanolides and derivatives [ST0113]
Com_637_neg	(+)-Isomenthone	C10H18O	LMPR0102090044	(+)-Isomenthone	_	_	Prenol Lipids [PR]	Isoprenoids [PR01]	C10 isoprenoids (monoterpenes) [PR0102]
Com_2200_neg	Gentiopicroside	C16H20O9	LMPR0102070009	Gentiopicrin	_	_	Prenol Lipids [PR]	Isoprenoids [PR01]	C10 isoprenoids (monoterpenes) [PR0102]
Com_2016_neg	N-Arachidonylglycine	C22H35NO3	LMFA08020003	N-arachidonoyl glycine	N-(5Z,8Z,11Z,14Z-eicosatetraenoyl)-glycine	N-arachidonoylglycine	Fatty Acyls [FA]	Fatty amides [FA08]	N-acyl amino acids [FA0805]
Com_2427_neg	Ganoderic acid A	C30H44O7	LMST01010391	Ganoderic acid A	(25R)-3,11,23-trioxo-7beta,15alpha-dihydroxy-lanost-8-ene-26-oic acid	_	Sterol Lipids [ST]	Sterols [ST01]	Cholesterol and derivatives [ST0101]
Com_2201_neg	Morusin	C25H24O6	LMPK12110912	Morusin	_	Mulberrochromene	Polyketides [PK]	Flavonoids [PK12]	Flavones and Flavonols [PK1211]
Com_2074_neg	Casticin	C19H18O8	LMPK12113010	Casticin	3,6,7,4'-Tetra-O-methyl-5,3'-dihydroxyflavone	Quercetagetin 3,6,7,4'-tetramethyl ether	Polyketides [PK]	Flavonoids [PK12]	Flavones and Flavonols [PK1211]
Com_386_neg	Oct-1-en-3-ol	C8H16O	LMFA05000090	oct-1-en-3-ol	oct-1-en-3-ol	1-Octen-3-ol; 1-vinylhexanol; 3-hydroxy-1-octene; mushroom alcohol; octene-1-ol-3; vinyl amyl carbinol; vinyl hexanol	Fatty Acyls [FA]	Fatty alcohols [FA05]	_
Com_532_neg	(-)-Hydroxycitric acid	C6H8O8	LMFA01050511	Garcinia acid	(1S,2S)-1,2-dihydroxypropane-1,2,3-tricarboxylic acid	_	Fatty Acyls [FA]	Fatty Acids and Conjugates [FA01]	Hydroxy fatty acids [FA0105]
Com_2486_neg	PG(16:0)	C40H77O10P	LMGP04010002	PG(16:0/18:1(9Z))	1-hexadecanoyl-2-(9Z-octadecenoyl)-sn-glycero-3-phospho-(1'-rac-glycerol)	PG(16:0/18:1); POPG; 1-palmitoyl-2-oleoyl-sn-glycero-3-phosphoglycerol; PG(34:1); PG(16:0_18:1)	Glycerophospholipids [GP]	Glycerophosphoglycerols [GP04]	Diacylglycerophosphoglycerols [GP0401]
Com_2193_neg	Erythrinin C	C20H18O6	LMPK12050181	Erythrinin C	_	_	Polyketides [PK]	Flavonoids [PK12]	Isoflavonoids [PK1205]
Com_2015_neg	sphingosine-1-phosphate	C18H38NO5P	LMSP01050001	Sphingosine-1-phosphate	Sphing-4-enine-1-phosphate	_	Sphingolipids [SP]	Sphingoid bases [SP01]	Sphingoid base 1-phosphates [SP0105]
Com_1513_neg	6-methoxykaempferol	C16H12O7	LMPK12112864	6-Methoxykaempferol	3,5,7,4'-Tetrahydroxy-6-methoxyflavone	_	Polyketides [PK]	Flavonoids [PK12]	Flavones and Flavonols [PK1211]
Com_3646_neg	Lipoamide	C8H15NOS2	LMFA08010006	lipoamide	5-(1,2-dithiolan-3-yl)pentanamide	Lipoamide; Thioctamide; Thioctic acid amide; alpha-lipoic acid amide; lipoamide; vitamin N	Fatty Acyls [FA]	Fatty amides [FA08]	Primary amides [FA0801]
Com_2887_neg	(+/-)-2-Hydroxy-4-(methylthio)butanoic acid	C5H10O3S	LMFA01050480	2-Hydroxy-4-(methylthio)butanoic acid	2-hydroxy-4-(methylsulfanyl)butanoic acid	_	Fatty Acyls [FA]	Fatty Acids and Conjugates [FA01]	Hydroxy fatty acids [FA0105]
Com_6800_neg	3-Sulfodeoxycholic acid	C23H38O7S	LMST05020038	3-Sulfodeoxycholic acid	3alpha,12alpha-Dihydroxy-5beta-cholan-24-oic acid 3-sulfate	_	Sterol Lipids [ST]	Steroid conjugates [ST05]	Sulfates [ST0502]
Com_6667_neg	N-Arachidonoyl Glutamic acid	C25H39NO5	LMFA08020086	N-arachidonoyl glutamic acid	N-(5Z,8Z,11Z,14Z-eicosatetraenoyl)-glutamic acid	_	Fatty Acyls [FA]	Fatty amides [FA08]	N-acyl amino acids [FA0805]
Com_6615_neg	alpha-Tocotrienol	C29H44O2	LMPR02020054	alpha-tocotrienol	2R,5,7,8-tetramethyl-2-[(3E,7E)-4,8,12-trimethyltrideca-3,7,11-trien-1-yl]-3,4-dihydro-2H-chromen-6-ol	alpha-tocotrienol; zeta1-tocopherol	Prenol Lipids [PR]	Quinones and hydroquinones [PR02]	Vitamin E [PR0202]
Com_5949_neg	17beta-Estradiol 3-sulfate	C18H24O5S	LMST05020005	Estradiol-17beta 3-sulfate	estra-1,3,5(10)-triene-3,17beta-diol 3-sulfate	_	Sterol Lipids [ST]	Steroid conjugates [ST05]	Sulfates [ST0502]
Com_6407_neg	(9S,10S)-10-hydroxy-9-(phosphonooxy)octadecanoate	C18H37O7P	LMFA00000008	(9S,10S)-10-hydroxy-9-(phosphonooxy)octadecanoic acid	(9S,10S)-10-hydroxy-9-(phosphonooxy)octadecanoic acid	(9S,10S)-10-hydroxy-9-(phosphonooxy)stearic acid	Fatty Acyls [FA]	Other Fatty Acyls [FA00]	_
Com_6661_neg	N-Arachidonoyl Glutamine	C25H40N2O4	LMFA08020126	N-arachidonoyl glutamine	N-(5Z,8Z,11Z,14Z-eicosatetraenoyl)-glutamine	_	Fatty Acyls [FA]	Fatty amides [FA08]	N-acyl amino acids [FA0805]
Com_7061_neg	LysoPE(0:0/22:4(7Z,10Z,13Z,16Z))	C27H48NO7P	LMGP02050057	PE(0:0/22:4(7Z,10Z,13Z,16Z))	2-(7Z,10Z,13Z,16Z-docosatetraenoyl)-sn-glycero-3-phosphoethanolamine	LPE(22:4)	Glycerophospholipids [GP]	Glycerophosphoethanolamines [GP02]	Monoacylglycerophosphoethanolamines [GP0205]
Com_7268_neg	PS(16:0/22:6(4Z,7Z,10Z,13Z,16Z,19Z))	C44H74NO10P	LMGP03010043	PS(16:0/22:6(4Z,7Z,10Z,13Z,16Z,19Z))	1-hexadecanoyl-2-(4Z,7Z,10Z,13Z,16Z,19Z-docosahexaenoyl)-sn-glycero-3-phosphoserine	PS(16:0/22:6); PS(38:6); PS(16:0_22:6)	Glycerophospholipids [GP]	Glycerophosphoserines [GP03]	Diacylglycerophosphoserines [GP0301]
Com_5024_neg	Diisopentyl thiomalate	C14H26O4S	LMFA07010835	Diisopentyl thiomalate	1,4-bis(3-methylbutyl) 2-sulfanylbutanedioate	_	Fatty Acyls [FA]	Fatty esters [FA07]	Wax monoesters [FA0701]
Com_6013_neg	N-Myristoyl Lysine	C20H40N2O3	LMFA08020264	N-myristoyl lysine	N-tetradecanoyl lysine	Myristoyl lysine; (S)-6-Amino-2-tetradecanoylaminohexanoic acid	Fatty Acyls [FA]	Fatty amides [FA08]	N-acyl amino acids [FA0805]
Com_2860_neg	Ethyl 3-mercaptobutyrate	C6H12O2S	LMFA07010863	Ethyl 3-mercaptobutyrate	ethyl 3-sulfanylbutanoate	_	Fatty Acyls [FA]	Fatty esters [FA07]	Short fatty esters [FA0710]
Com_6952_neg	LysoPC(0:0/16:0)	C24H50NO7P	LMGP01050074	PC(0:0/16:0)	2-hexadecanoyl-sn-glycero-3-phosphocholine	2-Palmitoyl-sn-glycero-3-phosphocholine; LPC(16:0); LPC(16:0)	Glycerophospholipids [GP]	Glycerophosphocholines [GP01]	Monoacylglycerophosphocholines [GP0105]
Com_5639_neg	N-Lauroyl Lysine	C18H36N2O3	LMFA08020262	N-lauroyl lysine	N-dodecanoyl lysine	N-lauroyl-L-lysine; (S)-6-Amino-2-dodecanamidohexanoic acid	Fatty Acyls [FA]	Fatty amides [FA08]	N-acyl amino acids [FA0805]
Com_2787_neg	2-Aminomuconic acid semialdehyde	C6H7NO3	LMFA01060191	2-aminomuconic acid semialdehyde	2-amino-6-oxo-2,4-hexadienoic acid	_	Fatty Acyls [FA]	Fatty Acids and Conjugates [FA01]	Oxo fatty acids [FA0106]
Com_7090_neg	LysoPE(0:0/24:6(6Z,9Z,12Z,15Z,18Z,21Z))	C29H48NO7P	LMGP02050063	PE(0:0/24:6(6Z,9Z,12Z,15Z,18Z,21Z))	2-(6Z,9Z,12Z,15Z,18Z,21Z-docosapentaenoyl)-sn-glycero-3-phosphoethanolamine	LPE(24:6)	Glycerophospholipids [GP]	Glycerophosphoethanolamines [GP02]	Monoacylglycerophosphoethanolamines [GP0205]
Com_6937_neg	1-(13Z,16Z-docosadienoyl)-glycero-3-phosphate	C25H47O7P	LMGP10050030	PA(22:2(13Z,16Z)/0:0)	1-(13Z,16Z-docosadienoyl)-glycero-3-phosphate	LPA(22:2)	Glycerophospholipids [GP]	Glycerophosphates [GP10]	Monoacylglycerophosphates [GP1005]
Com_6745_neg	Isosakuranin	C22H24O10	LMPK12140336	Isosakuranin	5,7-Dihydroxy-4'-methoxyflavanone 7-O-glucoside	isosakuranetin-7-glucoside	Polyketides [PK]	Flavonoids [PK12]	Flavanones [PK1214]
Com_4777_neg	Daumone	C13H24O6	LMFA13040002	Daumone	6R-(3,6-dideoxy-alpha-L-arabino-hexopyranosyloxy)-heptanoic acid	ascaroside C7; ascr#1; daumone-1	Fatty Acyls [FA]	Fatty acyl glycosides [FA13]	Ascarosides [FA1304]
Com_6920_neg	11-beta-Hydroxyandrosterone-3-glucuronide	C25H38O9	LMST05010055	11-beta-hydroxyandrosterone-3-glucuronide	(2S,3S,4S,5R,6R)-3,4,5-trihydroxy-6-{[(1S,2S,5R,7S,10S,11S,15S,17S)-17-hydroxy-2,15-dimethyl-14-oxotetracyclo[8.7.0.0^{2,7}.0^{11,15}]heptadecan-5-yl]oxy}oxane-2-carboxylic acid	_	Sterol Lipids [ST]	Steroid conjugates [ST05]	Glucuronides [ST0501]
Com_3803_neg	Sakacin P	C9H16N2O4	LMFA08010024	Sakacin P	tert-butyl N-(1-carbamoyl-1-oxopropan-2-yl)carbamate	_	Fatty Acyls [FA]	Fatty amides [FA08]	Primary amides [FA0801]
Com_4703_neg	5alpha-Androst-16-en-3-one	C19H28O	LMST02020079	5alpha-androst-16-en-3-one	5alpha-androst-16-en-3-one	androstenone	Sterol Lipids [ST]	Steroids [ST02]	C19 steroids (androgens) and derivatives [ST0202]
Com_3678_neg	Dihydrolipoamide	C8H17NOS2	LMFA08010019	Dihydrolipoamide	6,8-disulfanyloctanimidic acid	_	Fatty Acyls [FA]	Fatty amides [FA08]	Primary amides [FA0801]
Com_4742_neg	2-Chlorohexadecanal	C16H31ClO	LMFA06000114	2-chloropalmitaldehyde	2-chlorohexadecanal	_	Fatty Acyls [FA]	Fatty aldehydes [FA06]	_
Com_6858_neg	LysoSM(d18:0)	C23H51N2O5P	LMSP01060002	Sphinganine-1-phosphocholine	Sphinganine-1-phosphocholine	SM(d18:0/0:0); Lysodihydrosphingomyelin (d18:0)	Sphingolipids [SP]	Sphingoid bases [SP01]	Lysosphingomyelins and lysoglycosphingolipids [SP0106]
Com_6307_neg	N-Palmitoyl Glutamine	C21H40N2O4	LMFA08020127	N-palmitoyl glutamine	N-hexadecanoyl-glutamine	_	Fatty Acyls [FA]	Fatty amides [FA08]	N-acyl amino acids [FA0805]
Com_6540_neg	17-Hydroxypregnenolone sulfate	C21H32O6S	LMST05020021	17-Hydroxypregnenolone sulfate	_	_	Sterol Lipids [ST]	Steroid conjugates [ST05]	Sulfates [ST0502]
Com_6905_neg	11-Oxo-androsterone glucuronide	C25H36O9	LMST05010032	11-Oxo-androsterone glucuronide	_	_	Sterol Lipids [ST]	Steroid conjugates [ST05]	Glucuronides [ST0501]
Com_6141_neg	Didesmethyl tocotrienol	C25H36O2	LMPR02020058	didesmethyl tocotrienol	2R-[(3E,7E)-4,8,12-trimethyltrideca-3,7,11-trien-1-yl]-3,4-dihydro-2H-chromen-6-ol	3,4-dihydro-2-(4,8,12-trimethyltrideca-3'(E),7'(E),11'-trienyl)-2H-1-benzopyran-6-ol	Prenol Lipids [PR]	Quinones and hydroquinones [PR02]	Vitamin E [PR0202]
Com_6226_neg	4-Hydroxy-D4-neuroprostane	C22H32O5	LMFA04010154	4-D4t-NeuroP	(S,E)-4-hydroxy-6-((1S,2R,5S)-5-hydroxy-3-oxo-2-((2Z,5Z,8Z)-undeca-2,5,8-trien-1-yl)cyclopentyl)hex-5-enoic acid	_	Fatty Acyls [FA]	Docosanoids [FA04]	Neuroprostanes [FA0401]
Com_6894_neg	Dolicholide	C28H46O6	LMST01140004	Dolicholide	2alpha,3alpha,22R,23R-tetrahydroxy-6,7-seco-ergost-24(28)-en-6,7-lactone	2alpha,3alpha,22R,23R-tetrahydroxy-homo-7-oxa-5alpha-ergost-24(28)-en-6-one	Sterol Lipids [ST]	Sterols [ST01]	Brassinolides and derivatives [ST0114]
Com_7158_neg	FAHFA(22:6(4Z,7Z,10Z,13Z,16Z,19Z)/14-O-22:6(4Z,7Z,10Z,13Z,16Z,19Z))	C44H62O4	LMFA07090103	FAHFA 22:6/14O(FA 22:6)	(4Z,7Z,10Z,12E,16Z,19Z)-14-(4Z,7Z,10Z,13Z,16Z,19Z-docosahexaenoyloxy)docosahexaenoic acid	14-DHAHDHA;docosahexaenoic acid-14-hydroxydocosahexaenoic acid.	Fatty Acyls [FA]	Fatty esters [FA07]	Fatty acid estolides [FA0709]
Com_6526_neg	N-Oleoyl Glutamine	C23H42N2O4	LMFA08020128	N-oleoyl glutamine	N-(9Z-octadecenoyl)-glutamine	_	Fatty Acyls [FA]	Fatty amides [FA08]	N-acyl amino acids [FA0805]
Com_6911_neg	Crustecdysone	C27H44O7	LMST01010209	20-hydroxyecdysone	2beta,3beta,14alpha,20,22R,25-hexahydroxy-5beta-cholest-7-en-6-one	20-Hydroxyecdysone; 20-OH ecdysone	Sterol Lipids [ST]	Sterols [ST01]	Cholesterol and derivatives [ST0101]
Com_6760_neg	(+)-copalyl diphosphate	C20H36O7P2	LMPR0104030002	Copalyl diphosphate	_	_	Prenol Lipids [PR]	Isoprenoids [PR01]	C20 isoprenoids (diterpenes) [PR0104]
Com_6348_neg	Sphingofungin B	C20H39NO6	LMSP01080062	Sphingofungin B	2S-amino-3R,4R,5S,14R-tetrahydroxyeicos-6E-enoic acid	_	Sphingolipids [SP]	Sphingoid bases [SP01]	Sphingoid base analogs [SP0108]
Com_3561_neg	5-Carboxymethyl-2-hydroxymuconate semialdehyde	C8H8O6	LMFA01030989	5-formyl-2-hydroxyhepta-2,4-dienedioic acid	5-formyl-2-hydroxyhepta-2,4-dienedioic acid	_	Fatty Acyls [FA]	Fatty Acids and Conjugates [FA01]	Unsaturated fatty acids [FA0103]
Com_6932_neg	Sulfocholic acid	C24H40O8S	LMST05020039	7-Sulfocholic acid	3alpha,7alpha,12alpha-Trihydroxy-5beta-cholan-24-oic acid 7-sulfate	_	Sterol Lipids [ST]	Steroid conjugates [ST05]	Sulfates [ST0502]
Com_7098_neg	LPC 18:3	C26H48NO7P	LMGP01050128	PC(18:3(6Z,9Z,12Z)/0:0)	1-(6Z,9Z,12Z-octadecatrienoyl)-glycero-3-phosphocholine	LPC(18:3)	Glycerophospholipids [GP]	Glycerophosphocholines [GP01]	Monoacylglycerophosphocholines [GP0105]
Com_6130_neg	Dehydroepiandrosterone sulfate	C19H28O5S	LMST05020010	Dehydroepiandrosterone sulfate	3beta-Hydroxyandrost-5-en-17-one 3-sulfate	_	Sterol Lipids [ST]	Steroid conjugates [ST05]	Sulfates [ST0502]
Com_6143_neg	Lignoceric acid	C24H48O2	LMFA01010024	Lignoceric acid	Tetracosanoic acid	C24:0; Carnaubic acid	Fatty Acyls [FA]	Fatty Acids and Conjugates [FA01]	Straight chain fatty acids [FA0101]
Com_5968_neg	Isoxanthohumol	C21H22O5	LMPK12140553	Isoxanthohumol(Sophora)	_	_	Polyketides [PK]	Flavonoids [PK12]	Flavanones [PK1214]
Com_2854_neg	alpha-Keto-gamma-(methylthio)butyric acid	C5H8O3S	LMFA01060170	2-oxo-4-methylthio-butanoic acid	2-oxo-4-methylthio-butanoic acid	4-Methylthio-2-oxobutanoic acid	Fatty Acyls [FA]	Fatty Acids and Conjugates [FA01]	Oxo fatty acids [FA0106]
Com_7109_neg	1-palmitoyl-sn--glycero-3-phospho-D-myo-inositol	C25H49O12P	LMGP06050002	PI(16:0/0:0)	1-hexadecanoyl-sn-glycero-3-phospho-(1'-myo-inositol)	LPI(16:0); 1-hexadecanoyl-sn-glycero-3-phospho-(1'-myo-inositol); 1-palmitoyl-sn--glycero-3-phospho-D-myo-inositol	Glycerophospholipids [GP]	Glycerophosphoinositols [GP06]	Monoacylglycerophosphoinositols [GP0605]
Com_6790_neg	minocycline	C23H27N3O7	LMPK07000002	Minocycline	_	_	Polyketides [PK]	Linear tetracyclines [PK07]	_
Com_3593_neg	11-Hydroxyundecanoic acid	C11H22O3	LMFA01050035	omega-hydroxy hendecanoic acid	11-hydroxy-undecanoic acid	_	Fatty Acyls [FA]	Fatty Acids and Conjugates [FA01]	Hydroxy fatty acids [FA0105]
Com_6359_neg	(-)-11-hydroxy-9,10-dihydrojasmonic acid 11-beta-D-glucoside	C18H30O9	LMFA02020206	(-)-11-hydroxy-9,10-dihydrojasmonic acid 11-beta-D-glucoside	{(1R,2R)-2-[4-(beta-D-glucopyranosyloxy)pentyl]-3-oxocyclopentyl}acetic acid	_	Fatty Acyls [FA]	Octadecanoids [FA02]	Jasmonic acids [FA0202]
Com_6320_neg	Oleandolide	C20H34O7	LMPK04000031	Oleandolide	_	_	Polyketides [PK]	Macrolides and lactone polyketides [PK04]	_
Com_5236_neg	3-hydroxy-cis-5-octenoylcarnitine	C15H27NO5	LMFA07070038	3-hydroxy-cis-5-octenoylcarnitine	3-{[(5Z)-3-hydroxyoct-5-enoyl]oxy}-4-(trimethylazaniumyl)butanoate	(Z)-3-hydroxy-5-octenoylcarnitine;3-{[(5Z)-3-hydroxyoct-5-enoyl]oxy}-4-(trimethylammonio)butanoate	Fatty Acyls [FA]	Fatty esters [FA07]	Fatty acyl carnitines [FA0707]
Com_6403_neg	3beta-Hydroxypregn-5-en-20-one sulfate	C21H32O5S	LMST05020014	Pregnenolone sulfate	20-oxopregn-5-en-3beta-yl sulfate	(3beta)-3-(sulfooxy)pregn-5-en-20-one; 5-pregnen-3beta-ol-20-one sulfate; pregnenolone sulfate	Sterol Lipids [ST]	Steroid conjugates [ST05]	Sulfates [ST0502]
Com_5085_neg	Tuliposide B	C11H18O9	LMFA13010038	Tuliposide B	1-O-(3R,4-dihydroxy-2-methylene-butanoyl)-beta-D-glucopyranose	_	Fatty Acyls [FA]	Fatty acyl glycosides [FA13]	Fatty acyl glycosides of mono- and disaccharides [FA1301]
Com_2975_neg	Nonanoic acid	C9H18O2	LMFA01010009	Pelargonic acid	nonanoic acid	Nonylic acid; C9:0; Nonoic acid	Fatty Acyls [FA]	Fatty Acids and Conjugates [FA01]	Straight chain fatty acids [FA0101]
Com_6222_neg	Hibiscetin 3,8,4'-trimethyl ether	C18H16O9	LMPK12113274	Hibiscetin 3,8,4'-trimethyl ether	_	_	Polyketides [PK]	Flavonoids [PK12]	Flavones and Flavonols [PK1211]
Com_6127_neg	1,2-dihexanoyl-sn-glycero-3-phosphate	C15H29O8P	LMGP10010020	PA(6:0/6:0)	1,2-dihexanoyl-sn-glycero-3-phosphate	Hexanoic acid, 1-[(phosphonooxy)methyl]-1,2-ethanediyl ester, (R)-; 1,2-Dihexanoyl-sn-glycero-3-phosphatidic acid; PA(12:0); PA(6:0_6:0)	Glycerophospholipids [GP]	Glycerophosphates [GP10]	Diacylglycerophosphates [GP1001]
Com_5831_neg	2,3-Dkpgf1alpha	C18H30O6	LMFA03010089	2,3-dinor, 6-keto-PGF1alpha	6-oxo-9S,11R,15S-trihydroxy-2,3-dinor-13E-prostaenoic acid	2,3-dinor, 6-keto-Prostaglandin F1alpha	Fatty Acyls [FA]	Eicosanoids [FA03]	Prostaglandins [FA0301]
Com_6890_neg	Polyporusterone B	C28H44O6	LMST01031298	Polyporusterone B	2beta,3beta,14alpha,20R,22R-pentahydroxy-5beta-ergosta-7,24(28)-dien-6-one	_	Sterol Lipids [ST]	Sterols [ST01]	Ergosterols and C24-methyl derivatives [ST0103]
Com_5682_neg	Quercetagetin 4'-methyl ether	C16H12O8	LMPK12112989	Quercetagetin 4'-methyl ether	_	_	Polyketides [PK]	Flavonoids [PK12]	Flavones and Flavonols [PK1211]
Com_5064_neg	Grevillol	C19H32O2	LMPK15030011	5-tridecylresorcinol	5-tridecylbenzene-1,3-diol	_	Polyketides [PK]	Phenolic lipids [PK15]	Alkyl resorcinols and derivatives [PK1503]
Com_6077_neg	(plusmn)19,20-DiHDPA	C22H34O4	LMFA04000043	19,20-DiHDPE	(+/-)-19,20-dihydroxy-4Z,7Z,10Z,13Z,16Z-docosapentaenoic acid	19,20-DiHDPA	Fatty Acyls [FA]	Docosanoids [FA04]	Other Docosanoids [FA0400]
Com_6818_neg	Stoloniferone T	C28H46O5	LMST01031326	Stoloniferone T	2beta,5beta,6beta,11alpha-tetrahydroxy-ergosta-3-en-1-one	_	Sterol Lipids [ST]	Sterols [ST01]	Ergosterols and C24-methyl derivatives [ST0103]
Com_6177_neg	8,8a-Deoxyoleandolide	C20H36O6	LMPK04000030	8,8a-Deoxyoleandolide	_	_	Polyketides [PK]	Macrolides and lactone polyketides [PK04]	_
Com_6451_neg	Cortisone acetate	C23H30O6	LMST02030120	Cortisone acetate	17alpha,21-dihydroxypregn-4-ene-3,11,20-trione acetate	_	Sterol Lipids [ST]	Steroids [ST02]	C21 steroids (gluco/mineralocorticoids, progestogins) and derivatives [ST0203]
Com_7092_neg	Cucurbitacin E	C32H44O8	LMST01010107	Cucurbitacin E	_	_	Sterol Lipids [ST]	Sterols [ST01]	Cholesterol and derivatives [ST0101]
Com_2591_neg	2-Heptanone	C7H14O	LMFA12000004	heptan-2-one	heptan-2-one	_	Fatty Acyls [FA]	Oxygenated hydrocarbons [FA12]	_
Com_3423_neg	4-Hydroxy-2-oxo-heptanedioate	C7H10O6	LMFA01170052	4-hydroxy-2-oxo-Heptanedioic acid	4-hydroxy-2-oxo-Heptanedioic acid	_	Fatty Acyls [FA]	Fatty Acids and Conjugates [FA01]	Dicarboxylic acids [FA0117]
Com_4275_neg	2-Methyl butyroyl carnitine	C12H23NO4	LMFA07070034	2-Methylbutyroylcarnitine	3-[(2-methylbutanoyl)oxy]-4-(trimethylazaniumyl)butanoate	_	Fatty Acyls [FA]	Fatty esters [FA07]	Fatty acyl carnitines [FA0707]
Com_4952_neg	(2E)-hexenedioylcarnitine	C13H21NO6	LMFA07070013	(2E)-hexenedioylcarnitine	3-{[(2E)-5-carboxypent-2-enoyl]oxy}-4-(trimethylazaniumyl)butanoate	3-{[(2E)-5-carboxypent-2-enoyl]oxy}-4-(trimethylammonio)butanoate;trans-2-hexenedioylcarnitine	Fatty Acyls [FA]	Fatty esters [FA07]	Fatty acyl carnitines [FA0707]
Com_5106_neg	GlcN-Mal	C10H17NO9	LMFA13010058	(S)-malyl alpha-D-glucosaminide	_	GlcN-Mal;alpha-D-GlcN-L-Mal;malyl-D-glucosamine	Fatty Acyls [FA]	Fatty acyl glycosides [FA13]	Fatty acyl glycosides of mono- and disaccharides [FA1301]
Com_5783_neg	Versicolorin B	C18H12O7	LMPK13040035	Versicolorin B	2,3,3a,12a-Tetrahydro-4,6,8-trihydroxyanthra[2,3-b]furo[3,2-d]furan-5,10-dione	_	Polyketides [PK]	Aromatic polyketides [PK13]	Anthracenes and phenanthrenes [PK1304]
Com_5924_neg	19(R)-hydroxy-PGA2	C20H30O5	LMFA03010166	19R-hydroxy-PGA2	9-oxo-15S,19R-dihydroxy-5Z,10Z,13E-prostatrienoic acid	19(R)-hydroxy-Prostaglandin A2	Fatty Acyls [FA]	Eicosanoids [FA03]	Prostaglandins [FA0301]
Com_6122_neg	Artoindonesianin P	C20H16O7	LMPK12111519	Artoindonesianin P	_	O,O'-Didemethylartonin L	Polyketides [PK]	Flavonoids [PK12]	Flavones and Flavonols [PK1211]
Com_6147_neg	N-Oleoyl-L-Serine	C21H39NO4	LMFA08020305	N-oleoyl L-serine	N-(9Z-octadecenoyl)-L-serine	_	Fatty Acyls [FA]	Fatty amides [FA08]	N-acyl amino acids [FA0805]
Com_6358_neg	Licoflavone B	C25H26O4	LMPK12110029	Licoflavone B	_	Prenyllicoflavone A	Polyketides [PK]	Flavonoids [PK12]	Flavones and Flavonols [PK1211]
Com_4967_neg	Loureirin D	C16H16O5	LMPK12120603	Loureirin D	_	_	Polyketides [PK]	Flavonoids [PK12]	Chalcones and dihydrochalcones [PK1212]
Com_7028_neg	L-Olivosyl-oleandolide	C26H44O10	LMPK04000032	L-Olivosyl-oleandolide	_	_	Polyketides [PK]	Macrolides and lactone polyketides [PK04]	_
Com_5965_neg	Castillene C	C20H18O6	LMPK12130063	Castillene C	_	_	Polyketides [PK]	Flavonoids [PK12]	Aurone flavonoids [PK1213]
Com_4878_neg	Lupinalbin A	C15H8O6	LMPK12160012	Lupinalbin A	_	_	Polyketides [PK]	Flavonoids [PK12]	Other Flavonoids [PK1216]
Com_6500_neg	5-Methoxydurmillone	C23H20O7	LMPK12050401	5-Methoxydurmillone	5,6-Dimethoxy-3',4'methylenedioxy-6'',6''-dimethylpyrano[2'',3'':7,8]isoflavone	_	Polyketides [PK]	Flavonoids [PK12]	Isoflavonoids [PK1205]
Com_5719_neg	Mesquitol-4beta-ol 3,8-dimethyl ether	C17H18O7	LMPK12020195	Mesquitol-4beta-ol 3,8-dimethyl ether	_	_	Polyketides [PK]	Flavonoids [PK12]	Flavans, Flavanols and Leucoanthocyanidins [PK1202]
Com_5432_neg	cis-4-decenoylcarnitine	C17H31NO4	LMFA07070017	(4Z)-decenoylcarnitine	3-[(4Z)-dec-4-enoyloxy]-4-(trimethylazaniumyl)butanoate	(Z)-dec-4-enoylcarnitine;3-[(4Z)-dec-4-enoyloxy]-4-(trimethylammonio)butanoate;cis-4-decenoylcarnitine	Fatty Acyls [FA]	Fatty esters [FA07]	Fatty acyl carnitines [FA0707]
Com_4382_neg	Hydnocarpic acid	C16H28O2	LMFA01140023	Hydnocarpic acid	11-(2-cyclopentenyl)-undecanoic acid	2-cyclopentene-1-undecanoic acid; 11-(2-cyclopenten-1-yl)undecanoic acid; 11-(cyclopent-2-enyl)hendecanoic acid	Fatty Acyls [FA]	Fatty Acids and Conjugates [FA01]	Carbocyclic fatty acids [FA0114]
Com_6822_neg	3-hydroxyarachidonoylcarnitine	C27H45NO5	LMFA07070036	3-hydroxyarachidonoylcarnitine	3-{[(5Z,8Z,11Z,14Z)-3-hydroxyicosa-5,8,11,14-tetraenoyl]oxy}-4-(trimethylazaniumyl)butanoate	3-{[(5Z,8Z,11Z,14Z)-3-hydroxyicosa-5,8,11,14-tetraenoyl]oxy}-4-(trimethylammonio)butanoate	Fatty Acyls [FA]	Fatty esters [FA07]	Fatty acyl carnitines [FA0707]
Com_6349_neg	Hibiscetin 3,8,3',4'-tetramethyl ether	C19H18O9	LMPK12113276	Hibiscetin 3,8,3',4'-tetramethyl ether	_	_	Polyketides [PK]	Flavonoids [PK12]	Flavones and Flavonols [PK1211]
Com_5673_neg	Monopalmitin	C19H38O4	LMGL01010001	MG(16:0/0:0/0:0)[rac]	1-hexadecanoyl-rac-glycerol	MG(16:0)	Glycerolipids [GL]	Monoradylglycerols [GL01]	Monoacylglycerols [GL0101]
Com_3870_neg	4-Carboxy-4-hydroxy-2-oxoadipate	C7H8O8	LMFA01050481	2-hydroxy-4-oxobutane-1,2,4-tricarboxylic acid	2-hydroxy-4-oxobutane-1,2,4-tricarboxylic acid	_	Fatty Acyls [FA]	Fatty Acids and Conjugates [FA01]	Hydroxy fatty acids [FA0105]
Com_6968_neg	Cucurbitacin S	C30H42O6	LMST01010116	Cucurbitacin S	_	_	Sterol Lipids [ST]	Sterols [ST01]	Cholesterol and derivatives [ST0101]
Com_2647_neg	2E,4Z-Octadienal	C8H12O	LMFA06000132	2E,4Z-Octadienal	2E,4Z-Octadienal	_	Fatty Acyls [FA]	Fatty aldehydes [FA06]	_
Com_4676_neg	trans-2-(4-Methoxyphenyl)-3-(4-nitrophenyl)oxirane	C15H13NO4	LMPK13090029	trans-4-methoxy-4'-nitrostilbene oxide	_	trans-2-(4-methoxyphenyl)-3-(4-nitrophenyl)oxirane	Polyketides [PK]	Aromatic polyketides [PK13]	Diphenyl ethers, biphenyls, dibenzyls and stilbenes [PK1309]
Com_6075_neg	Poststerone	C21H30O5	LMST02030165	poststerone	2beta,3beta,14-trihydroxy-5beta-pregn-7-ene-6,20-dione	Poststerone	Sterol Lipids [ST]	Steroids [ST02]	C21 steroids (gluco/mineralocorticoids, progestogins) and derivatives [ST0203]
Com_6746_neg	2,3,4,5,2',3',4',6'-Octamethoxychalcone	C23H28O9	LMPK12120352	_	2,3,4,5,2',3',4',6'-Octamethoxychalcone	_	Polyketides [PK]	Flavonoids [PK12]	Chalcones and dihydrochalcones [PK1212]
Com_6317_neg	17-phenyl-trinor-PGE2	C23H30O5	LMFA03010067	17-phenyl-trinor-PGE2	9-oxo-11R,15S-dihydroxy-17-phenyl-18,19,20-trinor-5Z,13E-prostadienoic acid	17-phenyl-trinor-Prostaglandin E2	Fatty Acyls [FA]	Eicosanoids [FA03]	Prostaglandins [FA0301]
Com_6135_neg	Quercetol B	C23H28O4	LMPK12020161	Quercetol B	_	_	Polyketides [PK]	Flavonoids [PK12]	Flavans, Flavanols and Leucoanthocyanidins [PK1202]
Com_4741_neg	Dicranin	C18H26O2	LMFA01031109	Dicranin	9Z,12Z,15Z-octadecatrien-6-ynoic acid	(9Z,12Z,15Z)-octadeca-9,12,15-trien-6-ynoic acid; (9Z,12Z,15Z)-octadeca-9,12,15-trien-6-ynoic acid; Octadeca-6-yn-9,12,15(all Z)-trienoic acid (18:4a)	Fatty Acyls [FA]	Fatty Acids and Conjugates [FA01]	Unsaturated fatty acids [FA0103]
Com_6151_neg	Oxidihydroartocarpesin	C20H18O7	LMPK12110893	Oxidihydroartocarpesin	_	_	Polyketides [PK]	Flavonoids [PK12]	Flavones and Flavonols [PK1211]
Com_5458_neg	7-O-Methylpeltogynol	C17H16O6	LMPK12020223	7-O-Methylpeltogynol	_	_	Polyketides [PK]	Flavonoids [PK12]	Flavans, Flavanols and Leucoanthocyanidins [PK1202]
Com_6392_neg	3-(hexadecyloxy)-2-oxopropyl dihydrogen phosphate	C19H39O6P	LMGP22020002	1-palmitylglycerone 3-phosphate	1-hexadecyl-glycerone 3-phosphate	_	Glycerophospholipids [GP]	Dihydroxyacetonephosphates [GP22]	Alkyl-dihydroxyacetonephosphates [GP2202]
Com_6716_neg	Villol	C23H22O9	LMPK12060043	Villol	6,12a-Dihydroxysumatrol	_	Polyketides [PK]	Flavonoids [PK12]	Rotenoid flavonoids [PK1206]
Com_6935_neg	Orientin 6''-acetate	C23H22O12	LMPK12110478	Orientin 6''-acetate	_	6''-O-Acetylorientin	Polyketides [PK]	Flavonoids [PK12]	Flavones and Flavonols [PK1211]
Com_5686_neg	Catechin 5,7,4'-trimethyl ether	C18H20O6	LMPK12020148	Catechin 5,7,4'-trimethyl ether	_	_	Polyketides [PK]	Flavonoids [PK12]	Flavans, Flavanols and Leucoanthocyanidins [PK1202]
Com_6816_neg	Polyporusterone G	C28H44O5	LMST01031303	Polyporusterone G	2beta,3beta,14alpha,22R-tetrahydroxy-5beta-ergosta-7,24(28)-dien-6-one	_	Sterol Lipids [ST]	Sterols [ST01]	Ergosterols and C24-methyl derivatives [ST0103]
Com_6463_neg	Sericetin	C25H24O5	LMPK12111649	Sericetin	_	_	Polyketides [PK]	Flavonoids [PK12]	Flavones and Flavonols [PK1211]
Com_5712_neg	Sophoracoumestan A	C20H14O5	LMPK12090013	Sophoracoumestan A	_	_	Polyketides [PK]	Flavonoids [PK12]	Coumestan flavonoids [PK1209]
