# Supplementary material for: Metabolomic Analysis of Cauda Epididymal Fluid in Yaks and Cattle
Source: Animals (Basel). 2025 Sep 30;15(19):2861. doi: 10.3390/ani15192861 (PMC12524237; doi:10.3390/ani15192861)
Supplement: Supplementary file 1 [file animals-15-02861-s001.zip › Table S9 Classification statistics list of LIPID MAPS for metabolites detected in the negative ion mode.xls]

CATEGORY	MAIN_CLASS	Metabolites_nums	Metabolites	Metabolite_Descriptions
Fatty Acyls [FA]	Docosanoids [FA04]	4	Com_1820_neg;Com_6062_neg;Com_6226_neg;Com_6077_neg	cis-7,10,13,16,19-Docosapentaenoic acid;Maresin 1;4-Hydroxy-D4-neuroprostane;(plusmn)19,20-DiHDPA
Fatty Acyls [FA]	Eicosanoids [FA03]	17	Com_1858_neg;Com_1963_neg;Com_2063_neg;Com_1964_neg;Com_1714_neg;Com_2286_neg;Com_1723_neg;Com_5836_neg;Com_5749_neg;Com_6006_neg;Com_6247_neg;Com_5539_neg;Com_6113_neg;Com_5928_neg;Com_5831_neg;Com_5924_neg;Com_6317_neg	Prostaglandin E1;Prostaglandin E2;13,14-DIHYDROPROSTAGLANDIN E1;20-hydroxy-PGF2a;Prostaglandin B1;Leukotriene E4;8,9-DiHETrE;2,3-Dinor-TXB1;11-deoxy-PGE2;13,14-dihydro-15-keto-PGF1alpha;9-deoxy-9-methylene-16,16-dimethyl -PGE2;15(S)-HETrE;15-methyl-15R-PGE2;11-deoxy-11-methylene-PGD2;2,3-Dkpgf1alpha;19(R)-hydroxy-PGA2;17-phenyl-trinor-PGE2
Fatty Acyls [FA]	Fatty Acids and Conjugates [FA01]	101	Com_487_neg;Com_1643_neg;Com_1038_neg;Com_42_neg;Com_772_neg;Com_23_neg;Com_519_neg;Com_878_neg;Com_84_neg;Com_48_neg;Com_490_neg;Com_1198_neg;Com_886_neg;Com_859_neg;Com_997_neg;Com_1374_neg;Com_1888_neg;Com_1831_neg;Com_1361_neg;Com_377_neg;Com_5_neg;Com_51_neg;Com_87_neg;Com_1623_neg;Com_778_neg;Com_560_neg;Com_1997_neg;Com_1799_neg;Com_1504_neg;Com_906_neg;Com_518_neg;Com_1424_neg;Com_1302_ne…	Royal Jelly acid;Paullinic acid;Tridecanedioic acid;2-Oxovaleric acid;Undecanedioic acid;5-Aminolevulinic acid;3-Hydroxycapric acid;Traumatic Acid;L-Norleucine;Succinic Acid;Hendecanoic acid;Dodecanoic acid;Tetradecanoic acid;Myristelaidic acid;cis-10-Pentadecenoic acid;Petroselinic acid;Linoelaidic acid;cis-7,10,13,16-Docosic acidtraenoic acid;Conjugated linoleic acids (CLA);Suberic acid;3-Hydro…
Fatty Acyls [FA]	Fatty acyl glycosides [FA13]	6	Com_5665_neg;Com_6331_neg;Com_4974_neg;Com_4777_neg;Com_5085_neg;Com_5106_neg	(E)-10-(3,5-dihydroxy-6-methyloxan-2-yl)oxyundec-2-enoic acid;Tuberonic acid glucoside;asc-DeltaC8;Daumone;Tuliposide B;GlcN-Mal
Fatty Acyls [FA]	Fatty alcohols [FA05]	6	Com_1525_neg;Com_1681_neg;Com_5605_neg;Com_2663_neg;Com_5984_neg;Com_386_neg	Bombykol;Oleyl alcohol;Avocadyne Acetate;1,5Z-Octadien-3R-ol;Persenone B;Oct-1-en-3-ol
Fatty Acyls [FA]	Fatty aldehydes [FA06]	4	Com_1803_neg;Com_2664_neg;Com_4742_neg;Com_2647_neg	Octadecanal;trans-2-Octenal;2-Chlorohexadecanal;2E,4Z-Octadienal
Fatty Acyls [FA]	Fatty amides [FA08]	18	Com_1667_neg;Com_803_neg;Com_1875_neg;Com_4456_neg;Com_3753_neg;Com_4225_neg;Com_6398_neg;Com_2016_neg;Com_3646_neg;Com_6667_neg;Com_6661_neg;Com_6013_neg;Com_5639_neg;Com_3803_neg;Com_3678_neg;Com_6307_neg;Com_6526_neg;Com_6147_neg	Palmitoylglycine;Vitamin B5;oleoyl glycine;N-Lauroylglycine;N-Heptanoylhomoserine lactone;N-3-Hydroxyoctanoyl-L-homoserine lactone;Semiplenamide E;N-Arachidonylglycine;Lipoamide;N-Arachidonoyl Glutamic acid;N-Arachidonoyl Glutamine;N-Myristoyl Lysine;N-Lauroyl Lysine;Sakacin P;Dihydrolipoamide;N-Palmitoyl Glutamine;N-Oleoyl Glutamine;N-Oleoyl-L-Serine
Fatty Acyls [FA]	Fatty esters [FA07]	17	Com_1801_neg;Com_5897_neg;Com_2692_neg;Com_2503_neg;Com_4717_neg;Com_4048_neg;Com_7101_neg;Com_6025_neg;Com_2810_neg;Com_5024_neg;Com_2860_neg;Com_7158_neg;Com_5236_neg;Com_4275_neg;Com_4952_neg;Com_5432_neg;Com_6822_neg	Methyl palmitoleate;Sorbitan laurate;Mevalonic Acid Lactone;ETHYL PROPIONATE;Heptanoylcarnitine;isobutyryl carnitine;9-OAHSA;(9Z)-3-hydroxydodecenoylcarnitine;Isobutyl isobutyrate;Diisopentyl thiomalate;Ethyl 3-mercaptobutyrate;FAHFA(22:6(4Z,7Z,10Z,13Z,16Z,19Z)/14-O-22:6(4Z,7Z,10Z,13Z,16Z,19Z));3-hydroxy-cis-5-octenoylcarnitine;2-Methyl butyroyl carnitine;(2E)-hexenedioylcarnitine;cis-4-decenoylc…
Fatty Acyls [FA]	Fatty ethers [FA10]	1	Com_5063_neg	Etherolenic acid
Fatty Acyls [FA]	Octadecanoids [FA02]	12	Com_1524_neg;Com_1543_neg;Com_5668_neg;Com_5667_neg;Com_5471_neg;Com_5447_neg;Com_4779_neg;Com_5389_neg;Com_5392_neg;Com_5697_neg;Com_4139_neg;Com_6359_neg	cis-9,10-Epoxystearic Acid;DL-10-Hydroxystearic acid;9,10,13-TriHOME;9S,12S,13S-Trihydroxy-10E-octadecenoic acid;9,10-Dihydroxystearate;(plusmn)12,13-DiHOME;6Z,8E,10E,12Z-Octadecatetraenoic acid;9(S)-HpOTrE;trans-EKODE-(E)-Ib;9,10,18-Trihydroxyoctadecanoic acid;OPC-4:0;(-)-11-hydroxy-9,10-dihydrojasmonic acid 11-beta-D-glucoside
Fatty Acyls [FA]	Other Fatty Acyls [FA00]	1	Com_6407_neg	(9S,10S)-10-hydroxy-9-(phosphonooxy)octadecanoate
Fatty Acyls [FA]	Oxygenated hydrocarbons [FA12]	2	Com_3130_neg;Com_2591_neg	2-Undecanone;2-Heptanone
Glycerolipids [GL]	Monoradylglycerols [GL01]	1	Com_5673_neg	Monopalmitin
Glycerolipids [GL]	Triradylglycerols [GL03]	1	Com_3836_neg	Triacetin
Glycerophospholipids [GP]	Dihydroxyacetonephosphates [GP22]	1	Com_6392_neg	3-(hexadecyloxy)-2-oxopropyl dihydrogen phosphate
Glycerophospholipids [GP]	Glycerophosphates [GP10]	2	Com_6937_neg;Com_6127_neg	1-(13Z,16Z-docosadienoyl)-glycero-3-phosphate;1,2-dihexanoyl-sn-glycero-3-phosphate
Glycerophospholipids [GP]	Glycerophosphocholines [GP01]	4	Com_2386_neg;Com_7066_neg;Com_6952_neg;Com_7098_neg	LPC(12:0);LysoPC(16:0/0:0);LysoPC(0:0/16:0);LPC 18:3
Glycerophospholipids [GP]	Glycerophosphoethanolamines [GP02]	13	Com_2380_neg;Com_2319_neg;Com_2258_neg;Com_7240_neg;Com_6989_neg;Com_7058_neg;Com_7062_neg;Com_7051_neg;Com_6891_neg;Com_6979_neg;Com_6839_neg;Com_7061_neg;Com_7090_neg	18:0 LYSO-PE;LPE(16:0);LPE(14:0);PE(22:6(4Z,7Z,10Z,13Z,16Z,19Z)/16:0);LysoPE(20:3(11Z,14Z,17Z)/0:0);LysoPE(22:5(7Z,10Z,13Z,16Z,19Z)/0:0);LysoPE(22:4(7Z,10Z,13Z,16Z)/0:0);LysoPE(0:0/22:6(4Z,7Z,10Z,13Z,16Z,19Z));LysoPE(18:2w6/0:0);LysoPE(20:4(8Z,11Z,14Z,17Z)/0:0);phosphoethanolamine (P-18:0);LysoPE(0:0/22:4(7Z,10Z,13Z,16Z));LysoPE(0:0/24:6(6Z,9Z,12Z,15Z,18Z,21Z))
Glycerophospholipids [GP]	Glycerophosphoglycerols [GP04]	1	Com_2486_neg	PG(16:0)
Glycerophospholipids [GP]	Glycerophosphoinositols [GP06]	1	Com_7109_neg	1-palmitoyl-sn--glycero-3-phospho-D-myo-inositol
Glycerophospholipids [GP]	Glycerophosphoserines [GP03]	1	Com_7268_neg	PS(16:0/22:6(4Z,7Z,10Z,13Z,16Z,19Z))
Polyketides [PK]	Aromatic polyketides [PK13]	3	Com_5857_neg;Com_5783_neg;Com_4676_neg	alpha,alpha'-Diethyl-4,4'-bis(2-propynyloxy)stilbene;Versicolorin B;trans-2-(4-Methoxyphenyl)-3-(4-nitrophenyl)oxirane
Polyketides [PK]	Flavonoids [PK12]	39	Com_2288_neg;Com_1421_neg;Com_1080_neg;Com_2360_neg;Com_1599_neg;Com_835_neg;Com_1269_neg;Com_1431_neg;Com_1788_neg;Com_5971_neg;Com_5881_neg;Com_7099_neg;Com_7134_neg;Com_1530_neg;Com_2201_neg;Com_2074_neg;Com_2193_neg;Com_1513_neg;Com_6745_neg;Com_5968_neg;Com_6222_neg;Com_5682_neg;Com_6122_neg;Com_6358_neg;Com_4967_neg;Com_5965_neg;Com_4878_neg;Com_6500_neg;Com_5719_neg;Com_6349_neg;Com_6746_n…	(-)-Catechin gallate;Loureirin A;Coumestrol;(-)-Epigallocatechin-3-(3''-O-methyl) gallate;(-)-Epigallocatechin;Equol;Pinostrobin;Dihydrokaempferol;Kaempferol 3,7,4'-trimethyl ether;Tephrowatsin A;5,4'-Dihydroxy-6,7,8-trimethoxyflavanone;Petunidin 3-(6''-malonylglucoside);Okanin 4-methyl ether 4'-O-(6''-O-p-coumaroylglucoside);Demethylwedelolactone;Morusin;Casticin;Erythrinin C;6-methoxykaempferol…
Polyketides [PK]	Linear tetracyclines [PK07]	1	Com_6790_neg	minocycline
Polyketides [PK]	Macrolides and lactone polyketides [PK04]	4	Com_1537_neg;Com_6320_neg;Com_6177_neg;Com_7028_neg	Zearalenone;Oleandolide;8,8a-Deoxyoleandolide;L-Olivosyl-oleandolide
Polyketides [PK]	Phenolic lipids [PK15]	5	Com_1737_neg;Com_1725_neg;Com_1934_neg;Com_5369_neg;Com_5064_neg	8-Gingerol;5-Pentadecylresorcinol;Ginkgolic Acid;5-O-Methylembelin;Grevillol
Prenol Lipids [PR]	Isoprenoids [PR01]	8	Com_2030_neg;Com_1373_neg;Com_1097_neg;Com_5888_neg;Com_6109_neg;Com_637_neg;Com_2200_neg;Com_6760_neg	Phorbol;Guaiol;Damascenone;Gibberellic Acid;Ingol;(+)-Isomenthone;Gentiopicroside;(+)-copalyl diphosphate
Prenol Lipids [PR]	Quinones and hydroquinones [PR02]	2	Com_6615_neg;Com_6141_neg	alpha-Tocotrienol;Didesmethyl tocotrienol
Sphingolipids [SP]	Sphingoid bases [SP01]	3	Com_2015_neg;Com_6858_neg;Com_6348_neg	sphingosine-1-phosphate;LysoSM(d18:0);Sphingofungin B
Sterol Lipids [ST]	Bile acids and derivatives [ST04]	17	Com_2089_neg;Com_2160_neg;Com_2283_neg;Com_2324_neg;Com_2096_neg;Com_2179_neg;Com_2223_neg;Com_2219_neg;Com_2171_neg;Com_2081_neg;Com_2212_neg;Com_2314_neg;Com_2012_neg;Com_6769_neg;Com_6777_neg;Com_6662_neg;Com_6380_neg	Allolithocholic acid;3-Oxo-7-hydroxychol-4-enoic acid;Hyodeoxycholic acid;Omega-muricholic acid;23-Nordeoxycholic acid;23-Norcholic acid;(3b,5b,7a,12a)-3,7,12-trihydroxy-Cholan-24-oic acid;7-KETODEOXYCHOLIC ACID;5beta-Cholanic acid-3beta,12alpha-diol;3-Oxo-5beta-cholanoic acid;7,12-diketolithocholic acid;3alpha,7alpha-dihydroxy-12-oxo-5beta-cholanic acid;5beta-Cholanic acid;Coprocholic acid;5alph…
Sterol Lipids [ST]	Steroid conjugates [ST05]	17	Com_2417_neg;Com_2350_neg;Com_2458_neg;Com_2269_neg;Com_2400_neg;Com_2425_neg;Com_2304_neg;Com_6827_neg;Com_5923_neg;Com_6800_neg;Com_5949_neg;Com_6920_neg;Com_6540_neg;Com_6905_neg;Com_6932_neg;Com_6130_neg;Com_6403_neg	Glycolithocholic acid 3-sulfate;androsterone glucuronide;Chenodeoxycholic acid-3-beta-D-glucuronide;Glycolithocholic acid;Tauroursodeoxycholic acid;Taurocholic acid;Cholesteryl sulfate;Dehydroepiandrosterone 3-glucuronide;Estrone 3-sulfate;3-Sulfodeoxycholic acid;17beta-Estradiol 3-sulfate;11-beta-Hydroxyandrosterone-3-glucuronide;17-Hydroxypregnenolone sulfate;11-Oxo-androsterone glucuronide;Sul…
Sterol Lipids [ST]	Steroids [ST02]	13	Com_2230_neg;Com_2188_neg;Com_1917_neg;Com_2217_neg;Com_1797_neg;Com_5298_neg;Com_4522_neg;Com_5917_neg;Com_6035_neg;Com_5207_neg;Com_4703_neg;Com_6451_neg;Com_6075_neg	5beta-Dihydrocortisol;3alpha,11beta,21-trihydroxy-5beta-pregnan-20-one;11-Dehydrocorticosterone;Cortisone;Cortodoxone;11-Ketoetiocholanolone;5alpha-Androstane;Alfadolone;Canrenoic acid;adrenosterone;5alpha-Androst-16-en-3-one;Cortisone acetate;Poststerone
Sterol Lipids [ST]	Sterols [ST01]	13	Com_2196_neg;Com_2152_neg;Com_2079_neg;Com_6913_neg;Com_2334_neg;Com_2427_neg;Com_6894_neg;Com_6911_neg;Com_6890_neg;Com_6818_neg;Com_7092_neg;Com_6968_neg;Com_6816_neg	Desacetylcinobufagin;Strophanthidin;Digitoxigenine;24-epi-Brassinolide;Cinobufotalin;Ganoderic acid A;Dolicholide;Crustecdysone;Polyporusterone B;Stoloniferone T;Cucurbitacin E;Cucurbitacin S;Polyporusterone G
